# Supplementary material for: Full-Length RNA Sequencing Provides Insights into Goldfish Evolution under Artificial Selection
Source: Int J Mol Sci. 2023 Feb 1;24(3):2735. doi: 10.3390/ijms24032735 (PMC9916754; doi:10.3390/ijms24032735)
Supplement: Supplementary file 1 [file ijms-24-02735-s001.zip]

Archive with 5 entries (5 files):
- ijms-2111439-supplementary.pdf
- Table s1 Gene annotation.xlsx
- Table s2 Alternative splicing events in Ryukin and Celestial-Eye goldfish.xlsx
- Table s3 Poly A mRNA in Ryukin and Celestial-Eye goldfish.xlsx
- Table s4 fusion transcrips summary.xlsx
