# Supplementary material for: Full-Length RNA Sequencing Provides Insights into Goldfish Evolution under Artificial Selection
Source: Int J Mol Sci. 2023 Feb 1;24(3):2735. doi: 10.3390/ijms24032735 (PMC9916754; doi:10.3390/ijms24032735)
Supplement: Supplementary file 1 [file ijms-24-02735-s001.zip › Table s1 Gene annotation.xlsx]

## Sheet: Celestial-Eye.novel.anno
Gene_id	{nr}	{SwissProt}	{KEGG}	{KOG}	{GO}	{nt}	{pfam}
Annotation_num	6314	3393	4933	2601	4657	13227	4657
Novelgene0001	{NA}	{NA}	{NA}	{NA}	{NA}	{LN590713.1; Cyprinus carpio genome assembly common carp genome, scaffold: LG20, chromosome: 20}	{NA}
Novelgene0003	{XP_017312321.1; PREDICTED: uncharacterized protein LOC108258294 isoform X2 [Ictalurus punctatus]}	{NA}	{NA}	{NA}	{NA}	{XM_019122617.1; PREDICTED: Cyprinus carpio uncharacterized LOC109109509 (LOC109109509), mRNA}	{NA}
Novelgene0004	{XP_018925646.1; PREDICTED: F-box only protein 25-like [Cyprinus carpio]}	{sp|Q4R372|FBX25_MACFA; F-box only protein 25 OS=Macaca fascicularis GN=FBXO25 PE=2 SV=1}	{csab:103215257; K10305 FBXO25_32 F-box protein 25/32 - ko04068; Environmental Information Processing; Signal transduction; FoxO signaling pathway}	{Hs16306504; KOG3926 F-box proteins E Amino acid transport and metabolism ;}	{GO:0006355; regulation of transcription, DNA-dependent; biological_process GO:0005622; intracellular; cellular_component GO:0051259; protein oligomerization; biological_process GO:0003700; sequence-specific DNA binding transcription factor activity; molecular_function GO:0046325; negative regulation of glucose import; biological_process}	{LN590773.1; Cyprinus carpio genome assembly common carp genome ,scaffold 000000208}	{PF08220:DeoR-like helix-turn-helix domain PF07743:HSCB C-terminal oligomerisation domain PF15894:Inhibitor of glucose uptake transporter SgrT}
Novelgene0005	{XP_016354175.1; PREDICTED: protein FAM110C-like [Sinocyclocheilus anshuiensis]}	{sp|Q1W6H9|F110C_HUMAN; Protein FAM110C OS=Homo sapiens GN=FAM110C PE=1 SV=2}	{ipu:108275816; - - - - -}	{NA}	{NA}	{XM_019070087.1; PREDICTED: Cyprinus carpio protein FAM110C-like (LOC109052671), mRNA}	{NA}
Novelgene0007	{NA}	{NA}	{NA}	{NA}	{NA}	{LN594651.1; Cyprinus carpio genome assembly common carp genome ,scaffold 000003052}	{NA}
Novelgene0009	{NA}	{NA}	{NA}	{NA}	{NA}	{LN590675.1; Cyprinus carpio genome assembly common carp genome, scaffold: LG44, chromosome: 44}	{NA}
Novelgene0011	{NA}	{NA}	{NA}	{NA}	{GO:0019031; viral envelope; cellular_component}	{LN590693.1; Cyprinus carpio genome assembly common carp genome, scaffold: LG3, chromosome: 3}	{PF10717:Occlusion-derived virus envelope protein ODV-E18}
Novelgene0012	{BAC82626.1; pol-like protein [Ciona intestinalis]}	{sp|P14381|YTX2_XENLA; Transposon TX1 uncharacterized 149 kDa protein OS=Xenopus laevis PE=4 SV=1}	{dre:108192163; - - - - -}	{At2g31520; KOG1075 FOG: Reverse transcriptase R General function prediction only ;}	{NA}	{LN590945.1; Cyprinus carpio genome assembly common carp genome ,scaffold 000000887}	{NA}
Novelgene0013	{NA}	{NA}	{NA}	{NA}	{NA}	{LN591165.1; Cyprinus carpio genome assembly common carp genome ,scaffold 000028892}	{NA}
Novelgene0016	{NA}	{NA}	{NA}	{NA}	{NA}	{LN591030.1; Cyprinus carpio genome assembly common carp genome ,scaffold 000001187}	{NA}
Novelgene0017	{NA}	{NA}	{NA}	{NA}	{NA}	{LN590718.1; Cyprinus carpio genome assembly common carp genome, scaffold: LG9, chromosome: 9}	{NA}
Novelgene0018	{NA}	{NA}	{NA}	{NA}	{NA}	{LN590718.1; Cyprinus carpio genome assembly common carp genome, scaffold: LG9, chromosome: 9}	{NA}
Novelgene0019	{XP_014833556.1; PREDICTED: uncharacterized protein LOC106911291 [Poecilia mexicana]}	{NA}	{dre:108191698; - - - - -}	{NA}	{GO:0016151; nickel ion binding; molecular_function GO:0006464; protein modification process; biological_process}	{LN595377.1; Cyprinus carpio genome assembly common carp genome ,scaffold 000000798}	{PF01155:Hydrogenase/urease nickel incorporation, metallochaperone, hypA}
Novelgene0020	{BAE46430.1; reverse transcriptase [Danio rerio]}	{NA}	{sasa:106605384; - - - - -}	{NA}	{NA}	{LN590832.1; Cyprinus carpio genome assembly common carp genome ,scaffold 000000416}	{NA}
Novelgene0021	{XP_012557264.1; PREDICTED: uncharacterized protein LOC100213664 [Hydra vulgaris]}	{sp|P03934|TC1A_CAEEL; Transposable element Tc1 transposase OS=Caenorhabditis elegans GN=tc1a PE=3 SV=1}	{hmg:100213664; - - - - -}	{NA}	{NA}	{DQ904485.1; Cyprinus carpio isolate CCTS18 Tc1-like transposon, complete sequence}	{NA}
Novelgene0022	{NA}	{NA}	{NA}	{NA}	{NA}	{LN590709.1; Cyprinus carpio genome assembly common carp genome, scaffold: LG5, chromosome: 5}	{NA}
Novelgene0023	{XP_017208974.1; PREDICTED: uncharacterized protein LOC108181228 [Danio rerio]}	{sp|P08548|LIN1_NYCCO; LINE-1 reverse transcriptase homolog OS=Nycticebus coucang PE=3 SV=1}	{dre:108192163; - - - - -}	{At1g47860_2; KOG1075 FOG: Reverse transcriptase R General function prediction only ;}	{NA}	{CR548626.22; Zebrafish DNA sequence from clone CH211-93G18 in linkage group 3, complete sequence}	{NA}
Novelgene0024	{NA}	{NA}	{NA}	{NA}	{NA}	{LN591539.1; Cyprinus carpio genome assembly common carp genome ,scaffold 000001120}	{NA}
Novelgene0025	{NA}	{NA}	{NA}	{NA}	{NA}	{LN595767.1; Cyprinus carpio genome assembly common carp genome ,scaffold 000002095}	{NA}
Novelgene0026	{NA}	{NA}	{NA}	{NA}	{GO:0055114; oxidation-reduction process; biological_process GO:0016491; oxidoreductase activity; molecular_function}	{LN590976.1; Cyprinus carpio genome assembly common carp genome ,scaffold 000001010}	{PF03435:Saccharopine dehydrogenase NADP binding domain}
Novelgene0027	{NA}	{NA}	{NA}	{NA}	{NA}	{LN595767.1; Cyprinus carpio genome assembly common carp genome ,scaffold 000002095}	{NA}
Novelgene0028	{XP_011491897.1; PREDICTED: uncharacterized protein LOC105358072 [Oryzias latipes]}	{NA}	{xma:102233506; K06058 DTX deltex 2.3.2.27 ko04330; Environmental Information Processing; Signal transduction; Notch signaling pathway}	{NA}	{GO:0055114; oxidation-reduction process; biological_process GO:0016706; oxidoreductase activity, acting on paired donors, with incorporation or reduction of molecular oxygen, 2-oxoglutarate as one donor, and incorporation of one atom each of oxygen into both donors; molecular_function GO:0008168; methyltransferase activity; molecular_function}	{HF933227.1; TPA_asm: Oryzias latipes strain Hd-rR, complete genome assembly, chromosome 21}	{PF09004:Domain of unknown function (DUF1891)}
Novelgene0029	{NA}	{NA}	{NA}	{NA}	{NA}	{LN591003.1; Cyprinus carpio genome assembly common carp genome ,scaffold 000001102}	{NA}
Novelgene0030	{XP_016114723.1; PREDICTED: E3 ubiquitin-protein ligase UHRF2-like [Sinocyclocheilus grahami]}	{sp|Q96PU4|UHRF2_HUMAN; E3 ubiquitin-protein ligase UHRF2 OS=Homo sapiens GN=UHRF2 PE=1 SV=1}	{tru:101063504; K15713 UHRF2, NIRF E3 ubiquitin-protein ligase UHRF2 2.3.2.27 -}	{NA}	{NA}	{LN590683.1; Cyprinus carpio genome assembly common carp genome, scaffold: LG38, chromosome: 38}	{NA}
Novelgene0031	{NA}	{NA}	{NA}	{NA}	{NA}	{LN596578.1; Cyprinus carpio genome assembly common carp genome ,scaffold 000001908}	{NA}
Novelgene0033	{NA}	{NA}	{NA}	{NA}	{NA}	{LN596334.1; Cyprinus carpio genome assembly common carp genome ,scaffold 000000971}	{NA}
Novelgene0034	{NA}	{NA}	{NA}	{NA}	{NA}	{LN590706.1; Cyprinus carpio genome assembly common carp genome, scaffold: LG36, chromosome: 36}	{NA}
Novelgene0037	{NA}	{NA}	{NA}	{NA}	{GO:0050909; sensory perception of taste; biological_process GO:0007186; G-protein coupled receptor protein signaling pathway; biological_process GO:0004930; G-protein coupled receptor activity; molecular_function GO:0016021; integral to membrane; cellular_component}	{LN599977.1; Cyprinus carpio genome assembly common carp genome ,scaffold 000011308}	{PF05296:Taste receptor protein (TAS2R)}
Novelgene0039	{NA}	{NA}	{NA}	{NA}	{NA}	{LN594733.1; Cyprinus carpio genome assembly common carp genome ,scaffold 000017754}	{NA}
Novelgene0041	{NA}	{NA}	{NA}	{NA}	{NA}	{LN590703.1; Cyprinus carpio genome assembly common carp genome, scaffold: LG6, chromosome: 6}	{NA}
Novelgene0042	{KTF82945.1; hypothetical protein cypCar_00035908 [Cyprinus carpio]}	{NA}	{NA}	{NA}	{NA}	{LN590719.1; Cyprinus carpio genome assembly common carp genome, scaffold: LG25, chromosome: 25}	{NA}
Novelgene0044	{NA}	{NA}	{NA}	{NA}	{NA}	{LN591176.1; Cyprinus carpio genome assembly common carp genome ,scaffold 000028911}	{NA}
Novelgene0045	{NA}	{NA}	{NA}	{NA}	{GO:0046923; ER retention sequence binding; molecular_function GO:0016021; integral to membrane; cellular_component GO:0006621; protein retention in ER lumen; biological_process}	{LN590673.1; Cyprinus carpio genome assembly common carp genome, scaffold: LG45, chromosome: 45}	{PF00810:ER lumen protein retaining receptor}
Novelgene0046	{NA}	{NA}	{NA}	{NA}	{NA}	{LN590994.1; Cyprinus carpio genome assembly common carp genome ,scaffold 000001076}	{NA}
Novelgene0047	{KTF85881.1; hypothetical protein cypCar_00031831, partial [Cyprinus carpio]}	{NA}	{NA}	{NA}	{GO:0004784; superoxide dismutase activity; molecular_function GO:0016151; nickel ion binding; molecular_function GO:0016209; NA}	{LN590720.1; Cyprinus carpio genome assembly common carp genome, scaffold: LG19, chromosome: 19}	{PF09055:Nickel-containing superoxide dismutase}
Novelgene0048	{XP_006820893.1; PREDICTED: uncharacterized protein LOC102808110 [Saccoglossus kowalevskii]}	{NA}	{api:103311865; - - - - -}	{NA}	{NA}	{LN590698.1; Cyprinus carpio genome assembly common carp genome, scaffold: LG17, chromosome: 17}	{NA}
Novelgene0049	{NA}	{NA}	{NA}	{NA}	{GO:0031204; posttranslational protein targeting to membrane, translocation; biological_process GO:0031207; Sec62/Sec63 complex; cellular_component}	{LN590691.1; Cyprinus carpio genome assembly common carp genome, scaffold: LG8, chromosome: 8}	{PF09802:Preprotein translocase subunit Sec66}
Novelgene0051	{NA}	{NA}	{NA}	{NA}	{NA}	{KJ424358.1; Allotetraploid red crucian carp x Cyprinus carpio clone BAC AT150B4, complete sequence}	{NA}
Novelgene0052	{AAN15746.1; putative nucleic acid binding protein [Paralichthys olivaceus]}	{NA}	{mze:106675360; - - - - -}	{NA}	{NA}	{LN599636.1; Cyprinus carpio genome assembly common carp genome ,scaffold 000001704}	{NA}
Novelgene0053	{XP_013882267.1; PREDICTED: uncharacterized protein K02A2.6-like [Austrofundulus limnaeus]}	{sp|Q99315|YG31B_YEAST; Transposon Ty3-G Gag-Pol polyprotein OS=Saccharomyces cerevisiae (strain ATCC 204508 / S288c) GN=TY3B-G PE=1 SV=3}	{adf:107333645; - - - - -}	{CE14062_2; KOG0017 FOG: Transposon-encoded proteins with TYA, reverse transcriptase, integrase domains in various combinations R General function prediction only ;}	{GO:0015074; DNA integration; biological_process}	{XM_019065194.1; PREDICTED: Cyprinus carpio uncharacterized protein K02A2.6-like (LOC109047488), mRNA}	{PF00665:Integrase core domain}
Novelgene0054	{ACO51862.1; Transposable element Tc1 transposase [Rana catesbeiana]}	{NA}	{NA}	{NA}	{GO:0006355; regulation of transcription, DNA-dependent; biological_process GO:0003677; DNA binding; molecular_function GO:0043565; sequence-specific DNA binding; molecular_function GO:0000150; recombinase activity; molecular_function GO:0006310; DNA recombination; biological_process GO:0003700; sequence-specific DNA binding transcription factor activity; molecular_function}	{LN590789.1; Cyprinus carpio genome assembly common carp genome ,scaffold 000000254}	{PF02796:Helix-turn-helix domain of resolvase PF04218:CENP-B N-terminal DNA-binding domain PF01381:Helix-turn-helix PF00126:Bacterial regulatory helix-turn-helix protein, lysR family}
Novelgene0055	{BAE46430.1; reverse transcriptase [Danio rerio]}	{NA}	{sasa:106605384; - - - - -}	{NA}	{GO:0016021; integral to membrane; cellular_component}	{LN590686.1; Cyprinus carpio genome assembly common carp genome, scaffold: LG35, chromosome: 35}	{PF11770:GRB2-binding adapter (GAPT)}
Novelgene0056	{XP_017213992.1; PREDICTED: RNA-directed DNA polymerase from mobile element jockey-like [Danio rerio]}	{NA}	{dre:108191698; - - - - -}	{NA}	{NA}	{LN593072.1; Cyprinus carpio genome assembly common carp genome ,scaffold 000000410}	{NA}
Novelgene0057	{NA}	{NA}	{NA}	{NA}	{GO:0009401; phosphoenolpyruvate-dependent sugar phosphotransferase system; biological_process}	{LN590711.1; Cyprinus carpio genome assembly common carp genome, scaffold: LG40, chromosome: 40}	{PF02255:PTS system, Lactose/Cellobiose specific IIA subunit}
Novelgene0058	{NA}	{NA}	{NA}	{NA}	{NA}	{LN590676.1; Cyprinus carpio genome assembly common carp genome, scaffold: LG34, chromosome: 34}	{NA}
Novelgene0060	{NA}	{NA}	{NA}	{NA}	{GO:0016021; integral to membrane; cellular_component GO:0005739; mitochondrion; cellular_component}	{LN590703.1; Cyprinus carpio genome assembly common carp genome, scaffold: LG6, chromosome: 6}	{PF08039:Mitochondrial proteolipid PF05434:TMEM9}
Novelgene0061	{NA}	{NA}	{NA}	{NA}	{GO:0030153; bacteriocin immunity; biological_process GO:0015643; toxin binding; molecular_function}	{LN590806.1; Cyprinus carpio genome assembly common carp genome ,scaffold 000000341}	{PF03513:Cloacin immunity protein}
Novelgene0062	{KTF78952.1; hypothetical protein cypCar_00014907 [Cyprinus carpio]}	{sp|Q9P2J9|PDP2_HUMAN; [Pyruvate dehydrogenase [acetyl-transferring]]-phosphatase 2, mitochondrial OS=Homo sapiens GN=PDP2 PE=2 SV=2}	{lco:104918130; K01102 PDP pyruvate dehydrogenase phosphatase 3.1.3.43 -}	{Hs16164686; KOG0700 Protein phosphatase 2C/pyruvate dehydrogenase (lipoamide) phosphatase T Signal transduction mechanisms ;}	{GO:0003824; NA}	{XM_019123132.1; PREDICTED: Cyprinus carpio pyruvate dehydrogenase [acetyl-transferring]-phosphatase 2, mitochondrial-like (LOC109110092), mRNA}	{PF07228:Stage II sporulation protein E (SpoIIE) PF00481:Protein phosphatase 2C}
Novelgene0064	{NA}	{NA}	{NA}	{NA}	{NA}	{LN590719.1; Cyprinus carpio genome assembly common carp genome, scaffold: LG25, chromosome: 25}	{NA}
Novelgene0069	{NA}	{NA}	{NA}	{NA}	{GO:0003677; DNA binding; molecular_function}	{LN591101.1; Cyprinus carpio genome assembly common carp genome ,scaffold 000002099}	{PF02376:CUT domain}
Novelgene0070	{NA}	{NA}	{NA}	{NA}	{GO:0005739; mitochondrion; cellular_component}	{LN592385.1; Cyprinus carpio genome assembly common carp genome ,scaffold 000002216}	{PF08039:Mitochondrial proteolipid}
Novelgene0072	{XP_016317109.1; PREDICTED: thrombomodulin-like [Sinocyclocheilus anshuiensis]}	{sp|Q9ET61|C1QR1_RAT; Complement component C1q receptor OS=Rattus norvegicus GN=Cd93 PE=1 SV=1}	{tng:GSTEN00011332G001; K03907 THBD, CD141 thrombomodulin - ko04610; Organismal Systems; Immune system; Complement and coagulation cascades | ko05418; Human Diseases; Cardiovascular diseases; Fluid shear stress and atherosclerosis | ko04933; Human Diseases; Endocrine and metabolic diseases; AGE-RAGE signaling pathway in diabetic complications}	{NA}	{GO:0005509; calcium ion binding; molecular_function GO:0007165; signal transduction; biological_process GO:0009986; cell surface; cellular_component GO:0004888; transmembrane receptor activity; molecular_function GO:0005515; protein binding; molecular_function GO:0016020; membrane; cellular_component GO:0004871; signal transducer activity; molecular_function GO:0016021; integral to membrane; cel…	{XM_016242838.1; PREDICTED: Sinocyclocheilus grahami thrombomodulin-like (LOC107559112), mRNA}	{PF09064:Thrombomodulin like fifth domain, EGF-like PF00672:HAMP domain PF07645:Calcium-binding EGF domain PF00008:EGF-like domain PF06247:Pvs28 EGF domain PF00646:F-box domain}
Novelgene0074	{XP_018955274.1; PREDICTED: polyphosphoinositide phosphatase-like [Cyprinus carpio]}	{NA}	{NA}	{NA}	{NA}	{LN596505.1; Cyprinus carpio genome assembly common carp genome ,scaffold 000000174}	{NA}
Novelgene0076	{XP_016095808.1; PREDICTED: uncharacterized protein LOC107557023 isoform X2 [Sinocyclocheilus grahami]}	{NA}	{dre:560745; K15410 EEF1D elongation factor 1-delta - ko05168; Human Diseases; Infectious diseases: Viral; Herpes simplex infection}	{NA}	{NA}	{JN754113.1; Cyprinus carpio clone 618049 microsatellite sequence}	{NA}
Novelgene0078	{XP_018981291.1; PREDICTED: adenosine 3'-phospho 5'-phosphosulfate transporter 1 [Cyprinus carpio]}	{sp|Q8TB61|S35B2_HUMAN; Adenosine 3'-phospho 5'-phosphosulfate transporter 1 OS=Homo sapiens GN=SLC35B2 PE=1 SV=1}	{dre:402931; K15276 SLC35B2, PAPST1 solute carrier family 35 (adenosine 3'-phospho 5'-phosphosulfate transporter), member B2 - -}	{Hs20555079; KOG1581 UDP-galactose transporter related protein G Carbohydrate transport and metabolism ;}	{GO:0055085; transmembrane transport; biological_process GO:0016021; integral to membrane; cellular_component GO:0016020; membrane; cellular_component}	{LN590717.1; Cyprinus carpio genome assembly common carp genome, scaffold: LG12, chromosome: 12}	{PF08449:UAA transporter family PF00892:EamA-like transporter family}
Novelgene0080	{NA}	{NA}	{NA}	{NA}	{NA}	{LN590693.1; Cyprinus carpio genome assembly common carp genome, scaffold: LG3, chromosome: 3}	{NA}
Novelgene0081	{XP_019905690.1; PREDICTED: E3 ubiquitin-protein ligase RING1 isoform X1 [Esox lucius]}	{NA}	{NA}	{NA}	{NA}	{LN590711.1; Cyprinus carpio genome assembly common carp genome, scaffold: LG40, chromosome: 40}	{NA}
Novelgene0082	{XP_016391889.1; PREDICTED: alpha-(1,6)-fucosyltransferase-like [Sinocyclocheilus rhinocerous]}	{sp|P79282|FUT8_PIG; Alpha-(1,6)-fucosyltransferase OS=Sus scrofa GN=FUT8 PE=1 SV=1}	{dre:797512; K00717 FUT8 glycoprotein 6-alpha-L-fucosyltransferase 2.4.1.68 ko00510; Metabolism; Glycan biosynthesis and metabolism; N-Glycan biosynthesis | ko00513; Metabolism; Glycan biosynthesis and metabolism; Various types of N-glycan biosynthesis | ko00533; Metabolism; Glycan biosynthesis and metabolism; Glycosaminoglycan biosynthesis - keratan sulfate | ko05202; Human Diseases; Cancers: Ov…	{Hs4758408; KOG3705 Glycoprotein 6-alpha-L-fucosyltransferase O Posttranslational modification, protein turnover, chaperones ;}	{GO:0055085; transmembrane transport; biological_process GO:0016021; integral to membrane; cellular_component}	{LN590690.1; Cyprinus carpio genome assembly common carp genome, scaffold: LG31, chromosome: 31}	{PF07690:Major Facilitator Superfamily}
Novelgene0083	{AAD19348.1; reverse transcriptase-like protein [Takifugu rubripes]}	{NA}	{lco:109138802; - - - - -}	{NA}	{NA}	{LN590676.1; Cyprinus carpio genome assembly common carp genome, scaffold: LG34, chromosome: 34}	{NA}
Novelgene0085	{KTG47393.1; hypothetical protein cypCar_00027893 [Cyprinus carpio]}	{NA}	{NA}	{NA}	{GO:0005643; nuclear pore; cellular_component GO:0016973; poly(A)+ mRNA export from nucleus; biological_process}	{LN591142.1; Cyprinus carpio genome assembly common carp genome ,scaffold 000028855}	{PF07817:GLE1-like protein}
Novelgene0087	{KTG44681.1; hypothetical protein cypCar_00023662 [Cyprinus carpio]}	{sp|Q8NFF2|NCKX4_HUMAN; Sodium/potassium/calcium exchanger 4 OS=Homo sapiens GN=SLC24A4 PE=1 SV=2}	{phi:102106921; K13752 SLC24A4, NCKX4 solute carrier family 24 (sodium/potassium/calcium exchanger), member 4 - ko04740; Organismal Systems; Sensory system; Olfactory transduction}	{Hs17477322; KOG1307 K+-dependent Ca2+/Na+ exchanger NCKX1 and related proteins PT Inorganic ion transport and metabolism ; Signal transduction mechanisms ;}	{NA}	{LN591207.1; Cyprinus carpio genome assembly common carp genome ,scaffold 000028969}	{NA}
Novelgene0088	{KTF90328.1; hypothetical protein cypCar_00023189, partial [Cyprinus carpio]}	{NA}	{lco:104930844; K13752 SLC24A4, NCKX4 solute carrier family 24 (sodium/potassium/calcium exchanger), member 4 - ko04740; Organismal Systems; Sensory system; Olfactory transduction}	{NA}	{NA}	{LN590682.1; Cyprinus carpio genome assembly common carp genome, scaffold: LG21, chromosome: 21}	{NA}
Novelgene0089	{NA}	{NA}	{NA}	{NA}	{NA}	{LN591050.1; Cyprinus carpio genome assembly common carp genome ,scaffold 000001339}	{NA}
Novelgene0093	{BAE46429.1; ORF2-encoded protein, partial [Danio rerio]}	{sp|P21329|RTJK_DROFU; RNA-directed DNA polymerase from mobile element jockey OS=Drosophila funebris GN=jockey\pol PE=1 SV=1}	{lco:109138802; - - - - -}	{CE27509_1; KOG1075 FOG: Reverse transcriptase R General function prediction only ;}	{NA}	{KJ424361.1; Allotetraploid red crucian carp x Cyprinus carpio clone BAC AT150F8.1, complete sequence}	{NA}
Novelgene0094	{NA}	{NA}	{NA}	{NA}	{GO:0046872; metal ion binding; molecular_function}	{LN590689.1; Cyprinus carpio genome assembly common carp genome, scaffold: LG29, chromosome: 29}	{PF11716:Mycothiol maleylpyruvate isomerase N-terminal domain}
Novelgene0095	{NA}	{NA}	{NA}	{NA}	{NA}	{LN590706.1; Cyprinus carpio genome assembly common carp genome, scaffold: LG36, chromosome: 36}	{NA}
Novelgene0098	{NA}	{NA}	{NA}	{NA}	{GO:0016021; integral to membrane; cellular_component GO:0006812; cation transport; biological_process GO:0008324; cation transmembrane transporter activity; molecular_function GO:0055085; transmembrane transport; biological_process GO:0004871; signal transducer activity; molecular_function GO:0007165; signal transduction; biological_process}	{LN590679.1; Cyprinus carpio genome assembly common carp genome, scaffold: LG24, chromosome: 24}	{PF00672:HAMP domain PF01545:Cation efflux family}
Novelgene0101	{NA}	{NA}	{NA}	{NA}	{NA}	{LN592711.1; Cyprinus carpio genome assembly common carp genome ,scaffold 000006623}	{NA}
Novelgene0102	{XP_012566109.1; PREDICTED: uncharacterized protein LOC105850169 [Hydra vulgaris]}	{sp|P35072|TCB1_CAEBR; Transposable element Tcb1 transposase OS=Caenorhabditis briggsae PE=3 SV=1}	{hmg:105850169; - - - - -}	{NA}	{GO:0005622; intracellular; cellular_component GO:0003677; DNA binding; molecular_function GO:0015074; DNA integration; biological_process GO:0006313; transposition, DNA-mediated; biological_process GO:0006355; regulation of transcription, DNA-dependent; biological_process GO:0003700; sequence-specific DNA binding transcription factor activity; molecular_function GO:0006352; transcription initiat…	{KF713495.1; Carassius gibelio dsx and mab-3 related transcription factor 1-2 (Dmrt1-2) gene, complete cds}	{PF08281:Sigma-70, region 4 PF01498:Transposase PF01371:Trp repressor protein}
Novelgene0103	{XP_012687938.1; PREDICTED: A disintegrin and metalloproteinase with thrombospondin motifs 2-like [Clupea harengus]}	{sp|Q04202|TCB2_CAEBR; Transposable element Tcb2 transposase OS=Caenorhabditis briggsae PE=3 SV=1}	{hmg:100213664; - - - - -}	{NA}	{NA}	{LN593686.1; Cyprinus carpio genome assembly common carp genome ,scaffold 000001328}	{NA}
Novelgene0104	{XP_018939250.1; PREDICTED: uncharacterized protein LOC109066664 isoform X1 [Cyprinus carpio]}	{sp|Q8VHZ4|PNMA1_RAT; Paraneoplastic antigen Ma1 homolog OS=Rattus norvegicus GN=Pnma1 PE=2 SV=1}	{dre:103911763; - - - - -}	{NA}	{GO:0006897; endocytosis; biological_process GO:0003723; RNA binding; molecular_function GO:0008270; zinc ion binding; molecular_function GO:0006412; translation; biological_process GO:0003735; structural constituent of ribosome; molecular_function GO:0003677; DNA binding; molecular_function GO:0005622; intracellular; cellular_component GO:0005840; ribosome; cellular_component GO:0003676; nucleic…	{XM_019083711.1; PREDICTED: Cyprinus carpio uncharacterized LOC109066664 (LOC109066664), transcript variant X2, mRNA}	{PF12761:Actin cytoskeleton-regulatory complex protein END3 PF00098:Zinc knuckle PF16326:ABC transporter C-terminal domain PF00416:Ribosomal protein S13/S18}
Novelgene0105	{XP_013855935.1; PREDICTED: uncharacterized protein LOC106511737, partial [Austrofundulus limnaeus]}	{sp|P10394|POL4_DROME; Retrovirus-related Pol polyprotein from transposon 412 OS=Drosophila melanogaster GN=POL PE=3 SV=1}	{dre:108192146; - - - - -}	{NA}	{GO:0015074; DNA integration; biological_process GO:0006310; DNA recombination; biological_process GO:0003677; DNA binding; molecular_function GO:0005634; nucleus; cellular_component GO:0006302; double-strand break repair; biological_process GO:0005744; mitochondrial inner membrane presequence translocase complex; cellular_component GO:0030150; protein import into mitochondrial matrix; biological…	{LN590677.1; Cyprinus carpio genome assembly common carp genome, scaffold: LG7, chromosome: 7}	{PF06632:DNA double-strand break repair and V(D)J recombination protein XRCC4 PF00665:Integrase core domain PF08294:TIM21}
Novelgene0106	{BAE46429.1; ORF2-encoded protein, partial [Danio rerio]}	{NA}	{lco:109139463; - - - - -}	{NA}	{NA}	{LN590700.1; Cyprinus carpio genome assembly common carp genome, scaffold: LG10, chromosome: 10}	{NA}
Novelgene0107	{XP_018926507.1; PREDICTED: mucin-2-like [Cyprinus carpio]}	{NA}	{cfo:105254035; - - - - -}	{NA}	{GO:0019058; viral infectious cycle; biological_process GO:0019031; viral envelope; cellular_component}	{LN590806.1; Cyprinus carpio genome assembly common carp genome ,scaffold 000000341}	{PF05109:Herpes virus major outer envelope glycoprotein (BLLF1)}
Novelgene0108	{KTG02879.1; hypothetical protein cypCar_00048511 [Cyprinus carpio]}	{NA}	{dre:108192163; - - - - -}	{NA}	{GO:0005576; NA GO:0006952; defense response; biological_process}	{LN590696.1; Cyprinus carpio genome assembly common carp genome, scaffold: LG32, chromosome: 32}	{PF16048:Frog antimicrobial peptide}
Novelgene0109	{NA}	{NA}	{NA}	{NA}	{NA}	{LN595893.1; Cyprinus carpio genome assembly common carp genome ,scaffold 000001251}	{NA}
Novelgene0111	{NA}	{NA}	{NA}	{NA}	{NA}	{LN591211.1; Cyprinus carpio genome assembly common carp genome ,scaffold 000028974}	{NA}
Novelgene0113	{KTG46037.1; hypothetical protein cypCar_00041216 [Cyprinus carpio]}	{sp|Q6NWZ9|CDO1_DANRE; Cysteine dioxygenase type 1 OS=Danio rerio GN=cdo1 PE=2 SV=1}	{xma:102224539; K00456 CDO1 cysteine dioxygenase 1.13.11.20 ko00270; Metabolism; Amino acid metabolism; Cysteine and methionine metabolism | ko00430; Metabolism; Metabolism of other amino acids; Taurine and hypotaurine metabolism}	{Hs4502755; KOG4064 Cysteine dioxygenase CDO1 E Amino acid transport and metabolism ;}	{GO:0055114; oxidation-reduction process; biological_process GO:0005506; iron ion binding; molecular_function GO:0016702; oxidoreductase activity, acting on single donors with incorporation of molecular oxygen, incorporation of two atoms of oxygen; molecular_function}	{LN590718.1; Cyprinus carpio genome assembly common carp genome, scaffold: LG9, chromosome: 9}	{PF05995:Cysteine dioxygenase type I}
Novelgene0114	{CDQ98504.1; unnamed protein product, partial [Oncorhynchus mykiss]}	{NA}	{dre:108192163; - - - - -}	{NA}	{NA}	{LN590713.1; Cyprinus carpio genome assembly common carp genome, scaffold: LG20, chromosome: 20}	{NA}
Novelgene0117	{NA}	{NA}	{NA}	{NA}	{NA}	{LN591363.1; Cyprinus carpio genome assembly common carp genome ,scaffold 000001787}	{NA}
Novelgene0118	{NA}	{NA}	{NA}	{NA}	{NA}	{FJ774071.1; Carassius auratus gibelio Dazl (Dazl) gene, complete cds}	{NA}
Novelgene0119	{NA}	{NA}	{NA}	{NA}	{NA}	{LN590722.1; Cyprinus carpio genome assembly common carp genome ,scaffold 000000022}	{NA}
Novelgene0120	{NA}	{NA}	{NA}	{NA}	{NA}	{LN593241.1; Cyprinus carpio genome assembly common carp genome ,scaffold 000009246}	{NA}
Novelgene0121	{NA}	{NA}	{NA}	{NA}	{NA}	{LN596713.1; Cyprinus carpio genome assembly common carp genome ,scaffold 000029053}	{NA}
Novelgene0122	{XP_016346653.1; PREDICTED: ephrin-A5b isoform X1 [Sinocyclocheilus anshuiensis]}	{sp|P79728|EFNA5_DANRE; Ephrin-A5b OS=Danio rerio GN=efna5b PE=2 SV=1}	{lcm:102345217; K05462 EFNA ephrin-A - ko04014; Environmental Information Processing; Signal transduction; Ras signaling pathway | ko04015; Environmental Information Processing; Signal transduction; Rap1 signaling pathway | ko04151; Environmental Information Processing; Signal transduction; PI3K-Akt signaling pathway | ko04360; Organismal Systems; Development; Axon guidance}	{Hs4503487; KOG3858 Ephrin, ligand for Eph receptor tyrosine kinase T Signal transduction mechanisms ;}	{NA}	{LN593241.1; Cyprinus carpio genome assembly common carp genome ,scaffold 000009246}	{NA}
Novelgene0123	{XP_018936488.1; PREDICTED: uncharacterized protein LOC109063935 [Cyprinus carpio]}	{NA}	{lco:109138802; - - - - -}	{NA}	{GO:0007217; tachykinin receptor signaling pathway; biological_process GO:0005739; mitochondrion; cellular_component}	{LN593241.1; Cyprinus carpio genome assembly common carp genome ,scaffold 000009246}	{PF03823:Neurokinin B PF08039:Mitochondrial proteolipid}
Novelgene0125	{XP_015245525.1; PREDICTED: uncharacterized protein LOC107094449 [Cyprinodon variegatus]}	{NA}	{mze:106675360; - - - - -}	{NA}	{GO:0019028; viral capsid; cellular_component GO:0016788; hydrolase activity, acting on ester bonds; molecular_function}	{LN597727.1; Cyprinus carpio genome assembly common carp genome ,scaffold 000013214}	{PF05531:Nucleopolyhedrovirus P10 protein PF00657:GDSL-like Lipase/Acylhydrolase}
Novelgene0128	{KTG04654.1; hypothetical protein cypCar_00020479 [Cyprinus carpio]}	{NA}	{NA}	{NA}	{NA}	{LN591100.1; Cyprinus carpio genome assembly common carp genome ,scaffold 000002086}	{NA}
Novelgene0129	{NA}	{NA}	{NA}	{NA}	{NA}	{LN590944.1; Cyprinus carpio genome assembly common carp genome ,scaffold 000000886}	{NA}
Novelgene0130	{NA}	{NA}	{NA}	{NA}	{GO:0006355; regulation of transcription, DNA-dependent; biological_process GO:0043565; sequence-specific DNA binding; molecular_function GO:0003700; sequence-specific DNA binding transcription factor activity; molecular_function}	{LN591896.1; Cyprinus carpio genome assembly common carp genome ,scaffold 000000373}	{PF12833:Helix-turn-helix domain}
Novelgene0131	{NA}	{NA}	{NA}	{NA}	{NA}	{LN597816.1; Cyprinus carpio genome assembly common carp genome ,scaffold 000001802}	{NA}
Novelgene0132	{KTG47970.1; hypothetical protein cypCar_00000130 [Cyprinus carpio]}	{sp|O00501|CLD5_HUMAN; Claudin-5 OS=Homo sapiens GN=CLDN5 PE=2 SV=1}	{dre:406559; K06087 CLDN claudin - ko04514; Environmental Information Processing; Signaling molecules and interaction; Cell adhesion molecules (CAMs) | ko04530; Cellular Processes; Cellular community - eukaryotes; Tight junction | ko04670; Organismal Systems; Immune system; Leukocyte transendothelial migration | ko05160; Human Diseases; Infectious diseases: Viral; Hepatitis C}	{NA}	{GO:0005262; calcium channel activity; molecular_function GO:0016021; integral to membrane; cellular_component GO:0005244; voltage-gated ion channel activity; molecular_function}	{XM_019070393.1; PREDICTED: Cyprinus carpio claudin-5-like (LOC109052958), mRNA}	{PF00822:PMP-22/EMP/MP20/Claudin family PF07062:Clc-like PF15108:Voltage-dependent calcium channel gamma-like subunit protein family PF13903:PMP-22/EMP/MP20/Claudin tight junction}
Novelgene0134	{NA}	{NA}	{NA}	{NA}	{GO:0006695; cholesterol biosynthetic process; biological_process GO:0004631; phosphomevalonate kinase activity; molecular_function GO:0005737; cytoplasm; cellular_component}	{LN590704.1; Cyprinus carpio genome assembly common carp genome, scaffold: LG14, chromosome: 14}	{PF04275:Phosphomevalonate kinase }
Novelgene0135	{NA}	{NA}	{NA}	{NA}	{NA}	{LN592929.1; Cyprinus carpio genome assembly common carp genome ,scaffold 000000300}	{NA}
Novelgene0136	{XP_016376703.1; PREDICTED: citron Rho-interacting kinase-like isoform X6 [Sinocyclocheilus rhinocerous]}	{sp|O14578|CTRO_HUMAN; Citron Rho-interacting kinase OS=Homo sapiens GN=CIT PE=1 SV=2}	{lco:104926380; K16308 CIT citron Rho-interacting kinase 2.7.11.1 -}	{Hs22062027; KOG0976 Rho/Rac1-interacting serine/threonine kinase Citron T Signal transduction mechanisms ;}	{NA}	{LN594310.1; Cyprinus carpio genome assembly common carp genome ,scaffold 000014171}	{NA}
Novelgene0137	{NA}	{NA}	{NA}	{NA}	{NA}	{LN592929.1; Cyprinus carpio genome assembly common carp genome ,scaffold 000000300}	{NA}
Novelgene0138	{XP_016426339.1; PREDICTED: eIF-2-alpha kinase activator GCN1-like [Sinocyclocheilus rhinocerous]}	{sp|E9PVA8|GCN1_MOUSE; eIF-2-alpha kinase activator GCN1 OS=Mus musculus GN=Gcn1 PE=1 SV=1}	{lco:104925278; - - - - -}	{Hs22062038; KOG1242 Protein containing adaptin N-terminal region J Translation, ribosomal structure and biogenesis ;}	{GO:0005515; protein binding; molecular_function}	{LN595101.1; Cyprinus carpio genome assembly common carp genome ,scaffold 000004691}	{PF02985:HEAT repeat}
Novelgene0139	{KTG06700.1; hypothetical protein cypCar_00010322 [Cyprinus carpio]}	{sp|Q92616|GCN1_HUMAN; eIF-2-alpha kinase activator GCN1 OS=Homo sapiens GN=GCN1 PE=1 SV=6}	{lco:104925278; - - - - -}	{Hs22062038; KOG1242 Protein containing adaptin N-terminal region J Translation, ribosomal structure and biogenesis ;}	{GO:0009878; nodule morphogenesis; biological_process GO:0046872; metal ion binding; molecular_function}	{LN592929.1; Cyprinus carpio genome assembly common carp genome ,scaffold 000000300}	{PF07127:Late nodulin protein}
Novelgene0141	{NA}	{NA}	{NA}	{NA}	{NA}	{LN598355.1; Cyprinus carpio genome assembly common carp genome ,scaffold 000000267}	{NA}
Novelgene0145	{XP_014903241.1; PREDICTED: protein FAM102A isoform X3 [Poecilia latipinna]}	{sp|Q5T9C2|F102A_HUMAN; Protein FAM102A OS=Homo sapiens GN=FAM102A PE=1 SV=2}	{cmk:103183038; - - - - -}	{NA}	{NA}	{LN598204.1; Cyprinus carpio genome assembly common carp genome ,scaffold 000028874}	{NA}
Novelgene0147	{KXJ26086.1; putative RNA-directed DNA polymerase from transposon BS [Exaiptasia pallida]}	{sp|Q95SX7|RTBS_DROME; Probable RNA-directed DNA polymerase from transposon BS OS=Drosophila melanogaster GN=RTase PE=2 SV=1}	{adf:107333047; - - - - -}	{CE07199; KOG1075 FOG: Reverse transcriptase R General function prediction only ;}	{NA}	{LN590692.1; Cyprinus carpio genome assembly common carp genome, scaffold: LG33, chromosome: 33}	{NA}
Novelgene0148	{XP_016090583.1; PREDICTED: transmembrane protein 127-like [Sinocyclocheilus grahami]}	{sp|Q504G0|TM127_DANRE; Transmembrane protein 127 OS=Danio rerio GN=tmem127 PE=2 SV=1}	{mze:101473885; - - - - -}	{NA}	{NA}	{LN590716.1; Cyprinus carpio genome assembly common carp genome, scaffold: LG41, chromosome: 41}	{NA}
Novelgene0149	{KTG47970.1; hypothetical protein cypCar_00000130 [Cyprinus carpio]}	{sp|O00501|CLD5_HUMAN; Claudin-5 OS=Homo sapiens GN=CLDN5 PE=2 SV=1}	{dre:406559; K06087 CLDN claudin - ko04514; Environmental Information Processing; Signaling molecules and interaction; Cell adhesion molecules (CAMs) | ko04530; Cellular Processes; Cellular community - eukaryotes; Tight junction | ko04670; Organismal Systems; Immune system; Leukocyte transendothelial migration | ko05160; Human Diseases; Infectious diseases: Viral; Hepatitis C}	{NA}	{GO:0016021; integral to membrane; cellular_component GO:0005262; calcium channel activity; molecular_function GO:0005244; voltage-gated ion channel activity; molecular_function}	{XM_019070393.1; PREDICTED: Cyprinus carpio claudin-5-like (LOC109052958), mRNA}	{PF07062:Clc-like PF00822:PMP-22/EMP/MP20/Claudin family PF13903:PMP-22/EMP/MP20/Claudin tight junction PF15108:Voltage-dependent calcium channel gamma-like subunit protein family}
Novelgene0151	{XP_018970130.1; PREDICTED: dmX-like protein 1 [Cyprinus carpio]}	{sp|Q6PNC0|DMXL1_MOUSE; DmX-like protein 1 OS=Mus musculus GN=Dmxl1 PE=1 SV=1}	{dre:100333625; - - - - -}	{Hs21536474; KOG1064 RAVE (regulator of V-ATPase assembly) complex subunit RAV1/DMX protein, WD repeat superfamily R General function prediction only ;}	{GO:0017004; cytochrome complex assembly; biological_process GO:0016021; integral to membrane; cellular_component GO:0015886; heme transport; biological_process GO:0004564; beta-fructofuranosidase activity; molecular_function GO:0004575; sucrose alpha-glucosidase activity; molecular_function GO:0000775; chromosome, centromeric region; cellular_component GO:0000398; nuclear mRNA splicing, via spli…	{LN590710.1; Cyprinus carpio genome assembly common carp genome, scaffold: LG26, chromosome: 26}	{PF11837:Domain of unknown function (DUF3357) PF04995:Heme exporter protein D (CcmD) PF09026:Centromere protein B dimerisation domain PF04889:Cwf15/Cwc15 cell cycle control protein PF06524:NOA36 protein PF09026:Centromere protein B dimerisation domain}
Novelgene0153	{NA}	{NA}	{NA}	{NA}	{NA}	{LN590693.1; Cyprinus carpio genome assembly common carp genome, scaffold: LG3, chromosome: 3}	{NA}
Novelgene0154	{KKF30542.1; Gag polyprotein [Larimichthys crocea]}	{NA}	{lgi:LOTGIDRAFT_174978; - - - - -}	{NA}	{GO:0008270; zinc ion binding; molecular_function GO:0003676; nucleic acid binding; molecular_function}	{LN593115.1; Cyprinus carpio genome assembly common carp genome ,scaffold 000003278}	{PF00098:Zinc knuckle}
Novelgene0156	{XP_016136632.1; PREDICTED: uncharacterized protein LOC107591874 [Sinocyclocheilus grahami]}	{NA}	{dre:103908810; - - - - -}	{NA}	{GO:0016020; membrane; cellular_component GO:0030001; metal ion transport; biological_process GO:0055085; transmembrane transport; biological_process GO:0019028; viral capsid; cellular_component GO:0046873; metal ion transmembrane transporter activity; molecular_function}	{KF758442.1; Allotetraploid red crucian carp x Cyprinus carpio clone BAC 136-A3, complete sequence}	{PF01544:CorA-like Mg2+ transporter protein PF05531:Nucleopolyhedrovirus P10 protein}
Novelgene0157	{XP_016395279.1; PREDICTED: tyrosine-protein kinase ABL1-like [Sinocyclocheilus rhinocerous]}	{sp|P00520|ABL1_MOUSE; Tyrosine-protein kinase ABL1 OS=Mus musculus GN=Abl1 PE=1 SV=3}	{sasa:106566947; K06619 ABL1 abelson tyrosine-protein kinase 1 2.7.10.2 ko04014; Environmental Information Processing; Signal transduction; Ras signaling pathway | ko04012; Environmental Information Processing; Signal transduction; ErbB signaling pathway | ko04110; Cellular Processes; Cell growth and death; Cell cycle | ko04722; Organismal Systems; Nervous system; Neurotrophin signaling pathway |…	{Hs4885045; KOG4278 Protein tyrosine kinase T Signal transduction mechanisms ;}	{GO:0005743; mitochondrial inner membrane; cellular_component GO:0006850; mitochondrial pyruvate transport; biological_process GO:0005524; ATP binding; molecular_function GO:0004715; non-membrane spanning protein tyrosine kinase activity; molecular_function GO:0006468; protein phosphorylation; biological_process}	{XM_016539793.1; PREDICTED: Sinocyclocheilus rhinocerous tyrosine-protein kinase ABL1-like (LOC107729293), mRNA}	{PF03650:Uncharacterised protein family (UPF0041) PF08919:F-actin binding}
Novelgene0158	{XP_016144621.1; PREDICTED: tyrosine-protein kinase ABL1-like isoform X1 [Sinocyclocheilus grahami]}	{NA}	{cjc:100398414; K06619 ABL1 abelson tyrosine-protein kinase 1 2.7.10.2 ko04014; Environmental Information Processing; Signal transduction; Ras signaling pathway | ko04012; Environmental Information Processing; Signal transduction; ErbB signaling pathway | ko04110; Cellular Processes; Cell growth and death; Cell cycle | ko04722; Organismal Systems; Nervous system; Neurotrophin signaling pathway | …	{Hs6382058; KOG4278 Protein tyrosine kinase T Signal transduction mechanisms ;}	{NA}	{XM_019066821.1; PREDICTED: Cyprinus carpio ABL proto-oncogene 1, non-receptor tyrosine kinase (abl1), transcript variant X7, mRNA}	{NA}
Novelgene0159	{NA}	{NA}	{NA}	{NA}	{NA}	{LN590692.1; Cyprinus carpio genome assembly common carp genome, scaffold: LG33, chromosome: 33}	{NA}
Novelgene0160	{NA}	{NA}	{NA}	{NA}	{NA}	{LN594103.1; Cyprinus carpio genome assembly common carp genome ,scaffold 000028833}	{NA}
Novelgene0161	{NA}	{NA}	{NA}	{NA}	{NA}	{LN593993.1; Cyprinus carpio genome assembly common carp genome ,scaffold 000017769}	{NA}
Novelgene0162	{NA}	{NA}	{NA}	{NA}	{GO:0000276; mitochondrial proton-transporting ATP synthase complex, coupling factor F(o); cellular_component GO:0015078; hydrogen ion transmembrane transporter activity; molecular_function GO:0015986; ATP synthesis coupled proton transport; biological_process}	{LN590698.1; Cyprinus carpio genome assembly common carp genome, scaffold: LG17, chromosome: 17}	{PF00895:ATP synthase protein 8}
Novelgene0163	{EFN71640.1; hypothetical protein EAG_14872, partial [Camponotus floridanus]}	{NA}	{asn:106722260; - - - - -}	{NA}	{NA}	{LN590698.1; Cyprinus carpio genome assembly common carp genome, scaffold: LG17, chromosome: 17}	{NA}
Novelgene0164	{KKF26119.1; hypothetical protein EH28_20068 [Larimichthys crocea]}	{NA}	{dre:108190343; - - - - -}	{NA}	{NA}	{LN590717.1; Cyprinus carpio genome assembly common carp genome, scaffold: LG12, chromosome: 12}	{NA}
Novelgene0170	{NA}	{NA}	{NA}	{NA}	{NA}	{LN590700.1; Cyprinus carpio genome assembly common carp genome, scaffold: LG10, chromosome: 10}	{NA}
Novelgene0171	{XP_018951730.1; PREDICTED: rho GTPase-activating protein 20-like, partial [Cyprinus carpio]}	{sp|Q6REY9|RHG20_RAT; Rho GTPase-activating protein 20 OS=Rattus norvegicus GN=Arhgap20 PE=1 SV=2}	{fch:102045924; K20641 ARHGAP20 Rho GTPase-activating protein 20 - -}	{Hs22065906; KOG4724 Predicted Rho GTPase-activating protein T Signal transduction mechanisms ;}	{GO:0007165; signal transduction; biological_process}	{LN590700.1; Cyprinus carpio genome assembly common carp genome, scaffold: LG10, chromosome: 10}	{PF00620:RhoGAP domain}
Novelgene0172	{NA}	{NA}	{NA}	{NA}	{NA}	{LN590700.1; Cyprinus carpio genome assembly common carp genome, scaffold: LG10, chromosome: 10}	{NA}
Novelgene0174	{NA}	{NA}	{NA}	{NA}	{NA}	{LN590705.1; Cyprinus carpio genome assembly common carp genome, scaffold: LG11, chromosome: 11}	{NA}
Novelgene0175	{NA}	{NA}	{NA}	{NA}	{GO:0006465; signal peptide processing; biological_process GO:0008233; peptidase activity; molecular_function GO:0016021; integral to membrane; cellular_component GO:0005787; signal peptidase complex; cellular_component}	{LN590689.1; Cyprinus carpio genome assembly common carp genome, scaffold: LG29, chromosome: 29}	{PF06703:Microsomal signal peptidase 25 kDa subunit (SPC25)}
Novelgene0179	{KTF78478.1; hypothetical protein cypCar_00028662 [Cyprinus carpio]}	{sp|Q8WYL5|SSH1_HUMAN; Protein phosphatase Slingshot homolog 1 OS=Homo sapiens GN=SSH1 PE=1 SV=2}	{lco:104937255; K05766 SSH protein phosphatase slingshot [EC:3.1.3.16 3.1.3.48] 3.1.3.16,3.1.3.48 ko04810; Cellular Processes; Cell motility; Regulation of actin cytoskeleton | ko04360; Organismal Systems; Development; Axon guidance}	{Hs18644716_2; KOG1716 Dual specificity phosphatase V Defense mechanisms ;}	{GO:0019087; transformation of host cell by virus; biological_process GO:0016021; integral to membrane; cellular_component}	{LN590700.1; Cyprinus carpio genome assembly common carp genome, scaffold: LG10, chromosome: 10}	{PF05297:Herpesvirus latent membrane protein 1 (LMP1)}
Novelgene0180	{AAF17609.1; ubiquitin-like protein [Carassius auratus]}	{sp|Q3E7K8|UBQ12_ARATH; Polyubiquitin 12 OS=Arabidopsis thaliana GN=UBQ12 PE=3 SV=1}	{xma:106699593; - - - - -}	{Hs22064818; KOG0001 Ubiquitin and ubiquitin-like proteins OR Posttranslational modification, protein turnover, chaperones ; General function prediction only ;}	{GO:0005515; protein binding; molecular_function}	{LN596009.1; Cyprinus carpio genome assembly common carp genome ,scaffold 000001756}	{PF14560:Ubiquitin-like domain PF00240:Ubiquitin family}
Novelgene0183	{NA}	{NA}	{NA}	{NA}	{GO:0032465; regulation of cytokinesis; biological_process GO:0006915; apoptosis; biological_process GO:0004842; ubiquitin-protein ligase activity; molecular_function}	{XR_002020796.1; PREDICTED: Cyprinus carpio uncharacterized LOC109107846 (LOC109107846), ncRNA}	{PF12356:Protein of unknown function (DUF3643) }
Novelgene0184	{KTG38180.1; hypothetical protein cypCar_00023580 [Cyprinus carpio]}	{sp|P53677|AP3M2_HUMAN; AP-3 complex subunit mu-2 OS=Homo sapiens GN=AP3M2 PE=2 SV=1}	{lco:104925994; K12398 AP3M AP-3 complex subunit mu - ko04142; Cellular Processes; Transport and catabolism; Lysosome}	{Hs5803000; KOG2740 Clathrin-associated protein medium chain U Intracellular trafficking, secretion, and vesicular transport ;}	{GO:0005634; nucleus; cellular_component GO:0003677; DNA binding; molecular_function GO:0006355; regulation of transcription, DNA-dependent; biological_process}	{LN590701.1; Cyprinus carpio genome assembly common carp genome, scaffold: LG1, chromosome: 1}	{PF04689:DNA binding protein S1FA}
Novelgene0185	{KTG38181.1; hypothetical protein cypCar_00023581 [Cyprinus carpio]}	{sp|Q5TKR9|KAT6A_RAT; Histone acetyltransferase KAT6A OS=Rattus norvegicus GN=Kat6a PE=1 SV=2}	{dre:266966; K11305 MYST3, KAT6A histone acetyltransferase MYST3 2.3.1.48 ko04550; Cellular Processes; Cellular community - eukaryotes; Signaling pathways regulating pluripotency of stem cells}	{Hs5803098; KOG2747 Histone acetyltransferase (MYST family) B Chromatin structure and dynamics ;}	{NA}	{XM_016512431.1; PREDICTED: Sinocyclocheilus rhinocerous histone acetyltransferase KAT6A-like (LOC107708249), transcript variant X2, mRNA}	{NA}
Novelgene0188	{NA}	{NA}	{NA}	{NA}	{NA}	{LN590717.1; Cyprinus carpio genome assembly common carp genome, scaffold: LG12, chromosome: 12}	{NA}
Novelgene0190	{NA}	{NA}	{NA}	{NA}	{NA}	{LN590731.1; Cyprinus carpio genome assembly common carp genome ,scaffold 000000050}	{NA}
Novelgene0191	{NA}	{NA}	{NA}	{NA}	{NA}	{LN590676.1; Cyprinus carpio genome assembly common carp genome, scaffold: LG34, chromosome: 34}	{NA}
Novelgene0192	{NA}	{NA}	{NA}	{NA}	{NA}	{LN593493.1; Cyprinus carpio genome assembly common carp genome ,scaffold 000001641}	{NA}
Novelgene0193	{NA}	{NA}	{NA}	{NA}	{NA}	{LN593075.1; Cyprinus carpio genome assembly common carp genome ,scaffold 000002032}	{NA}
Novelgene0195	{NA}	{NA}	{NA}	{NA}	{NA}	{LN590698.1; Cyprinus carpio genome assembly common carp genome, scaffold: LG17, chromosome: 17}	{NA}
Novelgene0196	{NA}	{NA}	{NA}	{NA}	{NA}	{LN590792.1; Cyprinus carpio genome assembly common carp genome ,scaffold 000000272}	{NA}
Novelgene0198	{NA}	{NA}	{NA}	{NA}	{NA}	{LN593793.1; Cyprinus carpio genome assembly common carp genome ,scaffold 000010149}	{NA}
Novelgene0199	{NA}	{NA}	{NA}	{NA}	{NA}	{XM_019116084.1; PREDICTED: Cyprinus carpio transmembrane protein 132C-like (LOC109102714), mRNA}	{NA}
Novelgene0200	{NA}	{NA}	{NA}	{NA}	{NA}	{LN590688.1; Cyprinus carpio genome assembly common carp genome, scaffold: LG48, chromosome: 48}	{NA}
Novelgene0202	{NA}	{NA}	{NA}	{NA}	{NA}	{LN590681.1; Cyprinus carpio genome assembly common carp genome, scaffold: LG47, chromosome: 47}	{NA}
Novelgene0203	{NA}	{NA}	{NA}	{NA}	{NA}	{LN590700.1; Cyprinus carpio genome assembly common carp genome, scaffold: LG10, chromosome: 10}	{NA}
Novelgene0204	{XP_016419905.1; PREDICTED: uncharacterized protein LOC107749305 [Sinocyclocheilus rhinocerous]}	{NA}	{NA}	{NA}	{NA}	{LN590676.1; Cyprinus carpio genome assembly common carp genome, scaffold: LG34, chromosome: 34}	{NA}
Novelgene0205	{XP_017267579.1; PREDICTED: acetoacetyl-CoA synthetase [Kryptolebias marmoratus]}	{sp|A3QK15|AACS_DANRE; Acetoacetyl-CoA synthetase OS=Danio rerio GN=aacs PE=2 SV=1}	{xma:102229747; K01907 AACS, acsA acetoacetyl-CoA synthetase 6.2.1.16 ko00650; Metabolism; Carbohydrate metabolism; Butanoate metabolism | ko00280; Metabolism; Amino acid metabolism; Valine, leucine and isoleucine degradation}	{Hs12965199; KOG1175 Acyl-CoA synthetase I Lipid transport and metabolism ;}	{GO:0005739; mitochondrion; cellular_component}	{LN590699.1; Cyprinus carpio genome assembly common carp genome, scaffold: LG22, chromosome: 22}	{PF08039:Mitochondrial proteolipid}
Novelgene0206	{NA}	{NA}	{NA}	{NA}	{NA}	{XM_016481382.1; PREDICTED: Sinocyclocheilus anshuiensis BRI3-binding protein-like (LOC107684981), mRNA}	{NA}
Novelgene0207	{NA}	{NA}	{NA}	{NA}	{NA}	{NA}	{NA}
Novelgene0209	{NA}	{NA}	{NA}	{NA}	{NA}	{LN590708.1; Cyprinus carpio genome assembly common carp genome, scaffold: LG39, chromosome: 39}	{NA}
Novelgene0210	{XP_016143833.1; PREDICTED: sodium-dependent serotonin transporter-like [Sinocyclocheilus grahami]}	{sp|Q60857|SC6A4_MOUSE; Sodium-dependent serotonin transporter OS=Mus musculus GN=Slc6a4 PE=1 SV=4}	{amj:102575565; K05037 SLC6A4 solute carrier family 6 (neurotransmitter transporter, serotonin) member 4 - ko04726; Organismal Systems; Nervous system; Serotonergic synapse}	{Hs4507041; KOG3659 Sodium-neurotransmitter symporter T Signal transduction mechanisms ;}	{GO:0005089; Rho guanyl-nucleotide exchange factor activity; molecular_function GO:0005328; neurotransmitter:sodium symporter activity; molecular_function GO:0016021; integral to membrane; cellular_component GO:0006836; neurotransmitter transport; biological_process}	{LN590700.1; Cyprinus carpio genome assembly common carp genome, scaffold: LG10, chromosome: 10}	{PF03759:PRONE (Plant-specific Rop nucleotide exchanger) PF00209:Sodium:neurotransmitter symporter family}
Novelgene0213	{XP_018945300.1; PREDICTED: vesicle-associated membrane protein 8-like [Cyprinus carpio]}	{sp|Q9WUF4|VAMP8_RAT; Vesicle-associated membrane protein 8 OS=Rattus norvegicus GN=Vamp8 PE=1 SV=1}	{xma:102229676; K08512 VAMP8 vesicle-associated membrane protein 8 - ko04130; Genetic Information Processing; Folding, sorting and degradation; SNARE interactions in vesicular transport | ko04140; Cellular Processes; Transport and catabolism; Autophagy - animal | ko04611; Organismal Systems; Immune system; Platelet activation}	{Hs14043026; KOG0860 Synaptobrevin/VAMP-like protein U Intracellular trafficking, secretion, and vesicular transport ;}	{GO:0016021; integral to membrane; cellular_component GO:0016192; vesicle-mediated transport; biological_process GO:0008233; peptidase activity; molecular_function GO:0006508; proteolysis; biological_process}	{LN593348.1; Cyprinus carpio genome assembly common carp genome ,scaffold 000001632}	{PF04843:Herpesvirus tegument protein, N-terminal conserved region PF00957:Synaptobrevin}
Novelgene0216	{NA}	{NA}	{NA}	{NA}	{GO:0016021; integral to membrane; cellular_component GO:0006810; transport; biological_process GO:0005576; NA}	{LN594801.1; Cyprinus carpio genome assembly common carp genome ,scaffold 000000935}	{PF01105:emp24/gp25L/p24 family/GOLD PF07425:Pardaxin}
Novelgene0218	{NA}	{NA}	{NA}	{NA}	{GO:0008270; zinc ion binding; molecular_function GO:0006355; regulation of transcription, DNA-dependent; biological_process GO:0005576; NA GO:0005198; NA}	{LN596011.1; Cyprinus carpio genome assembly common carp genome ,scaffold 000001147}	{PF03884:Domain of unknown function (DUF329) PF03361:Herpes virus intermediate/early protein 2/3 PF07294:Fibroin P25}
Novelgene0219	{XP_016305891.1; PREDICTED: uncharacterized protein LOC107660966 isoform X1 [Sinocyclocheilus anshuiensis]}	{NA}	{NA}	{NA}	{NA}	{LN595505.1; Cyprinus carpio genome assembly common carp genome ,scaffold 000000596}	{NA}
Novelgene0220	{XP_016383317.1; PREDICTED: ras GTPase-activating protein 1-like [Sinocyclocheilus rhinocerous]}	{NA}	{lco:104926811; K04352 RASA1, RASGAP Ras GTPase-activating protein 1 - ko04014; Environmental Information Processing; Signal transduction; Ras signaling pathway | ko04010; Environmental Information Processing; Signal transduction; MAPK signaling pathway | ko04013; Environmental Information Processing; Signal transduction; MAPK signaling pathway - fly | ko04360; Organismal Systems; Development; Ax…	{NA}	{NA}	{LN595505.1; Cyprinus carpio genome assembly common carp genome ,scaffold 000000596}	{NA}
Novelgene0223	{XP_016410467.1; PREDICTED: uncharacterized protein LOC107742106, partial [Sinocyclocheilus rhinocerous]}	{NA}	{NA}	{NA}	{NA}	{LN590673.1; Cyprinus carpio genome assembly common carp genome, scaffold: LG45, chromosome: 45}	{NA}
Novelgene0225	{XP_012686527.1; PREDICTED: uncharacterized protein LOC105903339 [Clupea harengus]}	{NA}	{ola:101164807; - - - - -}	{NA}	{NA}	{LN595166.1; Cyprinus carpio genome assembly common carp genome ,scaffold 000007187}	{NA}
Novelgene0227	{ACO09634.1; Arrestin domain-containing protein 3 [Osmerus mordax]}	{sp|Q96B67|ARRD3_HUMAN; Arrestin domain-containing protein 3 OS=Homo sapiens GN=ARRDC3 PE=1 SV=1}	{xma:102232720; - - - - -}	{Hs20543322; KOG3780 Thioredoxin binding protein TBP-2/VDUP1 R General function prediction only ;}	{NA}	{LN596727.1; Cyprinus carpio genome assembly common carp genome ,scaffold 000000040}	{NA}
Novelgene0228	{NA}	{NA}	{NA}	{NA}	{NA}	{LN592337.1; Cyprinus carpio genome assembly common carp genome ,scaffold 000002976}	{NA}
Novelgene0230	{XP_018954197.1; PREDICTED: uncharacterized protein LOC109083918 [Cyprinus carpio]}	{NA}	{NA}	{NA}	{NA}	{XM_019098652.1; PREDICTED: Cyprinus carpio uncharacterized LOC109083918 (LOC109083918), mRNA}	{NA}
Novelgene0232	{KTF94385.1; hypothetical protein cypCar_00001161 [Cyprinus carpio]}	{sp|Q6PGP7|TTC37_HUMAN; Tetratricopeptide repeat protein 37 OS=Homo sapiens GN=TTC37 PE=1 SV=1}	{csab:103224845; K12600 SKI3, TTC37 superkiller protein 3 - ko03018; Genetic Information Processing; Folding, sorting and degradation; RNA degradation}	{Hs7662078; KOG1127 TPR repeat-containing protein A RNA processing and modification ;}	{NA}	{LN598512.1; Cyprinus carpio genome assembly common carp genome ,scaffold 000003748}	{NA}
Novelgene0234	{CAG08256.1; unnamed protein product, partial [Tetraodon nigroviridis]}	{sp|F1LP90|MINK1_RAT; Misshapen-like kinase 1 OS=Rattus norvegicus GN=Mink1 PE=1 SV=2}	{oaa:100086787; K08840 TNIK TRAF2 and NCK interacting kinase 2.7.11.1 ko04013; Environmental Information Processing; Signal transduction; MAPK signaling pathway - fly}	{HsM4758524; KOG0587 Traf2- and Nck-interacting kinase and related germinal center kinase (GCK) family protein kinases T Signal transduction mechanisms ;}	{GO:0006468; protein phosphorylation; biological_process GO:0004672; protein kinase activity; molecular_function GO:0005524; ATP binding; molecular_function}	{LN590673.1; Cyprinus carpio genome assembly common carp genome, scaffold: LG45, chromosome: 45}	{PF00069:Protein kinase domain}
Novelgene0237	{NA}	{NA}	{NA}	{NA}	{NA}	{LN590714.1; Cyprinus carpio genome assembly common carp genome, scaffold: LG27, chromosome: 27}	{NA}
Novelgene0238	{NA}	{NA}	{NA}	{NA}	{GO:0016021; integral to membrane; cellular_component}	{LN590714.1; Cyprinus carpio genome assembly common carp genome, scaffold: LG27, chromosome: 27}	{PF03248:Rer1 family}
Novelgene0239	{NA}	{NA}	{NA}	{NA}	{NA}	{LN592866.1; Cyprinus carpio genome assembly common carp genome ,scaffold 000000244}	{NA}
Novelgene0240	{NA}	{NA}	{NA}	{NA}	{NA}	{LN592866.1; Cyprinus carpio genome assembly common carp genome ,scaffold 000000244}	{NA}
Novelgene0241	{XP_018943750.1; PREDICTED: anthrax toxin receptor 2-like isoform X2 [Cyprinus carpio]}	{sp|P58335|ANTR2_HUMAN; Anthrax toxin receptor 2 OS=Homo sapiens GN=ANTXR2 PE=1 SV=5}	{ggo:101136475; K20909 ANTXR anthrax toxin receptor - ko04621; Organismal Systems; Immune system; NOD-like receptor signaling pathway}	{NA}	{GO:0008233; peptidase activity; molecular_function GO:0006465; signal peptide processing; biological_process GO:0016021; integral to membrane; cellular_component GO:0005787; signal peptidase complex; cellular_component}	{LN592866.1; Cyprinus carpio genome assembly common carp genome ,scaffold 000000244}	{PF06703:Microsomal signal peptidase 25 kDa subunit (SPC25)}
Novelgene0242	{NA}	{NA}	{NA}	{NA}	{NA}	{LN590700.1; Cyprinus carpio genome assembly common carp genome, scaffold: LG10, chromosome: 10}	{NA}
Novelgene0244	{XP_018959573.1; PREDICTED: uncharacterized protein C4orf22 homolog [Cyprinus carpio]}	{NA}	{NA}	{NA}	{GO:0016021; integral to membrane; cellular_component}	{LN590700.1; Cyprinus carpio genome assembly common carp genome, scaffold: LG10, chromosome: 10}	{PF05602:Cleft lip and palate transmembrane protein 1 (CLPTM1)}
Novelgene0249	{NA}	{NA}	{NA}	{NA}	{NA}	{LN592389.1; Cyprinus carpio genome assembly common carp genome ,scaffold 000000291}	{NA}
Novelgene0251	{XP_016416586.1; PREDICTED: PDZ domain-containing protein 2-like [Sinocyclocheilus rhinocerous]}	{sp|O15018|PDZD2_HUMAN; PDZ domain-containing protein 2 OS=Homo sapiens GN=PDZD2 PE=1 SV=4}	{xla:108707321; - - - - -}	{NA}	{GO:0005515; protein binding; molecular_function}	{LN590705.1; Cyprinus carpio genome assembly common carp genome, scaffold: LG11, chromosome: 11}	{PF13180:PDZ domain PF00595:PDZ domain (Also known as DHR or GLGF)}
Novelgene0252	{XP_010726688.2; PREDICTED: zinc finger RNA-binding protein-like [Meleagris gallopavo]}	{sp|Q6PCR6|ZFR_DANRE; Zinc finger RNA-binding protein OS=Danio rerio GN=zfr PE=2 SV=2}	{mgp:104917216; - - - - -}	{Hs7706373; KOG3792 Transcription factor NFAT, subunit NF90 R General function prediction only ;}	{NA}	{LN590718.1; Cyprinus carpio genome assembly common carp genome, scaffold: LG9, chromosome: 9}	{NA}
Novelgene0253	{NA}	{NA}	{NA}	{NA}	{NA}	{LN590718.1; Cyprinus carpio genome assembly common carp genome, scaffold: LG9, chromosome: 9}	{NA}
Novelgene0254	{NA}	{NA}	{NA}	{NA}	{NA}	{XM_016561117.1; PREDICTED: Sinocyclocheilus rhinocerous dnaJ homolog subfamily B member 5-like (LOC107746810), transcript variant X2, mRNA}	{NA}
Novelgene0256	{KTF77621.1; hypothetical protein cypCar_00015112 [Cyprinus carpio]}	{NA}	{NA}	{NA}	{GO:0046873; metal ion transmembrane transporter activity; molecular_function GO:0009236; cobalamin biosynthetic process; biological_process GO:0015078; hydrogen ion transmembrane transporter activity; molecular_function GO:0033227; dsRNA transport; biological_process GO:0005215; NA GO:0015991; ATP hydrolysis coupled proton transport; biological_process GO:0016021; integral to membrane; cellular_…	{LN593128.1; Cyprinus carpio genome assembly common carp genome ,scaffold 000003960}	{PF03348:Serine incorporator (Serinc) PF02950:Conotoxin PF03137:Organic Anion Transporter Polypeptide (OATP) family PF01770:Reduced folate carrier PF10034:Q-cell neuroblast polarisation PF03612:Sorbitol phosphotransferase enzyme II N-terminus PF06213:Cobalamin biosynthesis protein CobT PF03896:Translocon-associated protein (TRAP), alpha subunit PF01080:Presenilin PF02487:CLN3 protein PF02724:CDC4…
Novelgene0259	{NA}	{NA}	{NA}	{NA}	{NA}	{LN590706.1; Cyprinus carpio genome assembly common carp genome, scaffold: LG36, chromosome: 36}	{NA}
Novelgene0260	{NA}	{NA}	{NA}	{NA}	{NA}	{LN591093.1; Cyprinus carpio genome assembly common carp genome ,scaffold 000001928}	{NA}
Novelgene0263	{KTF96205.1; hypothetical protein cypCar_00002074 [Cyprinus carpio]}	{sp|P98082|DAB2_HUMAN; Disabled homolog 2 OS=Homo sapiens GN=DAB2 PE=1 SV=3}	{tru:101080191; K12475 DAB2 disabled homolog 2 - ko04144; Cellular Processes; Transport and catabolism; Endocytosis}	{Hs4503251; KOG3535 Adaptor protein Disabled T Signal transduction mechanisms ;}	{NA}	{LN590718.1; Cyprinus carpio genome assembly common carp genome, scaffold: LG9, chromosome: 9}	{NA}
Novelgene0265	{NA}	{NA}	{NA}	{NA}	{GO:0016021; integral to membrane; cellular_component GO:0009966; regulation of signal transduction; biological_process}	{LN591187.1; Cyprinus carpio genome assembly common carp genome ,scaffold 000028928}	{PF04834:Early E3 14.5 kDa protein}
Novelgene0269	{XP_018938164.1; PREDICTED: growth arrest-specific protein 1-like [Cyprinus carpio]}	{sp|Q01721|GAS1_MOUSE; Growth arrest-specific protein 1 OS=Mus musculus GN=Gas1 PE=2 SV=2}	{lco:104928487; K06232 GAS1 growth arrest-specific 1 - ko04340; Environmental Information Processing; Signal transduction; Hedgehog signaling pathway}	{NA}	{GO:0009405; pathogenesis; biological_process GO:0019871; sodium channel inhibitor activity; molecular_function GO:0005576; NA}	{XM_016241086.1; PREDICTED: Sinocyclocheilus grahami growth arrest-specific protein 1-like (LOC107557610), mRNA}	{PF07822:Neurotoxin B-IV-like protein}
Novelgene0271	{NA}	{NA}	{NA}	{NA}	{NA}	{LN590678.1; Cyprinus carpio genome assembly common carp genome, scaffold: LG28, chromosome: 28}	{NA}
Novelgene0273	{NA}	{NA}	{NA}	{NA}	{GO:0004615; phosphomannomutase activity; molecular_function GO:0009298; GDP-mannose biosynthetic process; biological_process GO:0005737; cytoplasm; cellular_component}	{LN593720.1; Cyprinus carpio genome assembly common carp genome ,scaffold 000000879}	{PF03332:Eukaryotic phosphomannomutase}
Novelgene0274	{XP_018946432.1; PREDICTED: neuropeptide FF receptor 2-like [Cyprinus carpio]}	{sp|Q9Y5X5|NPFF2_HUMAN; Neuropeptide FF receptor 2 OS=Homo sapiens GN=NPFFR2 PE=1 SV=2}	{lco:109139489; K08375 NPFFR2 neuropeptide FF receptor 2 - ko04080; Environmental Information Processing; Signaling molecules and interaction; Neuroactive ligand-receptor interaction}	{Hs16604258; KOG3656 FOG: 7 transmembrane receptor R General function prediction only ;}	{GO:0019028; viral capsid; cellular_component GO:0016021; integral to membrane; cellular_component GO:0004930; G-protein coupled receptor activity; molecular_function GO:0005198; NA GO:0007186; G-protein coupled receptor protein signaling pathway; biological_process}	{LN593720.1; Cyprinus carpio genome assembly common carp genome ,scaffold 000000879}	{PF00001:7 transmembrane receptor (rhodopsin family) PF00943:Alphavirus E2 glycoprotein}
Novelgene0275	{XP_016136632.1; PREDICTED: uncharacterized protein LOC107591874 [Sinocyclocheilus grahami]}	{NA}	{dre:103908810; - - - - -}	{NA}	{GO:0008134; transcription factor binding; molecular_function GO:0005886; plasma membrane; cellular_component GO:0007049; cell cycle; biological_process GO:0070840; dynein complex binding; molecular_function GO:0019028; viral capsid; cellular_component GO:0006810; transport; biological_process GO:0042803; protein homodimerization activity; molecular_function}	{LN599316.1; Cyprinus carpio genome assembly common carp genome ,scaffold 000002766}	{PF05531:Nucleopolyhedrovirus P10 protein PF04977:Septum formation initiator PF10473:Leucine-rich repeats of kinetochore protein Cenp-F/LEK1 PF04632:Fusaric acid resistance protein family}
Novelgene0278	{XP_018956242.1; PREDICTED: piggyBac transposable element-derived protein 4-like [Cyprinus carpio]}	{sp|Q96DM1|PGBD4_HUMAN; PiggyBac transposable element-derived protein 4 OS=Homo sapiens GN=PGBD4 PE=2 SV=3}	{xma:106699761; - - - - -}	{NA}	{NA}	{XM_019100697.1; PREDICTED: Cyprinus carpio piggyBac transposable element-derived protein 4-like (LOC109086232), mRNA}	{NA}
Novelgene0283	{NA}	{NA}	{NA}	{NA}	{NA}	{LN590689.1; Cyprinus carpio genome assembly common carp genome, scaffold: LG29, chromosome: 29}	{NA}
Novelgene0284	{NA}	{NA}	{NA}	{NA}	{NA}	{LN590689.1; Cyprinus carpio genome assembly common carp genome, scaffold: LG29, chromosome: 29}	{NA}
Novelgene0285	{NA}	{NA}	{NA}	{NA}	{NA}	{LN590701.1; Cyprinus carpio genome assembly common carp genome, scaffold: LG1, chromosome: 1}	{NA}
Novelgene0288	{KTF78840.1; hypothetical protein cypCar_00026463 [Cyprinus carpio]}	{NA}	{xma:102234951; K20052 LRP8, APOER2 low-density lipoprotein receptor-related protein 8 - -}	{NA}	{NA}	{LN594313.1; Cyprinus carpio genome assembly common carp genome ,scaffold 000001180}	{NA}
Novelgene0289	{NA}	{NA}	{NA}	{NA}	{GO:0046983; protein dimerization activity; molecular_function}	{LN590695.1; Cyprinus carpio genome assembly common carp genome, scaffold: LG23, chromosome: 23}	{PF12125:D domain of beta-TrCP}
Novelgene0290	{XP_018947729.1; PREDICTED: uncharacterized protein LOC109076494 [Cyprinus carpio]}	{NA}	{dre:103908810; - - - - -}	{NA}	{GO:0019028; viral capsid; cellular_component GO:0005737; cytoplasm; cellular_component GO:0009001; serine O-acetyltransferase activity; molecular_function GO:0015991; ATP hydrolysis coupled proton transport; biological_process GO:0007155; cell adhesion; biological_process GO:0015078; hydrogen ion transmembrane transporter activity; molecular_function GO:0006535; cysteine biosynthetic process fro…	{LN593244.1; Cyprinus carpio genome assembly common carp genome ,scaffold 000006468}	{PF00767:Potyvirus coat protein PF06009:Laminin Domain II PF01496:V-type ATPase 116kDa subunit family PF06426:Serine acetyltransferase, N-terminal }
Novelgene0291	{NA}	{NA}	{NA}	{NA}	{GO:0030430; host cell cytoplasm; cellular_component}	{LN591229.1; Cyprinus carpio genome assembly common carp genome ,scaffold 000029008}	{PF02444:Hepatitis E virus ORF-2 (Putative capsid protein)}
Novelgene0292	{NA}	{NA}	{NA}	{NA}	{NA}	{LN590696.1; Cyprinus carpio genome assembly common carp genome, scaffold: LG32, chromosome: 32}	{NA}
Novelgene0294	{XP_017214605.1; PREDICTED: uncharacterized protein LOC108192163 [Danio rerio]}	{sp|P0C2F6|RNHX1_ARATH; Putative ribonuclease H protein At1g65750 OS=Arabidopsis thaliana GN=At1g65750 PE=3 SV=1}	{dre:108192163; - - - - -}	{At2g28980; KOG1075 FOG: Reverse transcriptase R General function prediction only ;}	{NA}	{XM_015963501.1; PREDICTED: Nothobranchius furzeri gastrula zinc finger protein XlCGF57.1-like (LOC107388113), transcript variant X2, mRNA}	{NA}
Novelgene0295	{NA}	{NA}	{NA}	{NA}	{NA}	{LN590720.1; Cyprinus carpio genome assembly common carp genome, scaffold: LG19, chromosome: 19}	{NA}
Novelgene0298	{KTF83562.1; hypothetical protein cypCar_00039218 [Cyprinus carpio]}	{NA}	{NA}	{NA}	{GO:0034719; SMN-Sm protein complex; cellular_component}	{LN590678.1; Cyprinus carpio genome assembly common carp genome, scaffold: LG28, chromosome: 28}	{PF11095:Gem-associated protein 7 (Gemin7)}
Novelgene0299	{NA}	{NA}	{NA}	{NA}	{NA}	{LN590678.1; Cyprinus carpio genome assembly common carp genome, scaffold: LG28, chromosome: 28}	{NA}
Novelgene0300	{NA}	{NA}	{NA}	{NA}	{NA}	{LN596727.1; Cyprinus carpio genome assembly common carp genome ,scaffold 000000040}	{NA}
Novelgene0301	{NA}	{NA}	{NA}	{NA}	{NA}	{LN590710.1; Cyprinus carpio genome assembly common carp genome, scaffold: LG26, chromosome: 26}	{NA}
Novelgene0303	{NA}	{NA}	{NA}	{NA}	{NA}	{LN590710.1; Cyprinus carpio genome assembly common carp genome, scaffold: LG26, chromosome: 26}	{NA}
Novelgene0305	{NA}	{NA}	{NA}	{NA}	{NA}	{CR759889.5; Zebrafish DNA sequence from clone DKEY-172F14 in linkage group 5, complete sequence}	{NA}
Novelgene0309	{NA}	{NA}	{NA}	{NA}	{NA}	{LN594557.1; Cyprinus carpio genome assembly common carp genome ,scaffold 000001265}	{NA}
Novelgene0310	{XP_016316121.1; PREDICTED: zinc finger protein 2-like isoform X1 [Sinocyclocheilus anshuiensis]}	{NA}	{NA}	{NA}	{GO:0050144; nucleoside deoxyribosyltransferase activity; molecular_function GO:0070694; deoxyribonucleoside 5'-monophosphate N-glycosidase activity; molecular_function GO:0009159; deoxyribonucleoside monophosphate catabolic process; biological_process GO:0003676; nucleic acid binding; molecular_function}	{KF713495.1; Carassius gibelio dsx and mab-3 related transcription factor 1-2 (Dmrt1-2) gene, complete cds}	{PF05485:THAP domain PF05014:Nucleoside 2-deoxyribosyltransferase}
Novelgene0311	{KTF77809.1; hypothetical protein cypCar_00033726, partial [Cyprinus carpio]}	{NA}	{NA}	{NA}	{NA}	{LN591185.1; Cyprinus carpio genome assembly common carp genome ,scaffold 000028925}	{NA}
Novelgene0312	{NA}	{NA}	{NA}	{NA}	{NA}	{LN590699.1; Cyprinus carpio genome assembly common carp genome, scaffold: LG22, chromosome: 22}	{NA}
Novelgene0313	{NA}	{NA}	{NA}	{NA}	{NA}	{LN590777.1; Cyprinus carpio genome assembly common carp genome ,scaffold 000000217}	{NA}
Novelgene0316	{NA}	{NA}	{NA}	{NA}	{NA}	{LN590676.1; Cyprinus carpio genome assembly common carp genome, scaffold: LG34, chromosome: 34}	{NA}
Novelgene0317	{NA}	{NA}	{NA}	{NA}	{NA}	{LN590692.1; Cyprinus carpio genome assembly common carp genome, scaffold: LG33, chromosome: 33}	{NA}
Novelgene0319	{NA}	{NA}	{NA}	{NA}	{GO:0008017; microtubule binding; molecular_function}	{LN591124.1; Cyprinus carpio genome assembly common carp genome ,scaffold 000028823}	{PF08683:Microtubule-binding calmodulin-regulated spectrin-associated}
Novelgene0320	{NA}	{NA}	{NA}	{NA}	{GO:0016021; integral to membrane; cellular_component}	{LN590714.1; Cyprinus carpio genome assembly common carp genome, scaffold: LG27, chromosome: 27}	{PF11770:GRB2-binding adapter (GAPT)}
Novelgene0322	{NA}	{NA}	{NA}	{NA}	{NA}	{LN590690.1; Cyprinus carpio genome assembly common carp genome, scaffold: LG31, chromosome: 31}	{NA}
Novelgene0326	{XP_016332984.1; PREDICTED: LOW QUALITY PROTEIN: beta,beta-carotene 9',10'-oxygenase [Sinocyclocheilus anshuiensis]}	{sp|Q5RF16|BCDO2_PONAB; Beta,beta-carotene 9',10'-oxygenase OS=Pongo abelii GN=BCO2 PE=2 SV=1}	{xma:102227947; K10252 BCDO2 beta,beta-carotene 9',10'-dioxygenase 1.13.11.71 -}	{Hs13994325; KOG1285 Beta, beta-carotene 15,15'-dioxygenase and related enzymes Q Secondary metabolites biosynthesis, transport and catabolism ;}	{GO:0016702; oxidoreductase activity, acting on single donors with incorporation of molecular oxygen, incorporation of two atoms of oxygen; molecular_function GO:0055114; oxidation-reduction process; biological_process}	{LN590690.1; Cyprinus carpio genome assembly common carp genome, scaffold: LG31, chromosome: 31}	{PF03055:Retinal pigment epithelial membrane protein}
Novelgene0329	{XP_005156176.1; PREDICTED: uncharacterized protein LOC101885994 [Danio rerio]}	{sp|Q7LHG5|YI31B_YEAST; Transposon Ty3-I Gag-Pol polyprotein OS=Saccharomyces cerevisiae (strain ATCC 204508 / S288c) GN=TY3B-I PE=3 SV=2}	{dre:101885994; - - - - -}	{At1g42375; KOG0017 FOG: Transposon-encoded proteins with TYA, reverse transcriptase, integrase domains in various combinations R General function prediction only ;}	{GO:0015074; DNA integration; biological_process GO:0006813; potassium ion transport; biological_process GO:0016021; integral to membrane; cellular_component GO:0016286; small conductance calcium-activated potassium channel activity; molecular_function}	{NA}	{PF00665:Integrase core domain PF03530:Calcium-activated SK potassium channel}
Novelgene0330	{BAE79362.1; myosin heavy chain embryonic type 2 [Cyprinus carpio]}	{sp|Q90339|MYSS_CYPCA; Myosin heavy chain, fast skeletal muscle OS=Cyprinus carpio PE=2 SV=2}	{tru:101071797; K10352 MYH myosin heavy chain - ko04530; Cellular Processes; Cellular community - eukaryotes; Tight junction}	{Hs8923940; KOG0161 Myosin class II heavy chain Z Cytoskeleton ;}	{GO:0042729; DASH complex; cellular_component GO:0072686; mitotic spindle; cellular_component GO:0030472; mitotic spindle organization in nucleus; biological_process GO:0007049; cell cycle; biological_process GO:0006914; autophagy; biological_process GO:0016459; myosin complex; cellular_component GO:0006836; neurotransmitter transport; biological_process GO:0016021; integral to membrane; cellular…	{LN590692.1; Cyprinus carpio genome assembly common carp genome, scaffold: LG33, chromosome: 33}	{PF08649:DASH complex subunit Dad1 PF04977:Septum formation initiator PF00435:Spectrin repeat PF01576:Myosin tail PF07851:TMPIT-like protein PF05835:Synaphin protein PF04111:Autophagy protein Apg6 PF07926:TPR/MLP1/MLP2-like protein PF03938:Outer membrane protein (OmpH-like) PF04111:Autophagy protein Apg6 PF05478:Prominin PF08653:DASH complex subunit Dam1 PF01576:Myosin tail PF09177:Syntaxin 6, N-…
Novelgene0332	{NA}	{NA}	{NA}	{NA}	{NA}	{LN590692.1; Cyprinus carpio genome assembly common carp genome, scaffold: LG33, chromosome: 33}	{NA}
Novelgene0334	{XP_016345008.1; PREDICTED: growth arrest-specific protein 1-like, partial [Sinocyclocheilus anshuiensis]}	{sp|P54826|GAS1_HUMAN; Growth arrest-specific protein 1 OS=Homo sapiens GN=GAS1 PE=2 SV=2}	{sasa:106561946; K06232 GAS1 growth arrest-specific 1 - ko04340; Environmental Information Processing; Signal transduction; Hedgehog signaling pathway}	{NA}	{NA}	{LN595293.1; Cyprinus carpio genome assembly common carp genome ,scaffold 000000280}	{NA}
Novelgene0335	{XP_016344994.1; PREDICTED: F-box/WD repeat-containing protein 2-like [Sinocyclocheilus anshuiensis]}	{sp|Q58D00|FBXW2_BOVIN; F-box/WD repeat-containing protein 2 OS=Bos taurus GN=FBXW2 PE=2 SV=1}	{tru:101071201; K10261 FBXW2, MD6 F-box and WD-40 domain protein 2 - -}	{NA}	{NA}	{XM_016489510.1; PREDICTED: Sinocyclocheilus anshuiensis F-box/WD repeat-containing protein 2-like (LOC107691038), transcript variant X3, mRNA}	{NA}
Novelgene0336	{KTG06948.1; hypothetical protein cypCar_00020105 [Cyprinus carpio]}	{NA}	{NA}	{NA}	{NA}	{LN594901.1; Cyprinus carpio genome assembly common carp genome ,scaffold 000011622}	{NA}
Novelgene0338	{KTG37881.1; hypothetical protein cypCar_00011862 [Cyprinus carpio]}	{NA}	{NA}	{Hs13470088; KOG2569 G protein-coupled seven transmembrane receptor T Signal transduction mechanisms ;}	{NA}	{LN590688.1; Cyprinus carpio genome assembly common carp genome, scaffold: LG48, chromosome: 48}	{NA}
Novelgene0339	{XP_016316121.1; PREDICTED: zinc finger protein 2-like isoform X1 [Sinocyclocheilus anshuiensis]}	{NA}	{NA}	{NA}	{GO:0003676; nucleic acid binding; molecular_function}	{LN593720.1; Cyprinus carpio genome assembly common carp genome ,scaffold 000000879}	{PF05485:THAP domain}
Novelgene0340	{NA}	{NA}	{NA}	{NA}	{NA}	{LN593720.1; Cyprinus carpio genome assembly common carp genome ,scaffold 000000879}	{NA}
Novelgene0341	{XP_016143496.1; PREDICTED: serine/threonine-protein phosphatase 2A activator-like [Sinocyclocheilus grahami]}	{NA}	{dre:445031; K17605 PPP2R4, PTPA serine/threonine-protein phosphatase 2A activator - ko04931; Human Diseases; Endocrine and metabolic diseases; Insulin resistance}	{NA}	{GO:0016021; integral to membrane; cellular_component}	{LN598268.1; Cyprinus carpio genome assembly common carp genome ,scaffold 000000591}	{PF03083:Sugar efflux transporter for intercellular exchange}
Novelgene0342	{KTF75196.1; hypothetical protein cypCar_00036243, partial [Cyprinus carpio]}	{sp|Q80ZI6|LRSM1_MOUSE; E3 ubiquitin-protein ligase LRSAM1 OS=Mus musculus GN=Lrsam1 PE=1 SV=1}	{dre:562066; K10641 LRSAM1 E3 ubiquitin-protein ligase LRSAM1 2.3.2.27 -}	{Hs19923897; KOG0619 FOG: Leucine rich repeat R General function prediction only ;}	{GO:0005515; protein binding; molecular_function}	{LN591151.1; Cyprinus carpio genome assembly common carp genome ,scaffold 000028871}	{PF00560:Leucine Rich Repeat PF13855:Leucine rich repeat}
Novelgene0343	{XP_016344954.1; PREDICTED: kynurenine--oxoglutarate transaminase 1-like [Sinocyclocheilus anshuiensis]}	{sp|Q58FK9|KAT3_RAT; Kynurenine--oxoglutarate transaminase 3 OS=Rattus norvegicus GN=Kyat3 PE=2 SV=1}	{dre:791592; K00816 CCBL kynurenine---oxoglutarate transaminase / cysteine-S-conjugate beta-lyase / glutamine---phenylpyruvate transaminase [EC:2.6.1.7 4.4.1.13 2.6.1.64] 2.6.1.7,4.4.1.13,2.6.1.64 ko00380; Metabolism; Amino acid metabolism; Tryptophan metabolism | ko00450; Metabolism; Metabolism of other amino acids; Selenocompound metabolism | ko05204; Human Diseases; Cancers: Overview; Chemical…	{HsM9625014; KOG0256 1-aminocyclopropane-1-carboxylate synthase, and related proteins T Signal transduction mechanisms ;}	{GO:0009058; biosynthetic process; biological_process GO:0030170; pyridoxal phosphate binding; molecular_function GO:0003723; RNA binding; molecular_function GO:0006355; regulation of transcription, DNA-dependent; biological_process GO:0030170; pyridoxal phosphate binding; molecular_function GO:0009058; biosynthetic process; biological_process}	{LN590700.1; Cyprinus carpio genome assembly common carp genome, scaffold: LG10, chromosome: 10}	{PF00155:Aminotransferase class I and II PF00155:Aminotransferase class I and II PF01029:NusB family}
Novelgene0345	{NA}	{NA}	{NA}	{NA}	{GO:0004517; nitric-oxide synthase activity; molecular_function GO:0055114; oxidation-reduction process; biological_process GO:0006809; nitric oxide biosynthetic process; biological_process}	{LN590700.1; Cyprinus carpio genome assembly common carp genome, scaffold: LG10, chromosome: 10}	{PF02898:Nitric oxide synthase, oxygenase domain}
Novelgene0347	{XP_016348846.1; PREDICTED: disabled homolog 2-interacting protein-like isoform X2 [Sinocyclocheilus anshuiensis]}	{sp|Q3UHC7|DAB2P_MOUSE; Disabled homolog 2-interacting protein OS=Mus musculus GN=Dab2ip PE=1 SV=1}	{dre:558237; K19901 DAB2IP, AIP1 disabled homolog 2-interacting protein - ko04668; Environmental Information Processing; Signal transduction; TNF signaling pathway | ko04210; Cellular Processes; Cell growth and death; Apoptosis}	{NA}	{GO:0019028; viral capsid; cellular_component GO:0005198; NA}	{LN590718.1; Cyprinus carpio genome assembly common carp genome, scaffold: LG9, chromosome: 9}	{PF00073:picornavirus capsid protein}
Novelgene0348	{NA}	{NA}	{NA}	{NA}	{NA}	{LN590718.1; Cyprinus carpio genome assembly common carp genome, scaffold: LG9, chromosome: 9}	{NA}
Novelgene0349	{NA}	{NA}	{NA}	{NA}	{NA}	{LN590718.1; Cyprinus carpio genome assembly common carp genome, scaffold: LG9, chromosome: 9}	{NA}
Novelgene0354	{XP_016130761.1; PREDICTED: protein CutA homolog isoform X2 [Sinocyclocheilus grahami]}	{sp|Q7T3C3|CUTA_DANRE; Protein CutA homolog OS=Danio rerio GN=cuta PE=2 SV=1}	{oaa:100681705; K03926 cutA periplasmic divalent cation tolerance protein - -}	{NA}	{NA}	{LN590718.1; Cyprinus carpio genome assembly common carp genome, scaffold: LG9, chromosome: 9}	{NA}
Novelgene0356	{XP_018924042.1; PREDICTED: very long-chain acyl-CoA synthetase-like [Cyprinus carpio]}	{NA}	{NA}	{NA}	{NA}	{LN590718.1; Cyprinus carpio genome assembly common carp genome, scaffold: LG9, chromosome: 9}	{NA}
Novelgene0358	{NA}	{NA}	{NA}	{NA}	{GO:0008152; NA GO:0016829; lyase activity; molecular_function}	{LN590687.1; Cyprinus carpio genome assembly common carp genome, scaffold: LG13, chromosome: 13}	{PF01081:KDPG and KHG aldolase}
Novelgene0359	{NA}	{NA}	{NA}	{NA}	{NA}	{LN594540.1; Cyprinus carpio genome assembly common carp genome ,scaffold 000000093}	{NA}
Novelgene0360	{NA}	{NA}	{NA}	{NA}	{NA}	{LN594540.1; Cyprinus carpio genome assembly common carp genome ,scaffold 000000093}	{NA}
Novelgene0361	{XP_018948613.1; PREDICTED: netrin receptor UNC5D-like [Cyprinus carpio]}	{NA}	{NA}	{NA}	{NA}	{LN594540.1; Cyprinus carpio genome assembly common carp genome ,scaffold 000000093}	{NA}
Novelgene0364	{NA}	{NA}	{NA}	{NA}	{NA}	{LN590700.1; Cyprinus carpio genome assembly common carp genome, scaffold: LG10, chromosome: 10}	{NA}
Novelgene0365	{NA}	{NA}	{NA}	{NA}	{NA}	{LN590995.1; Cyprinus carpio genome assembly common carp genome ,scaffold 000001078}	{NA}
Novelgene0367	{XP_016309151.1; PREDICTED: complement receptor type 1-like [Sinocyclocheilus anshuiensis]}	{NA}	{sasa:106602873; - - - - -}	{NA}	{NA}	{LN590700.1; Cyprinus carpio genome assembly common carp genome, scaffold: LG10, chromosome: 10}	{NA}
Novelgene0368	{XP_016380247.1; PREDICTED: pleckstrin homology-like domain family B member 1 isoform X7 [Sinocyclocheilus rhinocerous]}	{NA}	{NA}	{NA}	{GO:0006952; defense response; biological_process GO:0045926; negative regulation of growth; biological_process}	{LN590700.1; Cyprinus carpio genome assembly common carp genome, scaffold: LG10, chromosome: 10}	{PF09117:MiAMP1}
Novelgene0369	{NA}	{NA}	{NA}	{NA}	{NA}	{LN591261.1; Cyprinus carpio genome assembly common carp genome ,scaffold 000029065}	{NA}
Novelgene0370	{NA}	{NA}	{NA}	{NA}	{GO:0005789; endoplasmic reticulum membrane; cellular_component}	{LN590714.1; Cyprinus carpio genome assembly common carp genome, scaffold: LG27, chromosome: 27}	{PF03896:Translocon-associated protein (TRAP), alpha subunit}
Novelgene0371	{NA}	{NA}	{NA}	{NA}	{NA}	{LN591122.1; Cyprinus carpio genome assembly common carp genome ,scaffold 000028819}	{NA}
Novelgene0372	{NA}	{NA}	{NA}	{NA}	{NA}	{LN592197.1; Cyprinus carpio genome assembly common carp genome ,scaffold 000002177}	{NA}
Novelgene0373	{NA}	{NA}	{NA}	{NA}	{NA}	{LN590782.1; Cyprinus carpio genome assembly common carp genome ,scaffold 000000235}	{NA}
Novelgene0374	{KTG34752.1; hypothetical protein cypCar_00021587 [Cyprinus carpio]}	{sp|P78524|ST5_HUMAN; Suppression of tumorigenicity 5 protein OS=Homo sapiens GN=ST5 PE=1 SV=3}	{ipu:108271335; K20161 DENND2 DENN domain-containing protein 2 - -}	{Hs21264612; KOG3569 RAS signaling inhibitor ST5 T Signal transduction mechanisms ;}	{NA}	{LN590782.1; Cyprinus carpio genome assembly common carp genome ,scaffold 000000235}	{NA}
Novelgene0377	{KTG04654.1; hypothetical protein cypCar_00020479 [Cyprinus carpio]}	{NA}	{NA}	{NA}	{GO:0030153; bacteriocin immunity; biological_process GO:0015643; toxin binding; molecular_function}	{LN590782.1; Cyprinus carpio genome assembly common carp genome ,scaffold 000000235}	{PF03526:Colicin E1 (microcin) immunity protein}
Novelgene0378	{NA}	{NA}	{NA}	{NA}	{NA}	{LN598503.1; Cyprinus carpio genome assembly common carp genome ,scaffold 000000688}	{NA}
Novelgene0379	{XP_018958512.1; PREDICTED: LOW QUALITY PROTEIN: vacuolar protein sorting-associated protein 13C-like [Cyprinus carpio]}	{sp|Q709C8|VP13C_HUMAN; Vacuolar protein sorting-associated protein 13C OS=Homo sapiens GN=VPS13C PE=1 SV=1}	{ipu:108270731; K19525 VPS13A_C vacuolar protein sorting-associated protein 13A/C - -}	{Hs8923139; KOG1809 Vacuolar protein sorting-associated protein U Intracellular trafficking, secretion, and vesicular transport ;}	{NA}	{LN598503.1; Cyprinus carpio genome assembly common carp genome ,scaffold 000000688}	{NA}
Novelgene0381	{XP_016314915.1; PREDICTED: LOW QUALITY PROTEIN: vacuolar protein sorting-associated protein 13C-like [Sinocyclocheilus anshuiensis]}	{sp|Q709C8|VP13C_HUMAN; Vacuolar protein sorting-associated protein 13C OS=Homo sapiens GN=VPS13C PE=1 SV=1}	{mze:101468738; K19525 VPS13A_C vacuolar protein sorting-associated protein 13A/C - -}	{Hs20550856; KOG1809 Vacuolar protein sorting-associated protein U Intracellular trafficking, secretion, and vesicular transport ;}	{NA}	{LN598503.1; Cyprinus carpio genome assembly common carp genome ,scaffold 000000688}	{NA}
Novelgene0383	{XP_014037153.1; PREDICTED: zinc finger protein 2 homolog [Salmo salar]}	{sp|P14381|YTX2_XENLA; Transposon TX1 uncharacterized 149 kDa protein OS=Xenopus laevis PE=4 SV=1}	{dre:103908874; - - - - -}	{NA}	{GO:0015078; hydrogen ion transmembrane transporter activity; molecular_function GO:0015991; ATP hydrolysis coupled proton transport; biological_process GO:0019069; viral capsid assembly; biological_process GO:0005577; fibrinogen complex; cellular_component GO:0005102; receptor binding; molecular_function GO:0030168; platelet activation; biological_process GO:0007165; signal transduction; biologi…	{LN594931.1; Cyprinus carpio genome assembly common carp genome ,scaffold 000010434}	{PF08702:Fibrinogen alpha/beta chain family PF06156:Protein of unknown function (DUF972) PF06810:Phage minor structural protein GP20 PF01496:V-type ATPase 116kDa subunit family }
Novelgene0384	{NA}	{NA}	{NA}	{NA}	{GO:0032217; riboflavin transporter activity; molecular_function GO:0032218; riboflavin transport; biological_process GO:0005887; integral to plasma membrane; cellular_component GO:0005634; nucleus; cellular_component GO:0001772; immunological synapse; cellular_component GO:0016021; integral to membrane; cellular_component GO:0097197; NA GO:0005634; nucleus; cellular_component}	{LN595864.1; Cyprinus carpio genome assembly common carp genome ,scaffold 000002519}	{PF06237:Protein of unknown function (DUF1011) PF04618:HD-ZIP protein N terminus PF04618:HD-ZIP protein N terminus PF15050:SCIMP protein}
Novelgene0386	{KTG37066.1; hypothetical protein cypCar_00007876 [Cyprinus carpio]}	{NA}	{NA}	{NA}	{NA}	{LN593398.1; Cyprinus carpio genome assembly common carp genome ,scaffold 000002116}	{NA}
Novelgene0387	{NA}	{NA}	{NA}	{NA}	{GO:0016021; integral to membrane; cellular_component GO:0016012; sarcoglycan complex; cellular_component}	{LN590691.1; Cyprinus carpio genome assembly common carp genome, scaffold: LG8, chromosome: 8}	{PF02460:Patched family PF04790:Sarcoglycan complex subunit protein}
Novelgene0388	{NA}	{NA}	{NA}	{NA}	{GO:0006355; regulation of transcription, DNA-dependent; biological_process GO:0005634; nucleus; cellular_component}	{LN590691.1; Cyprinus carpio genome assembly common carp genome, scaffold: LG8, chromosome: 8}	{PF02165:Wilm's tumour protein}
Novelgene0389	{NA}	{NA}	{NA}	{NA}	{NA}	{LN590732.1; Cyprinus carpio genome assembly common carp genome ,scaffold 000000051}	{NA}
Novelgene0391	{KPP76112.1; transportin-1-like [Scleropages formosus]}	{sp|Q3SYU7|TNPO1_BOVIN; Transportin-1 OS=Bos taurus GN=TNPO1 PE=1 SV=2}	{sasa:106569531; K18752 TNPO1, IPO2, KPNB2 transportin-1 - -}	{Hs4504907; KOG2023 Nuclear transport receptor Karyopherin-beta2/Transportin (importin beta superfamily) YU Nuclear structure ; Intracellular trafficking, secretion, and vesicular transport ;}	{NA}	{LN590709.1; Cyprinus carpio genome assembly common carp genome, scaffold: LG5, chromosome: 5}	{NA}
Novelgene0397	{NA}	{NA}	{NA}	{NA}	{NA}	{LN590713.1; Cyprinus carpio genome assembly common carp genome, scaffold: LG20, chromosome: 20}	{NA}
Novelgene0399	{NA}	{NA}	{NA}	{NA}	{NA}	{LN592917.1; Cyprinus carpio genome assembly common carp genome ,scaffold 000009855}	{NA}
Novelgene0400	{NA}	{NA}	{NA}	{NA}	{NA}	{LN591021.1; Cyprinus carpio genome assembly common carp genome ,scaffold 000001169}	{NA}
Novelgene0401	{CAP71948.1; efnb1 [Danio rerio]}	{NA}	{sasa:106603306; K05463 EFNB ephrin-B - ko04360; Organismal Systems; Development; Axon guidance}	{NA}	{NA}	{LN591021.1; Cyprinus carpio genome assembly common carp genome ,scaffold 000001169}	{NA}
Novelgene0402	{XP_006814875.1; PREDICTED: hemicentin-1-like, partial [Saccoglossus kowalevskii]}	{NA}	{sko:102806401; K17341 HMCN hemicentin - -}	{NA}	{NA}	{LN594117.1; Cyprinus carpio genome assembly common carp genome ,scaffold 000002059}	{NA}
Novelgene0406	{XP_016316121.1; PREDICTED: zinc finger protein 2-like isoform X1 [Sinocyclocheilus anshuiensis]}	{NA}	{NA}	{NA}	{GO:0003676; nucleic acid binding; molecular_function}	{KF713495.1; Carassius gibelio dsx and mab-3 related transcription factor 1-2 (Dmrt1-2) gene, complete cds}	{PF05485:THAP domain}
Novelgene0407	{XP_016084599.1; PREDICTED: leucine-rich repeat and calponin homology domain-containing protein 2-like [Sinocyclocheilus grahami]}	{sp|Q5VUJ6|LRCH2_HUMAN; Leucine-rich repeat and calponin homology domain-containing protein 2 OS=Homo sapiens GN=LRCH2 PE=2 SV=2}	{sasa:106603105; - - - - -}	{Hs14249428; KOG0532 Leucine-rich repeat (LRR) protein, contains calponin homology domain Z Cytoskeleton ;}	{NA}	{LN598218.1; Cyprinus carpio genome assembly common carp genome ,scaffold 000001338}	{NA}
Novelgene0409	{NA}	{NA}	{NA}	{NA}	{NA}	{LN590698.1; Cyprinus carpio genome assembly common carp genome, scaffold: LG17, chromosome: 17}	{NA}
Novelgene0412	{NA}	{NA}	{NA}	{NA}	{NA}	{LN590706.1; Cyprinus carpio genome assembly common carp genome, scaffold: LG36, chromosome: 36}	{NA}
Novelgene0415	{NA}	{NA}	{NA}	{NA}	{NA}	{LN590687.1; Cyprinus carpio genome assembly common carp genome, scaffold: LG13, chromosome: 13}	{NA}
Novelgene0416	{KTG38362.1; hypothetical protein cypCar_00027834 [Cyprinus carpio]}	{NA}	{NA}	{NA}	{GO:0016021; integral to membrane; cellular_component}	{LN594800.1; Cyprinus carpio genome assembly common carp genome ,scaffold 000000874}	{PF01151:GNS1/SUR4 family}
Novelgene0417	{KTF74675.1; hypothetical protein cypCar_00036879, partial [Cyprinus carpio]}	{sp|Q5SXM2|SNPC4_HUMAN; snRNA-activating protein complex subunit 4 OS=Homo sapiens GN=SNAPC4 PE=1 SV=1}	{ola:101156900; K09453 SNAPC4 snRNA-activating protein complex subunit 4 - -}	{Hs4507107; KOG0049 Transcription factor, Myb superfamily K Transcription ;}	{NA}	{LN591670.1; Cyprinus carpio genome assembly common carp genome ,scaffold 000001042}	{NA}
Novelgene0419	{NA}	{NA}	{NA}	{NA}	{NA}	{LN592391.1; Cyprinus carpio genome assembly common carp genome ,scaffold 000000357}	{NA}
Novelgene0421	{NA}	{NA}	{NA}	{NA}	{NA}	{XM_019097351.1; PREDICTED: Cyprinus carpio leucyl-cystinyl aminopeptidase-like (LOC109082479), mRNA}	{NA}
Novelgene0424	{NA}	{NA}	{NA}	{NA}	{GO:0046872; metal ion binding; molecular_function}	{LN592643.1; Cyprinus carpio genome assembly common carp genome ,scaffold 000001968}	{PF16622:zinc-finger C2H2-type}
Novelgene0425	{NA}	{NA}	{NA}	{NA}	{NA}	{LN595031.1; Cyprinus carpio genome assembly common carp genome ,scaffold 000002123}	{NA}
Novelgene0428	{XP_018980213.1; PREDICTED: LOW QUALITY PROTEIN: tyrosine-protein kinase JAK2-like [Cyprinus carpio]}	{sp|Q62120|JAK2_MOUSE; Tyrosine-protein kinase JAK2 OS=Mus musculus GN=Jak2 PE=1 SV=2}	{xma:102230010; K04447 JAK2 Janus kinase 2 2.7.10.2 ko04630; Environmental Information Processing; Signal transduction; Jak-STAT signaling pathway | ko04151; Environmental Information Processing; Signal transduction; PI3K-Akt signaling pathway | ko04550; Cellular Processes; Cellular community - eukaryotes; Signaling pathways regulating pluripotency of stem cells | ko04658; Organismal Systems; Imm…	{Hs4826776; KOG0197 Tyrosine kinases T Signal transduction mechanisms ;}	{NA}	{LN590821.1; Cyprinus carpio genome assembly common carp genome ,scaffold 000000378}	{NA}
Novelgene0431	{XP_016383372.1; PREDICTED: potassium channel subfamily T member 1-like isoform X2 [Sinocyclocheilus rhinocerous]}	{sp|Q6UVM3|KCNT2_HUMAN; Potassium channel subfamily T member 2 OS=Homo sapiens GN=KCNT2 PE=1 SV=1}	{ola:101174597; K04946 KCNT1 potassium channel subfamily T member 1 - -}	{NA}	{NA}	{LN590683.1; Cyprinus carpio genome assembly common carp genome, scaffold: LG38, chromosome: 38}	{NA}
Novelgene0432	{NA}	{NA}	{NA}	{NA}	{NA}	{LN590683.1; Cyprinus carpio genome assembly common carp genome, scaffold: LG38, chromosome: 38}	{NA}
Novelgene0433	{NA}	{NA}	{NA}	{NA}	{NA}	{LN590671.1; Cyprinus carpio genome assembly common carp genome, scaffold: LG49, chromosome: 49}	{NA}
Novelgene0435	{XP_019741143.1; PREDICTED: uncharacterized protein LOC109525238 isoform X1 [Hippocampus comes]}	{sp|Q56840|HCDR_XANP2; 2-(R)-hydroxypropyl-CoM dehydrogenase OS=Xanthobacter autotrophicus (strain ATCC BAA-1158 / Py2) GN=xecD PE=1 SV=3}	{ola:101161976; - - - - -}	{7296705; KOG0725 Reductases with broad range of substrate specificities R General function prediction only ;}	{NA}	{LN590682.1; Cyprinus carpio genome assembly common carp genome, scaffold: LG21, chromosome: 21}	{NA}
Novelgene0437	{XP_018973388.1; PREDICTED: noelin-like isoform X1 [Cyprinus carpio]}	{sp|Q99784|NOE1_HUMAN; Noelin OS=Homo sapiens GN=OLFM1 PE=1 SV=4}	{dre:436764; - - - - -}	{Hs17136143; KOG3545 Olfactomedin and related extracellular matrix glycoproteins W Extracellular structures ;}	{GO:0009399; nitrogen fixation; biological_process}	{LN590690.1; Cyprinus carpio genome assembly common carp genome, scaffold: LG31, chromosome: 31}	{PF03206:Nitrogen fixation protein NifW}
Novelgene0438	{NA}	{NA}	{NA}	{NA}	{NA}	{LN590676.1; Cyprinus carpio genome assembly common carp genome, scaffold: LG34, chromosome: 34}	{NA}
Novelgene0444	{XP_016523760.1; PREDICTED: cytospin-B isoform X2 [Poecilia formosa]}	{sp|Q2KN95|CYTSA_TETNG; Cytospin-A OS=Tetraodon nigroviridis GN=specc1l PE=2 SV=1}	{xma:102228883; - - - - -}	{Hs20560659; KOG4678 FOG: Calponin homology domain R General function prediction only ;}	{NA}	{LN596041.1; Cyprinus carpio genome assembly common carp genome ,scaffold 000008826}	{NA}
Novelgene0448	{XP_016372795.1; PREDICTED: titin-like [Sinocyclocheilus rhinocerous]}	{NA}	{dre:334003; - - - - -}	{NA}	{NA}	{XM_016517309.1; PREDICTED: Sinocyclocheilus rhinocerous titin-like (LOC107712161), mRNA}	{NA}
Novelgene0450	{NA}	{NA}	{NA}	{NA}	{GO:0003676; nucleic acid binding; molecular_function}	{LN590680.1; Cyprinus carpio genome assembly common carp genome, scaffold: LG4, chromosome: 4}	{PF01918:Alba}
Novelgene0451	{XP_016372794.1; PREDICTED: transmembrane protein 211-like [Sinocyclocheilus rhinocerous]}	{NA}	{sasa:106603516; - - - - -}	{NA}	{GO:0016021; integral to membrane; cellular_component}	{LN590700.1; Cyprinus carpio genome assembly common carp genome, scaffold: LG10, chromosome: 10}	{PF07062:Clc-like}
Novelgene0453	{NA}	{NA}	{NA}	{NA}	{GO:0000002; mitochondrial genome maintenance; biological_process}	{LN590716.1; Cyprinus carpio genome assembly common carp genome, scaffold: LG41, chromosome: 41}	{PF17053:Genetic interactor of prohibitin 5}
Novelgene0454	{NA}	{NA}	{NA}	{NA}	{GO:0016021; integral to membrane; cellular_component}	{LN590716.1; Cyprinus carpio genome assembly common carp genome, scaffold: LG41, chromosome: 41}	{PF06814:Lung seven transmembrane receptor}
Novelgene0455	{XP_016337779.1; PREDICTED: protein orai-2-like [Sinocyclocheilus anshuiensis]}	{sp|Q5ZLW2|ORAI2_CHICK; Protein orai-2 OS=Gallus gallus GN=ORAI2 PE=2 SV=1}	{dre:555612; K16057 ORAI2 calcium release-activated calcium channel protein 2 - ko04020; Environmental Information Processing; Signal transduction; Calcium signaling pathway}	{Hs14249538; KOG4298 CAP-binding protein complex interacting protein 2 A RNA processing and modification ;}	{GO:0004601; peroxidase activity; molecular_function}	{LN590713.1; Cyprinus carpio genome assembly common carp genome, scaffold: LG20, chromosome: 20}	{PF01328:Peroxidase, family 2}
Novelgene0456	{XP_016897138.1; PREDICTED: 3-methyl-2-oxobutanoate dehydrogenase [lipoamide] kinase, mitochondrial isoform X2 [Cynoglossus semilaevis]}	{sp|Q2KJG8|BCKD_BOVIN; [3-methyl-2-oxobutanoate dehydrogenase [lipoamide]] kinase, mitochondrial OS=Bos taurus GN=BCKDK PE=2 SV=1}	{sasa:106603456; K00905 BCKDK [3-methyl-2-oxobutanoate dehydrogenase (acetyl-transferring)] kinase 2.7.11.4 -}	{Hs11432626; KOG0787 Dehydrogenase kinase T Signal transduction mechanisms ;}	{NA}	{LN590687.1; Cyprinus carpio genome assembly common carp genome, scaffold: LG13, chromosome: 13}	{NA}
Novelgene0458	{XP_010868632.1; PREDICTED: GATS-like protein 2 [Esox lucius]}	{sp|Q63ZZ8|GATL2_XENTR; GATS-like protein 2 OS=Xenopus tropicalis GN=gatsl2 PE=2 SV=1}	{sasa:106603747; - - - - -}	{NA}	{GO:0008270; zinc ion binding; molecular_function}	{LN594117.1; Cyprinus carpio genome assembly common carp genome ,scaffold 000002059}	{PF00383:Cytidine and deoxycytidylate deaminase zinc-binding region}
Novelgene0460	{KTF82767.1; hypothetical protein cypCar_00013136 [Cyprinus carpio]}	{sp|P70169|DOC2B_MOUSE; Double C2-like domain-containing protein beta OS=Mus musculus GN=Doc2b PE=1 SV=2}	{sasa:106603746; K19917 DOC2B double C2-like domain-containing protein beta - -}	{Hs6005997; KOG1013 Synaptic vesicle protein rabphilin-3A U Intracellular trafficking, secretion, and vesicular transport ;}	{NA}	{LN594117.1; Cyprinus carpio genome assembly common carp genome ,scaffold 000002059}	{NA}
Novelgene0461	{NA}	{NA}	{NA}	{NA}	{NA}	{LN590716.1; Cyprinus carpio genome assembly common carp genome, scaffold: LG41, chromosome: 41}	{NA}
Novelgene0462	{NA}	{NA}	{NA}	{NA}	{NA}	{LN593440.1; Cyprinus carpio genome assembly common carp genome ,scaffold 000000865}	{NA}
Novelgene0463	{XP_016369834.1; PREDICTED: transmembrane protein 132E-like [Sinocyclocheilus rhinocerous]}	{sp|L7VG99|T132E_DANRE; Transmembrane protein 132E OS=Danio rerio GN=tmem132e PE=2 SV=1}	{dre:564044; K17599 TMEM132 transmembrane protein 132 - -}	{Hs20558713; KOG4789 Uncharacterized conserved protein S Function unknown ;}	{GO:0036459; NA GO:0016579; protein deubiquitination; biological_process}	{LN591211.1; Cyprinus carpio genome assembly common carp genome ,scaffold 000028974}	{PF00443:Ubiquitin carboxyl-terminal hydrolase}
Novelgene0465	{NA}	{NA}	{NA}	{NA}	{NA}	{LN595651.1; Cyprinus carpio genome assembly common carp genome ,scaffold 000007972}	{NA}
Novelgene0466	{XP_018947415.1; PREDICTED: uncharacterized protein LOC109076042 isoform X1 [Cyprinus carpio]}	{NA}	{NA}	{NA}	{NA}	{LN595651.1; Cyprinus carpio genome assembly common carp genome ,scaffold 000007972}	{NA}
Novelgene0467	{NA}	{NA}	{NA}	{NA}	{NA}	{LN590687.1; Cyprinus carpio genome assembly common carp genome, scaffold: LG13, chromosome: 13}	{NA}
Novelgene0468	{XP_016107777.1; PREDICTED: uncharacterized protein LOC107566763, partial [Sinocyclocheilus grahami]}	{NA}	{NA}	{NA}	{NA}	{LN590684.1; Cyprinus carpio genome assembly common carp genome, scaffold: LG18, chromosome: 18}	{NA}
Novelgene0469	{XP_016346069.1; PREDICTED: probable E3 ubiquitin-protein ligase DTX2 isoform X2 [Sinocyclocheilus anshuiensis]}	{sp|Q86UW9|DTX2_HUMAN; Probable E3 ubiquitin-protein ligase DTX2 OS=Homo sapiens GN=DTX2 PE=1 SV=3}	{sasa:106603780; K06058 DTX deltex 2.3.2.27 ko04330; Environmental Information Processing; Signal transduction; Notch signaling pathway}	{NA}	{NA}	{LN590700.1; Cyprinus carpio genome assembly common carp genome, scaffold: LG10, chromosome: 10}	{NA}
Novelgene0470	{KTF80080.1; hypothetical protein cypCar_00040746, partial [Cyprinus carpio]}	{sp|C9J798|RAS4B_HUMAN; Ras GTPase-activating protein 4B OS=Homo sapiens GN=RASA4B PE=3 SV=2}	{dre:567599; K17630 RASA4, CAPRI Ras GTPase-activating protein 4 - ko04014; Environmental Information Processing; Signal transduction; Ras signaling pathway}	{Hs5901958; KOG2059 Ras GTPase-activating protein T Signal transduction mechanisms ;}	{NA}	{LN590718.1; Cyprinus carpio genome assembly common carp genome, scaffold: LG9, chromosome: 9}	{NA}
Novelgene0472	{NA}	{NA}	{NA}	{NA}	{NA}	{LN590718.1; Cyprinus carpio genome assembly common carp genome, scaffold: LG9, chromosome: 9}	{NA}
Novelgene0474	{NA}	{NA}	{NA}	{NA}	{GO:0046983; protein dimerization activity; molecular_function GO:0046872; metal ion binding; molecular_function}	{LN590718.1; Cyprinus carpio genome assembly common carp genome, scaffold: LG9, chromosome: 9}	{PF12125:D domain of beta-TrCP PF00096:Zinc finger, C2H2 type}
Novelgene0476	{XP_016310312.1; PREDICTED: rab GTPase-binding effector protein 1-like isoform X2 [Sinocyclocheilus anshuiensis]}	{sp|Q15276|RABE1_HUMAN; Rab GTPase-binding effector protein 1 OS=Homo sapiens GN=RABEP1 PE=1 SV=2}	{sasa:106603450; K12480 RABEP1 Rab GTPase-binding effector protein 1 - ko04144; Cellular Processes; Transport and catabolism; Endocytosis}	{Hs4759006; KOG0993 Rab5 GTPase effector Rabaptin-5 U Intracellular trafficking, secretion, and vesicular transport ;}	{NA}	{LN590684.1; Cyprinus carpio genome assembly common carp genome, scaffold: LG18, chromosome: 18}	{NA}
Novelgene0478	{KKF11667.1; putative RNA-directed DNA polymerase from transposon X-element [Larimichthys crocea]}	{NA}	{mze:106675560; - - - - -}	{NA}	{NA}	{LN590688.1; Cyprinus carpio genome assembly common carp genome, scaffold: LG48, chromosome: 48}	{NA}
Novelgene0479	{XP_014845652.1; PREDICTED: high affinity cGMP-specific 3',5'-cyclic phosphodiesterase 9A isoform X2 [Poecilia mexicana]}	{sp|O70628|PDE9A_MOUSE; High affinity cGMP-specific 3',5'-cyclic phosphodiesterase 9A OS=Mus musculus GN=Pde9a PE=1 SV=1}	{sasa:106603739; K13761 PDE9 high affinity cGMP-specific 3',5'-cyclic phosphodiesterase 9 3.1.4.35 ko00230; Metabolism; Nucleotide metabolism; Purine metabolism}	{Hs4505675; KOG3689 Cyclic nucleotide phosphodiesterase T Signal transduction mechanisms ;}	{GO:0019031; viral envelope; cellular_component}	{LN590990.1; Cyprinus carpio genome assembly common carp genome ,scaffold 000001061}	{PF00974:Rhabdovirus spike glycoprotein}
Novelgene0481	{KTG38790.1; hypothetical protein cypCar_00018652, partial [Cyprinus carpio]}	{sp|Q640R3|HECAM_MOUSE; Hepatocyte cell adhesion molecule OS=Mus musculus GN=Hepacam PE=1 SV=2}	{sasa:106603736; - - - - -}	{NA}	{GO:0019031; viral envelope; cellular_component GO:0005515; protein binding; molecular_function}	{LN591233.1; Cyprinus carpio genome assembly common carp genome ,scaffold 000029015}	{PF00974:Rhabdovirus spike glycoprotein PF13895:Immunoglobulin domain}
Novelgene0482	{XP_016413402.1; PREDICTED: neurogranin-like [Sinocyclocheilus rhinocerous]}	{NA}	{ipu:108278372; - - - - -}	{NA}	{GO:0005515; protein binding; molecular_function}	{LN591233.1; Cyprinus carpio genome assembly common carp genome ,scaffold 000029015}	{PF00612:IQ calmodulin-binding motif}
Novelgene0483	{NA}	{NA}	{NA}	{NA}	{NA}	{LN591233.1; Cyprinus carpio genome assembly common carp genome ,scaffold 000029015}	{NA}
Novelgene0484	{NA}	{NA}	{NA}	{NA}	{NA}	{LN591482.1; Cyprinus carpio genome assembly common carp genome ,scaffold 000005936}	{NA}
Novelgene0486	{NA}	{NA}	{NA}	{NA}	{NA}	{LN596390.1; Cyprinus carpio genome assembly common carp genome ,scaffold 000005322}	{NA}
Novelgene0489	{NA}	{NA}	{NA}	{NA}	{GO:0008324; cation transmembrane transporter activity; molecular_function GO:0006812; cation transport; biological_process}	{LN594734.1; Cyprinus carpio genome assembly common carp genome ,scaffold 000000396}	{PF01769:Divalent cation transporter}
Novelgene0491	{NA}	{NA}	{NA}	{NA}	{NA}	{LN594734.1; Cyprinus carpio genome assembly common carp genome ,scaffold 000000396}	{NA}
Novelgene0493	{NA}	{NA}	{NA}	{NA}	{NA}	{LN591029.1; Cyprinus carpio genome assembly common carp genome ,scaffold 000001186}	{NA}
Novelgene0495	{NA}	{NA}	{NA}	{NA}	{NA}	{LN594697.1; Cyprinus carpio genome assembly common carp genome ,scaffold 000003201}	{NA}
Novelgene0496	{XP_016095556.1; PREDICTED: tripartite motif-containing protein 35-like [Sinocyclocheilus grahami]}	{NA}	{xtr:108644811; - - - - -}	{NA}	{GO:0003676; nucleic acid binding; molecular_function GO:0008270; zinc ion binding; molecular_function GO:0006879; cellular iron ion homeostasis; biological_process GO:0005576; NA}	{LN593353.1; Cyprinus carpio genome assembly common carp genome ,scaffold 000011890}	{PF06446:Hepcidin PF00098:Zinc knuckle}
Novelgene0497	{XP_016148030.1; PREDICTED: frizzled-9 [Sinocyclocheilus grahami]}	{sp|Q9IA02|FZD9_CHICK; Frizzled-9 (Fragment) OS=Gallus gallus GN=FZD9 PE=2 SV=1}	{sasa:106603626; K02842 FZD9_10, CD349_50 frizzled 9/10 - ko04310; Environmental Information Processing; Signal transduction; Wnt signaling pathway | ko04390; Environmental Information Processing; Signal transduction; Hippo signaling pathway | ko04150; Environmental Information Processing; Signal transduction; mTOR signaling pathway | ko04550; Cellular Processes; Cellular community - eukaryotes; …	{Hs4503835; KOG3577 Smoothened and related G-protein-coupled receptors T Signal transduction mechanisms ;}	{GO:0016020; membrane; cellular_component GO:0007166; cell surface receptor linked signaling pathway; biological_process}	{XM_019102783.1; PREDICTED: Cyprinus carpio frizzled-9 (LOC109088617), mRNA}	{PF01534:Frizzled/Smoothened family membrane region}
Novelgene0500	{XP_008273895.1; PREDICTED: zinc finger MYM-type protein 1-like [Stegastes partitus]}	{NA}	{mze:106675534; - - - - -}	{NA}	{GO:0005576; NA GO:0008200; ion channel inhibitor activity; molecular_function GO:0009405; pathogenesis; biological_process}	{XM_016531282.1; PREDICTED: Sinocyclocheilus rhinocerous uncharacterized LOC107722802 (LOC107722802), mRNA}	{PF07740:Ion channel inhibitory toxin}
Novelgene0501	{XP_016402942.1; PREDICTED: annexin A1-like, partial [Sinocyclocheilus rhinocerous]}	{NA}	{dre:550268; - - - - -}	{NA}	{NA}	{LN590681.1; Cyprinus carpio genome assembly common carp genome, scaffold: LG47, chromosome: 47}	{NA}
Novelgene0503	{BAB83841.1; ReO_6 [Oryzias latipes]}	{NA}	{ola:105354030; - - - - -}	{CE01382; KOG1075 FOG: Reverse transcriptase R General function prediction only ;}	{GO:0000921; septin ring assembly; biological_process GO:0005940; septin ring; cellular_component GO:0016021; integral to membrane; cellular_component}	{LN598420.1; Cyprinus carpio genome assembly common carp genome ,scaffold 000005695}	{PF06160:Septation ring formation regulator, EzrA }
Novelgene0504	{NA}	{NA}	{NA}	{NA}	{NA}	{LN593298.1; Cyprinus carpio genome assembly common carp genome ,scaffold 000001168}	{NA}
Novelgene0505	{XP_019900234.1; PREDICTED: uncharacterized protein LOC109615419 [Esox lucius]}	{sp|Q99315|YG31B_YEAST; Transposon Ty3-G Gag-Pol polyprotein OS=Saccharomyces cerevisiae (strain ATCC 204508 / S288c) GN=TY3B-G PE=1 SV=3}	{mze:106675134; - - - - -}	{At1g36590_2; KOG0017 FOG: Transposon-encoded proteins with TYA, reverse transcriptase, integrase domains in various combinations R General function prediction only ;}	{NA}	{LN595537.1; Cyprinus carpio genome assembly common carp genome ,scaffold 000001026}	{NA}
Novelgene0506	{NA}	{NA}	{NA}	{NA}	{GO:0015558; p-aminobenzoyl-glutamate uptake transmembrane transporter activity; molecular_function GO:1902604; NA}	{LN590763.1; Cyprinus carpio genome assembly common carp genome ,scaffold 000000169}	{PF03806:AbgT putative transporter family}
Novelgene0507	{ACO51862.1; Transposable element Tc1 transposase [Rana catesbeiana]}	{sp|P03934|TC1A_CAEEL; Transposable element Tc1 transposase OS=Caenorhabditis elegans GN=tc1a PE=3 SV=1}	{dya:Dyak_GE27752; - - - - -}	{NA}	{NA}	{LN590690.1; Cyprinus carpio genome assembly common carp genome, scaffold: LG31, chromosome: 31}	{NA}
Novelgene0508	{XP_018958190.1; PREDICTED: LOW QUALITY PROTEIN: taperin-like [Cyprinus carpio]}	{sp|Q4KMQ1|TPRN_HUMAN; Taperin OS=Homo sapiens GN=TPRN PE=1 SV=2}	{sasa:106566736; - - - - -}	{NA}	{GO:0006955; immune response; biological_process GO:0019882; antigen processing and presentation; biological_process GO:0019902; phosphatase binding; molecular_function}	{LN598462.1; Cyprinus carpio genome assembly common carp genome ,scaffold 000028863}	{PF06623:MHC_I C-terminus PF13914:Phostensin PP1-binding and SH3-binding region}
Novelgene0509	{NA}	{NA}	{NA}	{NA}	{GO:0008830; dTDP-4-dehydrorhamnose 3,5-epimerase activity; molecular_function}	{LN590672.1; Cyprinus carpio genome assembly common carp genome, scaffold: LG37, chromosome: 37}	{PF00908:dTDP-4-dehydrorhamnose 3,5-epimerase}
Novelgene0510	{NA}	{NA}	{NA}	{NA}	{NA}	{XM_019120246.1; PREDICTED: Cyprinus carpio uncharacterized LOC109106979 (LOC109106979), mRNA}	{NA}
Novelgene0511	{XP_017211001.1; PREDICTED: uncharacterized protein si:dkey-208k4.3 isoform X2 [Danio rerio]}	{NA}	{ipu:108262191; - - - - -}	{NA}	{GO:0003677; DNA binding; molecular_function GO:0008408; 3'-5' exonuclease activity; molecular_function GO:0005515; protein binding; molecular_function GO:0003887; DNA-directed DNA polymerase activity; molecular_function GO:0000166; nucleotide binding; molecular_function GO:0006260; DNA replication; biological_process GO:0008408; 3'-5' exonuclease activity; molecular_function GO:0003677; DNA bind…	{LN590679.1; Cyprinus carpio genome assembly common carp genome, scaffold: LG24, chromosome: 24}	{PF08513:LisH PF03175:DNA polymerase type B, organellar and viral PF03175:DNA polymerase type B, organellar and viral PF00437:Type II/IV secretion system protein PF02456:Adenovirus IVa2 protein PF00910:RNA helicase PF00004:ATPase family associated with various cellular activities (AAA) PF01580:FtsK/SpoIIIE family PF03175:DNA polymerase type B, organellar and viral PF03852:DNA mismatch endonucleas…
Novelgene0512	{XP_018939331.1; PREDICTED: uncharacterized protein LOC109066767 [Cyprinus carpio]}	{NA}	{NA}	{NA}	{NA}	{LN590703.1; Cyprinus carpio genome assembly common carp genome, scaffold: LG6, chromosome: 6}	{NA}
Novelgene0513	{NA}	{NA}	{NA}	{NA}	{NA}	{LN590700.1; Cyprinus carpio genome assembly common carp genome, scaffold: LG10, chromosome: 10}	{NA}
Novelgene0514	{XP_016413572.1; PREDICTED: GAS2-like protein 1 [Sinocyclocheilus rhinocerous]}	{sp|Q8NHY3|GA2L2_HUMAN; GAS2-like protein 2 OS=Homo sapiens GN=GAS2L2 PE=1 SV=1}	{lco:104920367; - - - - -}	{Hs21281675; KOG0516 Dystonin, GAS (Growth-arrest-specific protein), and related proteins Z Cytoskeleton ;}	{NA}	{XM_016466975.1; PREDICTED: Sinocyclocheilus anshuiensis GAS2-like protein 1 (LOC107673400), mRNA}	{NA}
Novelgene0515	{XP_016413572.1; PREDICTED: GAS2-like protein 1 [Sinocyclocheilus rhinocerous]}	{sp|Q99501|GA2L1_HUMAN; GAS2-like protein 1 OS=Homo sapiens GN=GAS2L1 PE=1 SV=2}	{lco:104920367; - - - - -}	{Hs19923777; KOG0516 Dystonin, GAS (Growth-arrest-specific protein), and related proteins Z Cytoskeleton ;}	{GO:0005515; protein binding; molecular_function}	{LN590700.1; Cyprinus carpio genome assembly common carp genome, scaffold: LG10, chromosome: 10}	{PF00307:Calponin homology (CH) domain}
Novelgene0516	{XP_018960195.1; PREDICTED: RNA-binding protein EWS-like, partial [Cyprinus carpio]}	{sp|Q01844|EWS_HUMAN; RNA-binding protein EWS OS=Homo sapiens GN=EWSR1 PE=1 SV=1}	{chx:102185022; K13209 EWSR1 RNA-binding protein EWS - ko05202; Human Diseases; Cancers: Overview; Transcriptional misregulation in cancer}	{Hs4885225; KOG1995 Conserved Zn-finger protein R General function prediction only ;}	{NA}	{LN590700.1; Cyprinus carpio genome assembly common carp genome, scaffold: LG10, chromosome: 10}	{NA}
Novelgene0518	{NA}	{NA}	{NA}	{NA}	{NA}	{LN595511.1; Cyprinus carpio genome assembly common carp genome ,scaffold 000000113}	{NA}
Novelgene0519	{KKF26119.1; hypothetical protein EH28_20068 [Larimichthys crocea]}	{sp|Q5BK26|PLPL7_RAT; Patatin-like phospholipase domain-containing protein 7 OS=Rattus norvegicus GN=Pnpla7 PE=1 SV=2}	{dre:108190343; - - - - -}	{Hs5729951; KOG2968 Predicted esterase of the alpha-beta hydrolase superfamily (Neuropathy target esterase), contains cAMP-binding domains R General function prediction only ;}	{NA}	{LN590711.1; Cyprinus carpio genome assembly common carp genome, scaffold: LG40, chromosome: 40}	{NA}
Novelgene0520	{NA}	{NA}	{NA}	{NA}	{NA}	{LN590718.1; Cyprinus carpio genome assembly common carp genome, scaffold: LG9, chromosome: 9}	{NA}
Novelgene0521	{XP_016322477.1; PREDICTED: uncharacterized protein C9orf40 homolog [Sinocyclocheilus anshuiensis]}	{NA}	{mze:101471151; - - - - -}	{NA}	{NA}	{XM_016466991.1; PREDICTED: Sinocyclocheilus anshuiensis uncharacterized protein C9orf40 homolog (LOC107673409), mRNA}	{NA}
Novelgene0522	{NA}	{NA}	{NA}	{NA}	{NA}	{XM_016467004.1; PREDICTED: Sinocyclocheilus anshuiensis nuclear receptor ROR-beta-like (LOC107673418), transcript variant X2, mRNA}	{NA}
Novelgene0525	{NA}	{NA}	{NA}	{NA}	{GO:0016021; integral to membrane; cellular_component}	{LN590718.1; Cyprinus carpio genome assembly common carp genome, scaffold: LG9, chromosome: 9}	{PF07810:TMC domain}
Novelgene0526	{XP_016137280.1; PREDICTED: annexin A1-like isoform X2 [Sinocyclocheilus grahami]}	{sp|P10107|ANXA1_MOUSE; Annexin A1 OS=Mus musculus GN=Anxa1 PE=1 SV=2}	{mze:101471929; K17091 ANXA1 annexin A1 - -}	{Hs4502101; KOG0819 Annexin U Intracellular trafficking, secretion, and vesicular transport ;}	{NA}	{LN590718.1; Cyprinus carpio genome assembly common carp genome, scaffold: LG9, chromosome: 9}	{NA}
Novelgene0527	{NA}	{NA}	{NA}	{NA}	{NA}	{LN592909.1; Cyprinus carpio genome assembly common carp genome ,scaffold 000001996}	{NA}
Novelgene0528	{NA}	{NA}	{NA}	{NA}	{NA}	{LN596586.1; Cyprinus carpio genome assembly common carp genome ,scaffold 000003307}	{NA}
Novelgene0529	{XP_014263860.1; PREDICTED: uncharacterized protein LOC106674903 [Maylandia zebra]}	{NA}	{mze:106675885; - - - - -}	{NA}	{NA}	{LN596119.1; Cyprinus carpio genome assembly common carp genome ,scaffold 000006565}	{NA}
Novelgene0530	{NA}	{NA}	{NA}	{NA}	{NA}	{XM_019105782.1; PREDICTED: Cyprinus carpio GTP-binding protein Rheb-like (LOC109092063), mRNA}	{NA}
Novelgene0531	{XP_016350110.1; PREDICTED: MICAL-like protein 1 isoform X2 [Sinocyclocheilus anshuiensis]}	{sp|Q8BGT6|MILK1_MOUSE; MICAL-like protein 1 OS=Mus musculus GN=Micall1 PE=1 SV=3}	{sasa:106589436; K19948 MICALL1 MICAL-like protein 1 - -}	{NA}	{GO:0006974; response to DNA damage stimulus; biological_process GO:0006915; apoptosis; biological_process}	{LN593133.1; Cyprinus carpio genome assembly common carp genome ,scaffold 000002092}	{PF10461:Peptidase S68}
Novelgene0534	{NA}	{NA}	{NA}	{NA}	{GO:0046873; metal ion transmembrane transporter activity; molecular_function GO:0055085; transmembrane transport; biological_process GO:0030001; metal ion transport; biological_process GO:0016020; membrane; cellular_component}	{LN593523.1; Cyprinus carpio genome assembly common carp genome ,scaffold 000001174}	{PF02535:ZIP Zinc transporter}
Novelgene0538	{KTG01854.1; hypothetical protein cypCar_00017646, partial [Cyprinus carpio]}	{sp|P43031|INHA_CHICK; Inhibin alpha chain OS=Gallus gallus GN=INHA PE=3 SV=2}	{ipu:108272779; K05500 INHA inhibin, alpha - -}	{Hs4504697; KOG3900 Transforming growth factor beta, bone morphogenetic protein and related proteins T Signal transduction mechanisms ;}	{NA}	{LN598318.1; Cyprinus carpio genome assembly common carp genome ,scaffold 000000923}	{NA}
Novelgene0539	{NA}	{NA}	{NA}	{NA}	{NA}	{LN591179.1; Cyprinus carpio genome assembly common carp genome ,scaffold 000028917}	{NA}
Novelgene0542	{NA}	{NA}	{NA}	{NA}	{NA}	{LN592113.1; Cyprinus carpio genome assembly common carp genome ,scaffold 000002357}	{NA}
Novelgene0544	{XP_019211521.1; PREDICTED: protein NYNRIN-like isoform X1 [Oreochromis niloticus]}	{sp|O92815|POL_WDSV; Gag-Pol polyprotein OS=Walleye dermal sarcoma virus GN=gag-pol PE=1 SV=2}	{lco:109143032; - - - - -}	{Hs22049976; KOG0017 FOG: Transposon-encoded proteins with TYA, reverse transcriptase, integrase domains in various combinations R General function prediction only ;}	{GO:0004523; ribonuclease H activity; molecular_function GO:0003676; nucleic acid binding; molecular_function GO:0015074; DNA integration; biological_process}	{LN590692.1; Cyprinus carpio genome assembly common carp genome, scaffold: LG33, chromosome: 33}	{PF00665:Integrase core domain PF00075:RNase H PF13683:Integrase core domain}
Novelgene0548	{XP_016096490.1; PREDICTED: diacylglycerol kinase alpha-like isoform X3 [Sinocyclocheilus grahami]}	{NA}	{dre:564739; - - - - -}	{NA}	{NA}	{LN590682.1; Cyprinus carpio genome assembly common carp genome, scaffold: LG21, chromosome: 21}	{NA}
Novelgene0551	{NA}	{NA}	{NA}	{NA}	{NA}	{LN594025.1; Cyprinus carpio genome assembly common carp genome ,scaffold 000002317}	{NA}
Novelgene0552	{ACO51862.1; Transposable element Tc1 transposase [Rana catesbeiana]}	{NA}	{NA}	{NA}	{NA}	{LN594679.1; Cyprinus carpio genome assembly common carp genome ,scaffold 000005834}	{NA}
Novelgene0553	{NA}	{NA}	{NA}	{NA}	{NA}	{LN591054.2; Cyprinus carpio genome assembly common carp genome ,scaffold 000001383}	{NA}
Novelgene0556	{NA}	{NA}	{NA}	{NA}	{NA}	{LN591785.1; Cyprinus carpio genome assembly common carp genome ,scaffold 000028912}	{NA}
Novelgene0561	{BAE46430.1; reverse transcriptase [Danio rerio]}	{NA}	{sasa:106605384; - - - - -}	{NA}	{GO:0009512; cytochrome b6f complex; cellular_component}	{LN593277.1; Cyprinus carpio genome assembly common carp genome ,scaffold 000000537}	{PF08041:PetM family of cytochrome b6f complex subunit 7}
Novelgene0562	{XP_018922220.1; PREDICTED: uncharacterized protein LOC109049006 isoform X1 [Cyprinus carpio]}	{NA}	{NA}	{NA}	{NA}	{LN594815.1; Cyprinus carpio genome assembly common carp genome ,scaffold 000006693}	{NA}
Novelgene0563	{BAC82607.1; pol-like protein [Tetraodon nigroviridis]}	{sp|P14381|YTX2_XENLA; Transposon TX1 uncharacterized 149 kDa protein OS=Xenopus laevis PE=4 SV=1}	{amj:102566737; K14621 PLB1, PLB phospholipase B1, membrane-associated [EC:3.1.1.4 3.1.1.5] 3.1.1.4,3.1.1.5 ko00564; Metabolism; Lipid metabolism; Glycerophospholipid metabolism | ko00565; Metabolism; Lipid metabolism; Ether lipid metabolism | ko00590; Metabolism; Lipid metabolism; Arachidonic acid metabolism | ko00591; Metabolism; Lipid metabolism; Linoleic acid metabolism | ko00592; Metabolism;…	{At2g01550; KOG1075 FOG: Reverse transcriptase R General function prediction only ;}	{NA}	{LN590679.1; Cyprinus carpio genome assembly common carp genome, scaffold: LG24, chromosome: 24}	{NA}
Novelgene0565	{XP_016116316.1; PREDICTED: scavenger receptor cysteine-rich type 1 protein M130-like [Sinocyclocheilus grahami]}	{sp|P14380|YTX1_XENLA; Transposon TX1 uncharacterized 82 kDa protein OS=Xenopus laevis PE=4 SV=1}	{sasa:106604946; - - - - -}	{NA}	{GO:0003676; nucleic acid binding; molecular_function GO:0003676; nucleic acid binding; molecular_function GO:0008270; zinc ion binding; molecular_function GO:0005125; cytokine activity; molecular_function}	{LN590719.1; Cyprinus carpio genome assembly common carp genome, scaffold: LG25, chromosome: 25}	{PF00076:RNA recognition motif. (a.k.a. RRM, RBD, or RNP domain) PF00098:Zinc knuckle PF15216:Thymic stromal lymphopoietin}
Novelgene0566	{NA}	{NA}	{NA}	{NA}	{NA}	{LN595577.1; Cyprinus carpio genome assembly common carp genome ,scaffold 000000802}	{NA}
Novelgene0567	{NA}	{NA}	{NA}	{NA}	{GO:0008883; glutamyl-tRNA reductase activity; molecular_function GO:0033014; tetrapyrrole biosynthetic process; biological_process GO:0055114; oxidation-reduction process; biological_process GO:0050661; NADP binding; molecular_function}	{LN596506.1; Cyprinus carpio genome assembly common carp genome ,scaffold 000000639}	{PF00745:Glutamyl-tRNAGlu reductase, dimerisation domain}
Novelgene0568	{XP_019206319.1; PREDICTED: RNA-directed DNA polymerase from mobile element jockey-like [Oreochromis niloticus]}	{NA}	{dre:108190343; - - - - -}	{CE19545; KOG1075 FOG: Reverse transcriptase R General function prediction only ;}	{NA}	{LN596506.1; Cyprinus carpio genome assembly common carp genome ,scaffold 000000639}	{NA}
Novelgene0569	{BAE46429.1; ORF2-encoded protein, partial [Danio rerio]}	{sp|Q95SX7|RTBS_DROME; Probable RNA-directed DNA polymerase from transposon BS OS=Drosophila melanogaster GN=RTase PE=2 SV=1}	{lco:109138802; - - - - -}	{CE27509_1; KOG1075 FOG: Reverse transcriptase R General function prediction only ;}	{GO:0016788; hydrolase activity, acting on ester bonds; molecular_function GO:0004553; hydrolase activity, hydrolyzing O-glycosyl compounds; molecular_function GO:0005975; carbohydrate metabolic process; biological_process}	{LN590714.1; Cyprinus carpio genome assembly common carp genome, scaffold: LG27, chromosome: 27}	{PF00657:GDSL-like Lipase/Acylhydrolase PF02903:Alpha amylase, N-terminal ig-like domain}
Novelgene0570	{BAE46429.1; ORF2-encoded protein, partial [Danio rerio]}	{sp|Q9NBX4|RTXE_DROME; Probable RNA-directed DNA polymerase from transposon X-element OS=Drosophila melanogaster GN=X-element\ORF2 PE=3 SV=1}	{lco:109138802; - - - - -}	{7294764_2; KOG1075 FOG: Reverse transcriptase R General function prediction only ;}	{GO:0004553; hydrolase activity, hydrolyzing O-glycosyl compounds; molecular_function GO:0005975; carbohydrate metabolic process; biological_process GO:0015074; DNA integration; biological_process}	{LN596390.1; Cyprinus carpio genome assembly common carp genome ,scaffold 000005322}	{PF02903:Alpha amylase, N-terminal ig-like domain PF00665:Integrase core domain}
Novelgene0571	{XP_018952128.1; PREDICTED: uncharacterized protein LOC109081593 isoform X1 [Cyprinus carpio]}	{NA}	{dre:103909016; - - - - -}	{NA}	{NA}	{LN590683.1; Cyprinus carpio genome assembly common carp genome, scaffold: LG38, chromosome: 38}	{NA}
Novelgene0572	{XP_016136632.1; PREDICTED: uncharacterized protein LOC107591874 [Sinocyclocheilus grahami]}	{NA}	{dre:103908811; - - - - -}	{NA}	{GO:0070840; dynein complex binding; molecular_function GO:0008134; transcription factor binding; molecular_function GO:0042803; protein homodimerization activity; molecular_function GO:0016020; membrane; cellular_component GO:0046873; metal ion transmembrane transporter activity; molecular_function GO:0019028; viral capsid; cellular_component GO:0055085; transmembrane transport; biological_proce…	{KF758442.1; Allotetraploid red crucian carp x Cyprinus carpio clone BAC 136-A3, complete sequence}	{PF01544:CorA-like Mg2+ transporter protein PF05531:Nucleopolyhedrovirus P10 protein PF10473:Leucine-rich repeats of kinetochore protein Cenp-F/LEK1}
Novelgene0573	{NA}	{NA}	{NA}	{NA}	{NA}	{LN590710.1; Cyprinus carpio genome assembly common carp genome, scaffold: LG26, chromosome: 26}	{NA}
Novelgene0574	{NA}	{NA}	{NA}	{NA}	{NA}	{LN590682.1; Cyprinus carpio genome assembly common carp genome, scaffold: LG21, chromosome: 21}	{NA}
Novelgene0575	{NA}	{NA}	{NA}	{NA}	{NA}	{LN591149.1; Cyprinus carpio genome assembly common carp genome ,scaffold 000028869}	{NA}
Novelgene0577	{NA}	{NA}	{NA}	{NA}	{NA}	{LN590702.1; Cyprinus carpio genome assembly common carp genome, scaffold: LG50, chromosome: 50}	{NA}
Novelgene0578	{KTF94896.1; hypothetical protein cypCar_00033800 [Cyprinus carpio]}	{NA}	{NA}	{NA}	{GO:0003676; nucleic acid binding; molecular_function}	{LN594771.1; Cyprinus carpio genome assembly common carp genome ,scaffold 000000122}	{PF05485:THAP domain}
Novelgene0579	{NA}	{NA}	{NA}	{NA}	{NA}	{LN590712.1; Cyprinus carpio genome assembly common carp genome, scaffold: LG2, chromosome: 2}	{NA}
Novelgene0580	{NA}	{NA}	{NA}	{NA}	{NA}	{XM_019090136.1; PREDICTED: Cyprinus carpio gastrula zinc finger protein XlCGF58.1-like (LOC109074099), transcript variant X1, mRNA}	{NA}
Novelgene0581	{KTF80656.1; hypothetical protein cypCar_00042813 [Cyprinus carpio]}	{NA}	{dre:571608; - - - - -}	{NA}	{NA}	{LN593489.1; Cyprinus carpio genome assembly common carp genome ,scaffold 000005321}	{NA}
Novelgene0582	{KTG42814.1; hypothetical protein cypCar_00046713 [Cyprinus carpio]}	{sp|Q29RA3|DUPD1_DANRE; Dual specificity phosphatase DUPD1 OS=Danio rerio GN=dupd1 PE=2 SV=1}	{dre:101887096; - - - - -}	{Hs17454087; KOG1716 Dual specificity phosphatase V Defense mechanisms ;}	{GO:0008138; protein tyrosine/serine/threonine phosphatase activity; molecular_function GO:0006470; protein dephosphorylation; biological_process}	{LN590698.1; Cyprinus carpio genome assembly common carp genome, scaffold: LG17, chromosome: 17}	{PF00782:Dual specificity phosphatase, catalytic domain}
Novelgene0583	{XP_016136632.1; PREDICTED: uncharacterized protein LOC107591874 [Sinocyclocheilus grahami]}	{NA}	{dre:103908810; - - - - -}	{NA}	{GO:0046873; metal ion transmembrane transporter activity; molecular_function GO:0030168; platelet activation; biological_process GO:0042803; protein homodimerization activity; molecular_function GO:0030133; transport vesicle; cellular_component GO:0055085; transmembrane transport; biological_process GO:0030001; metal ion transport; biological_process GO:0007049; cell cycle; biological_process GO…	{KF758442.1; Allotetraploid red crucian carp x Cyprinus carpio clone BAC 136-A3, complete sequence}	{PF08702:Fibrinogen alpha/beta chain family PF01544:CorA-like Mg2+ transporter protein PF14942:Organelle biogenesis, Muted-like protein PF04977:Septum formation initiator PF05531:Nucleopolyhedrovirus P10 protein PF05929:Phage capsid scaffolding protein (GPO) serine peptidase PF10473:Leucine-rich repeats of kinetochore protein Cenp-F/LEK1}
Novelgene0584	{XP_016137570.1; PREDICTED: adenomatous polyposis coli protein 2-like [Sinocyclocheilus grahami]}	{sp|O95996|APCL_HUMAN; Adenomatous polyposis coli protein 2 OS=Homo sapiens GN=APC2 PE=1 SV=1}	{ipu:108270570; K02085 APC adenomatosis polyposis coli protein - ko04310; Environmental Information Processing; Signal transduction; Wnt signaling pathway | ko04390; Environmental Information Processing; Signal transduction; Hippo signaling pathway | ko04550; Cellular Processes; Cellular community - eukaryotes; Signaling pathways regulating pluripotency of stem cells | ko04810; Cellular Processes…	{Hs5031587; KOG2122 Beta-catenin-binding protein APC, contains ARM repeats TZ Signal transduction mechanisms ; Cytoskeleton ;}	{GO:0008017; microtubule binding; molecular_function GO:0016055; Wnt receptor signaling pathway; biological_process}	{XM_019101572.1; PREDICTED: Cyprinus carpio APC2, WNT signaling pathway regulator (apc2), mRNA}	{PF05956:APC basic domain}
Novelgene0585	{NA}	{NA}	{NA}	{NA}	{NA}	{LN598283.1; Cyprinus carpio genome assembly common carp genome ,scaffold 000001003}	{NA}
Novelgene0587	{NA}	{NA}	{NA}	{NA}	{NA}	{JN770072.1; Cyprinus carpio clone 790378 microsatellite sequence}	{NA}
Novelgene0588	{XP_019327751.1; PREDICTED: thimet oligopeptidase [Aptenodytes forsteri]}	{sp|P47788|THOP1_PIG; Thimet oligopeptidase OS=Sus scrofa GN=THOP1 PE=2 SV=2}	{ipu:108271294; K01392 THOP1 thimet oligopeptidase 3.4.24.15 ko04614; Organismal Systems; Endocrine system; Renin-angiotensin system | ko05143; Human Diseases; Infectious diseases: Parasitic; African trypanosomiasis}	{Hs4507491; KOG2089 Metalloendopeptidase family - saccharolysin & thimet oligopeptidase O Posttranslational modification, protein turnover, chaperones ;}	{GO:0004222; metalloendopeptidase activity; molecular_function GO:0003735; structural constituent of ribosome; molecular_function GO:0005622; intracellular; cellular_component GO:0005840; ribosome; cellular_component GO:0006508; proteolysis; biological_process GO:0006412; translation; biological_process}	{XM_019101519.1; PREDICTED: Cyprinus carpio thimet oligopeptidase-like (LOC109087313), mRNA}	{PF00831:Ribosomal L29 protein PF01432:Peptidase family M3}
Novelgene0589	{NA}	{NA}	{NA}	{NA}	{NA}	{LN590680.1; Cyprinus carpio genome assembly common carp genome, scaffold: LG4, chromosome: 4}	{NA}
Novelgene0590	{NA}	{NA}	{NA}	{NA}	{NA}	{LN590862.1; Cyprinus carpio genome assembly common carp genome ,scaffold 000000554}	{NA}
Novelgene0591	{NA}	{NA}	{NA}	{NA}	{NA}	{LN593085.1; Cyprinus carpio genome assembly common carp genome ,scaffold 000005486}	{NA}
Novelgene0593	{NA}	{NA}	{NA}	{NA}	{NA}	{LN590697.1; Cyprinus carpio genome assembly common carp genome, scaffold: LG15, chromosome: 15}	{NA}
Novelgene0595	{XP_016425481.1; PREDICTED: NEDD8-activating enzyme E1 catalytic subunit-like isoform X1 [Sinocyclocheilus rhinocerous]}	{NA}	{NA}	{Hs19923744; KOG2015 NEDD8-activating complex, catalytic component UBA3 O Posttranslational modification, protein turnover, chaperones ;}	{NA}	{LN591125.1; Cyprinus carpio genome assembly common carp genome ,scaffold 000028824}	{NA}
Novelgene0596	{NA}	{NA}	{NA}	{NA}	{NA}	{LN595178.1; Cyprinus carpio genome assembly common carp genome ,scaffold 000001327}	{NA}
Novelgene0597	{XP_018936981.1; PREDICTED: synaptosomal-associated protein 23-like isoform X1 [Cyprinus carpio]}	{NA}	{NA}	{NA}	{NA}	{LN590680.1; Cyprinus carpio genome assembly common carp genome, scaffold: LG4, chromosome: 4}	{NA}
Novelgene0598	{KTG39846.1; hypothetical protein cypCar_00040261 [Cyprinus carpio]}	{NA}	{NA}	{NA}	{NA}	{LN597916.1; Cyprinus carpio genome assembly common carp genome ,scaffold 000007179}	{NA}
Novelgene0601	{XP_018949239.1; PREDICTED: inactive N-acetylated-alpha-linked acidic dipeptidase-like protein 2 [Cyprinus carpio]}	{NA}	{dre:101885785; K01301 NAALAD N-acetylated-alpha-linked acidic dipeptidase 3.4.17.21 -}	{NA}	{GO:0042025; host cell nucleus; cellular_component GO:0045893; positive regulation of transcription, DNA-dependent; biological_process}	{LN590868.1; Cyprinus carpio genome assembly common carp genome ,scaffold 000000588}	{PF03585:Herpesvirus ICP4-like protein C-terminal region}
Novelgene0602	{NA}	{NA}	{NA}	{NA}	{GO:0030123; AP-3 adaptor complex; cellular_component GO:0015031; protein transport; biological_process}	{LN590868.1; Cyprinus carpio genome assembly common carp genome ,scaffold 000000588}	{PF06375:Bovine leukaemia virus receptor (BLVR)}
Novelgene0603	{NA}	{NA}	{NA}	{NA}	{NA}	{LN590682.1; Cyprinus carpio genome assembly common carp genome, scaffold: LG21, chromosome: 21}	{NA}
Novelgene0605	{XP_017211918.1; PREDICTED: uncharacterized protein LOC108190343 [Danio rerio]}	{sp|Q99K10|NLGN1_MOUSE; Neuroligin-1 OS=Mus musculus GN=Nlgn1 PE=1 SV=2}	{dre:108190343; - - - - -}	{Hs7662470; KOG1516 Carboxylesterase and related proteins R General function prediction only ;}	{NA}	{LN590701.1; Cyprinus carpio genome assembly common carp genome, scaffold: LG1, chromosome: 1}	{NA}
Novelgene0606	{NA}	{NA}	{NA}	{NA}	{GO:0051424; corticotropin-releasing hormone binding; molecular_function}	{LN590682.1; Cyprinus carpio genome assembly common carp genome, scaffold: LG21, chromosome: 21}	{PF05428:Corticotropin-releasing factor binding protein (CRF-BP)}
Novelgene0607	{NA}	{NA}	{NA}	{NA}	{GO:0016192; vesicle-mediated transport; biological_process GO:0016021; integral to membrane; cellular_component GO:0032801; receptor catabolic process; biological_process GO:0003677; DNA binding; molecular_function GO:0033644; host cell membrane; cellular_component GO:0019076; release of virus from host; biological_process GO:0005634; nucleus; cellular_component GO:0006355; regulation of transcr…	{LN590682.1; Cyprinus carpio genome assembly common carp genome, scaffold: LG21, chromosome: 21}	{PF04689:DNA binding protein S1FA PF00558:Vpu protein PF00957:Synaptobrevin}
Novelgene0608	{NA}	{NA}	{NA}	{NA}	{NA}	{LN590682.1; Cyprinus carpio genome assembly common carp genome, scaffold: LG21, chromosome: 21}	{NA}
Novelgene0610	{NA}	{NA}	{NA}	{NA}	{NA}	{LN598384.1; Cyprinus carpio genome assembly common carp genome ,scaffold 000006733}	{NA}
Novelgene0611	{NA}	{NA}	{NA}	{NA}	{NA}	{XR_002010498.1; PREDICTED: Cyprinus carpio uncharacterized LOC109046026 (LOC109046026), ncRNA}	{NA}
Novelgene0612	{NA}	{NA}	{NA}	{NA}	{NA}	{LN590681.1; Cyprinus carpio genome assembly common carp genome, scaffold: LG47, chromosome: 47}	{NA}
Novelgene0613	{NA}	{NA}	{NA}	{NA}	{NA}	{LN590718.1; Cyprinus carpio genome assembly common carp genome, scaffold: LG9, chromosome: 9}	{NA}
Novelgene0614	{XP_016381645.1; PREDICTED: guanine nucleotide exchange factor DBS-like [Sinocyclocheilus rhinocerous]}	{NA}	{dre:100149630; K20685 MCF2, ARHGEF14_21_22 guanine nucleotide exchange factor MCF2 - -}	{NA}	{GO:0003677; DNA binding; molecular_function GO:0006303; double-strand break repair via nonhomologous end joining; biological_process}	{LN594840.1; Cyprinus carpio genome assembly common carp genome ,scaffold 000000620}	{PF02735:Ku70/Ku80 beta-barrel domain}
Novelgene0616	{XP_016331910.1; PREDICTED: UPF0669 protein C6orf120 homolog [Sinocyclocheilus anshuiensis]}	{sp|Q6NZZ3|CF120_DANRE; UPF0669 protein C6orf120 homolog OS=Danio rerio GN=zgc:77929 PE=2 SV=1}	{ipu:108270834; - - - - -}	{NA}	{GO:0019058; viral infectious cycle; biological_process GO:0006952; defense response; biological_process}	{XM_016468501.1; PREDICTED: Sinocyclocheilus anshuiensis UPF0669 protein C6orf120 homolog (LOC107674518), mRNA}	{PF02831:gpW PF00879:Defensin propeptide}
Novelgene0617	{XP_016324014.1; PREDICTED: keratin, type I cytoskeletal 19-like [Sinocyclocheilus anshuiensis]}	{sp|P08727|K1C19_HUMAN; Keratin, type I cytoskeletal 19 OS=Homo sapiens GN=KRT19 PE=1 SV=4}	{ola:101160141; K07604 KRT1 type I keratin, acidic - -}	{NA}	{GO:0005198; NA GO:0005882; intermediate filament; cellular_component}	{XM_016468528.1; PREDICTED: Sinocyclocheilus anshuiensis keratin, type I cytoskeletal 19-like (LOC107674540), mRNA}	{PF00038:Intermediate filament protein}
Novelgene0619	{XP_016381594.1; PREDICTED: cell division control protein 6 homolog [Sinocyclocheilus rhinocerous]}	{sp|O89033|CDC6_MOUSE; Cell division control protein 6 homolog OS=Mus musculus GN=Cdc6 PE=1 SV=2}	{ipu:108270781; K02213 CDC6 cell division control protein 6 - ko04110; Cellular Processes; Cell growth and death; Cell cycle | ko04111; Cellular Processes; Cell growth and death; Cell cycle - yeast | ko04113; Cellular Processes; Cell growth and death; Meiosis - yeast}	{Hs4502703; KOG2227 Pre-initiation complex, subunit CDC6, AAA+ superfamily ATPase LD Replication, recombination and repair ; Cell cycle control, cell division, chromosome partitioning ;}	{NA}	{LN590730.1; Cyprinus carpio genome assembly common carp genome ,scaffold 000000049}	{NA}
Novelgene0620	{XP_016323988.1; PREDICTED: neuroblast differentiation-associated protein AHNAK-like [Sinocyclocheilus anshuiensis]}	{sp|Q09666|AHNK_HUMAN; Neuroblast differentiation-associated protein AHNAK OS=Homo sapiens GN=AHNAK PE=1 SV=2}	{dre:556640; - - - - -}	{NA}	{NA}	{XM_016468502.1; PREDICTED: Sinocyclocheilus anshuiensis neuroblast differentiation-associated protein AHNAK-like (LOC107674522), mRNA}	{NA}
Novelgene0621	{XP_018943912.1; PREDICTED: suppressor of cytokine signaling 7-like [Cyprinus carpio]}	{sp|Q8VHQ2|SOCS7_MOUSE; Suppressor of cytokine signaling 7 OS=Mus musculus GN=Socs7 PE=1 SV=1}	{ipu:108270755; K04699 SOCS6_7 suppressor of cytokine signaling 6/7 - ko04630; Environmental Information Processing; Signal transduction; Jak-STAT signaling pathway | ko04917; Organismal Systems; Endocrine system; Prolactin signaling pathway}	{NA}	{NA}	{LN592896.1; Cyprinus carpio genome assembly common carp genome ,scaffold 000028830}	{NA}
Novelgene0623	{KKF20321.1; putative RNA-directed DNA polymerase from transposon X-element [Larimichthys crocea]}	{sp|P21329|RTJK_DROFU; RNA-directed DNA polymerase from mobile element jockey OS=Drosophila funebris GN=jockey\pol PE=1 SV=1}	{ipu:108273231; - - - - -}	{CE19480; KOG1075 FOG: Reverse transcriptase R General function prediction only ;}	{NA}	{LN599820.1; Cyprinus carpio genome assembly common carp genome ,scaffold 000004714}	{NA}
Novelgene0624	{NA}	{NA}	{NA}	{NA}	{GO:0016021; integral to membrane; cellular_component GO:0008565; protein transporter activity; molecular_function GO:0015031; protein transport; biological_process GO:0005524; ATP binding; molecular_function GO:0004674; protein serine/threonine kinase activity; molecular_function}	{XM_016295407.1; PREDICTED: Sinocyclocheilus grahami ELAV-like protein 1-B (LOC107602813), transcript variant X4, mRNA}	{PF03839:Translocation protein Sec62 PF12202:Oxidative-stress-responsive kinase 1 C terminal}
Novelgene0626	{NA}	{NA}	{NA}	{NA}	{NA}	{LN590682.1; Cyprinus carpio genome assembly common carp genome, scaffold: LG21, chromosome: 21}	{NA}
Novelgene0627	{NA}	{NA}	{NA}	{NA}	{GO:0003917; DNA topoisomerase type I activity; molecular_function GO:0005694; chromosome; cellular_component GO:0003677; DNA binding; molecular_function GO:0006265; DNA topological change; biological_process}	{LN590699.1; Cyprinus carpio genome assembly common carp genome, scaffold: LG22, chromosome: 22}	{PF02919:Eukaryotic DNA topoisomerase I, DNA binding fragment}
Novelgene0628	{NA}	{NA}	{NA}	{NA}	{NA}	{LN590682.1; Cyprinus carpio genome assembly common carp genome, scaffold: LG21, chromosome: 21}	{NA}
Novelgene0629	{NA}	{NA}	{NA}	{NA}	{NA}	{LN590699.1; Cyprinus carpio genome assembly common carp genome, scaffold: LG22, chromosome: 22}	{NA}
Novelgene0630	{NA}	{NA}	{NA}	{NA}	{NA}	{LN590682.1; Cyprinus carpio genome assembly common carp genome, scaffold: LG21, chromosome: 21}	{NA}
Novelgene0631	{NA}	{NA}	{NA}	{NA}	{NA}	{LN590682.1; Cyprinus carpio genome assembly common carp genome, scaffold: LG21, chromosome: 21}	{NA}
Novelgene0632	{NA}	{NA}	{NA}	{NA}	{NA}	{LN590682.1; Cyprinus carpio genome assembly common carp genome, scaffold: LG21, chromosome: 21}	{NA}
Novelgene0634	{XP_016399352.1; PREDICTED: polypyrimidine tract-binding protein 1-like isoform X2 [Sinocyclocheilus rhinocerous]}	{sp|Q8WN55|PTBP1_BOVIN; Polypyrimidine tract-binding protein 1 OS=Bos taurus GN=PTBP1 PE=2 SV=1}	{ipu:108278026; K13218 PTBP1, PTB polypyrimidine tract-binding protein 1 - -}	{Hs14165464; KOG1190 Polypyrimidine tract-binding protein A RNA processing and modification ;}	{NA}	{LN590718.1; Cyprinus carpio genome assembly common carp genome, scaffold: LG9, chromosome: 9}	{NA}
Novelgene0636	{XP_019207175.1; PREDICTED: LOW QUALITY PROTEIN: RNA-directed DNA polymerase from mobile element jockey-like, partial [Oreochromis niloticus]}	{NA}	{mze:106675560; - - - - -}	{NA}	{NA}	{LN590682.1; Cyprinus carpio genome assembly common carp genome, scaffold: LG21, chromosome: 21}	{NA}
Novelgene0637	{XP_011485750.1; PREDICTED: uncharacterized protein LOC105356401 [Oryzias latipes]}	{NA}	{NA}	{NA}	{NA}	{LN592187.1; Cyprinus carpio genome assembly common carp genome ,scaffold 000001452}	{NA}
Novelgene0638	{NA}	{NA}	{NA}	{NA}	{NA}	{LN598874.1; Cyprinus carpio genome assembly common carp genome ,scaffold 000004998}	{NA}
Novelgene0641	{XP_012351598.1; PREDICTED: copine-5 [Nomascus leucogenys]}	{sp|Q9DC53|CPNE8_MOUSE; Copine-8 OS=Mus musculus GN=Cpne8 PE=2 SV=3}	{cmk:103179143; - - - - -}	{Hs22060885; KOG1327 Copine T Signal transduction mechanisms ;}	{NA}	{LN590691.1; Cyprinus carpio genome assembly common carp genome, scaffold: LG8, chromosome: 8}	{NA}
Novelgene0642	{NA}	{NA}	{NA}	{NA}	{NA}	{LN590807.1; Cyprinus carpio genome assembly common carp genome ,scaffold 000000342}	{NA}
Novelgene0643	{KTG17116.1; hypothetical protein cypCar_00024042 [Cyprinus carpio]}	{NA}	{NA}	{NA}	{NA}	{LN590687.1; Cyprinus carpio genome assembly common carp genome, scaffold: LG13, chromosome: 13}	{NA}
Novelgene0644	{XP_012566109.1; PREDICTED: uncharacterized protein LOC105850169 [Hydra vulgaris]}	{sp|P35072|TCB1_CAEBR; Transposable element Tcb1 transposase OS=Caenorhabditis briggsae PE=3 SV=1}	{hmg:105850169; - - - - -}	{NA}	{NA}	{LN590703.1; Cyprinus carpio genome assembly common carp genome, scaffold: LG6, chromosome: 6}	{NA}
Novelgene0647	{KTG45416.1; hypothetical protein cypCar_00014817 [Cyprinus carpio]}	{sp|Q9I958|MK14B_CYPCA; Mitogen-activated protein kinase 14B OS=Cyprinus carpio GN=mapk14b PE=1 SV=1}	{lco:109139851; K04441 P38 p38 MAP kinase 2.7.11.24 ko04015; Environmental Information Processing; Signal transduction; Rap1 signaling pathway | ko04010; Environmental Information Processing; Signal transduction; MAPK signaling pathway | ko04013; Environmental Information Processing; Signal transduction; MAPK signaling pathway - fly | ko04011; Environmental Information Processing; Signal transduc…	{Hs4503069; KOG0660 Mitogen-activated protein kinase T Signal transduction mechanisms ;}	{NA}	{LN590682.1; Cyprinus carpio genome assembly common carp genome, scaffold: LG21, chromosome: 21}	{NA}
Novelgene0648	{XP_016360076.1; PREDICTED: piggyBac transposable element-derived protein 4-like isoform X2 [Sinocyclocheilus anshuiensis]}	{NA}	{dre:103908633; - - - - -}	{NA}	{GO:0003676; nucleic acid binding; molecular_function}	{FJ774071.1; Carassius auratus gibelio Dazl (Dazl) gene, complete cds}	{PF05485:THAP domain}
Novelgene0649	{XP_016105541.1; PREDICTED: zinc finger BED domain-containing protein 1-like [Sinocyclocheilus grahami]}	{NA}	{NA}	{NA}	{GO:0046983; protein dimerization activity; molecular_function}	{LN590849.1; Cyprinus carpio genome assembly common carp genome ,scaffold 000000490}	{PF05699:hAT family C-terminal dimerisation region}
Novelgene0650	{XP_018943404.1; PREDICTED: homeodomain-interacting protein kinase 1-like [Cyprinus carpio]}	{sp|O88904|HIPK1_MOUSE; Homeodomain-interacting protein kinase 1 OS=Mus musculus GN=Hipk1 PE=1 SV=2}	{dre:572323; K08826 HIPK homeodomain interacting protein kinase 2.7.11.1 -}	{Hs22040914; KOG0667 Dual-specificity tyrosine-phosphorylation regulated kinase R General function prediction only ;}	{NA}	{LN596733.1; Cyprinus carpio genome assembly common carp genome ,scaffold 000000392}	{NA}
Novelgene0651	{CDQ56566.1; unnamed protein product [Oncorhynchus mykiss]}	{NA}	{ipu:108273231; - - - - -}	{NA}	{NA}	{LN596733.1; Cyprinus carpio genome assembly common carp genome ,scaffold 000000392}	{NA}
Novelgene0655	{KTG38362.1; hypothetical protein cypCar_00027834 [Cyprinus carpio]}	{NA}	{NA}	{NA}	{GO:0018024; histone-lysine N-methyltransferase activity; molecular_function}	{FJ883283.1; Ctenopharyngodon idella clone CID0281 microsatellite sequence}	{PF08123:Histone methylation protein DOT1 }
Novelgene0658	{NA}	{NA}	{NA}	{NA}	{NA}	{LN590682.1; Cyprinus carpio genome assembly common carp genome, scaffold: LG21, chromosome: 21}	{NA}
Novelgene0659	{AAN15747.1; reverse transcriptase-like protein [Paralichthys olivaceus]}	{NA}	{lco:109138802; - - - - -}	{NA}	{GO:0008915; lipid-A-disaccharide synthase activity; molecular_function GO:0009245; lipid A biosynthetic process; biological_process}	{LN590683.1; Cyprinus carpio genome assembly common carp genome, scaffold: LG38, chromosome: 38}	{PF07578:Lipid A Biosynthesis N-terminal domain}
Novelgene0663	{NA}	{NA}	{NA}	{NA}	{NA}	{LN591878.1; Cyprinus carpio genome assembly common carp genome ,scaffold 000014650}	{NA}
Novelgene0666	{NA}	{NA}	{NA}	{NA}	{NA}	{LN592964.1; Cyprinus carpio genome assembly common carp genome ,scaffold 000001897}	{NA}
Novelgene0667	{NA}	{NA}	{NA}	{NA}	{NA}	{LN595683.1; Cyprinus carpio genome assembly common carp genome ,scaffold 000003633}	{NA}
Novelgene0669	{XP_016143636.1; PREDICTED: nuclear receptor subfamily 2 group F member 6-like [Sinocyclocheilus grahami]}	{sp|P10588|NR2F6_HUMAN; Nuclear receptor subfamily 2 group F member 6 OS=Homo sapiens GN=NR2F6 PE=1 SV=2}	{ipu:108271231; K08549 NR2F6, EAR2 nuclear receptor subfamily 2 group F member 6 - -}	{Hs20070199; KOG3575 FOG: Hormone receptors T Signal transduction mechanisms ;}	{GO:0016755; transferase activity, transferring amino-acyl groups; molecular_function GO:0003700; sequence-specific DNA binding transcription factor activity; molecular_function GO:0043565; sequence-specific DNA binding; molecular_function GO:0008270; zinc ion binding; molecular_function GO:0005634; nucleus; cellular_component GO:0006355; regulation of transcription, DNA-dependent; biological_pro…	{LN590676.1; Cyprinus carpio genome assembly common carp genome, scaffold: LG34, chromosome: 34}	{PF00105:Zinc finger, C4 type (two domains) PF16683:Transglutaminase elicitor}
Novelgene0670	{XP_016091267.1; PREDICTED: LOW QUALITY PROTEIN: tRNA modification GTPase GTPBP3, mitochondrial [Sinocyclocheilus grahami]}	{sp|Q501Z5|GTPB3_DANRE; tRNA modification GTPase GTPBP3, mitochondrial OS=Danio rerio GN=gtpbp3 PE=2 SV=1}	{NA}	{NA}	{NA}	{LN591228.1; Cyprinus carpio genome assembly common carp genome ,scaffold 000029007}	{NA}
Novelgene0672	{NA}	{NA}	{NA}	{NA}	{NA}	{LN590680.1; Cyprinus carpio genome assembly common carp genome, scaffold: LG4, chromosome: 4}	{NA}
Novelgene0673	{KTG44059.1; hypothetical protein cypCar_00008014 [Cyprinus carpio]}	{NA}	{mze:101474768; K21083 CCL17 C-C motif chemokine 17 - ko04060; Environmental Information Processing; Signaling molecules and interaction; Cytokine-cytokine receptor interaction | ko04657; Organismal Systems; Immune system; IL-17 signaling pathway | ko04062; Organismal Systems; Immune system; Chemokine signaling pathway}	{NA}	{NA}	{LN591236.1; Cyprinus carpio genome assembly common carp genome ,scaffold 000029022}	{NA}
Novelgene0674	{NA}	{NA}	{cpic:101931058; - - - - -}	{NA}	{NA}	{LN591236.1; Cyprinus carpio genome assembly common carp genome ,scaffold 000029022}	{NA}
Novelgene0676	{NA}	{NA}	{NA}	{NA}	{GO:0016021; integral to membrane; cellular_component GO:0022900; electron transport chain; biological_process}	{LN593911.1; Cyprinus carpio genome assembly common carp genome ,scaffold 000000115}	{PF02790:Cytochrome C oxidase subunit II, transmembrane domain}
Novelgene0678	{NA}	{NA}	{NA}	{NA}	{NA}	{AY660876.1; Carassius auratus cytochrome P450 aromatase B (cyp19b) gene, cyp19b-3 allele, exons 1, 2 and partial cds}	{NA}
Novelgene0679	{NA}	{NA}	{NA}	{NA}	{NA}	{LN590691.1; Cyprinus carpio genome assembly common carp genome, scaffold: LG8, chromosome: 8}	{NA}
Novelgene0680	{NA}	{NA}	{NA}	{NA}	{NA}	{LN590682.1; Cyprinus carpio genome assembly common carp genome, scaffold: LG21, chromosome: 21}	{NA}
Novelgene0682	{KTG33295.1; hypothetical protein cypCar_00011407, partial [Cyprinus carpio]}	{NA}	{ola:101164224; - - - - -}	{NA}	{NA}	{LN590699.1; Cyprinus carpio genome assembly common carp genome, scaffold: LG22, chromosome: 22}	{NA}
Novelgene0684	{KTG33292.1; hypothetical protein cypCar_00011404, partial [Cyprinus carpio]}	{sp|Q91X96|MSS4_MOUSE; Guanine nucleotide exchange factor MSS4 OS=Mus musculus GN=Rabif PE=1 SV=1}	{dre:436784; K19952 RABIF, MSS4, DSS4 guanine nucleotide exchange factor - -}	{Hs19923149; KOG4113 Guanine nucleotide exchange factor TU Signal transduction mechanisms ; Intracellular trafficking, secretion, and vesicular transport ;}	{GO:0016021; integral to membrane; cellular_component GO:0005085; guanyl-nucleotide exchange factor activity; molecular_function GO:0007264; small GTPase mediated signal transduction; biological_process}	{LN590682.1; Cyprinus carpio genome assembly common carp genome, scaffold: LG21, chromosome: 21}	{PF03006:Haemolysin-III related PF04421:Mss4 protein}
Novelgene0685	{NA}	{NA}	{NA}	{NA}	{NA}	{LN590682.1; Cyprinus carpio genome assembly common carp genome, scaffold: LG21, chromosome: 21}	{NA}
Novelgene0687	{XP_016392466.1; PREDICTED: protein phosphatase 1 regulatory subunit 15B-like isoform X1 [Sinocyclocheilus rhinocerous]}	{sp|Q5SWA1|PR15B_HUMAN; Protein phosphatase 1 regulatory subunit 15B OS=Homo sapiens GN=PPP1R15B PE=1 SV=1}	{dre:100538163; K17558 PPP1R15B, CREP protein phosphatase 1 regulatory subunit 15B - -}	{NA}	{NA}	{XM_016536980.1; PREDICTED: Sinocyclocheilus rhinocerous protein phosphatase 1 regulatory subunit 15B-like (LOC107727191), transcript variant X1, mRNA}	{NA}
Novelgene0689	{XP_012566109.1; PREDICTED: uncharacterized protein LOC105850169 [Hydra vulgaris]}	{sp|P03934|TC1A_CAEEL; Transposable element Tc1 transposase OS=Caenorhabditis elegans GN=tc1a PE=3 SV=1}	{hmg:105850169; - - - - -}	{NA}	{GO:0045893; positive regulation of transcription, DNA-dependent; biological_process GO:0006352; transcription initiation, DNA-dependent; biological_process GO:0003700; sequence-specific DNA binding transcription factor activity; molecular_function GO:0016987; sigma factor activity; molecular_function GO:0006313; transposition, DNA-mediated; biological_process GO:0006355; regulation of transcript…	{KF713495.1; Carassius gibelio dsx and mab-3 related transcription factor 1-2 (Dmrt1-2) gene, complete cds}	{PF01371:Trp repressor protein PF01498:Transposase PF08281:Sigma-70, region 4 PF02959:HTLV Tax}
Novelgene0690	{XP_011472704.1; PREDICTED: uncharacterized protein LOC101166214 [Oryzias latipes]}	{NA}	{ola:101166214; - - - - -}	{NA}	{NA}	{LN590707.1; Cyprinus carpio genome assembly common carp genome, scaffold: LG30, chromosome: 30}	{NA}
Novelgene0691	{XP_016406798.1; PREDICTED: leucine-rich repeat neuronal protein 2-like [Sinocyclocheilus rhinocerous]}	{sp|Q6UXK5|LRRN1_HUMAN; Leucine-rich repeat neuronal protein 1 OS=Homo sapiens GN=LRRN1 PE=1 SV=1}	{dre:558051; - - - - -}	{Hs14734729; KOG0619 FOG: Leucine rich repeat R General function prediction only ;}	{GO:0005515; protein binding; molecular_function}	{XM_019078320.1; PREDICTED: Cyprinus carpio leucine-rich repeat neuronal protein 2-like (LOC109061197), mRNA}	{PF00041:Fibronectin type III domain}
Novelgene0693	{AAI46727.1; Zgc:165463 protein [Danio rerio]}	{sp|O75335|LIPA4_HUMAN; Liprin-alpha-4 OS=Homo sapiens GN=PPFIA4 PE=2 SV=3}	{dre:100005543; - - - - -}	{Hs4505985; KOG0249 LAR-interacting protein and related proteins R General function prediction only ;}	{GO:0007030; Golgi organization; biological_process}	{LN596733.1; Cyprinus carpio genome assembly common carp genome ,scaffold 000000392}	{PF09787:Golgin subfamily A member 5}
Novelgene0694	{NA}	{NA}	{NA}	{NA}	{NA}	{LN590703.1; Cyprinus carpio genome assembly common carp genome, scaffold: LG6, chromosome: 6}	{NA}
Novelgene0695	{NA}	{NA}	{NA}	{NA}	{NA}	{LN594011.1; Cyprinus carpio genome assembly common carp genome ,scaffold 000008173}	{NA}
Novelgene0696	{NA}	{NA}	{NA}	{NA}	{GO:0006468; protein phosphorylation; biological_process GO:0005026; transforming growth factor beta receptor activity, type II; molecular_function GO:0046872; metal ion binding; molecular_function GO:0016020; membrane; cellular_component GO:0005524; ATP binding; molecular_function GO:0097546; NA GO:1905515; NA GO:0007052; mitotic spindle organization; biological_process GO:0031122; cytoplasmic m…	{LN590691.1; Cyprinus carpio genome assembly common carp genome, scaffold: LG8, chromosome: 8}	{PF15352:Susceptibility to monomelic amyotrophy PF08917:Transforming growth factor beta receptor 2 ectodomain}
Novelgene0697	{NA}	{NA}	{NA}	{NA}	{NA}	{CR932058.7; Zebrafish DNA sequence from clone DKEY-22M14 in linkage group 11, complete sequence}	{NA}
Novelgene0698	{NA}	{NA}	{NA}	{NA}	{NA}	{LN590691.1; Cyprinus carpio genome assembly common carp genome, scaffold: LG8, chromosome: 8}	{NA}
Novelgene0699	{KTF87752.1; hypothetical protein cypCar_00030340 [Cyprinus carpio]}	{NA}	{NA}	{NA}	{NA}	{LN596538.1; Cyprinus carpio genome assembly common carp genome ,scaffold 000006709}	{NA}
Novelgene0700	{NA}	{NA}	{NA}	{NA}	{NA}	{LN590691.1; Cyprinus carpio genome assembly common carp genome, scaffold: LG8, chromosome: 8}	{NA}
Novelgene0702	{NA}	{NA}	{NA}	{NA}	{NA}	{LN590691.1; Cyprinus carpio genome assembly common carp genome, scaffold: LG8, chromosome: 8}	{NA}
Novelgene0703	{AJR19287.1; NADH dehydrogenase subunit 5 (mitochondrion) [Acheilognathus imberbis]}	{NA}	{NA}	{NA}	{NA}	{LN590691.1; Cyprinus carpio genome assembly common carp genome, scaffold: LG8, chromosome: 8}	{NA}
Novelgene0704	{NA}	{NA}	{NA}	{NA}	{NA}	{LN598389.1; Cyprinus carpio genome assembly common carp genome ,scaffold 000001469}	{NA}
Novelgene0707	{XP_016315860.1; PREDICTED: serine/threonine-protein kinase MARK2-like isoform X4 [Sinocyclocheilus anshuiensis]}	{NA}	{NA}	{NA}	{GO:0005634; nucleus; cellular_component}	{KF713495.1; Carassius gibelio dsx and mab-3 related transcription factor 1-2 (Dmrt1-2) gene, complete cds}	{PF05964:F/Y-rich N-terminus}
Novelgene0709	{NA}	{NA}	{NA}	{NA}	{NA}	{LN590682.1; Cyprinus carpio genome assembly common carp genome, scaffold: LG21, chromosome: 21}	{NA}
Novelgene0710	{NA}	{NA}	{NA}	{NA}	{GO:0005515; protein binding; molecular_function GO:0006508; proteolysis; biological_process GO:0004197; cysteine-type endopeptidase activity; molecular_function}	{LN590682.1; Cyprinus carpio genome assembly common carp genome, scaffold: LG21, chromosome: 21}	{PF00851:Helper component proteinase PF13855:Leucine rich repeat}
Novelgene0712	{XP_016352801.1; PREDICTED: serine/threonine-protein kinase pim-3-like [Sinocyclocheilus anshuiensis]}	{sp|Q91822|PIM3_XENLA; Serine/threonine-protein kinase pim-3 OS=Xenopus laevis GN=pim3 PE=1 SV=1}	{dre:108185806; - - - - -}	{Hs5803125; KOG0583 Serine/threonine protein kinase T Signal transduction mechanisms ;}	{GO:0016773; phosphotransferase activity, alcohol group as acceptor; molecular_function GO:0006468; protein phosphorylation; biological_process GO:0004672; protein kinase activity; molecular_function GO:0005524; ATP binding; molecular_function GO:0016020; membrane; cellular_component}	{XM_016551375.1; PREDICTED: Sinocyclocheilus rhinocerous serine/threonine-protein kinase pim-3-like (LOC107739295), mRNA}	{PF07714:Protein tyrosine kinase PF06293:Lipopolysaccharide kinase (Kdo/WaaP) family PF00069:Protein kinase domain}
Novelgene0713	{XP_018930213.1; PREDICTED: eukaryotic translation initiation factor 2-alpha kinase 3-like [Cyprinus carpio]}	{NA}	{NA}	{NA}	{GO:0015643; toxin binding; molecular_function GO:0030153; bacteriocin immunity; biological_process}	{LN590682.1; Cyprinus carpio genome assembly common carp genome, scaffold: LG21, chromosome: 21}	{PF03857:Colicin immunity protein}
Novelgene0716	{KTG02531.1; hypothetical protein cypCar_00006107, partial [Cyprinus carpio]}	{sp|O43900|PRIC3_HUMAN; Prickle-like protein 3 OS=Homo sapiens GN=PRICKLE3 PE=1 SV=2}	{shr:100925938; K04511 PRICKLE prickle - ko04310; Environmental Information Processing; Signal transduction; Wnt signaling pathway}	{Hs17462479; KOG1704 FOG: LIM domain TZR Signal transduction mechanisms ; Cytoskeleton ; General function prediction only ;}	{GO:0008270; zinc ion binding; molecular_function}	{LN590682.1; Cyprinus carpio genome assembly common carp genome, scaffold: LG21, chromosome: 21}	{PF06297:PET Domain}
Novelgene0719	{XP_009814609.1; PREDICTED: membrane-associated guanylate kinase, WW and PDZ domain-containing protein 1 [Gavia stellata]}	{sp|Q4L1J4|MAGI1_RAT; Membrane-associated guanylate kinase, WW and PDZ domain-containing protein 1 OS=Rattus norvegicus GN=Magi1 PE=1 SV=1}	{aam:106484245; K05631 AIP3, WWP3, BAIAP1 atrophin-1 interacting protein 3 (BAI1-associated protein 1) - ko04015; Environmental Information Processing; Signal transduction; Rap1 signaling pathway | ko04530; Cellular Processes; Cellular community - eukaryotes; Tight junction}	{Hs9257195; KOG3209 WW domain-containing protein R General function prediction only ;}	{GO:0005739; mitochondrion; cellular_component GO:0005515; protein binding; molecular_function}	{LN590676.1; Cyprinus carpio genome assembly common carp genome, scaffold: LG34, chromosome: 34}	{PF08039:Mitochondrial proteolipid PF13180:PDZ domain PF00595:PDZ domain (Also known as DHR or GLGF)}
Novelgene0721	{KTF80593.1; hypothetical protein cypCar_00008137, partial [Cyprinus carpio]}	{sp|Q6RHR9|MAGI1_MOUSE; Membrane-associated guanylate kinase, WW and PDZ domain-containing protein 1 OS=Mus musculus GN=Magi1 PE=1 SV=1}	{dre:474349; K05631 AIP3, WWP3, BAIAP1 atrophin-1 interacting protein 3 (BAI1-associated protein 1) - ko04015; Environmental Information Processing; Signal transduction; Rap1 signaling pathway | ko04530; Cellular Processes; Cellular community - eukaryotes; Tight junction}	{Hs9257195; KOG3209 WW domain-containing protein R General function prediction only ;}	{GO:0006323; DNA packaging; biological_process}	{LN590676.1; Cyprinus carpio genome assembly common carp genome, scaffold: LG34, chromosome: 34}	{PF02500:Probable DNA packing protein, N-terminus }
Novelgene0724	{XP_014437168.1; PREDICTED: calcyclin-binding protein isoform X1 [Pelodiscus sinensis]}	{NA}	{NA}	{NA}	{GO:0031554; regulation of transcription termination, DNA-dependent; biological_process GO:0031556; transcriptional attenuation by ribosome; biological_process GO:0003677; DNA binding; molecular_function GO:0006974; response to DNA damage stimulus; biological_process GO:0006919; activation of caspase activity; biological_process GO:0006915; apoptosis; biological_process GO:0001836; release of cyt…	{LN594892.1; Cyprinus carpio genome assembly common carp genome ,scaffold 000000297}	{PF15150:Phorbol-12-myristate-13-acetate-induced PF02892:BED zinc finger PF08053:Tryptophanase operon leader peptide}
Novelgene0725	{NA}	{NA}	{NA}	{NA}	{GO:0005515; protein binding; molecular_function}	{LN597216.1; Cyprinus carpio genome assembly common carp genome ,scaffold 000000912}	{PF07646:Kelch motif}
Novelgene0726	{NA}	{NA}	{NA}	{NA}	{NA}	{LN590682.1; Cyprinus carpio genome assembly common carp genome, scaffold: LG21, chromosome: 21}	{NA}
Novelgene0727	{NA}	{NA}	{NA}	{NA}	{NA}	{LN590682.1; Cyprinus carpio genome assembly common carp genome, scaffold: LG21, chromosome: 21}	{NA}
Novelgene0728	{NA}	{NA}	{NA}	{NA}	{NA}	{LN590682.1; Cyprinus carpio genome assembly common carp genome, scaffold: LG21, chromosome: 21}	{NA}
Novelgene0730	{XP_012566109.1; PREDICTED: uncharacterized protein LOC105850169 [Hydra vulgaris]}	{sp|P03934|TC1A_CAEEL; Transposable element Tc1 transposase OS=Caenorhabditis elegans GN=tc1a PE=3 SV=1}	{hmg:105850169; - - - - -}	{NA}	{GO:0015074; DNA integration; biological_process GO:0003677; DNA binding; molecular_function GO:0005622; intracellular; cellular_component GO:0016987; sigma factor activity; molecular_function GO:0003700; sequence-specific DNA binding transcription factor activity; molecular_function GO:0006352; transcription initiation, DNA-dependent; biological_process GO:0006355; regulation of transcription, D…	{KF713495.1; Carassius gibelio dsx and mab-3 related transcription factor 1-2 (Dmrt1-2) gene, complete cds}	{PF01371:Trp repressor protein PF08281:Sigma-70, region 4 PF01498:Transposase}
Novelgene0731	{NA}	{NA}	{NA}	{NA}	{NA}	{LN594562.1; Cyprinus carpio genome assembly common carp genome ,scaffold 000002104}	{NA}
Novelgene0732	{XP_019221790.1; PREDICTED: uncharacterized protein LOC109204700 isoform X1 [Oreochromis niloticus]}	{sp|P10394|POL4_DROME; Retrovirus-related Pol polyprotein from transposon 412 OS=Drosophila melanogaster GN=POL PE=3 SV=1}	{dre:108192146; - - - - -}	{At1g42375; KOG0017 FOG: Transposon-encoded proteins with TYA, reverse transcriptase, integrase domains in various combinations R General function prediction only ;}	{GO:0015074; DNA integration; biological_process GO:0006915; apoptosis; biological_process}	{LN593720.1; Cyprinus carpio genome assembly common carp genome ,scaffold 000000879}	{PF15185:Bcl-2-modifying factor, apoptosis PF13683:Integrase core domain PF00665:Integrase core domain}
Novelgene0733	{NA}	{NA}	{NA}	{NA}	{NA}	{LN590682.1; Cyprinus carpio genome assembly common carp genome, scaffold: LG21, chromosome: 21}	{NA}
Novelgene0734	{XP_016345432.1; PREDICTED: guanylate cyclase soluble subunit beta-2-like [Sinocyclocheilus anshuiensis]}	{NA}	{dre:557191; K12319 GUCY1B guanylate cyclase soluble subunit beta 4.6.1.2 ko00230; Metabolism; Nucleotide metabolism; Purine metabolism | ko04022; Environmental Information Processing; Signal transduction; cGMP-PKG signaling pathway | ko04540; Cellular Processes; Cellular community - eukaryotes; Gap junction | ko04611; Organismal Systems; Immune system; Platelet activation | ko04921; Organismal S…	{NA}	{NA}	{LN591137.1; Cyprinus carpio genome assembly common carp genome ,scaffold 000028849}	{NA}
Novelgene0737	{NA}	{NA}	{NA}	{NA}	{NA}	{LN595543.1; Cyprinus carpio genome assembly common carp genome ,scaffold 000000295}	{NA}
Novelgene0741	{XP_016316121.1; PREDICTED: zinc finger protein 2-like isoform X1 [Sinocyclocheilus anshuiensis]}	{NA}	{NA}	{NA}	{GO:0003676; nucleic acid binding; molecular_function GO:0006412; translation; biological_process GO:0003735; structural constituent of ribosome; molecular_function GO:0005840; ribosome; cellular_component GO:0005622; intracellular; cellular_component}	{KF758442.1; Allotetraploid red crucian carp x Cyprinus carpio clone BAC 136-A3, complete sequence}	{PF05485:THAP domain PF03868:Ribosomal protein L6, N-terminal domain}
Novelgene0742	{NA}	{NA}	{NA}	{NA}	{NA}	{LN590684.1; Cyprinus carpio genome assembly common carp genome, scaffold: LG18, chromosome: 18}	{NA}
Novelgene0743	{XP_018965396.1; PREDICTED: probable cation-transporting ATPase 13A3 [Cyprinus carpio]}	{sp|Q5XF89|AT133_MOUSE; Probable cation-transporting ATPase 13A3 OS=Mus musculus GN=Atp13a3 PE=1 SV=1}	{dre:101885086; - - - - -}	{Hs21362056; KOG0208 Cation transport ATPase P Inorganic ion transport and metabolism ;}	{GO:0046872; metal ion binding; molecular_function GO:0000166; nucleotide binding; molecular_function}	{LN590684.1; Cyprinus carpio genome assembly common carp genome, scaffold: LG18, chromosome: 18}	{PF00122:E1-E2 ATPase}
Novelgene0744	{NA}	{NA}	{NA}	{NA}	{NA}	{LN590682.1; Cyprinus carpio genome assembly common carp genome, scaffold: LG21, chromosome: 21}	{NA}
Novelgene0746	{NA}	{NA}	{NA}	{NA}	{GO:0006506; GPI anchor biosynthetic process; biological_process GO:0016021; integral to membrane; cellular_component}	{LN593727.1; Cyprinus carpio genome assembly common carp genome ,scaffold 000003146}	{PF06728:GPI transamidase subunit PIG-U}
Novelgene0748	{NA}	{NA}	{NA}	{NA}	{NA}	{LN596645.1; Cyprinus carpio genome assembly common carp genome ,scaffold 000011022}	{NA}
Novelgene0749	{NA}	{NA}	{NA}	{NA}	{NA}	{LN591251.1; Cyprinus carpio genome assembly common carp genome ,scaffold 000029045}	{NA}
Novelgene0752	{NA}	{NA}	{NA}	{NA}	{NA}	{LN590683.1; Cyprinus carpio genome assembly common carp genome, scaffold: LG38, chromosome: 38}	{NA}
Novelgene0754	{XP_016122882.1; PREDICTED: inositol 1,4,5-trisphosphate receptor type 1-like [Sinocyclocheilus grahami]}	{sp|P11881|ITPR1_MOUSE; Inositol 1,4,5-trisphosphate receptor type 1 OS=Mus musculus GN=Itpr1 PE=1 SV=2}	{dre:100149388; K04958 ITPR1 inositol 1,4,5-triphosphate receptor type 1 - ko04371; Environmental Information Processing; Signal transduction; Apelin signaling pathway | ko04020; Environmental Information Processing; Signal transduction; Calcium signaling pathway | ko04070; Environmental Information Processing; Signal transduction; Phosphatidylinositol signaling system | ko04022; Environmental In…	{Hs10835023; KOG3533 Inositol 1,4,5-trisphosphate receptor T Signal transduction mechanisms ;}	{NA}	{LN591200.1; Cyprinus carpio genome assembly common carp genome ,scaffold 000028952}	{NA}
Novelgene0755	{NA}	{NA}	{NA}	{NA}	{GO:0008514; organic anion transmembrane transporter activity; molecular_function GO:0016021; integral to membrane; cellular_component GO:0015711; organic anion transport; biological_process}	{LN590682.1; Cyprinus carpio genome assembly common carp genome, scaffold: LG21, chromosome: 21}	{PF03390:2-hydroxycarboxylate transporter family}
Novelgene0756	{KTG32657.1; hypothetical protein cypCar_00018321 [Cyprinus carpio]}	{sp|Q5ZM45|UBP48_CHICK; Ubiquitin carboxyl-terminal hydrolase 48 OS=Gallus gallus GN=USP48 PE=2 SV=1}	{dre:100332674; K11858 USP48 ubiquitin carboxyl-terminal hydrolase 48 3.4.19.12 -}	{Hs18860907_1; KOG1863 Ubiquitin carboxyl-terminal hydrolase O Posttranslational modification, protein turnover, chaperones ;}	{GO:0016021; integral to membrane; cellular_component}	{LN591264.1; Cyprinus carpio genome assembly common carp genome ,scaffold 000029072}	{PF03821:Golgi 4-transmembrane spanning transporter}
Novelgene0757	{KTF94675.1; hypothetical protein cypCar_00005730, partial [Cyprinus carpio]}	{sp|O46432|MA2B1_FELCA; Lysosomal alpha-mannosidase OS=Felis catus GN=MAN2B1 PE=2 SV=1}	{lco:104925274; K12311 MAN2B1, LAMAN lysosomal alpha-mannosidase 3.2.1.24 ko00511; Metabolism; Glycan biosynthesis and metabolism; Other glycan degradation | ko04142; Cellular Processes; Transport and catabolism; Lysosome}	{Hs10834968; KOG1959 Glycosyl hydrolase, family 38 - alpha-mannosidase G Carbohydrate transport and metabolism ;}	{GO:0015923; mannosidase activity; molecular_function GO:0006013; mannose metabolic process; biological_process GO:0006013; mannose metabolic process; biological_process GO:0015923; mannosidase activity; molecular_function GO:0006013; mannose metabolic process; biological_process GO:0015923; mannosidase activity; molecular_function}	{LN598197.1; Cyprinus carpio genome assembly common carp genome ,scaffold 000001866}	{PF07748:Glycosyl hydrolases family 38 C-terminal domain PF07748:Glycosyl hydrolases family 38 C-terminal domain PF07748:Glycosyl hydrolases family 38 C-terminal domain}
Novelgene0759	{NA}	{NA}	{NA}	{NA}	{NA}	{LN590682.1; Cyprinus carpio genome assembly common carp genome, scaffold: LG21, chromosome: 21}	{NA}
Novelgene0761	{NA}	{NA}	{NA}	{NA}	{NA}	{LN590710.1; Cyprinus carpio genome assembly common carp genome, scaffold: LG26, chromosome: 26}	{NA}
Novelgene0762	{NA}	{NA}	{NA}	{NA}	{GO:0055036; virion membrane; cellular_component}	{LN590710.1; Cyprinus carpio genome assembly common carp genome, scaffold: LG26, chromosome: 26}	{PF00802:Pneumovirus attachment glycoprotein G}
Novelgene0764	{XP_014039822.1; PREDICTED: protocadherin-17-like [Salmo salar]}	{sp|O14917|PCD17_HUMAN; Protocadherin-17 OS=Homo sapiens GN=PCDH17 PE=2 SV=2}	{ipu:108271302; K16499 PCDHD2 protocadherin delta 2 - -}	{NA}	{NA}	{LN590998.1; Cyprinus carpio genome assembly common carp genome ,scaffold 000001083}	{NA}
Novelgene0766	{NA}	{NA}	{NA}	{NA}	{NA}	{LN590705.1; Cyprinus carpio genome assembly common carp genome, scaffold: LG11, chromosome: 11}	{NA}
Novelgene0767	{NA}	{NA}	{NA}	{NA}	{NA}	{LN590672.1; Cyprinus carpio genome assembly common carp genome, scaffold: LG37, chromosome: 37}	{NA}
Novelgene0768	{XP_013793931.1; PREDICTED: cardiomyopathy-associated protein 5-like, partial [Limulus polyphemus]}	{NA}	{NA}	{NA}	{GO:0016891; endoribonuclease activity, producing 5'-phosphomonoesters; molecular_function}	{NA}	{PF03368:Dicer dimerisation domain}
Novelgene0769	{NA}	{NA}	{NA}	{NA}	{NA}	{LN590709.1; Cyprinus carpio genome assembly common carp genome, scaffold: LG5, chromosome: 5}	{NA}
Novelgene0770	{XP_018942972.1; PREDICTED: ras-related protein ralB-A-like [Cyprinus carpio]}	{sp|Q6IP71|RALBB_XENLA; Ras-related protein ralB-B OS=Xenopus laevis GN=ralb-b PE=2 SV=1}	{ipu:108271259; K07835 RALB Ras-related protein Ral-B - ko04014; Environmental Information Processing; Signal transduction; Ras signaling pathway | ko04015; Environmental Information Processing; Signal transduction; Rap1 signaling pathway | ko04072; Environmental Information Processing; Signal transduction; Phospholipase D signaling pathway | ko05200; Human Diseases; Cancers: Overview; Pathways i…	{Hs4506405; KOG0395 Ras-related GTPase R General function prediction only ;}	{GO:0001070; RNA binding transcription factor activity; molecular_function GO:0042025; host cell nucleus; cellular_component GO:0050434; positive regulation of viral transcription; biological_process GO:0008641; small protein activating enzyme activity; molecular_function GO:0005525; GTP binding; molecular_function GO:0003924; GTPase activity; molecular_function GO:0007264; small GTPase mediated …	{LN593056.1; Cyprinus carpio genome assembly common carp genome ,scaffold 000002160}	{PF00539:Transactivating regulatory protein (Tat) PF00071:Ras family PF03193:Protein of unknown function, DUF258 PF08477:Ras of Complex, Roc, domain of DAPkinase PF00899:ThiF family}
Novelgene0771	{XP_016373898.1; PREDICTED: tudor domain-containing protein 3-like isoform X1 [Sinocyclocheilus rhinocerous]}	{sp|Q6NYG6|TDRD3_DANRE; Tudor domain-containing protein 3 OS=Danio rerio GN=tdrd3 PE=2 SV=1}	{dre:402828; K18404 TDRD3 tudor domain-containing protein 3 - -}	{Hs13540576; KOG3683 Uncharacterized conserved protein S Function unknown ;}	{GO:0016833; oxo-acid-lyase activity; molecular_function GO:0019439; aromatic compound catabolic process; biological_process}	{LN590706.1; Cyprinus carpio genome assembly common carp genome, scaffold: LG36, chromosome: 36}	{PF07836:DmpG-like communication domain}
Novelgene0772	{BAV01262.1; interleukin 17 receptor D1 [Cyprinus carpio]}	{sp|Q8QHJ9|I17RD_DANRE; Interleukin-17 receptor D OS=Danio rerio GN=il17rd PE=1 SV=2}	{NA}	{NA}	{GO:0016020; membrane; cellular_component GO:0016760; cellulose synthase (UDP-forming) activity; molecular_function GO:0030244; cellulose biosynthetic process; biological_process}	{LN590671.1; Cyprinus carpio genome assembly common carp genome, scaffold: LG49, chromosome: 49}	{PF03552:Cellulose synthase}
Novelgene0773	{XP_016296964.1; PREDICTED: migration and invasion-inhibitory protein-like [Sinocyclocheilus anshuiensis]}	{NA}	{dre:560634; - - - - -}	{NA}	{GO:0003676; nucleic acid binding; molecular_function}	{LN590697.1; Cyprinus carpio genome assembly common carp genome, scaffold: LG15, chromosome: 15}	{PF05485:THAP domain}
Novelgene0774	{NA}	{NA}	{NA}	{NA}	{NA}	{LN590682.1; Cyprinus carpio genome assembly common carp genome, scaffold: LG21, chromosome: 21}	{NA}
Novelgene0775	{XP_017208974.1; PREDICTED: uncharacterized protein LOC108181228 [Danio rerio]}	{NA}	{NA}	{NA}	{NA}	{LN590693.1; Cyprinus carpio genome assembly common carp genome, scaffold: LG3, chromosome: 3}	{NA}
Novelgene0776	{NA}	{NA}	{NA}	{NA}	{NA}	{LN594692.1; Cyprinus carpio genome assembly common carp genome ,scaffold 000003133}	{NA}
Novelgene0777	{XP_016143641.1; PREDICTED: filamin-B-like [Sinocyclocheilus grahami]}	{sp|O75369|FLNB_HUMAN; Filamin-B OS=Homo sapiens GN=FLNB PE=1 SV=2}	{dre:569979; K04437 FLNA filamin - ko04010; Environmental Information Processing; Signal transduction; MAPK signaling pathway | ko04510; Cellular Processes; Cellular community - eukaryotes; Focal adhesion | ko05205; Human Diseases; Cancers: Overview; Proteoglycans in cancer | ko05132; Human Diseases; Infectious diseases: Bacterial; Salmonella infection}	{Hs4503747; KOG0518 Actin-binding cytoskeleton protein, filamin Z Cytoskeleton ;}	{NA}	{LN590685.1; Cyprinus carpio genome assembly common carp genome, scaffold: LG16, chromosome: 16}	{NA}
Novelgene0778	{XP_018929498.1; PREDICTED: filamin-B-like [Cyprinus carpio]}	{sp|Q14315|FLNC_HUMAN; Filamin-C OS=Homo sapiens GN=FLNC PE=1 SV=3}	{dre:569979; K04437 FLNA filamin - ko04010; Environmental Information Processing; Signal transduction; MAPK signaling pathway | ko04510; Cellular Processes; Cellular community - eukaryotes; Focal adhesion | ko05205; Human Diseases; Cancers: Overview; Proteoglycans in cancer | ko05132; Human Diseases; Infectious diseases: Bacterial; Salmonella infection}	{Hs4557597; KOG0518 Actin-binding cytoskeleton protein, filamin Z Cytoskeleton ;}	{NA}	{LN590938.1; Cyprinus carpio genome assembly common carp genome ,scaffold 000000854}	{NA}
Novelgene0779	{NA}	{NA}	{NA}	{NA}	{GO:0016020; membrane; cellular_component GO:0006811; ion transport; biological_process GO:0003677; DNA binding; molecular_function}	{LN599495.1; Cyprinus carpio genome assembly common carp genome ,scaffold 000006881}	{PF10404:Rad4 beta-hairpin domain 2 PF02932:Neurotransmitter-gated ion-channel transmembrane region}
Novelgene0780	{NA}	{NA}	{NA}	{NA}	{NA}	{LN590938.1; Cyprinus carpio genome assembly common carp genome ,scaffold 000000854}	{NA}
Novelgene0784	{NA}	{NA}	{NA}	{NA}	{NA}	{LN595511.1; Cyprinus carpio genome assembly common carp genome ,scaffold 000000113}	{NA}
Novelgene0785	{NA}	{NA}	{NA}	{NA}	{NA}	{LN590706.1; Cyprinus carpio genome assembly common carp genome, scaffold: LG36, chromosome: 36}	{NA}
Novelgene0786	{NA}	{NA}	{NA}	{NA}	{NA}	{LN591199.1; Cyprinus carpio genome assembly common carp genome ,scaffold 000028950}	{NA}
Novelgene0787	{NA}	{NA}	{NA}	{NA}	{NA}	{LN598594.1; Cyprinus carpio genome assembly common carp genome ,scaffold 000001865}	{NA}
Novelgene0788	{NA}	{NA}	{NA}	{NA}	{NA}	{XM_016441517.1; PREDICTED: Sinocyclocheilus anshuiensis nuclear ubiquitous casein and cyclin-dependent kinase substrate 1-like (LOC107654449), mRNA}	{NA}
Novelgene0791	{XP_017352166.1; PREDICTED: myb-related transcription factor, partner of profilin-like [Ictalurus punctatus]}	{NA}	{NA}	{NA}	{NA}	{AY660876.1; Carassius auratus cytochrome P450 aromatase B (cyp19b) gene, cyp19b-3 allele, exons 1, 2 and partial cds}	{NA}
Novelgene0794	{NA}	{NA}	{NA}	{NA}	{NA}	{LN593919.1; Cyprinus carpio genome assembly common carp genome ,scaffold 000010053}	{NA}
Novelgene0795	{XP_009305046.1; PREDICTED: uncharacterized protein LOC103911933 [Danio rerio]}	{NA}	{dre:103911933; - - - - -}	{NA}	{NA}	{LN590682.1; Cyprinus carpio genome assembly common carp genome, scaffold: LG21, chromosome: 21}	{NA}
Novelgene0797	{NA}	{NA}	{NA}	{NA}	{NA}	{LN590699.1; Cyprinus carpio genome assembly common carp genome, scaffold: LG22, chromosome: 22}	{NA}
Novelgene0798	{NA}	{NA}	{NA}	{NA}	{NA}	{LN590699.1; Cyprinus carpio genome assembly common carp genome, scaffold: LG22, chromosome: 22}	{NA}
Novelgene0799	{NA}	{NA}	{NA}	{NA}	{NA}	{LN592407.1; Cyprinus carpio genome assembly common carp genome ,scaffold 000004865}	{NA}
Novelgene0802	{NA}	{NA}	{NA}	{NA}	{NA}	{LN590718.1; Cyprinus carpio genome assembly common carp genome, scaffold: LG9, chromosome: 9}	{NA}
Novelgene0803	{ACO51862.1; Transposable element Tc1 transposase [Rana catesbeiana]}	{NA}	{NA}	{NA}	{GO:0000150; recombinase activity; molecular_function GO:0003700; sequence-specific DNA binding transcription factor activity; molecular_function GO:0006352; transcription initiation, DNA-dependent; biological_process GO:0006310; DNA recombination; biological_process GO:0016987; sigma factor activity; molecular_function GO:0003677; DNA binding; molecular_function GO:0006355; regulation of transcr…	{LN590705.1; Cyprinus carpio genome assembly common carp genome, scaffold: LG11, chromosome: 11}	{PF08281:Sigma-70, region 4 PF09048:Cro PF02796:Helix-turn-helix domain of resolvase}
Novelgene0807	{NA}	{NA}	{NA}	{NA}	{NA}	{LN590699.1; Cyprinus carpio genome assembly common carp genome, scaffold: LG22, chromosome: 22}	{NA}
Novelgene0809	{XP_002632808.1; Hypothetical protein CBG22662 [Caenorhabditis briggsae]}	{NA}	{cbr:CBG22662; - - - - -}	{NA}	{GO:0006355; regulation of transcription, DNA-dependent; biological_process GO:0003677; DNA binding; molecular_function GO:0005634; nucleus; cellular_component GO:0045122; aflatoxin biosynthetic process; biological_process}	{LN590922.1; Cyprinus carpio genome assembly common carp genome ,scaffold 000000803}	{PF08493:Aflatoxin regulatory protein}
Novelgene0810	{NA}	{NA}	{NA}	{NA}	{GO:0016021; integral to membrane; cellular_component}	{LN590716.1; Cyprinus carpio genome assembly common carp genome, scaffold: LG41, chromosome: 41}	{PF08019:Domain of unknown function (DUF1705)}
Novelgene0811	{NA}	{NA}	{NA}	{NA}	{NA}	{LN590696.1; Cyprinus carpio genome assembly common carp genome, scaffold: LG32, chromosome: 32}	{NA}
Novelgene0812	{CDQ99108.1; unnamed protein product [Oncorhynchus mykiss]}	{NA}	{mze:101481781; - - - - -}	{NA}	{NA}	{LN590691.1; Cyprinus carpio genome assembly common carp genome, scaffold: LG8, chromosome: 8}	{NA}
Novelgene0814	{NA}	{NA}	{NA}	{NA}	{GO:0046983; protein dimerization activity; molecular_function}	{LN595345.1; Cyprinus carpio genome assembly common carp genome ,scaffold 000008575}	{PF05699:hAT family C-terminal dimerisation region}
Novelgene0815	{XP_017271575.1; PREDICTED: zinc finger MYM-type protein 1-like [Kryptolebias marmoratus]}	{NA}	{xtr:100494784; - - - - -}	{NA}	{NA}	{LN590700.1; Cyprinus carpio genome assembly common carp genome, scaffold: LG10, chromosome: 10}	{NA}
Novelgene0821	{XP_018943278.1; PREDICTED: uncharacterized protein LOC109071253 [Cyprinus carpio]}	{NA}	{dre:101885485; - - - - -}	{NA}	{NA}	{LN592308.1; Cyprinus carpio genome assembly common carp genome ,scaffold 000006629}	{NA}
Novelgene0822	{AAN15747.1; reverse transcriptase-like protein [Paralichthys olivaceus]}	{sp|Q96KG7|MEG10_HUMAN; Multiple epidermal growth factor-like domains protein 10 OS=Homo sapiens GN=MEGF10 PE=1 SV=1}	{dre:108190343; - - - - -}	{Hs14192943; KOG1218 Proteins containing Ca2+-binding EGF-like domains T Signal transduction mechanisms ;}	{NA}	{LN590681.1; Cyprinus carpio genome assembly common carp genome, scaffold: LG47, chromosome: 47}	{NA}
Novelgene0824	{KTF87655.1; hypothetical protein cypCar_00022556 [Cyprinus carpio]}	{sp|Q08C33|ISOC1_DANRE; Isochorismatase domain-containing protein 1 OS=Danio rerio GN=isoc1 PE=2 SV=1}	{ipu:108277287; - - - - -}	{Hs7705614; KOG4044 Mitochondrial associated endoribonuclease MAR1 (isochorismatase superfamily) R General function prediction only ;}	{GO:0003682; chromatin binding; molecular_function}	{LN591331.1; Cyprinus carpio genome assembly common carp genome ,scaffold 000001368}	{PF01426:BAH domain}
Novelgene0829	{XP_016404089.1; PREDICTED: mitogen-activated protein kinase kinase kinase 1-like [Sinocyclocheilus rhinocerous]}	{NA}	{dre:100334486; K04416 MAP3K1, MEKK1 mitogen-activated protein kinase kinase kinase 1 2.7.11.25 ko04120; Genetic Information Processing; Folding, sorting and degradation; Ubiquitin mediated proteolysis | ko04010; Environmental Information Processing; Signal transduction; MAPK signaling pathway | ko04530; Cellular Processes; Cellular community - eukaryotes; Tight junction | ko04622; Organismal Sys…	{NA}	{GO:0055085; transmembrane transport; biological_process GO:0007411; axon guidance; biological_process}	{LN595048.1; Cyprinus carpio genome assembly common carp genome ,scaffold 000028908}	{PF06516:Purine nucleoside permease (NUP) PF15957:Commissureless}
Novelgene0830	{NA}	{NA}	{NA}	{NA}	{NA}	{LN590692.1; Cyprinus carpio genome assembly common carp genome, scaffold: LG33, chromosome: 33}	{NA}
Novelgene0833	{NA}	{NA}	{NA}	{NA}	{NA}	{LN590692.1; Cyprinus carpio genome assembly common carp genome, scaffold: LG33, chromosome: 33}	{NA}
Novelgene0834	{XP_015103150.1; PREDICTED: CDC42 small effector protein 2 [Vicugna pacos]}	{sp|Q5FVD7|C4S2A_XENLA; CDC42 small effector protein 2-A OS=Xenopus laevis GN=cdc42se2-a PE=3 SV=1}	{rbb:108512576; - - - - -}	{NA}	{GO:0005576; NA GO:0005179; hormone activity; molecular_function}	{LN590692.1; Cyprinus carpio genome assembly common carp genome, scaffold: LG33, chromosome: 33}	{PF00123:Peptide hormone}
Novelgene0835	{NA}	{NA}	{NA}	{NA}	{GO:0055114; oxidation-reduction process; biological_process GO:0016616; oxidoreductase activity, acting on the CH-OH group of donors, NAD or NADP as acceptor; molecular_function GO:0051287; NAD binding; molecular_function}	{LN590692.1; Cyprinus carpio genome assembly common carp genome, scaffold: LG33, chromosome: 33}	{PF00984:UDP-glucose/GDP-mannose dehydrogenase family, central domain}
Novelgene0836	{XP_013875375.1; PREDICTED: uncharacterized protein K02A2.6-like [Austrofundulus limnaeus]}	{sp|Q09575|YRD6_CAEEL; Uncharacterized protein K02A2.6 OS=Caenorhabditis elegans GN=K02A2.6 PE=4 SV=1}	{dre:768162; - - - - -}	{CE14062_2; KOG0017 FOG: Transposon-encoded proteins with TYA, reverse transcriptase, integrase domains in various combinations R General function prediction only ;}	{GO:0015074; DNA integration; biological_process}	{LN599222.1; Cyprinus carpio genome assembly common carp genome ,scaffold 000003502}	{PF00665:Integrase core domain}
Novelgene0837	{BAE46429.1; ORF2-encoded protein, partial [Danio rerio]}	{NA}	{dre:108190343; - - - - -}	{CE27509_1; KOG1075 FOG: Reverse transcriptase R General function prediction only ;}	{NA}	{LN591066.1; Cyprinus carpio genome assembly common carp genome ,scaffold 000001584}	{NA}
Novelgene0838	{NA}	{NA}	{NA}	{NA}	{NA}	{LN594278.1; Cyprinus carpio genome assembly common carp genome ,scaffold 000001292}	{NA}
Novelgene0840	{XP_016404038.1; PREDICTED: WD repeat-containing protein 17-like [Sinocyclocheilus rhinocerous]}	{NA}	{dre:103909016; - - - - -}	{NA}	{GO:0003677; DNA binding; molecular_function GO:0006355; regulation of transcription, DNA-dependent; biological_process GO:0015074; DNA integration; biological_process GO:0043565; sequence-specific DNA binding; molecular_function GO:0003700; sequence-specific DNA binding transcription factor activity; molecular_function GO:0006310; DNA recombination; biological_process}	{LN596420.1; Cyprinus carpio genome assembly common carp genome ,scaffold 000000248}	{PF12833:Helix-turn-helix domain PF00589:Phage integrase family}
Novelgene0842	{XP_016305198.1; PREDICTED: neurofilament heavy polypeptide-like [Sinocyclocheilus anshuiensis]}	{NA}	{ipu:108276102; - - - - -}	{NA}	{GO:0005576; NA GO:0030414; peptidase inhibitor activity; molecular_function}	{LN598276.1; Cyprinus carpio genome assembly common carp genome ,scaffold 000000063}	{PF00095:WAP-type (Whey Acidic Protein) 'four-disulfide core'}
Novelgene0843	{XP_017293320.1; PREDICTED: gamma-aminobutyric acid receptor subunit rho-3-like [Kryptolebias marmoratus]}	{NA}	{ola:105355306; - - - - -}	{NA}	{GO:0016020; membrane; cellular_component}	{LN590716.1; Cyprinus carpio genome assembly common carp genome, scaffold: LG41, chromosome: 41}	{PF01943:Polysaccharide biosynthesis protein}
Novelgene0844	{NA}	{NA}	{NA}	{NA}	{NA}	{LN592011.1; Cyprinus carpio genome assembly common carp genome ,scaffold 000002258}	{NA}
Novelgene0845	{NA}	{NA}	{NA}	{NA}	{NA}	{LN594892.1; Cyprinus carpio genome assembly common carp genome ,scaffold 000000297}	{NA}
Novelgene0846	{NA}	{NA}	{NA}	{NA}	{NA}	{LN595558.1; Cyprinus carpio genome assembly common carp genome ,scaffold 000002130}	{NA}
Novelgene0847	{NA}	{NA}	{NA}	{NA}	{GO:0016020; membrane; cellular_component GO:0016021; integral to membrane; cellular_component GO:0009276; Gram-negative-bacterium-type cell wall; cellular_component}	{LN595558.1; Cyprinus carpio genome assembly common carp genome ,scaffold 000002130}	{PF02487:CLN3 protein PF07095:Intracellular growth attenuator protein IgaA}
Novelgene0848	{NA}	{NA}	{NA}	{NA}	{NA}	{LN599024.1; Cyprinus carpio genome assembly common carp genome ,scaffold 000010984}	{NA}
Novelgene0849	{NA}	{NA}	{NA}	{NA}	{GO:0019028; viral capsid; cellular_component GO:0006397; mRNA processing; biological_process}	{LN590674.1; Cyprinus carpio genome assembly common carp genome, scaffold: LG42, chromosome: 42}	{PF03558:TBSV core protein P21/P22 PF07713:Protein of unknown function (DUF1604)}
Novelgene0850	{NA}	{NA}	{NA}	{NA}	{NA}	{LN590720.1; Cyprinus carpio genome assembly common carp genome, scaffold: LG19, chromosome: 19}	{NA}
Novelgene0852	{NA}	{NA}	{NA}	{NA}	{GO:0019031; viral envelope; cellular_component}	{LN590708.1; Cyprinus carpio genome assembly common carp genome, scaffold: LG39, chromosome: 39}	{PF03213:Poxvirus P35 protein}
Novelgene0853	{NA}	{NA}	{NA}	{NA}	{NA}	{LN594584.1; Cyprinus carpio genome assembly common carp genome ,scaffold 000000290}	{NA}
Novelgene0855	{ABV31710.1; transposase [Salmo salar]}	{sp|P35072|TCB1_CAEBR; Transposable element Tcb1 transposase OS=Caenorhabditis briggsae PE=3 SV=1}	{xma:106699652; - - - - -}	{NA}	{GO:0005634; nucleus; cellular_component GO:0000398; nuclear mRNA splicing, via spliceosome; biological_process GO:0004222; metalloendopeptidase activity; molecular_function}	{LN592743.1; Cyprinus carpio genome assembly common carp genome ,scaffold 000006368}	{PF06424:PRP1 splicing factor, N-terminal PF11857:Domain of unknown function (DUF3377)}
Novelgene0856	{BAE46430.1; reverse transcriptase [Danio rerio]}	{NA}	{sasa:106605384; - - - - -}	{NA}	{GO:0004252; serine-type endopeptidase activity; molecular_function GO:0016020; membrane; cellular_component GO:0006508; proteolysis; biological_process}	{LN596107.1; Cyprinus carpio genome assembly common carp genome ,scaffold 000006324}	{PF00944:Alphavirus core protein }
Novelgene0857	{NA}	{NA}	{NA}	{NA}	{NA}	{XM_016556210.1; PREDICTED: Sinocyclocheilus rhinocerous immediate early response 3-interacting protein 1-like (LOC107743093), mRNA}	{NA}
Novelgene0858	{NP_001133228.1; transposase-like [Salmo salar]}	{NA}	{tng:GSTEN00006014G001; - - - - -}	{NA}	{NA}	{LN591125.1; Cyprinus carpio genome assembly common carp genome ,scaffold 000028824}	{NA}
Novelgene0859	{XP_018958383.1; PREDICTED: tricarboxylate transport protein, mitochondrial-like isoform X2 [Cyprinus carpio]}	{NA}	{NA}	{NA}	{NA}	{LN591125.1; Cyprinus carpio genome assembly common carp genome ,scaffold 000028824}	{NA}
Novelgene0862	{XP_016402279.1; PREDICTED: mothers against decapentaplegic homolog 2-like [Sinocyclocheilus rhinocerous]}	{sp|Q9I9P9|SMAD2_DANRE; Mothers against decapentaplegic homolog 2 OS=Danio rerio GN=smad2 PE=2 SV=1}	{cmy:102940642; K04500 SMAD2_3 mothers against decapentaplegic homolog 2/3 - ko04350; Environmental Information Processing; Signal transduction; TGF-beta signaling pathway | ko04390; Environmental Information Processing; Signal transduction; Hippo signaling pathway | ko04371; Environmental Information Processing; Signal transduction; Apelin signaling pathway | ko04068; Environmental Information P…	{Hs20554833; KOG3701 TGFbeta receptor signaling protein SMAD and related proteins TK Signal transduction mechanisms ; Transcription ;}	{GO:0005622; intracellular; cellular_component GO:0006355; regulation of transcription, DNA-dependent; biological_process}	{LN590703.1; Cyprinus carpio genome assembly common carp genome, scaffold: LG6, chromosome: 6}	{PF03165:MH1 domain}
Novelgene0863	{XP_018935743.1; PREDICTED: claudin-23-like [Cyprinus carpio]}	{sp|Q9D7D7|CLD23_MOUSE; Claudin-23 OS=Mus musculus GN=Cldn23 PE=1 SV=1}	{dre:553515; - - - - -}	{NA}	{GO:0005244; voltage-gated ion channel activity; molecular_function GO:0016021; integral to membrane; cellular_component GO:0005262; calcium channel activity; molecular_function}	{XM_019080198.1; PREDICTED: Cyprinus carpio claudin-23-like (LOC109063123), mRNA}	{PF01925:Sulfite exporter TauE/SafE PF00822:PMP-22/EMP/MP20/Claudin family PF13903:PMP-22/EMP/MP20/Claudin tight junction PF15108:Voltage-dependent calcium channel gamma-like subunit protein family}
Novelgene0866	{ACO51862.1; Transposable element Tc1 transposase [Rana catesbeiana]}	{sp|P03934|TC1A_CAEEL; Transposable element Tc1 transposase OS=Caenorhabditis elegans GN=tc1a PE=3 SV=1}	{hmg:100213664; - - - - -}	{NA}	{GO:0015074; DNA integration; biological_process GO:0006310; DNA recombination; biological_process GO:0003677; DNA binding; molecular_function GO:0000150; recombinase activity; molecular_function GO:0006352; transcription initiation, DNA-dependent; biological_process GO:0003700; sequence-specific DNA binding transcription factor activity; molecular_function GO:0016987; sigma factor activity; mole…	{LN590676.1; Cyprinus carpio genome assembly common carp genome, scaffold: LG34, chromosome: 34}	{PF00196:Bacterial regulatory proteins, luxR family PF02796:Helix-turn-helix domain of resolvase PF08281:Sigma-70, region 4 PF01498:Transposase PF07573:Nitrogen regulatory protein AreA N terminus}
Novelgene0868	{BAE46430.1; reverse transcriptase [Danio rerio]}	{NA}	{sasa:106605384; - - - - -}	{CE26835; KOG1075 FOG: Reverse transcriptase R General function prediction only ;}	{NA}	{LN594142.1; Cyprinus carpio genome assembly common carp genome ,scaffold 000011246}	{NA}
Novelgene0870	{XP_016316121.1; PREDICTED: zinc finger protein 2-like isoform X1 [Sinocyclocheilus anshuiensis]}	{NA}	{NA}	{NA}	{GO:0003676; nucleic acid binding; molecular_function}	{LN592359.1; Cyprinus carpio genome assembly common carp genome ,scaffold 000005358}	{PF05485:THAP domain}
Novelgene0872	{NA}	{NA}	{NA}	{NA}	{NA}	{LN595159.1; Cyprinus carpio genome assembly common carp genome ,scaffold 000000278}	{NA}
Novelgene0873	{AAP06232.1; similar to GenBank Accession Number AB073376 non-LTR retrotransposable element partially supported by GENSCAN in Oryzias latipes [Schistosoma japonicum]}	{sp|Q95SX7|RTBS_DROME; Probable RNA-directed DNA polymerase from transposon BS OS=Drosophila melanogaster GN=RTase PE=2 SV=1}	{ola:105354030; - - - - -}	{CE07199; KOG1075 FOG: Reverse transcriptase R General function prediction only ;}	{GO:0005783; endoplasmic reticulum; cellular_component}	{LN590706.1; Cyprinus carpio genome assembly common carp genome, scaffold: LG36, chromosome: 36}	{PF06624:Ribosome associated membrane protein RAMP4}
Novelgene0874	{XP_018977117.1; PREDICTED: uncharacterized protein LOC109108415 [Cyprinus carpio]}	{NA}	{tru:105417071; - - - - -}	{NA}	{NA}	{LN590692.1; Cyprinus carpio genome assembly common carp genome, scaffold: LG33, chromosome: 33}	{NA}
Novelgene0875	{NA}	{NA}	{NA}	{NA}	{NA}	{LN590767.1; Cyprinus carpio genome assembly common carp genome ,scaffold 000000187}	{NA}
Novelgene0876	{XP_016421108.1; PREDICTED: LOW QUALITY PROTEIN: A disintegrin and metalloproteinase with thrombospondin motifs 12-like [Sinocyclocheilus rhinocerous]}	{NA}	{NA}	{NA}	{NA}	{LN591213.1; Cyprinus carpio genome assembly common carp genome ,scaffold 000028979}	{NA}
Novelgene0880	{NA}	{NA}	{NA}	{NA}	{NA}	{LN594892.1; Cyprinus carpio genome assembly common carp genome ,scaffold 000000297}	{NA}
Novelgene0881	{XP_014838789.1; PREDICTED: LIM/homeobox protein Lhx6 isoform X2 [Poecilia mexicana]}	{sp|Q9UPM6|LHX6_HUMAN; LIM/homeobox protein Lhx6 OS=Homo sapiens GN=LHX6 PE=1 SV=2}	{lco:104923564; K09375 LHX6_8 LIM homeobox protein 6/8 - -}	{Hs7657305; KOG0490 Transcription factor, contains HOX domain R General function prediction only ;}	{GO:0003723; RNA binding; molecular_function GO:0006355; regulation of transcription, DNA-dependent; biological_process}	{LN594892.1; Cyprinus carpio genome assembly common carp genome ,scaffold 000000297}	{PF09246:PHAT}
Novelgene0883	{KTG03203.1; hypothetical protein cypCar_00008079 [Cyprinus carpio]}	{sp|P18614|ITA1_RAT; Integrin alpha-1 OS=Rattus norvegicus GN=Itga1 PE=1 SV=1}	{dre:570868; K06480 ITGA1, CD49a integrin alpha 1 - ko04151; Environmental Information Processing; Signal transduction; PI3K-Akt signaling pathway | ko04512; Environmental Information Processing; Signaling molecules and interaction; ECM-receptor interaction | ko04510; Cellular Processes; Cellular community - eukaryotes; Focal adhesion | ko04810; Cellular Processes; Cell motility; Regulation of ac…	{Hs20545280; KOG3637 Vitronectin receptor, alpha subunit W Extracellular structures ;}	{NA}	{LN590704.1; Cyprinus carpio genome assembly common carp genome, scaffold: LG14, chromosome: 14}	{NA}
Novelgene0886	{KTF83098.1; hypothetical protein cypCar_00019996 [Cyprinus carpio]}	{sp|Q5U3N5|PPTC7_DANRE; Protein phosphatase PTC7 homolog OS=Danio rerio GN=pptc7 PE=2 SV=1}	{dre:562909; K17508 PTC7, PPTC7 protein phosphatase PTC7 3.1.3.16 -}	{Hs21281679; KOG1379 Serine/threonine protein phosphatase T Signal transduction mechanisms ;}	{NA}	{LN590713.1; Cyprinus carpio genome assembly common carp genome, scaffold: LG20, chromosome: 20}	{NA}
Novelgene0888	{NA}	{NA}	{NA}	{NA}	{GO:0004129; cytochrome-c oxidase activity; molecular_function GO:0005507; copper ion binding; molecular_function GO:0016020; membrane; cellular_component}	{LN590695.1; Cyprinus carpio genome assembly common carp genome, scaffold: LG23, chromosome: 23}	{PF00116:Cytochrome C oxidase subunit II, periplasmic domain}
Novelgene0891	{NA}	{NA}	{NA}	{NA}	{NA}	{LN591463.1; Cyprinus carpio genome assembly common carp genome ,scaffold 000004286}	{NA}
Novelgene0893	{NA}	{NA}	{NA}	{NA}	{NA}	{LN590713.1; Cyprinus carpio genome assembly common carp genome, scaffold: LG20, chromosome: 20}	{NA}
Novelgene0894	{XP_008305632.1; PREDICTED: uncharacterized protein LOC103376870 [Cynoglossus semilaevis]}	{sp|P35072|TCB1_CAEBR; Transposable element Tcb1 transposase OS=Caenorhabditis briggsae PE=3 SV=1}	{tca:103313536; - - - - -}	{NA}	{GO:0006313; transposition, DNA-mediated; biological_process GO:0003677; DNA binding; molecular_function GO:0015074; DNA integration; biological_process GO:0008270; zinc ion binding; molecular_function}	{LN590714.1; Cyprinus carpio genome assembly common carp genome, scaffold: LG27, chromosome: 27}	{PF01498:Transposase PF05180:DNL zinc finger}
Novelgene0895	{NA}	{NA}	{NA}	{NA}	{NA}	{LN590713.1; Cyprinus carpio genome assembly common carp genome, scaffold: LG20, chromosome: 20}	{NA}
Novelgene0896	{NA}	{NA}	{NA}	{NA}	{NA}	{LN591564.1; Cyprinus carpio genome assembly common carp genome ,scaffold 000002244}	{NA}
Novelgene0897	{XP_016084904.1; PREDICTED: protein LAP2-like [Sinocyclocheilus grahami]}	{NA}	{dre:566811; K12796 ERBB2IP, ERBIN erbb2-interacting protein - ko04621; Organismal Systems; Immune system; NOD-like receptor signaling pathway}	{NA}	{GO:0006955; immune response; biological_process GO:0000902; cell morphogenesis; biological_process GO:0016020; membrane; cellular_component GO:0005515; protein binding; molecular_function}	{KJ424354.1; Allotetraploid red crucian carp x Cyprinus carpio clone BAC AT149B4, complete sequence}	{PF13855:Leucine rich repeat PF05083:LST-1 protein}
Novelgene0899	{XP_016319235.1; PREDICTED: uncharacterized protein LOC107670927 [Sinocyclocheilus anshuiensis]}	{NA}	{NA}	{NA}	{NA}	{LN590717.1; Cyprinus carpio genome assembly common carp genome, scaffold: LG12, chromosome: 12}	{NA}
Novelgene0900	{NA}	{NA}	{NA}	{NA}	{NA}	{LN590994.1; Cyprinus carpio genome assembly common carp genome ,scaffold 000001076}	{NA}
Novelgene0902	{KTF83270.1; hypothetical protein cypCar_00029798 [Cyprinus carpio]}	{sp|Q2EMV9|PAR14_MOUSE; Poly [ADP-ribose] polymerase 14 OS=Mus musculus GN=Parp14 PE=1 SV=3}	{dre:100332428; K15261 PARP10_14_15 poly [ADP-ribose] polymerase 10/14/15 2.4.2.30 -}	{NA}	{NA}	{XM_016273397.1; PREDICTED: Sinocyclocheilus grahami poly [ADP-ribose] polymerase 14-like (LOC107586146), mRNA}	{NA}
Novelgene0903	{XP_016128891.1; PREDICTED: claudin-7-B-like isoform X1 [Sinocyclocheilus grahami]}	{sp|Q9YH92|CLD7B_DANRE; Claudin-7-B OS=Danio rerio GN=cldn7b PE=2 SV=1}	{sasa:106603209; K06087 CLDN claudin - ko04514; Environmental Information Processing; Signaling molecules and interaction; Cell adhesion molecules (CAMs) | ko04530; Cellular Processes; Cellular community - eukaryotes; Tight junction | ko04670; Organismal Systems; Immune system; Leukocyte transendothelial migration | ko05160; Human Diseases; Infectious diseases: Viral; Hepatitis C}	{NA}	{GO:0016021; integral to membrane; cellular_component}	{LN593014.1; Cyprinus carpio genome assembly common carp genome ,scaffold 000028893}	{PF00822:PMP-22/EMP/MP20/Claudin family}
Novelgene0904	{XP_016117085.1; PREDICTED: putative nuclease HARBI1 [Sinocyclocheilus grahami]}	{NA}	{NA}	{NA}	{NA}	{LN590691.1; Cyprinus carpio genome assembly common carp genome, scaffold: LG8, chromosome: 8}	{NA}
Novelgene0905	{NA}	{NA}	{NA}	{NA}	{NA}	{LN591241.1; Cyprinus carpio genome assembly common carp genome ,scaffold 000029029}	{NA}
Novelgene0906	{XP_016410783.1; PREDICTED: erythropoietin-like isoform X1 [Sinocyclocheilus rhinocerous]}	{NA}	{dre:100002479; K05437 EPO erythropoietin - ko04630; Environmental Information Processing; Signal transduction; Jak-STAT signaling pathway | ko04066; Environmental Information Processing; Signal transduction; HIF-1 signaling pathway | ko04151; Environmental Information Processing; Signal transduction; PI3K-Akt signaling pathway | ko04060; Environmental Information Processing; Signaling molecules …	{NA}	{GO:0006265; DNA topological change; biological_process GO:0003677; DNA binding; molecular_function GO:0003917; DNA topoisomerase type I activity; molecular_function GO:0004518; nuclease activity; molecular_function}	{LN590713.1; Cyprinus carpio genome assembly common carp genome, scaffold: LG20, chromosome: 20}	{PF00867:XPG I-region PF08272:Topoisomerase I zinc-ribbon-like }
Novelgene0907	{XP_016410762.1; PREDICTED: period circadian protein homolog 1-like [Sinocyclocheilus rhinocerous]}	{sp|Q9Z301|PER2_RAT; Period circadian protein homolog 2 OS=Rattus norvegicus GN=Per2 PE=1 SV=1}	{dre:563926; K02633 PER period circadian protein - ko04710; Organismal Systems; Environmental adaptation; Circadian rhythm | ko04713; Organismal Systems; Environmental adaptation; Circadian entrainment | ko04711; Organismal Systems; Environmental adaptation; Circadian rhythm - fly | ko05168; Human Diseases; Infectious diseases: Viral; Herpes simplex infection}	{Hs12707562; KOG3753 Circadian clock protein period T Signal transduction mechanisms ;}	{NA}	{LN593260.1; Cyprinus carpio genome assembly common carp genome ,scaffold 000029044}	{NA}
Novelgene0908	{NA}	{NA}	{NA}	{NA}	{GO:0016021; integral to membrane; cellular_component}	{XM_016555275.1; PREDICTED: Sinocyclocheilus rhinocerous vesicle-associated membrane protein 2-like (LOC107742350), mRNA}	{PF11045:Putative inner membrane protein of Enterobacteriaceae}
Novelgene0909	{XP_018940226.1; PREDICTED: schwannomin-interacting protein 1-like isoform X1 [Cyprinus carpio]}	{NA}	{dre:565447; - - - - -}	{NA}	{GO:0004357; glutamate-cysteine ligase activity; molecular_function GO:0006750; glutathione biosynthetic process; biological_process}	{LN591602.1; Cyprinus carpio genome assembly common carp genome ,scaffold 000006049}	{PF03074:Glutamate-cysteine ligase}
Novelgene0912	{XP_018935746.1; PREDICTED: protocadherin gamma-C5-like [Cyprinus carpio]}	{sp|Q9Y5F6|PCDGM_HUMAN; Protocadherin gamma-C5 OS=Homo sapiens GN=PCDHGC5 PE=2 SV=1}	{dre:108191476; - - - - -}	{Hs11128023; KOG3594 FOG: Cadherin repeats S Function unknown ;}	{GO:0005509; calcium ion binding; molecular_function GO:0016020; membrane; cellular_component GO:0007156; homophilic cell adhesion; biological_process}	{XM_019080201.1; PREDICTED: Cyprinus carpio protocadherin gamma-C5-like (LOC109063130), mRNA}	{PF00028:Cadherin domain}
Novelgene0914	{NA}	{NA}	{NA}	{NA}	{GO:0016021; integral to membrane; cellular_component GO:0004872; receptor activity; molecular_function GO:0005634; nucleus; cellular_component}	{LN590685.1; Cyprinus carpio genome assembly common carp genome, scaffold: LG16, chromosome: 16}	{PF07850:Renin receptor-like protein PF04618:HD-ZIP protein N terminus}
Novelgene0915	{XP_016128945.1; PREDICTED: protocadherin beta-7-like [Sinocyclocheilus grahami]}	{sp|O60330|PCDGC_HUMAN; Protocadherin gamma-A12 OS=Homo sapiens GN=PCDHGA12 PE=2 SV=1}	{ipu:108276799; K16495 PCDHGA protocadherin gamma subfamily A - -}	{Hs8850232; KOG3594 FOG: Cadherin repeats S Function unknown ;}	{GO:0007156; homophilic cell adhesion; biological_process GO:0005509; calcium ion binding; molecular_function GO:0016020; membrane; cellular_component}	{XM_016273459.1; PREDICTED: Sinocyclocheilus grahami protocadherin beta-7-like (LOC107586190), mRNA}	{PF00028:Cadherin domain}
Novelgene0916	{XP_016128943.1; PREDICTED: protocadherin beta-7-like [Sinocyclocheilus grahami]}	{sp|Q5DRA5|PCDGJ_PANTR; Protocadherin gamma-B7 OS=Pan troglodytes GN=PCDHGB7 PE=3 SV=1}	{ipu:108276792; K16495 PCDHGA protocadherin gamma subfamily A - -}	{Hs14270508; KOG3594 FOG: Cadherin repeats S Function unknown ;}	{GO:0090529; NA GO:0043093; cytokinesis by binary fission; biological_process GO:0005737; cytoplasm; cellular_component GO:0005509; calcium ion binding; molecular_function GO:0016020; membrane; cellular_component GO:0007156; homophilic cell adhesion; biological_process}	{LN590704.1; Cyprinus carpio genome assembly common carp genome, scaffold: LG14, chromosome: 14}	{PF00028:Cadherin domain PF06005:Protein of unknown function (DUF904)}
Novelgene0917	{NA}	{NA}	{NA}	{NA}	{NA}	{LN590682.1; Cyprinus carpio genome assembly common carp genome, scaffold: LG21, chromosome: 21}	{NA}
Novelgene0918	{XP_016128862.1; PREDICTED: F-box/WD repeat-containing protein 11 [Sinocyclocheilus grahami]}	{sp|Q5SRY7|FBW1B_MOUSE; F-box/WD repeat-containing protein 11 OS=Mus musculus GN=Fbxw11 PE=1 SV=1}	{sasa:106603254; K03362 FBXW1_11, BTRC, beta-TRCP F-box and WD-40 domain protein 1/11 - ko04120; Genetic Information Processing; Folding, sorting and degradation; Ubiquitin mediated proteolysis | ko04310; Environmental Information Processing; Signal transduction; Wnt signaling pathway | ko04340; Environmental Information Processing; Signal transduction; Hedgehog signaling pathway | ko04341; Envir…	{Hs16306494; KOG0281 Beta-TrCP (transducin repeats containing)/Slimb proteins S Function unknown ;}	{GO:0018024; histone-lysine N-methyltransferase activity; molecular_function}	{LN590678.1; Cyprinus carpio genome assembly common carp genome, scaffold: LG28, chromosome: 28}	{PF10440:Ubiquitin-binding WIYLD domain}
Novelgene0919	{XP_018941034.1; PREDICTED: membrane-associated guanylate kinase, WW and PDZ domain-containing protein 2-like [Cyprinus carpio]}	{NA}	{lco:109141725; - - - - -}	{NA}	{NA}	{LN590684.1; Cyprinus carpio genome assembly common carp genome, scaffold: LG18, chromosome: 18}	{NA}
Novelgene0920	{KTG01637.1; hypothetical protein cypCar_00033797 [Cyprinus carpio]}	{NA}	{NA}	{NA}	{NA}	{LN594329.1; Cyprinus carpio genome assembly common carp genome ,scaffold 000000825}	{NA}
Novelgene0921	{XP_016095556.1; PREDICTED: tripartite motif-containing protein 35-like [Sinocyclocheilus grahami]}	{NA}	{NA}	{NA}	{NA}	{LN591543.1; Cyprinus carpio genome assembly common carp genome ,scaffold 000022887}	{NA}
Novelgene0923	{NA}	{NA}	{NA}	{NA}	{NA}	{KF056049.1; Carassius auratus clone JE179 microsatellite sequence}	{NA}
Novelgene0924	{NA}	{NA}	{NA}	{NA}	{NA}	{LN590675.1; Cyprinus carpio genome assembly common carp genome, scaffold: LG44, chromosome: 44}	{NA}
Novelgene0926	{NA}	{NA}	{NA}	{NA}	{NA}	{LN590673.1; Cyprinus carpio genome assembly common carp genome, scaffold: LG45, chromosome: 45}	{NA}
Novelgene0929	{NA}	{NA}	{NA}	{NA}	{NA}	{LN594697.1; Cyprinus carpio genome assembly common carp genome ,scaffold 000003201}	{NA}
Novelgene0932	{KTG35230.1; hypothetical protein cypCar_00026495, partial [Cyprinus carpio]}	{NA}	{NA}	{NA}	{NA}	{LN590756.1; Cyprinus carpio genome assembly common carp genome ,scaffold 000000140}	{NA}
Novelgene0933	{NA}	{NA}	{NA}	{NA}	{GO:0005576; NA GO:0046849; bone remodeling; biological_process GO:0019867; outer membrane; cellular_component GO:0019835; cytolysis; biological_process GO:0009405; pathogenesis; biological_process}	{LN590720.1; Cyprinus carpio genome assembly common carp genome, scaffold: LG19, chromosome: 19}	{PF02402:Lysis protein PF07448:Secreted phosphoprotein 24 (Spp-24) cystatin-like domain}
Novelgene0936	{XP_018966371.1; PREDICTED: protein turtle homolog A-like [Cyprinus carpio]}	{sp|Q05BQ1|TUTLA_MOUSE; Protein turtle homolog A OS=Mus musculus GN=Igsf9 PE=1 SV=2}	{dre:557459; - - - - -}	{NA}	{NA}	{LN590716.1; Cyprinus carpio genome assembly common carp genome, scaffold: LG41, chromosome: 41}	{NA}
Novelgene0938	{NA}	{NA}	{NA}	{NA}	{GO:0007154; cell communication; biological_process GO:0016020; membrane; cellular_component}	{LN590857.1; Cyprinus carpio genome assembly common carp genome ,scaffold 000000526}	{PF01414:Delta serrate ligand}
Novelgene0939	{XP_016093390.1; PREDICTED: superoxide dismutase [Cu-Zn]-like [Sinocyclocheilus grahami]}	{sp|O73872|SODC_DANRE; Superoxide dismutase [Cu-Zn] OS=Danio rerio GN=sod1 PE=2 SV=1}	{mze:101482903; K04565 SOD1 superoxide dismutase, Cu-Zn family 1.15.1.1 ko04146; Cellular Processes; Transport and catabolism; Peroxisome | ko04213; Organismal Systems; Aging; Longevity regulating pathway - multiple species | ko05014; Human Diseases; Neurodegenerative diseases; Amyotrophic lateral sclerosis (ALS) | ko05016; Human Diseases; Neurodegenerative diseases; Huntington's disease | ko0502…	{Hs4507149; KOG0441 Cu2+/Zn2+ superoxide dismutase SOD1 P Inorganic ion transport and metabolism ;}	{NA}	{LN590713.1; Cyprinus carpio genome assembly common carp genome, scaffold: LG20, chromosome: 20}	{NA}
Novelgene0941	{NA}	{NA}	{NA}	{NA}	{NA}	{LN592826.1; Cyprinus carpio genome assembly common carp genome ,scaffold 000000346}	{NA}
Novelgene0944	{XP_016381450.1; PREDICTED: protocadherin-16-like [Sinocyclocheilus rhinocerous]}	{sp|Q96JQ0|PCD16_HUMAN; Protocadherin-16 OS=Homo sapiens GN=DCHS1 PE=1 SV=1}	{dre:553300; K16507 DCHS1_2, PCDH16_23 protocadherin-16/23 - ko04391; Environmental Information Processing; Signal transduction; Hippo signaling pathway - fly | ko04392; Environmental Information Processing; Signal transduction; Hippo signaling pathway -multiple species}	{Hs16933557; KOG3594 FOG: Cadherin repeats S Function unknown ;}	{NA}	{LN591070.1; Cyprinus carpio genome assembly common carp genome ,scaffold 000001622}	{NA}
Novelgene0945	{NA}	{NA}	{NA}	{NA}	{NA}	{LN591304.1; Cyprinus carpio genome assembly common carp genome ,scaffold 000010482}	{NA}
Novelgene0946	{KTF91821.1; hypothetical protein cypCar_00027491, partial [Cyprinus carpio]}	{sp|Q5RDS9|FGF13_PONAB; Fibroblast growth factor 13 OS=Pongo abelii GN=FGF13 PE=2 SV=1}	{dre:403003; K04358 FGF fibroblast growth factor - ko04014; Environmental Information Processing; Signal transduction; Ras signaling pathway | ko04015; Environmental Information Processing; Signal transduction; Rap1 signaling pathway | ko04010; Environmental Information Processing; Signal transduction; MAPK signaling pathway | ko04151; Environmental Information Processing; Signal transduction; PI…	{Hs16306543; KOG3885 Fibroblast growth factor T Signal transduction mechanisms ;}	{GO:0008083; growth factor activity; molecular_function}	{LN590713.1; Cyprinus carpio genome assembly common carp genome, scaffold: LG20, chromosome: 20}	{PF00167:Fibroblast growth factor}
Novelgene0948	{NA}	{NA}	{NA}	{NA}	{GO:0000145; exocyst; cellular_component GO:0006887; exocytosis; biological_process GO:0009036; Type II site-specific deoxyribonuclease activity; molecular_function GO:0003677; DNA binding; molecular_function GO:0009307; DNA restriction-modification system; biological_process GO:0004867; serine-type endopeptidase inhibitor activity; molecular_function}	{LN591070.1; Cyprinus carpio genome assembly common carp genome ,scaffold 000001622}	{PF06046:Exocyst complex component Sec6 PF00299:Squash family serine protease inhibitor PF04555:Restriction endonuclease XhoI}
Novelgene0949	{NA}	{NA}	{NA}	{NA}	{GO:0016021; integral to membrane; cellular_component GO:0016020; membrane; cellular_component}	{LN590703.1; Cyprinus carpio genome assembly common carp genome, scaffold: LG6, chromosome: 6}	{PF00892:EamA-like transporter family}
Novelgene0951	{NA}	{NA}	{NA}	{NA}	{NA}	{LN590683.1; Cyprinus carpio genome assembly common carp genome, scaffold: LG38, chromosome: 38}	{NA}
Novelgene0952	{NA}	{NA}	{NA}	{NA}	{NA}	{LN590683.1; Cyprinus carpio genome assembly common carp genome, scaffold: LG38, chromosome: 38}	{NA}
Novelgene0955	{XP_018935362.1; PREDICTED: uncharacterized protein LOC109062753 [Cyprinus carpio]}	{NA}	{NA}	{NA}	{NA}	{LN596031.1; Cyprinus carpio genome assembly common carp genome ,scaffold 000002302}	{NA}
Novelgene0956	{KKF15086.1; putative RNA-directed DNA polymerase from transposon X-element [Larimichthys crocea]}	{NA}	{dre:108190343; - - - - -}	{NA}	{NA}	{LN590717.1; Cyprinus carpio genome assembly common carp genome, scaffold: LG12, chromosome: 12}	{NA}
Novelgene0957	{NA}	{NA}	{NA}	{NA}	{NA}	{LN590684.1; Cyprinus carpio genome assembly common carp genome, scaffold: LG18, chromosome: 18}	{NA}
Novelgene0958	{XP_016119905.1; PREDICTED: autism susceptibility gene 2 protein-like [Sinocyclocheilus grahami]}	{NA}	{dre:368890; - - - - -}	{NA}	{GO:0006629; lipid metabolic process; biological_process GO:0008374; O-acyltransferase activity; molecular_function}	{LN590703.1; Cyprinus carpio genome assembly common carp genome, scaffold: LG6, chromosome: 6}	{PF02450:Lecithin:cholesterol acyltransferase}
Novelgene0961	{NA}	{NA}	{NA}	{NA}	{NA}	{LN592260.1; Cyprinus carpio genome assembly common carp genome ,scaffold 000001122}	{NA}
Novelgene0962	{NA}	{NA}	{NA}	{NA}	{NA}	{LN592260.1; Cyprinus carpio genome assembly common carp genome ,scaffold 000001122}	{NA}
Novelgene0964	{XP_016409235.1; PREDICTED: dnaJ homolog subfamily B member 13 [Sinocyclocheilus rhinocerous]}	{sp|P59910|DJB13_HUMAN; DnaJ homolog subfamily B member 13 OS=Homo sapiens GN=DNAJB13 PE=1 SV=1}	{aam:106489377; K09519 DNAJB13 DnaJ homolog subfamily B member 13 - -}	{Hs22064144; KOG0714 Molecular chaperone (DnaJ superfamily) O Posttranslational modification, protein turnover, chaperones ;}	{NA}	{LN590718.1; Cyprinus carpio genome assembly common carp genome, scaffold: LG9, chromosome: 9}	{NA}
Novelgene0965	{XP_016120281.1; PREDICTED: F-BAR and double SH3 domains protein 2-like [Sinocyclocheilus grahami]}	{NA}	{dre:100536596; K20125 FCHSD F-BAR and double SH3 domains protein - -}	{NA}	{NA}	{LN590718.1; Cyprinus carpio genome assembly common carp genome, scaffold: LG9, chromosome: 9}	{NA}
Novelgene0967	{NA}	{NA}	{NA}	{NA}	{NA}	{LN594917.1; Cyprinus carpio genome assembly common carp genome ,scaffold 000009843}	{NA}
Novelgene0969	{NA}	{NA}	{NA}	{NA}	{NA}	{XM_016490376.1; PREDICTED: Sinocyclocheilus anshuiensis vacuolar protein sorting-associated protein 26B-like (LOC107691644), mRNA}	{NA}
Novelgene0970	{NA}	{NA}	{NA}	{NA}	{NA}	{JN779420.1; Cyprinus carpio clone 908365 microsatellite sequence}	{NA}
Novelgene0972	{NA}	{NA}	{NA}	{NA}	{NA}	{LN591867.1; Cyprinus carpio genome assembly common carp genome ,scaffold 000000073}	{NA}
Novelgene0974	{KTF79371.1; hypothetical protein cypCar_00010367 [Cyprinus carpio]}	{NA}	{sasa:106603537; K21249 UVRAG UV radiation resistance-associated gene protein - ko04140; Cellular Processes; Transport and catabolism; Autophagy - animal}	{NA}	{GO:0043085; positive regulation of catalytic activity; biological_process GO:0016485; protein processing; biological_process GO:0016021; integral to membrane; cellular_component}	{LN592875.1; Cyprinus carpio genome assembly common carp genome ,scaffold 000009848}	{PF06105:Aph-1 protein}
Novelgene0975	{XP_013071679.1; PREDICTED: LOW QUALITY PROTEIN: uncharacterized protein LOC106058735 [Biomphalaria glabrata]}	{NA}	{crg:105328986; - - - - -}	{NA}	{NA}	{LN593475.1; Cyprinus carpio genome assembly common carp genome ,scaffold 000006047}	{NA}
Novelgene0976	{KTG42159.1; hypothetical protein cypCar_00006549 [Cyprinus carpio]}	{NA}	{ipu:108277255; K10608 TRIM37, MUL tripartite motif-containing protein 37 2.3.2.27 ko04120; Genetic Information Processing; Folding, sorting and degradation; Ubiquitin mediated proteolysis}	{NA}	{GO:0019031; viral envelope; cellular_component}	{LN592933.1; Cyprinus carpio genome assembly common carp genome ,scaffold 000000703}	{PF02497:Arterivirus glycoprotein}
Novelgene0977	{XP_015501999.1; PREDICTED: E3 ubiquitin-protein ligase TRIM37 [Parus major]}	{sp|O94972|TRI37_HUMAN; E3 ubiquitin-protein ligase TRIM37 OS=Homo sapiens GN=TRIM37 PE=1 SV=2}	{lcm:102352623; K10608 TRIM37, MUL tripartite motif-containing protein 37 2.3.2.27 ko04120; Genetic Information Processing; Folding, sorting and degradation; Ubiquitin mediated proteolysis}	{Hs15147333; KOG2177 Predicted E3 ubiquitin ligase O Posttranslational modification, protein turnover, chaperones ;}	{GO:0030245; cellulose catabolic process; biological_process GO:0004553; hydrolase activity, hydrolyzing O-glycosyl compounds; molecular_function GO:0008810; cellulase activity; molecular_function}	{LN592933.1; Cyprinus carpio genome assembly common carp genome ,scaffold 000000703}	{PF02011:Glycosyl hydrolase family 48}
Novelgene0978	{NA}	{NA}	{NA}	{NA}	{GO:0046740; spread of virus in host, cell to cell; biological_process GO:0016021; integral to membrane; cellular_component}	{LN590686.1; Cyprinus carpio genome assembly common carp genome, scaffold: LG35, chromosome: 35}	{PF01708:Geminivirus putative movement protein PF03739:Predicted permease YjgP/YjgQ family}
Novelgene0979	{NA}	{NA}	{NA}	{NA}	{GO:0005515; protein binding; molecular_function}	{LN590684.1; Cyprinus carpio genome assembly common carp genome, scaffold: LG18, chromosome: 18}	{PF00008:EGF-like domain}
Novelgene0982	{NA}	{NA}	{NA}	{NA}	{NA}	{LN592866.1; Cyprinus carpio genome assembly common carp genome ,scaffold 000000244}	{NA}
Novelgene0983	{CDQ81986.1; unnamed protein product [Oncorhynchus mykiss]}	{NA}	{NA}	{NA}	{GO:0007186; G-protein coupled receptor protein signaling pathway; biological_process GO:0004930; G-protein coupled receptor activity; molecular_function GO:0016021; integral to membrane; cellular_component GO:0008270; zinc ion binding; molecular_function}	{LN591231.1; Cyprinus carpio genome assembly common carp genome ,scaffold 000029010}	{PF00001:7 transmembrane receptor (rhodopsin family) PF00412:LIM domain}
Novelgene0985	{NA}	{NA}	{NA}	{NA}	{NA}	{LN591190.1; Cyprinus carpio genome assembly common carp genome ,scaffold 000028935}	{NA}
Novelgene0986	{NA}	{NA}	{NA}	{NA}	{NA}	{LN590877.1; Cyprinus carpio genome assembly common carp genome ,scaffold 000000618}	{NA}
Novelgene0988	{XP_016306211.1; PREDICTED: uncharacterized protein LOC107661227 [Sinocyclocheilus anshuiensis]}	{NA}	{NA}	{NA}	{NA}	{LN595618.1; Cyprinus carpio genome assembly common carp genome ,scaffold 000002207}	{NA}
Novelgene0989	{KTG00554.1; hypothetical protein cypCar_00029837 [Cyprinus carpio]}	{sp|Q8CBD1|NRIP1_MOUSE; Nuclear receptor-interacting protein 1 OS=Mus musculus GN=Nrip1 PE=1 SV=1}	{ipu:108277259; K17965 NRIP1 nuclear receptor-interacting protein 1 - -}	{NA}	{NA}	{XM_016553722.1; PREDICTED: Sinocyclocheilus rhinocerous nuclear receptor-interacting protein 1-like (LOC107741128), transcript variant X2, mRNA}	{NA}
Novelgene0990	{NA}	{NA}	{NA}	{NA}	{GO:0008440; inositol trisphosphate 3-kinase activity; molecular_function GO:0003676; nucleic acid binding; molecular_function GO:0008270; zinc ion binding; molecular_function}	{LN598389.1; Cyprinus carpio genome assembly common carp genome ,scaffold 000001469}	{PF03770:Inositol polyphosphate kinase PF00098:Zinc knuckle}
Novelgene0994	{NA}	{NA}	{NA}	{NA}	{GO:0000439; core TFIIH complex; cellular_component GO:0006289; nucleotide-excision repair; biological_process GO:0006355; regulation of transcription, DNA-dependent; biological_process}	{LN590701.1; Cyprinus carpio genome assembly common carp genome, scaffold: LG1, chromosome: 1}	{PF06331:Transcription factor TFIIH complex subunit Tfb5}
Novelgene0995	{NA}	{NA}	{NA}	{NA}	{NA}	{LN598389.1; Cyprinus carpio genome assembly common carp genome ,scaffold 000001469}	{NA}
Novelgene0996	{NA}	{NA}	{NA}	{NA}	{NA}	{LN595594.1; Cyprinus carpio genome assembly common carp genome ,scaffold 000015071}	{NA}
Novelgene1000	{XP_013049899.1; PREDICTED: glycerol-3-phosphate acyltransferase 6 isoform X1 [Anser cygnoides domesticus]}	{sp|A3FPG8|GPAT4_BOVIN; Glycerol-3-phosphate acyltransferase 4 OS=Bos taurus GN=GPAT4 PE=3 SV=1}	{ipu:108277038; K13506 GPAT3_4, AGPAT9, AGPAT6 glycerol-3-phosphate O-acyltransferase 3/4 2.3.1.15 ko00561; Metabolism; Lipid metabolism; Glycerolipid metabolism | ko00564; Metabolism; Lipid metabolism; Glycerophospholipid metabolism}	{Hs18571397; KOG2898 Predicted phosphate acyltransferase, contains PlsC domain I Lipid transport and metabolism ;}	{GO:0008152; NA GO:0016746; transferase activity, transferring acyl groups; molecular_function}	{LN590713.1; Cyprinus carpio genome assembly common carp genome, scaffold: LG20, chromosome: 20}	{PF01553:Acyltransferase}
Novelgene10000	{KTG33110.1; hypothetical protein cypCar_00012093, partial [Cyprinus carpio]}	{sp|Q8TDY8|IGDC4_HUMAN; Immunoglobulin superfamily DCC subclass member 4 OS=Homo sapiens GN=IGDCC4 PE=1 SV=1}	{tru:101078395; - - - - -}	{Hs19882241; KOG4221 Receptor mediating netrin-dependent axon guidance T Signal transduction mechanisms ;}	{GO:0005515; protein binding; molecular_function GO:0005515; protein binding; molecular_function}	{LN590677.1; Cyprinus carpio genome assembly common carp genome, scaffold: LG7, chromosome: 7}	{PF00041:Fibronectin type III domain PF13895:Immunoglobulin domain PF13895:Immunoglobulin domain}
Novelgene10001	{XP_018962957.1; PREDICTED: immunoglobulin superfamily DCC subclass member 4-like [Cyprinus carpio]}	{sp|Q9EQS9|IGDC4_MOUSE; Immunoglobulin superfamily DCC subclass member 4 OS=Mus musculus GN=Igdcc4 PE=2 SV=1}	{tru:101078395; - - - - -}	{Hs19882241; KOG4221 Receptor mediating netrin-dependent axon guidance T Signal transduction mechanisms ;}	{NA}	{LN590677.1; Cyprinus carpio genome assembly common carp genome, scaffold: LG7, chromosome: 7}	{NA}
Novelgene10002	{XP_016357583.1; PREDICTED: immunoglobulin superfamily DCC subclass member 4-like [Sinocyclocheilus anshuiensis]}	{sp|Q8TDY8|IGDC4_HUMAN; Immunoglobulin superfamily DCC subclass member 4 OS=Homo sapiens GN=IGDCC4 PE=1 SV=1}	{ola:101158184; - - - - -}	{Hs19882241; KOG4221 Receptor mediating netrin-dependent axon guidance T Signal transduction mechanisms ;}	{NA}	{LN591030.1; Cyprinus carpio genome assembly common carp genome ,scaffold 000001187}	{NA}
Novelgene10005	{NP_956533.1; kinesin-like protein KIF18A [Danio rerio]}	{sp|Q91WD7|KI18A_MOUSE; Kinesin-like protein KIF18A OS=Mus musculus GN=Kif18a PE=2 SV=1}	{lco:104919248; K10401 KIF18_19 kinesin family member 18/19 - -}	{HsM13654290; KOG0242 Kinesin-like protein Z Cytoskeleton ;}	{GO:0005524; ATP binding; molecular_function GO:0007018; microtubule-based movement; biological_process GO:0003777; microtubule motor activity; molecular_function GO:0008017; microtubule binding; molecular_function}	{LN590678.1; Cyprinus carpio genome assembly common carp genome, scaffold: LG28, chromosome: 28}	{PF00225:Kinesin motor domain}
Novelgene10008	{XP_016139052.1; PREDICTED: uncharacterized protein LOC107593710 [Sinocyclocheilus grahami]}	{NA}	{NA}	{NA}	{NA}	{LN590703.1; Cyprinus carpio genome assembly common carp genome, scaffold: LG6, chromosome: 6}	{NA}
Novelgene10009	{XP_016360076.1; PREDICTED: piggyBac transposable element-derived protein 4-like isoform X2 [Sinocyclocheilus anshuiensis]}	{NA}	{NA}	{NA}	{NA}	{LN590703.1; Cyprinus carpio genome assembly common carp genome, scaffold: LG6, chromosome: 6}	{NA}
Novelgene1001	{KTF75994.1; hypothetical protein cypCar_00037410 [Cyprinus carpio]}	{sp|Q8NHM5|KDM2B_HUMAN; Lysine-specific demethylase 2B OS=Homo sapiens GN=KDM2B PE=1 SV=1}	{dre:100536129; K10276 FBXL10_11, KDM2 F-box and leucine-rich repeat protein 10/11 1.14.11.27 -}	{Hs22057112_1; KOG1633 F-box protein JEMMA and related proteins with JmjC, PHD, F-box and LRR domains B Chromatin structure and dynamics ;}	{GO:0006270; DNA-dependent DNA replication initiation; biological_process GO:0006351; transcription, DNA-dependent; biological_process GO:0003887; DNA-directed DNA polymerase activity; molecular_function GO:0030248; cellulose binding; molecular_function GO:0003677; DNA binding; molecular_function GO:0005975; carbohydrate metabolic process; biological_process GO:0005515; protein binding; molecular…	{LN590703.1; Cyprinus carpio genome assembly common carp genome, scaffold: LG6, chromosome: 6}	{PF16866:PHD-finger PF00301:Rubredoxin PF02724:CDC45-like protein PF00734:Fungal cellulose binding domain PF00646:F-box domain PF04931:DNA polymerase phi PF12937:F-box-like PF02008:CXXC zinc finger domain PF00130:Phorbol esters/diacylglycerol binding domain (C1 domain) PF16866:PHD-finger PF00628:PHD-finger}
Novelgene10010	{NA}	{NA}	{NA}	{NA}	{GO:0003676; nucleic acid binding; molecular_function}	{LN591215.1; Cyprinus carpio genome assembly common carp genome ,scaffold 000028981}	{PF05485:THAP domain}
Novelgene10012	{NA}	{NA}	{NA}	{NA}	{NA}	{LN590687.1; Cyprinus carpio genome assembly common carp genome, scaffold: LG13, chromosome: 13}	{NA}
Novelgene10017	{XP_016096689.1; PREDICTED: integrin alpha-11-like [Sinocyclocheilus grahami]}	{sp|P61622|ITA11_MOUSE; Integrin alpha-11 OS=Mus musculus GN=Itga11 PE=1 SV=1}	{tru:101076819; K06587 ITGA11 integrin alpha 11 - ko04151; Environmental Information Processing; Signal transduction; PI3K-Akt signaling pathway | ko04512; Environmental Information Processing; Signaling molecules and interaction; ECM-receptor interaction | ko04510; Cellular Processes; Cellular community - eukaryotes; Focal adhesion | ko04810; Cellular Processes; Cell motility; Regulation of acti…	{Hs19923397; KOG3637 Vitronectin receptor, alpha subunit W Extracellular structures ;}	{NA}	{LN590687.1; Cyprinus carpio genome assembly common carp genome, scaffold: LG13, chromosome: 13}	{NA}
Novelgene10019	{NA}	{NA}	{NA}	{NA}	{GO:0005515; protein binding; molecular_function GO:0004564; beta-fructofuranosidase activity; molecular_function GO:0004575; sucrose alpha-glucosidase activity; molecular_function}	{LN591182.1; Cyprinus carpio genome assembly common carp genome ,scaffold 000028921}	{PF02213:GYF domain PF11837:Domain of unknown function (DUF3357)}
Novelgene1002	{NA}	{NA}	{NA}	{NA}	{NA}	{LN591245.1; Cyprinus carpio genome assembly common carp genome ,scaffold 000029034}	{NA}
Novelgene10020	{NA}	{NA}	{NA}	{NA}	{NA}	{LN591182.1; Cyprinus carpio genome assembly common carp genome ,scaffold 000028921}	{NA}
Novelgene10021	{NA}	{NA}	{NA}	{NA}	{NA}	{LN590687.1; Cyprinus carpio genome assembly common carp genome, scaffold: LG13, chromosome: 13}	{NA}
Novelgene10022	{NA}	{NA}	{NA}	{NA}	{GO:0005789; endoplasmic reticulum membrane; cellular_component}	{LN591107.1; Cyprinus carpio genome assembly common carp genome ,scaffold 000002255}	{PF15168:Triple QxxK/R motif-containing protein family}
Novelgene10024	{XP_016426384.1; PREDICTED: uncharacterized protein LOC107754456 [Sinocyclocheilus rhinocerous]}	{NA}	{NA}	{NA}	{GO:0004144; diacylglycerol O-acyltransferase activity; molecular_function GO:0016021; integral to membrane; cellular_component GO:0016192; vesicle-mediated transport; biological_process}	{LN590704.1; Cyprinus carpio genome assembly common carp genome, scaffold: LG14, chromosome: 14}	{PF06974:Protein of unknown function (DUF1298) PF00957:Synaptobrevin}
Novelgene10025	{NA}	{NA}	{NA}	{NA}	{NA}	{LN590704.1; Cyprinus carpio genome assembly common carp genome, scaffold: LG14, chromosome: 14}	{NA}
Novelgene10027	{NA}	{NA}	{NA}	{NA}	{NA}	{XM_016248319.1; PREDICTED: Sinocyclocheilus grahami SMAD family member 3 (smad3), mRNA}	{NA}
Novelgene10028	{NA}	{NA}	{NA}	{NA}	{GO:0008270; zinc ion binding; molecular_function}	{LN591184.1; Cyprinus carpio genome assembly common carp genome ,scaffold 000028923}	{PF02891:MIZ/SP-RING zinc finger}
Novelgene1003	{NA}	{NA}	{NA}	{NA}	{NA}	{LN591245.1; Cyprinus carpio genome assembly common carp genome ,scaffold 000029034}	{NA}
Novelgene10030	{NA}	{NA}	{NA}	{NA}	{NA}	{LN591184.1; Cyprinus carpio genome assembly common carp genome ,scaffold 000028923}	{NA}
Novelgene10031	{NA}	{NA}	{NA}	{NA}	{NA}	{LN590702.1; Cyprinus carpio genome assembly common carp genome, scaffold: LG50, chromosome: 50}	{NA}
Novelgene10033	{NA}	{NA}	{NA}	{NA}	{NA}	{LN590701.1; Cyprinus carpio genome assembly common carp genome, scaffold: LG1, chromosome: 1}	{NA}
Novelgene10034	{KTG03734.1; hypothetical protein cypCar_00007044 [Cyprinus carpio]}	{NA}	{lco:104926949; K14427 SLC12A4_5_6, KCC solute carrier family 12 (potassium/chloride transporter), member 4/5/6 - -}	{NA}	{NA}	{LN590674.1; Cyprinus carpio genome assembly common carp genome, scaffold: LG42, chromosome: 42}	{NA}
Novelgene10037	{NA}	{NA}	{NA}	{NA}	{NA}	{LN597722.1; Cyprinus carpio genome assembly common carp genome ,scaffold 000003804}	{NA}
Novelgene10038	{NA}	{NA}	{NA}	{NA}	{NA}	{LN593215.1; Cyprinus carpio genome assembly common carp genome ,scaffold 000003074}	{NA}
Novelgene10042	{NA}	{NA}	{NA}	{NA}	{NA}	{LN598462.1; Cyprinus carpio genome assembly common carp genome ,scaffold 000028863}	{NA}
Novelgene10043	{NA}	{NA}	{NA}	{NA}	{GO:0016021; integral to membrane; cellular_component}	{LN598462.1; Cyprinus carpio genome assembly common carp genome ,scaffold 000028863}	{PF05434:TMEM9}
Novelgene10044	{NA}	{NA}	{NA}	{NA}	{NA}	{LN590697.1; Cyprinus carpio genome assembly common carp genome, scaffold: LG15, chromosome: 15}	{NA}
Novelgene10045	{KTG01637.1; hypothetical protein cypCar_00033797 [Cyprinus carpio]}	{NA}	{NA}	{NA}	{NA}	{LN590711.1; Cyprinus carpio genome assembly common carp genome, scaffold: LG40, chromosome: 40}	{NA}
Novelgene10046	{NA}	{NA}	{NA}	{NA}	{NA}	{LN590711.1; Cyprinus carpio genome assembly common carp genome, scaffold: LG40, chromosome: 40}	{NA}
Novelgene10048	{ACO51862.1; Transposable element Tc1 transposase [Rana catesbeiana]}	{sp|Q04202|TCB2_CAEBR; Transposable element Tcb2 transposase OS=Caenorhabditis briggsae PE=3 SV=1}	{hmg:100207270; - - - - -}	{NA}	{GO:0007218; neuropeptide signaling pathway; biological_process}	{LN590717.1; Cyprinus carpio genome assembly common carp genome, scaffold: LG12, chromosome: 12}	{PF01160:Vertebrate endogenous opioids neuropeptide}
Novelgene1005	{NA}	{NA}	{NA}	{NA}	{NA}	{LN591245.1; Cyprinus carpio genome assembly common carp genome ,scaffold 000029034}	{NA}
Novelgene10050	{NA}	{NA}	{NA}	{NA}	{NA}	{LN596316.1; Cyprinus carpio genome assembly common carp genome ,scaffold 000000330}	{NA}
Novelgene10052	{NA}	{NA}	{NA}	{NA}	{GO:0003677; DNA binding; molecular_function GO:0000746; conjugation; biological_process GO:0009405; pathogenesis; biological_process}	{CR388027.14; Zebrafish DNA sequence from clone DKEY-181O16 in linkage group 7, complete sequence}	{PF03498:Cytolethal distending toxin A/C domain PF05261:TraM protein, DNA-binding}
Novelgene10053	{NA}	{NA}	{NA}	{NA}	{NA}	{LN596316.1; Cyprinus carpio genome assembly common carp genome ,scaffold 000000330}	{NA}
Novelgene10054	{NA}	{NA}	{NA}	{NA}	{NA}	{LN594324.1; Cyprinus carpio genome assembly common carp genome ,scaffold 000002629}	{NA}
Novelgene10057	{NA}	{NA}	{NA}	{NA}	{GO:0003697; single-stranded DNA binding; molecular_function}	{LN596563.1; Cyprinus carpio genome assembly common carp genome ,scaffold 000010057}	{PF08804:gp32 DNA binding protein like}
Novelgene1006	{NA}	{NA}	{NA}	{NA}	{NA}	{LN591245.1; Cyprinus carpio genome assembly common carp genome ,scaffold 000029034}	{NA}
Novelgene10061	{XP_016087038.1; PREDICTED: protein naked cuticle homolog 1-like isoform X2 [Sinocyclocheilus grahami]}	{sp|Q2TJA6|NKD1_DANRE; Protein naked cuticle homolog 1 OS=Danio rerio GN=nkd1 PE=2 SV=1}	{mze:101479654; K03213 NKD naked cuticle - ko04310; Environmental Information Processing; Signal transduction; Wnt signaling pathway}	{NA}	{NA}	{LN590711.1; Cyprinus carpio genome assembly common carp genome, scaffold: LG40, chromosome: 40}	{NA}
Novelgene10062	{NA}	{NA}	{NA}	{NA}	{NA}	{LN590687.1; Cyprinus carpio genome assembly common carp genome, scaffold: LG13, chromosome: 13}	{NA}
Novelgene10063	{NA}	{NA}	{NA}	{NA}	{NA}	{LN591251.1; Cyprinus carpio genome assembly common carp genome ,scaffold 000029045}	{NA}
Novelgene10066	{NA}	{NA}	{NA}	{NA}	{GO:0055114; oxidation-reduction process; biological_process GO:0042597; periplasmic space; cellular_component GO:0030058; amine dehydrogenase activity; molecular_function}	{LN590687.1; Cyprinus carpio genome assembly common carp genome, scaffold: LG13, chromosome: 13}	{PF06433:Methylamine dehydrogenase heavy chain (MADH)}
Novelgene10067	{XP_016360076.1; PREDICTED: piggyBac transposable element-derived protein 4-like isoform X2 [Sinocyclocheilus anshuiensis]}	{NA}	{NA}	{NA}	{NA}	{LN590687.1; Cyprinus carpio genome assembly common carp genome, scaffold: LG13, chromosome: 13}	{NA}
Novelgene10069	{NA}	{NA}	{NA}	{NA}	{NA}	{LN590688.1; Cyprinus carpio genome assembly common carp genome, scaffold: LG48, chromosome: 48}	{NA}
Novelgene10070	{XP_016117085.1; PREDICTED: putative nuclease HARBI1 [Sinocyclocheilus grahami]}	{sp|P31581|HCE2_ORYLA; High choriolytic enzyme 2 OS=Oryzias latipes GN=hceb PE=2 SV=1}	{dre:402836; - - - - -}	{CE19649; KOG3714 Meprin A metalloprotease O Posttranslational modification, protein turnover, chaperones ;}	{GO:0005975; carbohydrate metabolic process; biological_process GO:0016810; hydrolase activity, acting on carbon-nitrogen (but not peptide) bonds; molecular_function}	{LN598462.1; Cyprinus carpio genome assembly common carp genome ,scaffold 000028863}	{PF01522:Polysaccharide deacetylase}
Novelgene10071	{XP_016299394.1; PREDICTED: PHD finger protein 21A-like isoform X1 [Sinocyclocheilus anshuiensis]}	{sp|Q96BD5|PF21A_HUMAN; PHD finger protein 21A OS=Homo sapiens GN=PHF21A PE=1 SV=1}	{ipu:108275277; - - - - -}	{Hs19923462; KOG0383 Predicted helicase R General function prediction only ;}	{NA}	{LN590979.1; Cyprinus carpio genome assembly common carp genome ,scaffold 000001018}	{NA}
Novelgene10072	{NA}	{NA}	{NA}	{NA}	{NA}	{LN590979.1; Cyprinus carpio genome assembly common carp genome ,scaffold 000001018}	{NA}
Novelgene10074	{XP_016411106.1; PREDICTED: otogelin-like [Sinocyclocheilus rhinocerous]}	{sp|Q6ZRI0|OTOG_HUMAN; Otogelin OS=Homo sapiens GN=OTOG PE=1 SV=3}	{gfr:102034906; - - - - -}	{Hs17461257; KOG1216 von Willebrand factor and related coagulation proteins WV Extracellular structures ; Defense mechanisms ;}	{GO:0003677; DNA binding; molecular_function GO:0006313; transposition, DNA-mediated; biological_process GO:0015074; DNA integration; biological_process GO:0016055; Wnt receptor signaling pathway; biological_process GO:0001664; G-protein-coupled receptor binding; molecular_function}	{LN590704.1; Cyprinus carpio genome assembly common carp genome, scaffold: LG14, chromosome: 14}	{PF01498:Transposase PF05923:APC cysteine-rich region PF15180:Neuropeptides B and W}
Novelgene10075	{XP_016386256.1; PREDICTED: receptor-type tyrosine-protein phosphatase H-like isoform X3 [Sinocyclocheilus rhinocerous]}	{NA}	{NA}	{NA}	{GO:0005515; protein binding; molecular_function GO:0003993; acid phosphatase activity; molecular_function GO:0046872; metal ion binding; molecular_function GO:0005515; protein binding; molecular_function GO:0005737; cytoplasm; cellular_component GO:0006423; cysteinyl-tRNA aminoacylation; biological_process GO:0005524; ATP binding; molecular_function GO:0000166; nucleotide binding; molecular_func…	{LN590687.1; Cyprinus carpio genome assembly common carp genome, scaffold: LG13, chromosome: 13}	{PF00041:Fibronectin type III domain PF08465:Thymidine kinase from Herpesvirus C-terminal PF00041:Fibronectin type III domain PF16656:Purple acid Phosphatase, N-terminal domain PF09190:DALR domain}
Novelgene1008	{NA}	{NA}	{NA}	{NA}	{NA}	{LN591245.1; Cyprinus carpio genome assembly common carp genome ,scaffold 000029034}	{NA}
Novelgene10081	{XP_018968856.1; PREDICTED: putative nuclease HARBI1 isoform X1 [Cyprinus carpio]}	{sp|Q6AZB8|HARB1_DANRE; Putative nuclease HARBI1 OS=Danio rerio GN=harbi1 PE=2 SV=1}	{lcm:102345983; - - - - -}	{At3g55350; KOG4585 Predicted transposase L Replication, recombination and repair ;}	{GO:0016788; hydrolase activity, acting on ester bonds; molecular_function GO:0006355; regulation of transcription, DNA-dependent; biological_process GO:0003677; DNA binding; molecular_function}	{LN592355.1; Cyprinus carpio genome assembly common carp genome ,scaffold 000002343}	{PF04827:Plant transposon protein PF09339:IclR helix-turn-helix domain}
Novelgene10082	{BAE46430.1; reverse transcriptase [Danio rerio]}	{sp|Q95SX7|RTBS_DROME; Probable RNA-directed DNA polymerase from transposon BS OS=Drosophila melanogaster GN=RTase PE=2 SV=1}	{sasa:106605384; - - - - -}	{CE07166; KOG1075 FOG: Reverse transcriptase R General function prediction only ;}	{NA}	{LN591214.1; Cyprinus carpio genome assembly common carp genome ,scaffold 000028980}	{NA}
Novelgene10084	{KTF85873.1; hypothetical protein cypCar_00033139, partial [Cyprinus carpio]}	{NA}	{NA}	{NA}	{NA}	{LN590687.1; Cyprinus carpio genome assembly common carp genome, scaffold: LG13, chromosome: 13}	{NA}
Novelgene10085	{XP_016135493.1; PREDICTED: RNA-binding protein 33 isoform X6 [Sinocyclocheilus grahami]}	{NA}	{xma:102234347; - - - - -}	{NA}	{GO:0003676; nucleic acid binding; molecular_function}	{LN590710.1; Cyprinus carpio genome assembly common carp genome, scaffold: LG26, chromosome: 26}	{PF00076:RNA recognition motif. (a.k.a. RRM, RBD, or RNP domain)}
Novelgene10089	{XP_018962482.1; PREDICTED: insulin-induced gene 1 protein isoform X1 [Cyprinus carpio]}	{sp|Q8AV61|INSI1_DANRE; Insulin-induced gene 1 protein OS=Danio rerio GN=insig1 PE=2 SV=1}	{xma:102235028; - - - - -}	{Hs18550830; KOG4363 Putative growth response protein T Signal transduction mechanisms ;}	{NA}	{LN590687.1; Cyprinus carpio genome assembly common carp genome, scaffold: LG13, chromosome: 13}	{NA}
Novelgene10090	{NA}	{NA}	{NA}	{NA}	{NA}	{LN591034.1; Cyprinus carpio genome assembly common carp genome ,scaffold 000001201}	{NA}
Novelgene10095	{XP_016135544.1; PREDICTED: MAM and LDL-receptor class A domain-containing protein 1-like [Sinocyclocheilus grahami]}	{NA}	{dre:100148465; - - - - -}	{NA}	{GO:0016020; membrane; cellular_component}	{LN592703.1; Cyprinus carpio genome assembly common carp genome ,scaffold 000001653}	{PF00629:MAM domain, meprin/A5/mu}
Novelgene10096	{XP_017208974.1; PREDICTED: uncharacterized protein LOC108181228 [Danio rerio]}	{NA}	{dre:108192163; - - - - -}	{NA}	{NA}	{LN590741.1; Cyprinus carpio genome assembly common carp genome ,scaffold 000000079}	{NA}
Novelgene10097	{NA}	{NA}	{NA}	{NA}	{NA}	{LN590687.1; Cyprinus carpio genome assembly common carp genome, scaffold: LG13, chromosome: 13}	{NA}
Novelgene10098	{XP_015458560.1; PREDICTED: vacuolar protein sorting-associated protein 35 [Astyanax mexicanus]}	{sp|Q96QK1|VPS35_HUMAN; Vacuolar protein sorting-associated protein 35 OS=Homo sapiens GN=VPS35 PE=1 SV=2}	{cmk:103176057; K18468 VPS35 vacuolar protein sorting-associated protein 35 - ko04144; Cellular Processes; Transport and catabolism; Endocytosis}	{Hs14767017; KOG1107 Membrane coat complex Retromer, subunit VPS35 U Intracellular trafficking, secretion, and vesicular transport ;}	{GO:0016020; membrane; cellular_component GO:0042147; retrograde transport, endosome to Golgi; biological_process GO:0015031; protein transport; biological_process GO:0008565; protein transporter activity; molecular_function GO:0030904; retromer complex; cellular_component}	{LN590918.1; Cyprinus carpio genome assembly common carp genome ,scaffold 000000791}	{PF01130:CD36 family PF03635:Vacuolar protein sorting-associated protein 35 }
Novelgene10099	{KTG01688.1; hypothetical protein cypCar_00008603 [Cyprinus carpio]}	{sp|Q96QK1|VPS35_HUMAN; Vacuolar protein sorting-associated protein 35 OS=Homo sapiens GN=VPS35 PE=1 SV=2}	{gja:107108879; K18468 VPS35 vacuolar protein sorting-associated protein 35 - ko04144; Cellular Processes; Transport and catabolism; Endocytosis}	{Hs17999541; KOG1107 Membrane coat complex Retromer, subunit VPS35 U Intracellular trafficking, secretion, and vesicular transport ;}	{GO:0016625; oxidoreductase activity, acting on the aldehyde or oxo group of donors, iron-sulfur protein as acceptor; molecular_function GO:0009055; NA GO:0016491; oxidoreductase activity; molecular_function GO:0055114; oxidation-reduction process; biological_process GO:0051536; iron-sulfur cluster binding; molecular_function GO:0042147; retrograde transport, endosome to Golgi; biological_process…	{LN590918.1; Cyprinus carpio genome assembly common carp genome ,scaffold 000000791}	{PF01314:Aldehyde ferredoxin oxidoreductase, domains 2 & 3 PF03635:Vacuolar protein sorting-associated protein 35 }
Novelgene1010	{BAE46430.1; reverse transcriptase [Danio rerio]}	{sp|Q95SX7|RTBS_DROME; Probable RNA-directed DNA polymerase from transposon BS OS=Drosophila melanogaster GN=RTase PE=2 SV=1}	{lco:109138802; - - - - -}	{CE27509_1; KOG1075 FOG: Reverse transcriptase R General function prediction only ;}	{GO:0090529; NA GO:0006260; DNA replication; biological_process GO:0005737; cytoplasm; cellular_component GO:0019901; protein kinase binding; molecular_function GO:0003700; sequence-specific DNA binding transcription factor activity; molecular_function GO:0043565; sequence-specific DNA binding; molecular_function GO:0043093; cytokinesis by binary fission; biological_process GO:0006355; regulation…	{LN594739.1; Cyprinus carpio genome assembly common carp genome ,scaffold 000002509}	{PF02183:Homeobox associated leucine zipper PF15898:cGMP-dependent protein kinase interacting domain PF06156:Protein of unknown function (DUF972) PF06005:Protein of unknown function (DUF904) PF08961:Nuclear receptor-binding factor 2, autophagy regulator PF07716:Basic region leucine zipper}
Novelgene10101	{NA}	{NA}	{NA}	{NA}	{NA}	{LN590916.1; Cyprinus carpio genome assembly common carp genome ,scaffold 000000786}	{NA}
Novelgene10103	{NA}	{NA}	{NA}	{NA}	{NA}	{LN591263.1; Cyprinus carpio genome assembly common carp genome ,scaffold 000029069}	{NA}
Novelgene10104	{NA}	{NA}	{NA}	{NA}	{NA}	{LN590687.1; Cyprinus carpio genome assembly common carp genome, scaffold: LG13, chromosome: 13}	{NA}
Novelgene10105	{NA}	{NA}	{NA}	{NA}	{NA}	{LN590697.1; Cyprinus carpio genome assembly common carp genome, scaffold: LG15, chromosome: 15}	{NA}
Novelgene10106	{NA}	{NA}	{NA}	{NA}	{NA}	{LN590690.1; Cyprinus carpio genome assembly common carp genome, scaffold: LG31, chromosome: 31}	{NA}
Novelgene10108	{NA}	{NA}	{NA}	{NA}	{NA}	{LN593754.1; Cyprinus carpio genome assembly common carp genome ,scaffold 000004583}	{NA}
Novelgene10109	{XP_018947992.1; PREDICTED: cadherin-8 [Cyprinus carpio]}	{sp|P97291|CADH8_MOUSE; Cadherin-8 OS=Mus musculus GN=Cdh8 PE=1 SV=2}	{apla:101796230; K06800 CDH8 cadherin 8, type 2 - -}	{Hs16306539; KOG3594 FOG: Cadherin repeats S Function unknown ;}	{GO:0007156; homophilic cell adhesion; biological_process GO:0005509; calcium ion binding; molecular_function GO:0016020; membrane; cellular_component}	{LN594316.1; Cyprinus carpio genome assembly common carp genome ,scaffold 000028949}	{PF00028:Cadherin domain}
Novelgene1011	{XP_016132758.1; PREDICTED: single-stranded DNA-binding protein 2-like [Sinocyclocheilus grahami]}	{sp|P81877|SSBP2_HUMAN; Single-stranded DNA-binding protein 2 OS=Homo sapiens GN=SSBP2 PE=1 SV=2}	{sko:100374264; - - - - -}	{Hs20546750; KOG4594 Sequence-specific single-stranded-DNA-binding protein LKR Replication, recombination and repair ; Transcription ; General function prediction only ;}	{NA}	{LN592857.1; Cyprinus carpio genome assembly common carp genome ,scaffold 000001635}	{NA}
Novelgene10110	{NA}	{NA}	{NA}	{NA}	{NA}	{LN590898.1; Cyprinus carpio genome assembly common carp genome ,scaffold 000000700}	{NA}
Novelgene10111	{NA}	{NA}	{NA}	{NA}	{GO:0045444; fat cell differentiation; biological_process}	{LN594316.1; Cyprinus carpio genome assembly common carp genome ,scaffold 000028949}	{PF15202:Adipogenin}
Novelgene10112	{NA}	{NA}	{NA}	{NA}	{NA}	{LN594316.1; Cyprinus carpio genome assembly common carp genome ,scaffold 000028949}	{NA}
Novelgene10114	{NA}	{NA}	{NA}	{NA}	{NA}	{LN591063.1; Cyprinus carpio genome assembly common carp genome ,scaffold 000001505}	{NA}
Novelgene10116	{XP_018936981.1; PREDICTED: synaptosomal-associated protein 23-like isoform X1 [Cyprinus carpio]}	{NA}	{NA}	{NA}	{NA}	{LN595206.1; Cyprinus carpio genome assembly common carp genome ,scaffold 000029013}	{NA}
Novelgene10117	{KTF93480.1; hypothetical protein cypCar_00025720 [Cyprinus carpio]}	{sp|P55288|CAD11_MOUSE; Cadherin-11 OS=Mus musculus GN=Cdh11 PE=1 SV=1}	{nle:100595039; K06803 CDH11 cadherin 11, type 2, OB-cadherin - -}	{Hs16306532; KOG3594 FOG: Cadherin repeats S Function unknown ;}	{GO:0007156; homophilic cell adhesion; biological_process GO:0016020; membrane; cellular_component GO:0005509; calcium ion binding; molecular_function GO:0005509; calcium ion binding; molecular_function GO:0016020; membrane; cellular_component GO:0007156; homophilic cell adhesion; biological_process}	{LN594699.1; Cyprinus carpio genome assembly common carp genome ,scaffold 000002879}	{PF01049:Cadherin cytoplasmic region PF00028:Cadherin domain}
Novelgene1012	{NA}	{NA}	{NA}	{NA}	{GO:0015991; ATP hydrolysis coupled proton transport; biological_process GO:0015078; hydrogen ion transmembrane transporter activity; molecular_function GO:0033179; proton-transporting V-type ATPase, V0 domain; cellular_component}	{LN590696.1; Cyprinus carpio genome assembly common carp genome, scaffold: LG32, chromosome: 32}	{PF05493:ATP synthase subunit H }
Novelgene10122	{KDR12390.1; hypothetical protein L798_13288, partial [Zootermopsis nevadensis]}	{NA}	{NA}	{NA}	{GO:0019835; cytolysis; biological_process GO:0019076; release of virus from host; biological_process}	{LN591247.1; Cyprinus carpio genome assembly common carp genome ,scaffold 000029036}	{PF06085:Lipoprotein Rz1 precursor}
Novelgene10123	{NA}	{NA}	{NA}	{NA}	{NA}	{LN596019.1; Cyprinus carpio genome assembly common carp genome ,scaffold 000001628}	{NA}
Novelgene10125	{NA}	{NA}	{NA}	{NA}	{NA}	{LN590711.1; Cyprinus carpio genome assembly common carp genome, scaffold: LG40, chromosome: 40}	{NA}
Novelgene10126	{NA}	{NA}	{NA}	{NA}	{NA}	{LN590708.1; Cyprinus carpio genome assembly common carp genome, scaffold: LG39, chromosome: 39}	{NA}
Novelgene10127	{NA}	{NA}	{NA}	{NA}	{NA}	{LN590711.1; Cyprinus carpio genome assembly common carp genome, scaffold: LG40, chromosome: 40}	{NA}
Novelgene10128	{NA}	{NA}	{NA}	{NA}	{NA}	{KJ424359.1; Allotetraploid red crucian carp x Cyprinus carpio clone BAC AT150B8, complete sequence}	{NA}
Novelgene10129	{NA}	{NA}	{NA}	{NA}	{GO:0046332; SMAD binding; molecular_function}	{LN591215.1; Cyprinus carpio genome assembly common carp genome ,scaffold 000028981}	{PF08782:c-SKI Smad4 binding domain}
Novelgene1013	{XP_016132812.1; PREDICTED: toll-like receptor 8 [Sinocyclocheilus grahami]}	{sp|Q9NR97|TLR8_HUMAN; Toll-like receptor 8 OS=Homo sapiens GN=TLR8 PE=1 SV=1}	{dre:403136; K10170 TLR8, CD288 toll-like receptor 8 - ko04620; Organismal Systems; Immune system; Toll-like receptor signaling pathway}	{Hs20302166; KOG4641 FOG: Toll/interleukin receptor and related proteins containing LRR and TIR repeats T Signal transduction mechanisms ;}	{NA}	{LN590720.1; Cyprinus carpio genome assembly common carp genome, scaffold: LG19, chromosome: 19}	{NA}
Novelgene10130	{NA}	{NA}	{NA}	{NA}	{NA}	{LN590696.1; Cyprinus carpio genome assembly common carp genome, scaffold: LG32, chromosome: 32}	{NA}
Novelgene10131	{NA}	{NA}	{NA}	{NA}	{GO:0043043; peptide biosynthetic process; biological_process GO:0005737; cytoplasm; cellular_component}	{LN590696.1; Cyprinus carpio genome assembly common carp genome, scaffold: LG32, chromosome: 32}	{PF09285:Elongation factor P, C-terminal}
Novelgene10132	{NA}	{NA}	{NA}	{NA}	{NA}	{LN592571.1; Cyprinus carpio genome assembly common carp genome ,scaffold 000006167}	{NA}
Novelgene10133	{NA}	{NA}	{NA}	{NA}	{GO:0016021; integral to membrane; cellular_component GO:0006506; GPI anchor biosynthetic process; biological_process GO:0004930; G-protein coupled receptor activity; molecular_function GO:0007186; G-protein coupled receptor protein signaling pathway; biological_process GO:0006355; regulation of transcription, DNA-dependent; biological_process GO:0005634; nucleus; cellular_component}	{LN590693.1; Cyprinus carpio genome assembly common carp genome, scaffold: LG3, chromosome: 3}	{PF08288:PIGA (GPI anchor biosynthesis) PF00003:7 transmembrane sweet-taste receptor of 3 GCPR PF02165:Wilm's tumour protein}
Novelgene10134	{NA}	{NA}	{NA}	{NA}	{NA}	{LN600039.1; Cyprinus carpio genome assembly common carp genome ,scaffold 000010679}	{NA}
Novelgene10137	{XP_013889486.1; PREDICTED: RNA-directed DNA polymerase from mobile element jockey-like, partial [Austrofundulus limnaeus]}	{NA}	{ola:105356968; - - - - -}	{CE27509_1; KOG1075 FOG: Reverse transcriptase R General function prediction only ;}	{GO:0003723; RNA binding; molecular_function}	{LN591414.1; Cyprinus carpio genome assembly common carp genome ,scaffold 000001188}	{PF08777:RNA binding motif}
Novelgene10138	{CDQ76752.1; unnamed protein product [Oncorhynchus mykiss]}	{NA}	{xtr:101730898; - - - - -}	{NA}	{NA}	{LN590689.1; Cyprinus carpio genome assembly common carp genome, scaffold: LG29, chromosome: 29}	{NA}
Novelgene1014	{NA}	{NA}	{NA}	{NA}	{GO:0005515; protein binding; molecular_function GO:0008270; zinc ion binding; molecular_function GO:0000045; autophagic vacuole assembly; biological_process GO:0005737; cytoplasm; cellular_component}	{LN593169.1; Cyprinus carpio genome assembly common carp genome ,scaffold 000009633}	{PF17123:RING-like zinc finger PF04110:Ubiquitin-like autophagy protein Apg12 }
Novelgene10141	{NP_001133228.1; transposase-like [Salmo salar]}	{NA}	{NA}	{NA}	{NA}	{LN591147.1; Cyprinus carpio genome assembly common carp genome ,scaffold 000028866}	{NA}
Novelgene10142	{KTG36725.1; hypothetical protein cypCar_00017794, partial [Cyprinus carpio]}	{NA}	{NA}	{NA}	{NA}	{LN591147.1; Cyprinus carpio genome assembly common carp genome ,scaffold 000028866}	{NA}
Novelgene10145	{NA}	{NA}	{NA}	{NA}	{NA}	{LN592574.1; Cyprinus carpio genome assembly common carp genome ,scaffold 000002236}	{NA}
Novelgene10146	{NA}	{NA}	{NA}	{NA}	{NA}	{CR847947.14; Zebrafish DNA sequence from clone DKEY-56M16 in linkage group 7, complete sequence}	{NA}
Novelgene10149	{NA}	{NA}	{NA}	{NA}	{GO:0006811; ion transport; biological_process GO:0016020; membrane; cellular_component GO:0005249; voltage-gated potassium channel activity; molecular_function}	{LN594129.1; Cyprinus carpio genome assembly common carp genome ,scaffold 000002281}	{PF02060:Slow voltage-gated potassium channel}
Novelgene10150	{KTF79586.1; hypothetical protein cypCar_00028232 [Cyprinus carpio]}	{NA}	{NA}	{NA}	{NA}	{LN591285.1; Cyprinus carpio genome assembly common carp genome ,scaffold 000001455}	{NA}
Novelgene10151	{NA}	{NA}	{NA}	{NA}	{NA}	{LN590853.1; Cyprinus carpio genome assembly common carp genome ,scaffold 000000507}	{NA}
Novelgene10152	{NA}	{NA}	{NA}	{NA}	{NA}	{LN590683.1; Cyprinus carpio genome assembly common carp genome, scaffold: LG38, chromosome: 38}	{NA}
Novelgene10153	{NA}	{NA}	{NA}	{NA}	{NA}	{BX004838.8; Zebrafish DNA sequence from clone DKEY-29N1 in linkage group 7, complete sequence}	{NA}
Novelgene10154	{NA}	{NA}	{NA}	{NA}	{NA}	{LN590709.1; Cyprinus carpio genome assembly common carp genome, scaffold: LG5, chromosome: 5}	{NA}
Novelgene10155	{XP_010886006.2; PREDICTED: uncharacterized protein LOC105020563 [Esox lucius]}	{NA}	{NA}	{NA}	{NA}	{LN591243.1; Cyprinus carpio genome assembly common carp genome ,scaffold 000029031}	{NA}
Novelgene10157	{NA}	{NA}	{NA}	{NA}	{NA}	{LN590695.1; Cyprinus carpio genome assembly common carp genome, scaffold: LG23, chromosome: 23}	{NA}
Novelgene1016	{XP_016316121.1; PREDICTED: zinc finger protein 2-like isoform X1 [Sinocyclocheilus anshuiensis]}	{NA}	{dre:796357; - - - - -}	{NA}	{GO:0003676; nucleic acid binding; molecular_function}	{LN591062.1; Cyprinus carpio genome assembly common carp genome ,scaffold 000001502}	{PF05485:THAP domain}
Novelgene10161	{CDQ93505.1; unnamed protein product, partial [Oncorhynchus mykiss]}	{sp|O15943|CADN_DROME; Neural-cadherin OS=Drosophila melanogaster GN=CadN PE=1 SV=2}	{mze:101467318; - - - - -}	{7298411; KOG3594 FOG: Cadherin repeats S Function unknown ;}	{GO:0016020; membrane; cellular_component GO:0005509; calcium ion binding; molecular_function GO:0007156; homophilic cell adhesion; biological_process GO:0019031; viral envelope; cellular_component}	{LN590704.1; Cyprinus carpio genome assembly common carp genome, scaffold: LG14, chromosome: 14}	{PF00028:Cadherin domain PF03554:UL73 viral envelope glycoprotein }
Novelgene10164	{NA}	{NA}	{NA}	{NA}	{NA}	{LN590707.1; Cyprinus carpio genome assembly common carp genome, scaffold: LG30, chromosome: 30}	{NA}
Novelgene10165	{NA}	{NA}	{NA}	{NA}	{NA}	{LN590693.1; Cyprinus carpio genome assembly common carp genome, scaffold: LG3, chromosome: 3}	{NA}
Novelgene10166	{ADJ80991.1; CR1-3 [Lycodichthys dearborni]}	{NA}	{cmk:103185179; - - - - -}	{NA}	{NA}	{LN591688.1; Cyprinus carpio genome assembly common carp genome ,scaffold 000000149}	{NA}
Novelgene10168	{NA}	{NA}	{NA}	{NA}	{NA}	{LN590942.1; Cyprinus carpio genome assembly common carp genome ,scaffold 000000867}	{NA}
Novelgene10169	{AHG97567.1; TNF receptor-associated factor 6 [Carassius auratus auratus]}	{sp|Q6IWL4|TRAF6_DANRE; TNF receptor-associated factor 6 OS=Danio rerio GN=traf6 PE=2 SV=2}	{dre:554561; K03175 TRAF6 TNF receptor-associated factor 6 2.3.2.27 ko04120; Genetic Information Processing; Folding, sorting and degradation; Ubiquitin mediated proteolysis | ko04010; Environmental Information Processing; Signal transduction; MAPK signaling pathway | ko04013; Environmental Information Processing; Signal transduction; MAPK signaling pathway - fly | ko04064; Environmental Informat…	{Hs4759254; KOG0297 TNF receptor-associated factor T Signal transduction mechanisms ;}	{GO:0008270; zinc ion binding; molecular_function GO:0005515; protein binding; molecular_function GO:0046872; metal ion binding; molecular_function}	{LN590687.1; Cyprinus carpio genome assembly common carp genome, scaffold: LG13, chromosome: 13}	{PF14634:zinc-RING finger domain PF12678:RING-H2 zinc finger domain PF00097:Zinc finger, C3HC4 type (RING finger) PF13639:Ring finger domain PF17123:RING-like zinc finger}
Novelgene10170	{XP_018942780.1; PREDICTED: RNA-directed DNA polymerase from mobile element jockey-like [Cyprinus carpio]}	{NA}	{mze:106675560; - - - - -}	{NA}	{NA}	{LN590687.1; Cyprinus carpio genome assembly common carp genome, scaffold: LG13, chromosome: 13}	{NA}
Novelgene10171	{XP_018953215.1; PREDICTED: uncharacterized protein LOC109082833 [Cyprinus carpio]}	{NA}	{NA}	{NA}	{GO:0003677; DNA binding; molecular_function GO:0006310; DNA recombination; biological_process GO:0006355; regulation of transcription, DNA-dependent; biological_process GO:0003700; sequence-specific DNA binding transcription factor activity; molecular_function GO:0006352; transcription initiation, DNA-dependent; biological_process GO:0016987; sigma factor activity; molecular_function GO:0000150;…	{LN591199.1; Cyprinus carpio genome assembly common carp genome ,scaffold 000028950}	{PF02796:Helix-turn-helix domain of resolvase PF01381:Helix-turn-helix PF08281:Sigma-70, region 4}
Novelgene10172	{XP_016396523.1; PREDICTED: serine/threonine-protein kinase BRSK2-like isoform X2 [Sinocyclocheilus rhinocerous]}	{sp|Q69Z98|BRSK2_MOUSE; Serine/threonine-protein kinase BRSK2 OS=Mus musculus GN=Brsk2 PE=1 SV=2}	{sasa:106600941; K08796 BRSK BR serine/threonine kinase 2.7.11.1 -}	{Hs22064373; KOG0588 Serine/threonine protein kinase D Cell cycle control, cell division, chromosome partitioning ;}	{GO:0019217; regulation of fatty acid metabolic process; biological_process GO:0000062; fatty-acyl-CoA binding; molecular_function}	{LN591245.1; Cyprinus carpio genome assembly common carp genome ,scaffold 000029034}	{PF07840:FadR C-terminal domain}
Novelgene10173	{NA}	{NA}	{NA}	{NA}	{GO:0016021; integral to membrane; cellular_component GO:0005634; nucleus; cellular_component GO:0006355; regulation of transcription, DNA-dependent; biological_process}	{LN595932.1; Cyprinus carpio genome assembly common carp genome ,scaffold 000002195}	{PF10954:Protein of unknown function (DUF2755) PF02165:Wilm's tumour protein}
Novelgene10175	{NA}	{NA}	{NA}	{NA}	{NA}	{LN591176.1; Cyprinus carpio genome assembly common carp genome ,scaffold 000028911}	{NA}
Novelgene10176	{NA}	{NA}	{NA}	{NA}	{NA}	{LN591176.1; Cyprinus carpio genome assembly common carp genome ,scaffold 000028911}	{NA}
Novelgene10177	{XP_018928149.1; PREDICTED: four-jointed box protein 1-like [Cyprinus carpio]}	{sp|Q5ZEQ8|FJX1_XIPMA; Four-jointed box protein 1 OS=Xiphophorus maculatus GN=fjx1 PE=2 SV=1}	{lco:104920453; K16674 FJX1 four-jointed box protein 1 - ko04391; Environmental Information Processing; Signal transduction; Hippo signaling pathway - fly}	{NA}	{NA}	{LN590881.1; Cyprinus carpio genome assembly common carp genome ,scaffold 000000633}	{NA}
Novelgene10179	{NA}	{NA}	{NA}	{NA}	{NA}	{LN591021.1; Cyprinus carpio genome assembly common carp genome ,scaffold 000001169}	{NA}
Novelgene1018	{NA}	{NA}	{NA}	{NA}	{GO:0016717; oxidoreductase activity, acting on paired donors, with oxidation of a pair of donors resulting in the reduction of molecular oxygen to two molecules of water; molecular_function GO:0055114; oxidation-reduction process; biological_process}	{LN590713.1; Cyprinus carpio genome assembly common carp genome, scaffold: LG20, chromosome: 20}	{PF11960:Domain of unknown function (DUF3474)}
Novelgene10180	{NA}	{NA}	{NA}	{NA}	{GO:0006355; regulation of transcription, DNA-dependent; biological_process GO:0005634; nucleus; cellular_component}	{LN590694.1; Cyprinus carpio genome assembly common carp genome, scaffold: LG43, chromosome: 43}	{PF02165:Wilm's tumour protein}
Novelgene10182	{XP_016142724.1; PREDICTED: tetratricopeptide repeat protein 17-like [Sinocyclocheilus grahami]}	{sp|E7F211|TTC17_DANRE; Tetratricopeptide repeat protein 17 OS=Danio rerio GN=ttc17 PE=3 SV=1}	{ola:101161041; - - - - -}	{Hs21361787; KOG4507 Uncharacterized conserved protein, contains TPR repeats S Function unknown ;}	{GO:0042802; identical protein binding; molecular_function GO:0008152; NA GO:0005515; protein binding; molecular_function GO:0016757; transferase activity, transferring glycosyl groups; molecular_function}	{LN595470.1; Cyprinus carpio genome assembly common carp genome ,scaffold 000002140}	{PF13174:Tetratricopeptide repeat PF00515:Tetratricopeptide repeat PF13176:Tetratricopeptide repeat PF00591:Glycosyl transferase family, a/b domain PF13414:TPR repeat PF13181:Tetratricopeptide repeat PF13374:Tetratricopeptide repeat PF07721:Tetratricopeptide repeat}
Novelgene10183	{NA}	{NA}	{NA}	{NA}	{NA}	{XM_016503249.1; PREDICTED: Sinocyclocheilus anshuiensis CREB-regulated transcription coactivator 3-like (LOC107701275), transcript variant X6, mRNA}	{NA}
Novelgene10185	{KPP80118.1; ras GTPase-activating-like protein IQGAP1-like [Scleropages formosus]}	{sp|Q9JKF1|IQGA1_MOUSE; Ras GTPase-activating-like protein IQGAP1 OS=Mus musculus GN=Iqgap1 PE=1 SV=2}	{cfa:479050; K16848 IQGAP1 Ras GTPase-activating-like protein IQGAP1 - ko04520; Cellular Processes; Cellular community - eukaryotes; Adherens junction | ko04810; Cellular Processes; Cell motility; Regulation of actin cytoskeleton | ko05205; Human Diseases; Cancers: Overview; Proteoglycans in cancer}	{Hs4506787; KOG2128 Ras GTPase-activating protein family - IQGAP T Signal transduction mechanisms ;}	{GO:0005515; protein binding; molecular_function}	{LN590701.1; Cyprinus carpio genome assembly common carp genome, scaffold: LG1, chromosome: 1}	{PF00397:WW domain}
Novelgene10188	{NA}	{NA}	{NA}	{NA}	{GO:0008408; 3'-5' exonuclease activity; molecular_function GO:0006260; DNA replication; biological_process GO:0003887; DNA-directed DNA polymerase activity; molecular_function GO:0009360; DNA polymerase III complex; cellular_component}	{LN590714.1; Cyprinus carpio genome assembly common carp genome, scaffold: LG27, chromosome: 27}	{PF02767:DNA polymerase III beta subunit, central domain}
Novelgene1019	{XP_001508904.2; PREDICTED: polyubiquitin-B [Ornithorhynchus anatinus]}	{sp|P0CG69|UBIQP_DROME; Polyubiquitin OS=Drosophila melanogaster GN=Ubi-p63E PE=3 SV=1}	{oaa:100077981; K08770 UBC ubiquitin C - ko03320; Organismal Systems; Endocrine system; PPAR signaling pathway}	{Hs16163829; KOG0001 Ubiquitin and ubiquitin-like proteins OR Posttranslational modification, protein turnover, chaperones ; General function prediction only ;}	{GO:0005515; protein binding; molecular_function}	{XM_016576396.1; PREDICTED: Sinocyclocheilus rhinocerous ubiquitin C (ubc), transcript variant X2, mRNA}	{PF14560:Ubiquitin-like domain PF00240:Ubiquitin family}
Novelgene10190	{XP_016114364.1; PREDICTED: uncharacterized protein LOC107572457 [Sinocyclocheilus grahami]}	{NA}	{NA}	{NA}	{GO:0003677; DNA binding; molecular_function GO:0006275; regulation of DNA replication; biological_process GO:0006355; regulation of transcription, DNA-dependent; biological_process GO:0042025; host cell nucleus; cellular_component GO:0003700; sequence-specific DNA binding transcription factor activity; molecular_function}	{LN590676.1; Cyprinus carpio genome assembly common carp genome, scaffold: LG34, chromosome: 34}	{PF00511:E2 (early) protein, C terminal}
Novelgene10191	{BAB83841.1; ReO_6 [Oryzias latipes]}	{NA}	{mze:101481781; - - - - -}	{NA}	{NA}	{LN596446.1; Cyprinus carpio genome assembly common carp genome ,scaffold 000026032}	{NA}
Novelgene10192	{NA}	{NA}	{NA}	{NA}	{NA}	{LN598428.1; Cyprinus carpio genome assembly common carp genome ,scaffold 000000986}	{NA}
Novelgene10194	{NA}	{NA}	{NA}	{NA}	{GO:0005634; nucleus; cellular_component GO:0006355; regulation of transcription, DNA-dependent; biological_process}	{LN590953.1; Cyprinus carpio genome assembly common carp genome ,scaffold 000000913}	{PF02165:Wilm's tumour protein}
Novelgene10196	{NA}	{NA}	{NA}	{NA}	{NA}	{LN590687.1; Cyprinus carpio genome assembly common carp genome, scaffold: LG13, chromosome: 13}	{NA}
Novelgene1020	{NA}	{NA}	{NA}	{NA}	{GO:0005739; mitochondrion; cellular_component}	{XM_016510622.1; PREDICTED: Sinocyclocheilus rhinocerous transcriptional activator protein Pur-beta (LOC107706799), mRNA}	{PF08039:Mitochondrial proteolipid}
Novelgene10200	{NA}	{NA}	{NA}	{NA}	{GO:0004568; chitinase activity; molecular_function GO:0006032; chitin catabolic process; biological_process}	{LN595122.1; Cyprinus carpio genome assembly common carp genome ,scaffold 000003545}	{PF08329:Chitinase A, N-terminal domain}
Novelgene10201	{XP_016109493.1; PREDICTED: protocadherin-7-like isoform X2 [Sinocyclocheilus grahami]}	{sp|O60245|PCDH7_HUMAN; Protocadherin-7 OS=Homo sapiens GN=PCDH7 PE=1 SV=2}	{mze:101481296; K16498 PCDHD1 protocadherin delta 1 - -}	{NA}	{GO:0007156; homophilic cell adhesion; biological_process GO:0005509; calcium ion binding; molecular_function GO:0016020; membrane; cellular_component}	{XM_016254010.1; PREDICTED: Sinocyclocheilus grahami protocadherin-7-like (LOC107568147), transcript variant X4, mRNA}	{PF00028:Cadherin domain}
Novelgene10203	{XP_018969754.1; PREDICTED: zinc finger protein 280C-like isoform X1 [Cyprinus carpio]}	{NA}	{NA}	{NA}	{NA}	{LN590710.1; Cyprinus carpio genome assembly common carp genome, scaffold: LG26, chromosome: 26}	{NA}
Novelgene10204	{XP_016360044.1; PREDICTED: katanin p80 WD40 repeat-containing subunit B1-like [Sinocyclocheilus anshuiensis]}	{sp|Q7ZUV2|KTNB1_DANRE; Katanin p80 WD40 repeat-containing subunit B1 OS=Danio rerio GN=katnb1 PE=2 SV=1}	{ipu:108270767; K18643 KATNB1 katanin p80 WD40 repeat-containing subunit B1 - -}	{Hs5031817; KOG0267 Microtubule severing protein katanin p80 subunit B (contains WD40 repeats) D Cell cycle control, cell division, chromosome partitioning ;}	{GO:0019079; viral genome replication; biological_process}	{LN590704.1; Cyprinus carpio genome assembly common carp genome, scaffold: LG14, chromosome: 14}	{PF03324:Herpesvirus DNA helicase/primase complex associated protein}
Novelgene10205	{XP_016316121.1; PREDICTED: zinc finger protein 2-like isoform X1 [Sinocyclocheilus anshuiensis]}	{NA}	{NA}	{NA}	{NA}	{LN592359.1; Cyprinus carpio genome assembly common carp genome ,scaffold 000005358}	{NA}
Novelgene10206	{XP_016396325.1; PREDICTED: calcium/calmodulin-dependent protein kinase type II delta 1 chain-like [Sinocyclocheilus rhinocerous]}	{NA}	{NA}	{NA}	{NA}	{LN590997.1; Cyprinus carpio genome assembly common carp genome ,scaffold 000001082}	{NA}
Novelgene10207	{BAE46429.1; ORF2-encoded protein, partial [Danio rerio]}	{sp|Q95SX7|RTBS_DROME; Probable RNA-directed DNA polymerase from transposon BS OS=Drosophila melanogaster GN=RTase PE=2 SV=1}	{lco:109138802; - - - - -}	{CE27509_1; KOG1075 FOG: Reverse transcriptase R General function prediction only ;}	{GO:0009523; photosystem II; cellular_component GO:0009539; photosystem II reaction center; cellular_component GO:0016020; membrane; cellular_component GO:0015979; photosynthesis; biological_process GO:0006260; DNA replication; biological_process GO:0005634; nucleus; cellular_component}	{LN590700.1; Cyprinus carpio genome assembly common carp genome, scaffold: LG10, chromosome: 10}	{PF09329:Primase zinc finger PF02532:Photosystem II reaction centre I protein (PSII 4.8 kDa protein)}
Novelgene10208	{KTG17116.1; hypothetical protein cypCar_00024042 [Cyprinus carpio]}	{NA}	{NA}	{NA}	{NA}	{LN590701.1; Cyprinus carpio genome assembly common carp genome, scaffold: LG1, chromosome: 1}	{NA}
Novelgene10209	{NA}	{NA}	{NA}	{NA}	{GO:0006357; regulation of transcription from RNA polymerase II promoter; biological_process GO:0016592; mediator complex; cellular_component GO:0001104; RNA polymerase II transcription cofactor activity; molecular_function}	{LN591311.1; Cyprinus carpio genome assembly common carp genome ,scaffold 000000451}	{PF06333:Mediator complex subunit 13 C-terminal}
Novelgene10211	{NA}	{NA}	{NA}	{NA}	{NA}	{LN590672.1; Cyprinus carpio genome assembly common carp genome, scaffold: LG37, chromosome: 37}	{NA}
Novelgene10216	{KTF86022.1; hypothetical protein cypCar_00014449 [Cyprinus carpio]}	{sp|Q0KL00|PIEZ1_RAT; Piezo-type mechanosensitive ion channel component 1 OS=Rattus norvegicus GN=Piezo1 PE=1 SV=3}	{fpg:101924336; - - - - -}	{Hs7662014; KOG1893 Uncharacterized conserved protein S Function unknown ;}	{NA}	{LN590687.1; Cyprinus carpio genome assembly common carp genome, scaffold: LG13, chromosome: 13}	{NA}
Novelgene10218	{XP_016308659.1; PREDICTED: piezo-type mechanosensitive ion channel component 1 isoform X1 [Sinocyclocheilus anshuiensis]}	{sp|Q0KL00|PIEZ1_RAT; Piezo-type mechanosensitive ion channel component 1 OS=Rattus norvegicus GN=Piezo1 PE=1 SV=3}	{xtr:100488940; - - - - -}	{NA}	{NA}	{LN590687.1; Cyprinus carpio genome assembly common carp genome, scaffold: LG13, chromosome: 13}	{NA}
Novelgene10219	{NA}	{NA}	{NA}	{NA}	{GO:0006396; RNA processing; biological_process GO:0003677; DNA binding; molecular_function GO:0005694; chromosome; cellular_component GO:0005524; ATP binding; molecular_function GO:0006259; DNA metabolic process; biological_process GO:0003824; NA}	{XM_016482589.1; PREDICTED: Sinocyclocheilus anshuiensis protein CBFA2T3-like (LOC107685856), transcript variant X3, mRNA}	{PF02184:HAT (Half-A-TPR) repeat PF04406:Type IIB DNA topoisomerase}
Novelgene10221	{XP_016316121.1; PREDICTED: zinc finger protein 2-like isoform X1 [Sinocyclocheilus anshuiensis]}	{NA}	{NA}	{NA}	{NA}	{KF713495.1; Carassius gibelio dsx and mab-3 related transcription factor 1-2 (Dmrt1-2) gene, complete cds}	{NA}
Novelgene10222	{NA}	{NA}	{NA}	{NA}	{NA}	{LN598301.1; Cyprinus carpio genome assembly common carp genome ,scaffold 000010728}	{NA}
Novelgene10226	{NA}	{NA}	{NA}	{NA}	{NA}	{LN590963.1; Cyprinus carpio genome assembly common carp genome ,scaffold 000000954}	{NA}
Novelgene10227	{KTG33136.1; hypothetical protein cypCar_00044141 [Cyprinus carpio]}	{NA}	{dre:100004563; - - - - -}	{NA}	{GO:0006886; intracellular protein transport; biological_process GO:0006891; intra-Golgi vesicle-mediated transport; biological_process GO:0009288; bacterial-type flagellum; cellular_component GO:0016020; membrane; cellular_component GO:0071973; bacterial-type flagellar cell motility; biological_process GO:0007155; cell adhesion; biological_process GO:0017119; Golgi transport complex; cellular_co…	{LN596327.1; Cyprinus carpio genome assembly common carp genome ,scaffold 000002987}	{PF05008:Vesicle transport v-SNARE protein N-terminus PF06009:Laminin Domain II PF10392:Golgi transport complex subunit 5 PF02050:Flagellar FliJ protein}
Novelgene10230	{XP_017212720.1; PREDICTED: A disintegrin and metalloproteinase with thrombospondin motifs 7 [Danio rerio]}	{NA}	{NA}	{NA}	{NA}	{LN590704.1; Cyprinus carpio genome assembly common carp genome, scaffold: LG14, chromosome: 14}	{NA}
Novelgene10233	{CDQ70574.1; unnamed protein product [Oncorhynchus mykiss]}	{NA}	{NA}	{NA}	{GO:0005634; nucleus; cellular_component}	{LN591229.1; Cyprinus carpio genome assembly common carp genome ,scaffold 000029008}	{PF03172:Sp100 domain}
Novelgene10234	{NA}	{NA}	{NA}	{NA}	{NA}	{LN590957.1; Cyprinus carpio genome assembly common carp genome ,scaffold 000000943}	{NA}
Novelgene10236	{NA}	{NA}	{NA}	{NA}	{NA}	{LN590932.1; Cyprinus carpio genome assembly common carp genome ,scaffold 000000836}	{NA}
Novelgene10237	{NA}	{NA}	{NA}	{NA}	{GO:0008270; zinc ion binding; molecular_function GO:0005515; protein binding; molecular_function}	{LN593803.1; Cyprinus carpio genome assembly common carp genome ,scaffold 000001824}	{PF07496:CW-type Zinc Finger PF13374:Tetratricopeptide repeat}
Novelgene1024	{NA}	{NA}	{NA}	{NA}	{GO:0016021; integral to membrane; cellular_component GO:0005740; mitochondrial envelope; cellular_component GO:0043065; positive regulation of apoptosis; biological_process}	{LN590687.1; Cyprinus carpio genome assembly common carp genome, scaffold: LG13, chromosome: 13}	{PF06553:BNIP3}
Novelgene10240	{XP_018952128.1; PREDICTED: uncharacterized protein LOC109081593 isoform X1 [Cyprinus carpio]}	{NA}	{dre:103909016; - - - - -}	{NA}	{NA}	{LN598204.1; Cyprinus carpio genome assembly common carp genome ,scaffold 000028874}	{NA}
Novelgene10242	{BAE46430.1; reverse transcriptase [Danio rerio]}	{NA}	{sasa:106605384; - - - - -}	{CE27509_1; KOG1075 FOG: Reverse transcriptase R General function prediction only ;}	{GO:0005615; extracellular space; cellular_component}	{LN590689.1; Cyprinus carpio genome assembly common carp genome, scaffold: LG29, chromosome: 29}	{PF09119:SicP binding}
Novelgene10244	{XP_016325198.1; PREDICTED: low-density lipoprotein receptor-related protein 4 [Sinocyclocheilus anshuiensis]}	{sp|Q8VI56|LRP4_MOUSE; Low-density lipoprotein receptor-related protein 4 OS=Mus musculus GN=Lrp4 PE=1 SV=3}	{pbi:103066030; K20051 LRP4, MEGF7 low-density lipoprotein receptor-related protein 4 - -}	{Hs22065231; KOG1215 Low-density lipoprotein receptors containing Ca2+-binding EGF-like domains T Signal transduction mechanisms ;}	{GO:0018193; peptidyl-amino acid modification; biological_process}	{KF758442.1; Allotetraploid red crucian carp x Cyprinus carpio clone BAC 136-A3, complete sequence}	{PF05118:Aspartyl/Asparaginyl beta-hydroxylase}
Novelgene10245	{NA}	{NA}	{NA}	{NA}	{NA}	{LN590712.1; Cyprinus carpio genome assembly common carp genome, scaffold: LG2, chromosome: 2}	{NA}
Novelgene10247	{NA}	{NA}	{NA}	{NA}	{NA}	{LN590712.1; Cyprinus carpio genome assembly common carp genome, scaffold: LG2, chromosome: 2}	{NA}
Novelgene1025	{NA}	{NA}	{NA}	{NA}	{NA}	{LN590687.1; Cyprinus carpio genome assembly common carp genome, scaffold: LG13, chromosome: 13}	{NA}
Novelgene10250	{XP_018942780.1; PREDICTED: RNA-directed DNA polymerase from mobile element jockey-like [Cyprinus carpio]}	{NA}	{mze:106675560; - - - - -}	{NA}	{NA}	{LN590704.1; Cyprinus carpio genome assembly common carp genome, scaffold: LG14, chromosome: 14}	{NA}
Novelgene10251	{NA}	{NA}	{NA}	{NA}	{GO:0004222; metalloendopeptidase activity; molecular_function}	{LN590695.1; Cyprinus carpio genome assembly common carp genome, scaffold: LG23, chromosome: 23}	{PF11857:Domain of unknown function (DUF3377)}
Novelgene10252	{NA}	{NA}	{NA}	{NA}	{NA}	{LN590685.1; Cyprinus carpio genome assembly common carp genome, scaffold: LG16, chromosome: 16}	{NA}
Novelgene10253	{NA}	{NA}	{NA}	{NA}	{NA}	{LN590700.1; Cyprinus carpio genome assembly common carp genome, scaffold: LG10, chromosome: 10}	{NA}
Novelgene10257	{NA}	{NA}	{NA}	{NA}	{GO:0003723; RNA binding; molecular_function}	{LN593060.1; Cyprinus carpio genome assembly common carp genome ,scaffold 000028991}	{PF00600:Influenza non-structural protein (NS1)}
Novelgene10258	{NA}	{NA}	{NA}	{NA}	{NA}	{LN592816.1; Cyprinus carpio genome assembly common carp genome ,scaffold 000004532}	{NA}
Novelgene10260	{KTG03251.1; hypothetical protein cypCar_00039616 [Cyprinus carpio]}	{sp|O95166|GBRAP_HUMAN; Gamma-aminobutyric acid receptor-associated protein OS=Homo sapiens GN=GABARAP PE=1 SV=1}	{rbb:108514304; - - - - -}	{Hs6005764; KOG1654 Microtubule-associated anchor protein involved in autophagy and membrane trafficking Z Cytoskeleton ;}	{GO:0000045; autophagic vacuole assembly; biological_process GO:0005737; cytoplasm; cellular_component}	{LN598284.1; Cyprinus carpio genome assembly common carp genome ,scaffold 000000351}	{PF04110:Ubiquitin-like autophagy protein Apg12 }
Novelgene10262	{NA}	{NA}	{NA}	{NA}	{GO:0006397; mRNA processing; biological_process GO:0016746; transferase activity, transferring acyl groups; molecular_function GO:0006631; fatty acid metabolic process; biological_process GO:0005634; nucleus; cellular_component}	{LN590703.1; Cyprinus carpio genome assembly common carp genome, scaffold: LG6, chromosome: 6}	{PF02273:Acyl transferase PF01480:PWI domain PF06608:Protein of unknown function (DUF1143)}
Novelgene10263	{NA}	{NA}	{NA}	{NA}	{GO:0007275; multicellular organismal development; biological_process}	{LN590685.1; Cyprinus carpio genome assembly common carp genome, scaffold: LG16, chromosome: 16}	{PF15221:Lens epithelial cell protein LEP503}
Novelgene10265	{NA}	{NA}	{NA}	{NA}	{NA}	{LN590691.1; Cyprinus carpio genome assembly common carp genome, scaffold: LG8, chromosome: 8}	{NA}
Novelgene10266	{NA}	{NA}	{NA}	{NA}	{GO:0030176; integral to endoplasmic reticulum membrane; cellular_component GO:2001256; NA}	{LN590703.1; Cyprinus carpio genome assembly common carp genome, scaffold: LG6, chromosome: 6}	{PF06682:SOCE-associated regulatory factor of calcium homoeostasis}
Novelgene10267	{NA}	{NA}	{NA}	{NA}	{NA}	{LN590687.1; Cyprinus carpio genome assembly common carp genome, scaffold: LG13, chromosome: 13}	{NA}
Novelgene10268	{NA}	{NA}	{NA}	{NA}	{GO:0006914; autophagy; biological_process GO:0000407; pre-autophagosomal structure; cellular_component}	{LN590687.1; Cyprinus carpio genome assembly common carp genome, scaffold: LG13, chromosome: 13}	{PF09795:Autophagy-related protein 31}
Novelgene1027	{NA}	{NA}	{NA}	{NA}	{NA}	{LN590983.1; Cyprinus carpio genome assembly common carp genome ,scaffold 000001035}	{NA}
Novelgene10270	{NA}	{NA}	{NA}	{NA}	{NA}	{LN590687.1; Cyprinus carpio genome assembly common carp genome, scaffold: LG13, chromosome: 13}	{NA}
Novelgene10271	{NA}	{NA}	{NA}	{NA}	{NA}	{LN590687.1; Cyprinus carpio genome assembly common carp genome, scaffold: LG13, chromosome: 13}	{NA}
Novelgene10274	{NA}	{NA}	{NA}	{NA}	{NA}	{LN590720.1; Cyprinus carpio genome assembly common carp genome, scaffold: LG19, chromosome: 19}	{NA}
Novelgene10279	{KKF11886.1; Retrovirus-related Pol polyprotein LINE-1 [Larimichthys crocea]}	{sp|O00370|LORF2_HUMAN; LINE-1 retrotransposable element ORF2 protein OS=Homo sapiens PE=1 SV=1}	{lcm:106702622; - - - - -}	{NA}	{GO:0005887; integral to plasma membrane; cellular_component}	{LN590712.1; Cyprinus carpio genome assembly common carp genome, scaffold: LG2, chromosome: 2}	{PF06305:Protein of unknown function (DUF1049)}
Novelgene1028	{NA}	{NA}	{NA}	{NA}	{NA}	{LN590680.1; Cyprinus carpio genome assembly common carp genome, scaffold: LG4, chromosome: 4}	{NA}
Novelgene10280	{KTF71832.1; hypothetical protein cypCar_00045677 [Cyprinus carpio]}	{sp|B1A193|RASFA_XENLA; Ras association domain-containing protein 10 OS=Xenopus laevis GN=rassf10 PE=2 SV=1}	{xma:102222843; K09856 RASSF9_10 Ras association domain-containing protein 9/10 - -}	{Hs20556958; KOG1574 Predicted cell growth/differentiation regulator, contains RA domain W Extracellular structures ;}	{GO:0007165; signal transduction; biological_process}	{XM_016536891.1; PREDICTED: Sinocyclocheilus rhinocerous ras association domain-containing protein 10-like (LOC107727114), mRNA}	{PF00788:Ras association (RalGDS/AF-6) domain}
Novelgene10281	{NA}	{NA}	{NA}	{NA}	{NA}	{XM_016514588.1; PREDICTED: Sinocyclocheilus rhinocerous transcriptional enhancer factor TEF-1-like (LOC107709923), mRNA}	{NA}
Novelgene10282	{NA}	{NA}	{NA}	{NA}	{NA}	{LN590704.1; Cyprinus carpio genome assembly common carp genome, scaffold: LG14, chromosome: 14}	{NA}
Novelgene10283	{XP_012566109.1; PREDICTED: uncharacterized protein LOC105850169 [Hydra vulgaris]}	{sp|P03934|TC1A_CAEEL; Transposable element Tc1 transposase OS=Caenorhabditis elegans GN=tc1a PE=3 SV=1}	{hmg:105850169; - - - - -}	{NA}	{GO:0006355; regulation of transcription, DNA-dependent; biological_process GO:0006313; transposition, DNA-mediated; biological_process GO:0016987; sigma factor activity; molecular_function GO:0003700; sequence-specific DNA binding transcription factor activity; molecular_function GO:0006352; transcription initiation, DNA-dependent; biological_process GO:0005622; intracellular; cellular_component…	{KF713495.1; Carassius gibelio dsx and mab-3 related transcription factor 1-2 (Dmrt1-2) gene, complete cds}	{PF08281:Sigma-70, region 4 PF01498:Transposase PF01371:Trp repressor protein}
Novelgene10284	{NA}	{NA}	{NA}	{NA}	{NA}	{LN598333.1; Cyprinus carpio genome assembly common carp genome ,scaffold 000009203}	{NA}
Novelgene10286	{NA}	{NA}	{NA}	{NA}	{NA}	{LN590706.1; Cyprinus carpio genome assembly common carp genome, scaffold: LG36, chromosome: 36}	{NA}
Novelgene10287	{NA}	{NA}	{NA}	{NA}	{NA}	{LN598209.1; Cyprinus carpio genome assembly common carp genome ,scaffold 000001567}	{NA}
Novelgene10288	{NA}	{NA}	{NA}	{NA}	{GO:0034597; phosphatidylinositol-4,5-bisphosphate 4-phosphatase activity; molecular_function GO:0016021; integral to membrane; cellular_component GO:0006935; chemotaxis; biological_process GO:0008250; oligosaccharyltransferase complex; cellular_component GO:0016020; membrane; cellular_component GO:0004888; transmembrane receptor activity; molecular_function GO:0006487; protein N-linked glycosyla…	{LN590689.1; Cyprinus carpio genome assembly common carp genome, scaffold: LG29, chromosome: 29}	{PF03094:Mlo family PF02203:Tar ligand binding domain homologue PF05817:Oligosaccharyltransferase subunit Ribophorin II PF09788:Transmembrane protein 55A PF00255:Glutathione peroxidase PF03814:Potassium-transporting ATPase A subunit}
Novelgene10289	{NA}	{NA}	{NA}	{NA}	{NA}	{LN590687.1; Cyprinus carpio genome assembly common carp genome, scaffold: LG13, chromosome: 13}	{NA}
Novelgene1029	{NA}	{NA}	{NA}	{NA}	{NA}	{LN590680.1; Cyprinus carpio genome assembly common carp genome, scaffold: LG4, chromosome: 4}	{NA}
Novelgene10291	{NA}	{NA}	{NA}	{NA}	{NA}	{LN598389.1; Cyprinus carpio genome assembly common carp genome ,scaffold 000001469}	{NA}
Novelgene10292	{BAE46429.1; ORF2-encoded protein, partial [Danio rerio]}	{NA}	{dre:108190343; - - - - -}	{CE08291; KOG1075 FOG: Reverse transcriptase R General function prediction only ;}	{NA}	{LN594137.1; Cyprinus carpio genome assembly common carp genome ,scaffold 000028867}	{NA}
Novelgene10294	{NA}	{NA}	{NA}	{NA}	{GO:0016021; integral to membrane; cellular_component GO:0006810; transport; biological_process GO:0042626; ATPase activity, coupled to transmembrane movement of substances; molecular_function GO:0005524; ATP binding; molecular_function}	{LN590783.1; Cyprinus carpio genome assembly common carp genome ,scaffold 000000237}	{PF06422:CDR ABC transporter}
Novelgene10295	{NA}	{NA}	{NA}	{NA}	{GO:0008290; F-actin capping protein complex; cellular_component GO:0051016; barbed-end actin filament capping; biological_process}	{LN591027.1; Cyprinus carpio genome assembly common carp genome ,scaffold 000001179}	{PF01115:F-actin capping protein, beta subunit}
Novelgene10296	{NA}	{NA}	{NA}	{NA}	{NA}	{LN591027.1; Cyprinus carpio genome assembly common carp genome ,scaffold 000001179}	{NA}
Novelgene10297	{NA}	{NA}	{NA}	{NA}	{NA}	{LN591027.1; Cyprinus carpio genome assembly common carp genome ,scaffold 000001179}	{NA}
Novelgene10298	{NA}	{NA}	{NA}	{NA}	{GO:0016021; integral to membrane; cellular_component GO:0004579; dolichyl-diphosphooligosaccharide-protein glycotransferase activity; molecular_function GO:0008250; oligosaccharyltransferase complex; cellular_component}	{LN595741.1; Cyprinus carpio genome assembly common carp genome ,scaffold 000005070}	{PF02109:DAD family}
Novelgene1030	{XP_001623038.1; predicted protein [Nematostella vectensis]}	{NA}	{nve:NEMVE_v1g219893; - - - - -}	{NA}	{NA}	{LN595756.1; Cyprinus carpio genome assembly common carp genome ,scaffold 000011202}	{NA}
Novelgene10304	{NA}	{NA}	{NA}	{NA}	{NA}	{LN590704.1; Cyprinus carpio genome assembly common carp genome, scaffold: LG14, chromosome: 14}	{NA}
Novelgene10306	{XP_016316121.1; PREDICTED: zinc finger protein 2-like isoform X1 [Sinocyclocheilus anshuiensis]}	{NA}	{NA}	{NA}	{GO:0003676; nucleic acid binding; molecular_function}	{KF713495.1; Carassius gibelio dsx and mab-3 related transcription factor 1-2 (Dmrt1-2) gene, complete cds}	{PF05485:THAP domain}
Novelgene10307	{ACO51862.1; Transposable element Tc1 transposase [Rana catesbeiana]}	{NA}	{xma:106699652; - - - - -}	{NA}	{GO:0003677; DNA binding; molecular_function GO:0006313; transposition, DNA-mediated; biological_process GO:0015074; DNA integration; biological_process}	{LN598012.1; Cyprinus carpio genome assembly common carp genome ,scaffold 000000036}	{PF01498:Transposase}
Novelgene10308	{ACO51862.1; Transposable element Tc1 transposase [Rana catesbeiana]}	{NA}	{NA}	{NA}	{NA}	{LN590720.1; Cyprinus carpio genome assembly common carp genome, scaffold: LG19, chromosome: 19}	{NA}
Novelgene10309	{XP_016891160.1; PREDICTED: LOW QUALITY PROTEIN: zinc finger BED domain-containing protein 1-like [Cynoglossus semilaevis]}	{NA}	{NA}	{NA}	{GO:0046983; protein dimerization activity; molecular_function GO:0006629; lipid metabolic process; biological_process}	{LN591209.1; Cyprinus carpio genome assembly common carp genome ,scaffold 000028972}	{PF01734:Patatin-like phospholipase PF05699:hAT family C-terminal dimerisation region}
Novelgene1031	{XP_016362495.1; PREDICTED: LOW QUALITY PROTEIN: zinc finger FYVE domain-containing protein 16-like [Sinocyclocheilus anshuiensis]}	{sp|Q80U44|ZFY16_MOUSE; Zinc finger FYVE domain-containing protein 16 OS=Mus musculus GN=Zfyve16 PE=1 SV=2}	{dre:794689; K04679 MADHIP, SARA MAD, mothers against decapentaplegic interacting protein - ko04350; Environmental Information Processing; Signal transduction; TGF-beta signaling pathway | ko04144; Cellular Processes; Transport and catabolism; Endocytosis}	{Hs7662048; KOG1841 Smad anchor for receptor activation V Defense mechanisms ;}	{GO:0046872; metal ion binding; molecular_function}	{LN590801.1; Cyprinus carpio genome assembly common carp genome ,scaffold 000000324}	{PF01363:FYVE zinc finger}
Novelgene10311	{NA}	{NA}	{NA}	{NA}	{NA}	{LN590693.1; Cyprinus carpio genome assembly common carp genome, scaffold: LG3, chromosome: 3}	{NA}
Novelgene10312	{NA}	{NA}	{NA}	{NA}	{NA}	{LN590694.1; Cyprinus carpio genome assembly common carp genome, scaffold: LG43, chromosome: 43}	{NA}
Novelgene10314	{NA}	{NA}	{NA}	{NA}	{NA}	{LN598260.1; Cyprinus carpio genome assembly common carp genome ,scaffold 000001870}	{NA}
Novelgene10315	{NA}	{NA}	{NA}	{NA}	{GO:0004553; hydrolase activity, hydrolyzing O-glycosyl compounds; molecular_function}	{LN590674.1; Cyprinus carpio genome assembly common carp genome, scaffold: LG42, chromosome: 42}	{PF03562:MltA specific insert domain}
Novelgene10316	{NA}	{NA}	{NA}	{NA}	{GO:0020037; heme binding; molecular_function GO:0017004; cytochrome complex assembly; biological_process}	{JN755009.1; Cyprinus carpio clone 625846 microsatellite sequence}	{PF01578:Cytochrome C assembly protein}
Novelgene1032	{XP_018966658.1; PREDICTED: PDZ and LIM domain protein 5-like [Cyprinus carpio]}	{sp|Q62920|PDLI5_RAT; PDZ and LIM domain protein 5 OS=Rattus norvegicus GN=Pdlim5 PE=1 SV=2}	{ipu:108277016; - - - - -}	{Hs5453714; KOG1703 Adaptor protein Enigma and related PDZ-LIM proteins TZ Signal transduction mechanisms ; Cytoskeleton ;}	{GO:0006412; translation; biological_process GO:0005622; intracellular; cellular_component GO:0003735; structural constituent of ribosome; molecular_function GO:0005840; ribosome; cellular_component}	{LN590720.1; Cyprinus carpio genome assembly common carp genome, scaffold: LG19, chromosome: 19}	{PF01780:Ribosomal L37ae protein family}
Novelgene10320	{XP_016142231.1; PREDICTED: uncharacterized protein LOC107596116 isoform X2 [Sinocyclocheilus grahami]}	{NA}	{NA}	{NA}	{NA}	{LN590693.1; Cyprinus carpio genome assembly common carp genome, scaffold: LG3, chromosome: 3}	{NA}
Novelgene10321	{NA}	{NA}	{NA}	{NA}	{NA}	{LN594636.1; Cyprinus carpio genome assembly common carp genome ,scaffold 000007996}	{NA}
Novelgene10322	{NA}	{NA}	{NA}	{NA}	{NA}	{LN590710.1; Cyprinus carpio genome assembly common carp genome, scaffold: LG26, chromosome: 26}	{NA}
Novelgene10324	{NA}	{NA}	{NA}	{NA}	{NA}	{LN590674.1; Cyprinus carpio genome assembly common carp genome, scaffold: LG42, chromosome: 42}	{NA}
Novelgene10325	{NA}	{NA}	{NA}	{NA}	{NA}	{XM_016255392.1; PREDICTED: Sinocyclocheilus grahami astrocytic phosphoprotein PEA-15-like (LOC107569325), transcript variant X2, mRNA}	{NA}
Novelgene10326	{NA}	{NA}	{NA}	{NA}	{NA}	{LN590696.1; Cyprinus carpio genome assembly common carp genome, scaffold: LG32, chromosome: 32}	{NA}
Novelgene10328	{ADJ80991.1; CR1-3 [Lycodichthys dearborni]}	{NA}	{dre:108190343; - - - - -}	{NA}	{NA}	{LN590711.1; Cyprinus carpio genome assembly common carp genome, scaffold: LG40, chromosome: 40}	{NA}
Novelgene1033	{NA}	{NA}	{NA}	{NA}	{GO:0008233; peptidase activity; molecular_function GO:0000166; nucleotide binding; molecular_function GO:0003968; RNA-directed RNA polymerase activity; molecular_function GO:0005515; protein binding; molecular_function GO:0018144; RNA-protein covalent cross-linking; biological_process GO:0005198; NA GO:0008270; zinc ion binding; molecular_function GO:0016779; nucleotidyltransferase activity; mol…	{KF758440.1; Allotetraploid red crucian carp x Cyprinus carpio clone BAC 17-B4, complete sequence}	{PF01552:Picornavirus 2B protein PF13639:Ring finger domain}
Novelgene10331	{NA}	{NA}	{NA}	{NA}	{NA}	{LN590696.1; Cyprinus carpio genome assembly common carp genome, scaffold: LG32, chromosome: 32}	{NA}
Novelgene10332	{XP_014351248.1; PREDICTED: LOW QUALITY PROTEIN: uncharacterized protein LOC106705780 [Latimeria chalumnae]}	{NA}	{mze:101484874; - - - - -}	{NA}	{GO:0030529; ribonucleoprotein complex; cellular_component GO:0000372; Group I intron splicing; biological_process GO:0015074; DNA integration; biological_process GO:0005634; nucleus; cellular_component}	{LN596085.1; Cyprinus carpio genome assembly common carp genome ,scaffold 000002588}	{PF13762:Mitochondrial splicing apparatus component PF13683:Integrase core domain PF00665:Integrase core domain PF05965:F/Y rich C-terminus}
Novelgene10333	{XP_016412891.1; PREDICTED: uncharacterized protein LOC107743944 [Sinocyclocheilus rhinocerous]}	{NA}	{mze:106675333; - - - - -}	{NA}	{GO:0005634; nucleus; cellular_component GO:0071479; cellular response to ionizing radiation; biological_process GO:0055114; oxidation-reduction process; biological_process GO:0010309; acireductone dioxygenase [iron(II)-requiring] activity; molecular_function GO:0000077; DNA damage checkpoint; biological_process}	{LN590688.1; Cyprinus carpio genome assembly common carp genome, scaffold: LG48, chromosome: 48}	{PF15319:RAD9, RAD1, HUS1-interacting nuclear orphan protein PF03079:ARD/ARD' family}
Novelgene10334	{XP_016404038.1; PREDICTED: WD repeat-containing protein 17-like [Sinocyclocheilus rhinocerous]}	{NA}	{dre:103909016; - - - - -}	{NA}	{GO:0006355; regulation of transcription, DNA-dependent; biological_process GO:0003700; sequence-specific DNA binding transcription factor activity; molecular_function GO:0043565; sequence-specific DNA binding; molecular_function}	{LN590688.1; Cyprinus carpio genome assembly common carp genome, scaffold: LG48, chromosome: 48}	{PF12833:Helix-turn-helix domain}
Novelgene10336	{XP_018981818.1; PREDICTED: uncharacterized protein LOC109113474 isoform X2 [Cyprinus carpio]}	{NA}	{dre:100333395; - - - - -}	{NA}	{GO:0008168; methyltransferase activity; molecular_function}	{LN590994.1; Cyprinus carpio genome assembly common carp genome ,scaffold 000001076}	{PF01234:NNMT/PNMT/TEMT family}
Novelgene10337	{NA}	{NA}	{NA}	{NA}	{NA}	{LN590677.1; Cyprinus carpio genome assembly common carp genome, scaffold: LG7, chromosome: 7}	{NA}
Novelgene10338	{NA}	{NA}	{NA}	{NA}	{NA}	{LN590703.1; Cyprinus carpio genome assembly common carp genome, scaffold: LG6, chromosome: 6}	{NA}
Novelgene10339	{NA}	{NA}	{NA}	{NA}	{NA}	{LN590690.1; Cyprinus carpio genome assembly common carp genome, scaffold: LG31, chromosome: 31}	{NA}
Novelgene10340	{NA}	{NA}	{NA}	{NA}	{NA}	{LN592225.1; Cyprinus carpio genome assembly common carp genome ,scaffold 000007060}	{NA}
Novelgene10341	{NA}	{NA}	{NA}	{NA}	{GO:0016020; membrane; cellular_component GO:0015031; protein transport; biological_process GO:0046660; female sex differentiation; biological_process GO:0008565; protein transporter activity; molecular_function GO:0016021; integral to membrane; cellular_component GO:0006397; mRNA processing; biological_process GO:0005634; nucleus; cellular_component GO:0030001; metal ion transport; biological_pr…	{LN590690.1; Cyprinus carpio genome assembly common carp genome, scaffold: LG31, chromosome: 31}	{PF01080:Presenilin PF02487:CLN3 protein PF02535:ZIP Zinc transporter PF03839:Translocation protein Sec62 PF02535:ZIP Zinc transporter PF06495:Fruit fly transformer protein PF00870:P53 DNA-binding domain}
Novelgene10342	{XP_016144546.1; PREDICTED: stromal interaction molecule 2 [Sinocyclocheilus grahami]}	{sp|Q9P246|STIM2_HUMAN; Stromal interaction molecule 2 OS=Homo sapiens GN=STIM2 PE=1 SV=2}	{tru:101072776; K18196 STIM2 stromal interaction molecule 2 - ko04020; Environmental Information Processing; Signal transduction; Calcium signaling pathway}	{Hs21070999; KOG4403 Cell surface glycoprotein STIM, contains SAM domain R General function prediction only ;}	{GO:0009234; menaquinone biosynthetic process; biological_process}	{XM_016511356.1; PREDICTED: Sinocyclocheilus rhinocerous stromal interaction molecule 2-like (LOC107707336), mRNA}	{PF07307:Heptaprenyl diphosphate synthase (HEPPP synthase) subunit 1}
Novelgene10343	{NA}	{NA}	{NA}	{NA}	{NA}	{LN593554.1; Cyprinus carpio genome assembly common carp genome ,scaffold 000000195}	{NA}
Novelgene10345	{XP_018960605.1; PREDICTED: TBC1 domain family member 19-like [Cyprinus carpio]}	{NA}	{NA}	{NA}	{NA}	{LN590712.1; Cyprinus carpio genome assembly common carp genome, scaffold: LG2, chromosome: 2}	{NA}
Novelgene10348	{NA}	{NA}	{NA}	{NA}	{NA}	{LN590675.1; Cyprinus carpio genome assembly common carp genome, scaffold: LG44, chromosome: 44}	{NA}
Novelgene10349	{XP_016086390.1; PREDICTED: tudor domain-containing protein 7B [Sinocyclocheilus grahami]}	{sp|E7FDW8|TRD7B_DANRE; Tudor domain-containing protein 7B OS=Danio rerio GN=tdrd7b PE=3 SV=2}	{tng:GSTEN00013501G001; K18405 TDRD1_4_6_7 tudor domain-containing protein 1/4/6/7 - -}	{Hs22046371; KOG2039 Transcriptional coactivator p100 K Transcription ;}	{GO:0008270; zinc ion binding; molecular_function GO:0004812; aminoacyl-tRNA ligase activity; molecular_function GO:0000166; nucleotide binding; molecular_function GO:0005524; ATP binding; molecular_function GO:0006418; tRNA aminoacylation for protein translation; biological_process}	{LN598447.1; Cyprinus carpio genome assembly common carp genome ,scaffold 000028943}	{PF00133:tRNA synthetases class I (I, L, M and V) PF04434:SWIM zinc finger}
Novelgene1035	{BAE46429.1; ORF2-encoded protein, partial [Danio rerio]}	{sp|Q9NBX4|RTXE_DROME; Probable RNA-directed DNA polymerase from transposon X-element OS=Drosophila melanogaster GN=X-element\ORF2 PE=3 SV=1}	{mze:106675560; - - - - -}	{CE19545; KOG1075 FOG: Reverse transcriptase R General function prediction only ;}	{NA}	{LN593234.1; Cyprinus carpio genome assembly common carp genome ,scaffold 000003002}	{NA}
Novelgene10350	{ELW62782.1; Peroxisomal acyl-coenzyme A oxidase 3 [Tupaia chinensis]}	{sp|O15254|ACOX3_HUMAN; Peroxisomal acyl-coenzyme A oxidase 3 OS=Homo sapiens GN=ACOX3 PE=1 SV=2}	{lco:104939398; K00232 E1.3.3.6, ACOX1, ACOX3 acyl-CoA oxidase 1.3.3.6 ko01212; Metabolism; Global and overview maps; Fatty acid metabolism | ko00071; Metabolism; Lipid metabolism; Fatty acid degradation | ko00592; Metabolism; Lipid metabolism; alpha-Linolenic acid metabolism | ko01040; Metabolism; Lipid metabolism; Biosynthesis of unsaturated fatty acids | ko04024; Environmental Information Proc…	{Hs4501871; KOG0135 Pristanoyl-CoA/acyl-CoA oxidase IQ Lipid transport and metabolism ; Secondary metabolites biosynthesis, transport and catabolism ;}	{GO:0016627; oxidoreductase activity, acting on the CH-CH group of donors; molecular_function GO:0055114; oxidation-reduction process; biological_process GO:0006511; ubiquitin-dependent protein catabolic process; biological_process}	{LN591576.1; Cyprinus carpio genome assembly common carp genome ,scaffold 000010947}	{PF00441:Acyl-CoA dehydrogenase, C-terminal domain PF03931:Skp1 family, tetramerisation domain}
Novelgene10351	{NA}	{NA}	{NA}	{NA}	{NA}	{LN590685.1; Cyprinus carpio genome assembly common carp genome, scaffold: LG16, chromosome: 16}	{NA}
Novelgene10352	{NA}	{NA}	{NA}	{NA}	{GO:0030682; evasion or tolerance of host defense response; biological_process}	{LN590687.1; Cyprinus carpio genome assembly common carp genome, scaffold: LG13, chromosome: 13}	{PF03973:Triabin}
Novelgene10354	{NA}	{NA}	{NA}	{NA}	{GO:0005634; nucleus; cellular_component GO:0006260; DNA replication; biological_process GO:0006281; DNA repair; biological_process GO:0008270; zinc ion binding; molecular_function}	{LN590703.1; Cyprinus carpio genome assembly common carp genome, scaffold: LG6, chromosome: 6}	{PF09329:Primase zinc finger PF07975:TFIIH C1-like domain}
Novelgene10355	{XP_018933598.1; PREDICTED: protein phosphatase 1 regulatory subunit 14B-like [Cyprinus carpio]}	{sp|Q8MIK9|PP14B_PIG; Protein phosphatase 1 regulatory subunit 14B OS=Sus scrofa GN=PPP1R14B PE=2 SV=1}	{tru:101062839; K17555 PPP1R14B protein phosphatase 1 regulatory subunit 14B - -}	{NA}	{GO:0042325; regulation of phosphorylation; biological_process GO:0005737; cytoplasm; cellular_component GO:0003676; nucleic acid binding; molecular_function}	{LN591118.1; Cyprinus carpio genome assembly common carp genome ,scaffold 000028815}	{PF05361:PKC-activated protein phosphatase-1 inhibitor PF00575:S1 RNA binding domain}
Novelgene10356	{NA}	{NA}	{NA}	{NA}	{NA}	{LN592322.1; Cyprinus carpio genome assembly common carp genome ,scaffold 000002205}	{NA}
Novelgene10357	{XP_018942212.1; PREDICTED: zinc finger BED domain-containing protein 4-like [Cyprinus carpio]}	{NA}	{NA}	{NA}	{NA}	{LN592322.1; Cyprinus carpio genome assembly common carp genome ,scaffold 000002205}	{NA}
Novelgene10358	{XP_016316121.1; PREDICTED: zinc finger protein 2-like isoform X1 [Sinocyclocheilus anshuiensis]}	{NA}	{NA}	{NA}	{NA}	{LN590705.1; Cyprinus carpio genome assembly common carp genome, scaffold: LG11, chromosome: 11}	{NA}
Novelgene10359	{NA}	{NA}	{NA}	{NA}	{GO:0005634; nucleus; cellular_component GO:0006355; regulation of transcription, DNA-dependent; biological_process}	{LN591074.1; Cyprinus carpio genome assembly common carp genome ,scaffold 000001663}	{PF02165:Wilm's tumour protein}
Novelgene1036	{NA}	{NA}	{NA}	{NA}	{NA}	{LN596380.1; Cyprinus carpio genome assembly common carp genome ,scaffold 000001570}	{NA}
Novelgene10360	{XP_015459789.1; PREDICTED: uncharacterized protein LOC107197436, partial [Astyanax mexicanus]}	{NA}	{sko:100376261; - - - - -}	{NA}	{GO:0005634; nucleus; cellular_component GO:0003677; DNA binding; molecular_function GO:0032968; positive regulation of transcription elongation from RNA polymerase II promoter; biological_process GO:0006367; transcription initiation from RNA polymerase II promoter; biological_process GO:0031072; heat shock protein binding; molecular_function GO:0051082; unfolded protein binding; molecular_functi…	{LN593704.1; Cyprinus carpio genome assembly common carp genome ,scaffold 000011036}	{PF05793:Transcription initiation factor IIF, alpha subunit (TFIIF-alpha) PF00684:DnaJ central domain}
Novelgene10361	{NA}	{NA}	{NA}	{NA}	{NA}	{KJ424361.1; Allotetraploid red crucian carp x Cyprinus carpio clone BAC AT150F8.1, complete sequence}	{NA}
Novelgene10362	{BAE46430.1; reverse transcriptase [Danio rerio]}	{NA}	{sasa:106605384; - - - - -}	{CE15271; KOG1075 FOG: Reverse transcriptase R General function prediction only ;}	{NA}	{LN595275.1; Cyprinus carpio genome assembly common carp genome ,scaffold 000001417}	{NA}
Novelgene10363	{XP_016420124.1; PREDICTED: gastrula zinc finger protein XlCGF57.1-like [Sinocyclocheilus rhinocerous]}	{sp|Q3ZCX4|ZN568_HUMAN; Zinc finger protein 568 OS=Homo sapiens GN=ZNF568 PE=2 SV=2}	{dre:100536922; - - - - -}	{Hs14755733; KOG1721 FOG: Zn-finger R General function prediction only ;}	{GO:0006355; regulation of transcription, DNA-dependent; biological_process GO:0008270; zinc ion binding; molecular_function GO:0004017; adenylate kinase activity; molecular_function GO:0003700; sequence-specific DNA binding transcription factor activity; molecular_function GO:0046872; metal ion binding; molecular_function GO:0003677; DNA binding; molecular_function GO:0006464; protein modificati…	{XM_016564638.1; PREDICTED: Sinocyclocheilus rhinocerous gastrula zinc finger protein XlCGF57.1-like (LOC107749465), mRNA}	{PF00412:LIM domain PF05191:Adenylate kinase, active site lid PF00096:Zinc finger, C2H2 type PF13912:C2H2-type zinc finger PF01155:Hydrogenase/urease nickel incorporation, metallochaperone, hypA PF01428:AN1-like Zinc finger PF13465:Zinc-finger double domain PF03614:Repressor of phase-1 flagellin PF16622:zinc-finger C2H2-type PF02892:BED zinc finger}
Novelgene10364	{XP_018953096.1; PREDICTED: stonustoxin subunit beta-like [Cyprinus carpio]}	{sp|Q98989|STXA_SYNHO; Stonustoxin subunit alpha OS=Synanceia horrida PE=1 SV=3}	{dre:556716; - - - - -}	{NA}	{GO:0005515; protein binding; molecular_function}	{LN595880.1; Cyprinus carpio genome assembly common carp genome ,scaffold 000013457}	{PF00622:SPRY domain}
Novelgene10365	{BAE46430.1; reverse transcriptase [Danio rerio]}	{NA}	{sasa:106605384; - - - - -}	{NA}	{NA}	{LN590703.1; Cyprinus carpio genome assembly common carp genome, scaffold: LG6, chromosome: 6}	{NA}
Novelgene10367	{OCA26570.1; hypothetical protein XENTR_v900217182mg, partial [Xenopus tropicalis]}	{NA}	{NA}	{NA}	{GO:0030700; glycine reductase complex; cellular_component GO:0050485; oxidoreductase activity, acting on X-H and Y-H to form an X-Y bond, with a disulfide as acceptor; molecular_function GO:0030699; glycine reductase activity; molecular_function GO:0055114; oxidation-reduction process; biological_process}	{LN596391.1; Cyprinus carpio genome assembly common carp genome ,scaffold 000000571}	{PF04723:Glycine reductase complex selenoprotein A}
Novelgene10368	{XP_018949548.1; PREDICTED: gastrula zinc finger protein XlCGF8.2DB-like [Cyprinus carpio]}	{sp|P18729|ZG57_XENLA; Gastrula zinc finger protein XlCGF57.1 (Fragment) OS=Xenopus laevis PE=3 SV=1}	{dre:557268; - - - - -}	{Hs18589819; KOG1721 FOG: Zn-finger R General function prediction only ;}	{GO:0046872; metal ion binding; molecular_function GO:0004017; adenylate kinase activity; molecular_function GO:0007186; G-protein coupled receptor protein signaling pathway; biological_process GO:0016021; integral to membrane; cellular_component GO:0004930; G-protein coupled receptor activity; molecular_function GO:0006952; defense response; biological_process}	{XM_016575431.1; PREDICTED: Sinocyclocheilus rhinocerous gastrula zinc finger protein XlCGF26.1-like (LOC107757838), mRNA}	{PF16622:zinc-finger C2H2-type PF00096:Zinc finger, C2H2 type PF13465:Zinc-finger double domain PF05191:Adenylate kinase, active site lid PF13912:C2H2-type zinc finger PF00001:7 transmembrane receptor (rhodopsin family) PF00321:Plant thionin}
Novelgene10369	{XP_017334054.1; PREDICTED: transcription factor Adf-1-like isoform X1 [Ictalurus punctatus]}	{NA}	{ipu:108271190; - - - - -}	{NA}	{NA}	{LN594072.1; Cyprinus carpio genome assembly common carp genome ,scaffold 000000993}	{NA}
Novelgene1037	{NA}	{NA}	{NA}	{NA}	{GO:0005506; iron ion binding; molecular_function GO:0009712; catechol metabolic process; biological_process GO:0018576; catechol 1,2-dioxygenase activity; molecular_function GO:0055114; oxidation-reduction process; biological_process}	{KJ424358.1; Allotetraploid red crucian carp x Cyprinus carpio clone BAC AT150B4, complete sequence}	{PF04444:Catechol dioxygenase N terminus}
Novelgene10370	{XP_016112787.1; PREDICTED: gastrula zinc finger protein XlCGF8.2DB-like [Sinocyclocheilus grahami]}	{sp|Q5JVG2|ZN484_HUMAN; Zinc finger protein 484 OS=Homo sapiens GN=ZNF484 PE=1 SV=1}	{dre:556292; - - - - -}	{Hs14741267; KOG1721 FOG: Zn-finger R General function prediction only ;}	{GO:0008270; zinc ion binding; molecular_function GO:0035092; sperm chromatin condensation; biological_process GO:0004017; adenylate kinase activity; molecular_function GO:0000228; nuclear chromosome; cellular_component GO:0006888; ER to Golgi vesicle-mediated transport; biological_process GO:0035556; intracellular signal transduction; biological_process GO:0030127; COPII vesicle coat; cellular_c…	{XM_016257301.1; PREDICTED: Sinocyclocheilus grahami gastrula zinc finger protein XlCGF8.2DB-like (LOC107571016), mRNA}	{PF00096:Zinc finger, C2H2 type PF00130:Phorbol esters/diacylglycerol binding domain (C1 domain) PF05191:Adenylate kinase, active site lid PF00412:LIM domain PF01155:Hydrogenase/urease nickel incorporation, metallochaperone, hypA PF04810:Sec23/Sec24 zinc finger PF13912:C2H2-type zinc finger PF16622:zinc-finger C2H2-type PF13465:Zinc-finger double domain PF08188:Spermatozal protamine family PF0142…
Novelgene10373	{KKF10076.1; LINE-1 reverse transcriptase [Larimichthys crocea]}	{sp|O00370|LORF2_HUMAN; LINE-1 retrotransposable element ORF2 protein OS=Homo sapiens PE=1 SV=1}	{cge:107979910; - - - - -}	{At2g28980; KOG1075 FOG: Reverse transcriptase R General function prediction only ;}	{NA}	{LN591251.1; Cyprinus carpio genome assembly common carp genome ,scaffold 000029045}	{NA}
Novelgene10374	{NA}	{NA}	{NA}	{NA}	{NA}	{LN590678.1; Cyprinus carpio genome assembly common carp genome, scaffold: LG28, chromosome: 28}	{NA}
Novelgene10375	{CAD60788.1; novel protein similar to DNA polymerases [Danio rerio]}	{NA}	{ipu:108262191; - - - - -}	{NA}	{GO:0003887; DNA-directed DNA polymerase activity; molecular_function GO:0006260; DNA replication; biological_process GO:0000166; nucleotide binding; molecular_function GO:0003677; DNA binding; molecular_function GO:0008408; 3'-5' exonuclease activity; molecular_function}	{LN596709.1; Cyprinus carpio genome assembly common carp genome ,scaffold 000029020}	{PF03175:DNA polymerase type B, organellar and viral}
Novelgene10376	{NA}	{NA}	{NA}	{NA}	{GO:0003953; NAD+ nucleosidase activity; molecular_function}	{KF713495.1; Carassius gibelio dsx and mab-3 related transcription factor 1-2 (Dmrt1-2) gene, complete cds}	{PF02267:ADP-ribosyl cyclase}
Novelgene10377	{XP_016306907.1; PREDICTED: transcription factor Adf-1-like [Sinocyclocheilus anshuiensis]}	{NA}	{mze:106675446; - - - - -}	{NA}	{GO:0009271; phage shock; biological_process GO:0006355; regulation of transcription, DNA-dependent; biological_process}	{LN590673.1; Cyprinus carpio genome assembly common carp genome, scaffold: LG45, chromosome: 45}	{PF06667:Phage shock protein B}
Novelgene10379	{XP_016346519.1; PREDICTED: gastrula zinc finger protein xLCGF3.1-like [Sinocyclocheilus anshuiensis]}	{sp|P18729|ZG57_XENLA; Gastrula zinc finger protein XlCGF57.1 (Fragment) OS=Xenopus laevis PE=3 SV=1}	{dre:108182221; - - - - -}	{Hs18599178; KOG1721 FOG: Zn-finger R General function prediction only ;}	{GO:0006412; translation; biological_process GO:0004017; adenylate kinase activity; molecular_function GO:0008270; zinc ion binding; molecular_function GO:0006464; protein modification process; biological_process GO:0016151; nickel ion binding; molecular_function GO:0003735; structural constituent of ribosome; molecular_function GO:0005622; intracellular; cellular_component GO:0005840; ribosome; …	{XM_016491033.1; PREDICTED: Sinocyclocheilus anshuiensis gastrula zinc finger protein xLCGF3.1-like (LOC107692120), mRNA}	{PF01155:Hydrogenase/urease nickel incorporation, metallochaperone, hypA PF13912:C2H2-type zinc finger PF17136:Ribosomal proteins 50S L24/mitochondrial 39S L24 PF05495:CHY zinc finger PF05191:Adenylate kinase, active site lid PF00096:Zinc finger, C2H2 type PF01428:AN1-like Zinc finger PF16622:zinc-finger C2H2-type PF13465:Zinc-finger double domain PF03526:Colicin E1 (microcin) immunity protein PF…
Novelgene1038	{XP_018933843.1; PREDICTED: cryptic protein-like [Cyprinus carpio]}	{NA}	{NA}	{NA}	{NA}	{LN590720.1; Cyprinus carpio genome assembly common carp genome, scaffold: LG19, chromosome: 19}	{NA}
Novelgene10380	{XP_018942161.1; PREDICTED: uncharacterized protein LOC109070003 [Cyprinus carpio]}	{sp|P10394|POL4_DROME; Retrovirus-related Pol polyprotein from transposon 412 OS=Drosophila melanogaster GN=POL PE=3 SV=1}	{ipu:108261517; - - - - -}	{YGR109w-b; KOG0017 FOG: Transposon-encoded proteins with TYA, reverse transcriptase, integrase domains in various combinations R General function prediction only ;}	{GO:0008092; cytoskeletal protein binding; molecular_function GO:0005856; cytoskeleton; cellular_component GO:0030866; cortical actin cytoskeleton organization; biological_process GO:0005179; hormone activity; molecular_function GO:0015074; DNA integration; biological_process GO:0005576; NA GO:0003700; sequence-specific DNA binding transcription factor activity; molecular_function GO:0006355; reg…	{LN592197.1; Cyprinus carpio genome assembly common carp genome ,scaffold 000002177}	{PF13683:Integrase core domain PF04643:Motilin/ghrelin-associated peptide PF00665:Integrase core domain PF04382:SAB domain PF02023:SCAN domain}
Novelgene10381	{KTF86516.1; hypothetical protein cypCar_00038922 [Cyprinus carpio]}	{NA}	{NA}	{NA}	{NA}	{LN594278.1; Cyprinus carpio genome assembly common carp genome ,scaffold 000001292}	{NA}
Novelgene10383	{XP_016381102.1; PREDICTED: gastrula zinc finger protein XlCGF8.2DB-like [Sinocyclocheilus rhinocerous]}	{sp|A2VDP4|ZN567_BOVIN; Zinc finger protein 567 OS=Bos taurus GN=ZNF567 PE=2 SV=1}	{dre:569852; - - - - -}	{Hs19923078; KOG1721 FOG: Zn-finger R General function prediction only ;}	{GO:0035556; intracellular signal transduction; biological_process GO:0046872; metal ion binding; molecular_function GO:0004017; adenylate kinase activity; molecular_function GO:0008270; zinc ion binding; molecular_function GO:0006464; protein modification process; biological_process GO:0016151; nickel ion binding; molecular_function GO:0006281; DNA repair; biological_process}	{XM_016525616.1; PREDICTED: Sinocyclocheilus rhinocerous gastrula zinc finger protein XlCGF8.2DB-like (LOC107718513), mRNA}	{PF05191:Adenylate kinase, active site lid PF05495:CHY zinc finger PF00130:Phorbol esters/diacylglycerol binding domain (C1 domain) PF07975:TFIIH C1-like domain PF00096:Zinc finger, C2H2 type PF13912:C2H2-type zinc finger PF11789:Zinc-finger of the MIZ type in Nse subunit PF01155:Hydrogenase/urease nickel incorporation, metallochaperone, hypA PF01428:AN1-like Zinc finger PF13465:Zinc-finger doubl…
Novelgene10386	{XP_016374871.1; PREDICTED: gastrula zinc finger protein XlCGF8.2DB-like [Sinocyclocheilus rhinocerous]}	{NA}	{NA}	{NA}	{NA}	{LN594582.1; Cyprinus carpio genome assembly common carp genome ,scaffold 000009198}	{NA}
Novelgene10388	{XP_016335406.1; PREDICTED: uncharacterized protein LOC107683869 [Sinocyclocheilus anshuiensis]}	{NA}	{ipu:108261510; K11428 SETD8 histone-lysine N-methyltransferase SETD8 2.1.1.43 ko00310; Metabolism; Amino acid metabolism; Lysine degradation}	{NA}	{GO:0015979; photosynthesis; biological_process GO:0016020; membrane; cellular_component GO:0009539; photosystem II reaction center; cellular_component GO:0009523; photosystem II; cellular_component GO:0005515; protein binding; molecular_function GO:0006814; sodium ion transport; biological_process GO:0012506; vesicle membrane; cellular_component GO:0030269; tetrahydromethanopterin S-methyltransf…	{XM_016479920.1; PREDICTED: Sinocyclocheilus anshuiensis uncharacterized LOC107683869 (LOC107683869), mRNA}	{PF02532:Photosystem II reaction centre I protein (PSII 4.8 kDa protein) PF00856:SET domain PF04206:Tetrahydromethanopterin S-methyltransferase, subunit E }
Novelgene10389	{NA}	{NA}	{NA}	{NA}	{NA}	{LN590703.1; Cyprinus carpio genome assembly common carp genome, scaffold: LG6, chromosome: 6}	{NA}
Novelgene10391	{XP_016117655.1; PREDICTED: zinc finger protein 721-like isoform X2 [Sinocyclocheilus grahami]}	{sp|O43345|ZN208_HUMAN; Zinc finger protein 208 OS=Homo sapiens GN=ZNF208 PE=2 SV=2}	{shr:100915843; K09228 KRAB KRAB domain-containing zinc finger protein - -}	{Hs22053852; KOG1721 FOG: Zn-finger R General function prediction only ;}	{GO:0046872; metal ion binding; molecular_function GO:0035556; intracellular signal transduction; biological_process GO:0008270; zinc ion binding; molecular_function GO:0004017; adenylate kinase activity; molecular_function GO:0006464; protein modification process; biological_process GO:0016151; nickel ion binding; molecular_function GO:0016020; membrane; cellular_component GO:0007275; multicellu…	{XM_016262169.1; PREDICTED: Sinocyclocheilus grahami zinc finger protein 721-like (LOC107575847), transcript variant X2, mRNA}	{PF13465:Zinc-finger double domain PF16622:zinc-finger C2H2-type PF01428:AN1-like Zinc finger PF00130:Phorbol esters/diacylglycerol binding domain (C1 domain) PF00096:Zinc finger, C2H2 type PF05191:Adenylate kinase, active site lid PF13912:C2H2-type zinc finger PF01155:Hydrogenase/urease nickel incorporation, metallochaperone, hypA PF05210:Sprouty protein (Spry) PF01731:Arylesterase}
Novelgene10392	{NA}	{NA}	{NA}	{NA}	{NA}	{LN595537.1; Cyprinus carpio genome assembly common carp genome ,scaffold 000001026}	{NA}
Novelgene10395	{BAE46430.1; reverse transcriptase [Danio rerio]}	{sp|Q95SX7|RTBS_DROME; Probable RNA-directed DNA polymerase from transposon BS OS=Drosophila melanogaster GN=RTase PE=2 SV=1}	{sasa:106605384; - - - - -}	{CE27509_1; KOG1075 FOG: Reverse transcriptase R General function prediction only ;}	{NA}	{LN593423.1; Cyprinus carpio genome assembly common carp genome ,scaffold 000004008}	{NA}
Novelgene10398	{XP_018923573.1; PREDICTED: membrane-spanning 4-domains subfamily A member 4A-like isoform X1 [Cyprinus carpio]}	{NA}	{NA}	{NA}	{NA}	{LN593968.1; Cyprinus carpio genome assembly common carp genome ,scaffold 000001412}	{NA}
Novelgene10399	{XP_017271575.1; PREDICTED: zinc finger MYM-type protein 1-like [Kryptolebias marmoratus]}	{NA}	{aqu:105312451; - - - - -}	{NA}	{NA}	{XM_017416086.1; PREDICTED: Kryptolebias marmoratus zinc finger MYM-type protein 1-like (LOC108235837), mRNA}	{NA}
Novelgene1040	{NA}	{NA}	{NA}	{NA}	{GO:0016021; integral to membrane; cellular_component}	{LN590676.1; Cyprinus carpio genome assembly common carp genome, scaffold: LG34, chromosome: 34}	{PF08019:Domain of unknown function (DUF1705)}
Novelgene10401	{XP_018919592.1; PREDICTED: uncharacterized protein LOC109046267 [Cyprinus carpio]}	{NA}	{NA}	{NA}	{GO:0003676; nucleic acid binding; molecular_function}	{LN590674.1; Cyprinus carpio genome assembly common carp genome, scaffold: LG42, chromosome: 42}	{PF05485:THAP domain}
Novelgene10402	{BAE46429.1; ORF2-encoded protein, partial [Danio rerio]}	{NA}	{lco:109138802; - - - - -}	{NA}	{NA}	{LN592441.1; Cyprinus carpio genome assembly common carp genome ,scaffold 000001647}	{NA}
Novelgene10403	{XP_018923573.1; PREDICTED: membrane-spanning 4-domains subfamily A member 4A-like isoform X1 [Cyprinus carpio]}	{NA}	{dre:751754; - - - - -}	{NA}	{GO:0005200; structural constituent of cytoskeleton; molecular_function GO:0005823; central plaque of spindle pole body; cellular_component GO:0030474; spindle pole body duplication; biological_process GO:0016021; integral to membrane; cellular_component}	{LN599681.1; Cyprinus carpio genome assembly common carp genome ,scaffold 000010370}	{PF17082:Spindle Pole Component 29 PF04103:CD20-like family}
Novelgene10405	{XP_018951385.1; PREDICTED: taste receptor type 1 member 1-like [Cyprinus carpio]}	{sp|Q6GDE9|SRAP_STAAR; Serine-rich adhesin for platelets OS=Staphylococcus aureus (strain MRSA252) GN=sasA PE=3 SV=1}	{cbr:CBG18729; - - - - -}	{NA}	{NA}	{LN590700.1; Cyprinus carpio genome assembly common carp genome, scaffold: LG10, chromosome: 10}	{NA}
Novelgene10406	{XP_016306211.1; PREDICTED: uncharacterized protein LOC107661227 [Sinocyclocheilus anshuiensis]}	{sp|P35072|TCB1_CAEBR; Transposable element Tcb1 transposase OS=Caenorhabditis briggsae PE=3 SV=1}	{dre:103909064; - - - - -}	{NA}	{GO:0006355; regulation of transcription, DNA-dependent; biological_process GO:0003677; DNA binding; molecular_function GO:0015074; DNA integration; biological_process GO:0005739; mitochondrion; cellular_component GO:0008137; NADH dehydrogenase (ubiquinone) activity; molecular_function GO:0003954; NADH dehydrogenase activity; molecular_function}	{LN599529.1; Cyprinus carpio genome assembly common carp genome ,scaffold 000012810}	{PF13545:Crp-like helix-turn-helix domain PF01325:Iron dependent repressor, N-terminal DNA binding domain PF00665:Integrase core domain PF05821:NADH-ubiquinone oxidoreductase ASHI subunit (CI-ASHI or NDUFB8)}
Novelgene10407	{XP_016103635.1; PREDICTED: protein piccolo-like [Sinocyclocheilus grahami]}	{NA}	{NA}	{NA}	{GO:0030553; cGMP binding; molecular_function GO:0004114; 3',5'-cyclic-nucleotide phosphodiesterase activity; molecular_function GO:0007601; visual perception; biological_process}	{LN590673.1; Cyprinus carpio genome assembly common carp genome, scaffold: LG45, chromosome: 45}	{PF04868:Retinal cGMP phosphodiesterase, gamma subunit}
Novelgene10409	{XP_015796858.1; PREDICTED: zinc finger BED domain-containing protein 1-like [Nothobranchius furzeri]}	{NA}	{dre:101886897; - - - - -}	{NA}	{NA}	{LN591192.1; Cyprinus carpio genome assembly common carp genome ,scaffold 000028937}	{NA}
Novelgene1041	{XP_018962111.1; PREDICTED: ephexin-1 [Cyprinus carpio]}	{NA}	{NA}	{NA}	{NA}	{LN590687.1; Cyprinus carpio genome assembly common carp genome, scaffold: LG13, chromosome: 13}	{NA}
Novelgene10410	{KKF20321.1; putative RNA-directed DNA polymerase from transposon X-element [Larimichthys crocea]}	{NA}	{NA}	{NA}	{GO:0035091; phosphatidylinositol binding; molecular_function}	{LN590706.1; Cyprinus carpio genome assembly common carp genome, scaffold: LG36, chromosome: 36}	{PF00787:PX domain}
Novelgene10412	{NA}	{NA}	{NA}	{NA}	{NA}	{LN594746.1; Cyprinus carpio genome assembly common carp genome ,scaffold 000002803}	{NA}
Novelgene10413	{NA}	{NA}	{NA}	{NA}	{NA}	{LN596206.1; Cyprinus carpio genome assembly common carp genome ,scaffold 000000696}	{NA}
Novelgene10414	{XP_016386865.1; PREDICTED: Fc receptor-like protein 5 [Sinocyclocheilus rhinocerous]}	{NA}	{NA}	{NA}	{NA}	{LN597298.1; Cyprinus carpio genome assembly common carp genome ,scaffold 000005951}	{NA}
Novelgene10415	{XP_016114600.1; PREDICTED: gastrula zinc finger protein XlCGF26.1-like [Sinocyclocheilus grahami]}	{sp|P18729|ZG57_XENLA; Gastrula zinc finger protein XlCGF57.1 (Fragment) OS=Xenopus laevis PE=3 SV=1}	{dre:100005727; - - - - -}	{Hs4507963; KOG1721 FOG: Zn-finger R General function prediction only ;}	{GO:0006464; protein modification process; biological_process GO:0016151; nickel ion binding; molecular_function GO:0003677; DNA binding; molecular_function GO:0046872; metal ion binding; molecular_function GO:0043565; sequence-specific DNA binding; molecular_function GO:0003700; sequence-specific DNA binding transcription factor activity; molecular_function GO:0006281; DNA repair; biological_pro…	{XM_016561067.1; PREDICTED: Sinocyclocheilus rhinocerous gastrula zinc finger protein XlCGF8.2DB-like (LOC107746776), transcript variant X2, mRNA}	{PF00412:LIM domain PF05191:Adenylate kinase, active site lid PF00096:Zinc finger, C2H2 type PF07975:TFIIH C1-like domain PF01155:Hydrogenase/urease nickel incorporation, metallochaperone, hypA PF13912:C2H2-type zinc finger PF00320:GATA zinc finger PF01428:AN1-like Zinc finger PF16622:zinc-finger C2H2-type PF13465:Zinc-finger double domain PF02892:BED zinc finger}
Novelgene10416	{XP_008305632.1; PREDICTED: uncharacterized protein LOC103376870 [Cynoglossus semilaevis]}	{NA}	{sasa:106602332; K18647 ANP32B acidic leucine-rich nuclear phosphoprotein 32 family member B - -}	{NA}	{GO:0006355; regulation of transcription, DNA-dependent; biological_process GO:0003677; DNA binding; molecular_function GO:0003700; sequence-specific DNA binding transcription factor activity; molecular_function GO:0043565; sequence-specific DNA binding; molecular_function}	{LN590691.1; Cyprinus carpio genome assembly common carp genome, scaffold: LG8, chromosome: 8}	{PF13545:Crp-like helix-turn-helix domain PF00165:Bacterial regulatory helix-turn-helix proteins, AraC family PF01381:Helix-turn-helix PF05225:helix-turn-helix, Psq domain}
Novelgene10417	{XP_018965691.1; PREDICTED: gastrula zinc finger protein XlCGF8.2DB-like [Cyprinus carpio]}	{sp|Q14590|ZN235_HUMAN; Zinc finger protein 235 OS=Homo sapiens GN=ZNF235 PE=2 SV=3}	{dre:108182721; - - - - -}	{Hs12056482; KOG1721 FOG: Zn-finger R General function prediction only ;}	{GO:0003899; DNA-directed RNA polymerase activity; molecular_function GO:0035556; intracellular signal transduction; biological_process GO:0006351; transcription, DNA-dependent; biological_process GO:0004017; adenylate kinase activity; molecular_function GO:0008270; zinc ion binding; molecular_function GO:0006464; protein modification process; biological_process GO:0016151; nickel ion binding; mo…	{XM_019110146.1; PREDICTED: Cyprinus carpio gastrula zinc finger protein XlCGF8.2DB-like (LOC109096546), mRNA}	{PF01428:AN1-like Zinc finger PF13465:Zinc-finger double domain PF16622:zinc-finger C2H2-type PF13912:C2H2-type zinc finger PF01155:Hydrogenase/urease nickel incorporation, metallochaperone, hypA PF03604:DNA directed RNA polymerase, 7 kDa subunit PF05191:Adenylate kinase, active site lid PF00096:Zinc finger, C2H2 type PF00130:Phorbol esters/diacylglycerol binding domain (C1 domain)}
Novelgene1042	{NA}	{NA}	{NA}	{NA}	{NA}	{KF758440.1; Allotetraploid red crucian carp x Cyprinus carpio clone BAC 17-B4, complete sequence}	{NA}
Novelgene10421	{NA}	{NA}	{NA}	{NA}	{GO:0005669; transcription factor TFIID complex; cellular_component GO:0006352; transcription initiation, DNA-dependent; biological_process}	{LN590703.1; Cyprinus carpio genome assembly common carp genome, scaffold: LG6, chromosome: 6}	{PF05236:Transcription initiation factor TFIID component TAF4 family}
Novelgene10422	{ACO51862.1; Transposable element Tc1 transposase [Rana catesbeiana]}	{NA}	{hst:105189037; - - - - -}	{NA}	{GO:0003677; DNA binding; molecular_function}	{LN590702.1; Cyprinus carpio genome assembly common carp genome, scaffold: LG50, chromosome: 50}	{PF02892:BED zinc finger}
Novelgene10423	{KTF86516.1; hypothetical protein cypCar_00038922 [Cyprinus carpio]}	{NA}	{dre:100004986; - - - - -}	{NA}	{NA}	{LN590703.1; Cyprinus carpio genome assembly common carp genome, scaffold: LG6, chromosome: 6}	{NA}
Novelgene10424	{XP_016431387.1; PREDICTED: gastrula zinc finger protein XlCGF57.1-like isoform X1 [Sinocyclocheilus rhinocerous]}	{sp|P18729|ZG57_XENLA; Gastrula zinc finger protein XlCGF57.1 (Fragment) OS=Xenopus laevis PE=3 SV=1}	{dre:100536649; - - - - -}	{Hs7656871; KOG1721 FOG: Zn-finger R General function prediction only ;}	{GO:0006826; iron ion transport; biological_process GO:0005840; ribosome; cellular_component GO:0003677; DNA binding; molecular_function GO:0003735; structural constituent of ribosome; molecular_function GO:0042601; endospore-forming forespore; cellular_component GO:0005622; intracellular; cellular_component GO:0046872; metal ion binding; molecular_function GO:0030436; asexual sporulation; biolog…	{XM_016498349.1; PREDICTED: Sinocyclocheilus anshuiensis gastrula zinc finger protein XlCGF8.2DB-like (LOC107697553), mRNA}	{PF05495:CHY zinc finger PF05191:Adenylate kinase, active site lid PF00412:LIM domain PF01776:Ribosomal L22e protein family PF00096:Zinc finger, C2H2 type PF00130:Phorbol esters/diacylglycerol binding domain (C1 domain) PF08177:Small acid-soluble spore protein N family PF01155:Hydrogenase/urease nickel incorporation, metallochaperone, hypA PF13912:C2H2-type zinc finger PF01428:AN1-like Zinc finge…
Novelgene10425	{NA}	{NA}	{NA}	{NA}	{NA}	{LN590692.1; Cyprinus carpio genome assembly common carp genome, scaffold: LG33, chromosome: 33}	{NA}
Novelgene10426	{BAE46429.1; ORF2-encoded protein, partial [Danio rerio]}	{sp|Q95SX7|RTBS_DROME; Probable RNA-directed DNA polymerase from transposon BS OS=Drosophila melanogaster GN=RTase PE=2 SV=1}	{lco:109138802; - - - - -}	{CE27509_1; KOG1075 FOG: Reverse transcriptase R General function prediction only ;}	{GO:0005975; carbohydrate metabolic process; biological_process GO:0004553; hydrolase activity, hydrolyzing O-glycosyl compounds; molecular_function GO:0016788; hydrolase activity, acting on ester bonds; molecular_function}	{LN590714.1; Cyprinus carpio genome assembly common carp genome, scaffold: LG27, chromosome: 27}	{PF02903:Alpha amylase, N-terminal ig-like domain PF00657:GDSL-like Lipase/Acylhydrolase}
Novelgene10427	{XP_018967376.1; PREDICTED: uncharacterized protein LOC109098236 [Cyprinus carpio]}	{sp|P04323|POL3_DROME; Retrovirus-related Pol polyprotein from transposon 17.6 OS=Drosophila melanogaster GN=pol PE=3 SV=1}	{xtr:105947305; - - - - -}	{7292616; KOG0017 FOG: Transposon-encoded proteins with TYA, reverse transcriptase, integrase domains in various combinations R General function prediction only ;}	{GO:0008270; zinc ion binding; molecular_function GO:0005622; intracellular; cellular_component GO:0019033; viral tegument; cellular_component GO:0016032; NA}	{LN595849.1; Cyprinus carpio genome assembly common carp genome ,scaffold 000002731}	{PF00643:B-box zinc finger PF03117:UL49 family}
Novelgene1043	{KTF72634.1; hypothetical protein cypCar_00042501 [Cyprinus carpio]}	{sp|Q6PF15|KLH35_HUMAN; Kelch-like protein 35 OS=Homo sapiens GN=KLHL35 PE=1 SV=3}	{dre:570873; K10461 KLHL24_35 kelch-like protein 24/35 - -}	{NA}	{NA}	{LN590720.1; Cyprinus carpio genome assembly common carp genome, scaffold: LG19, chromosome: 19}	{NA}
Novelgene10431	{XP_018918724.1; PREDICTED: gastrula zinc finger protein XlCGF8.2DB-like [Cyprinus carpio]}	{sp|P18729|ZG57_XENLA; Gastrula zinc finger protein XlCGF57.1 (Fragment) OS=Xenopus laevis PE=3 SV=1}	{dre:565096; - - - - -}	{Hs20545028; KOG1721 FOG: Zn-finger R General function prediction only ;}	{GO:0006464; protein modification process; biological_process GO:0016151; nickel ion binding; molecular_function GO:0046872; metal ion binding; molecular_function GO:0006355; regulation of transcription, DNA-dependent; biological_process GO:0003677; DNA binding; molecular_function GO:0008270; zinc ion binding; molecular_function GO:0004017; adenylate kinase activity; molecular_function}	{LN590716.1; Cyprinus carpio genome assembly common carp genome, scaffold: LG41, chromosome: 41}	{PF00096:Zinc finger, C2H2 type PF16622:zinc-finger C2H2-type PF13465:Zinc-finger double domain PF05191:Adenylate kinase, active site lid PF01155:Hydrogenase/urease nickel incorporation, metallochaperone, hypA PF05443:ROS/MUCR transcriptional regulator protein PF13912:C2H2-type zinc finger}
Novelgene10433	{KTF88595.1; hypothetical protein cypCar_00042209 [Cyprinus carpio]}	{sp|Q9UKX7|NUP50_HUMAN; Nuclear pore complex protein Nup50 OS=Homo sapiens GN=NUP50 PE=1 SV=2}	{mze:101480245; K14295 NUP50, NPAP60 nuclear pore complex protein Nup50 - ko03013; Genetic Information Processing; Translation; RNA transport}	{Hs6005818; KOG2724 Nuclear pore complex component NPAP60L/NUP50 U Intracellular trafficking, secretion, and vesicular transport ;}	{NA}	{LN591234.1; Cyprinus carpio genome assembly common carp genome ,scaffold 000029018}	{NA}
Novelgene10434	{KKF33136.1; hypothetical protein EH28_13830 [Larimichthys crocea]}	{NA}	{NA}	{NA}	{GO:0003714; transcription corepressor activity; molecular_function GO:0046983; protein dimerization activity; molecular_function}	{LN594801.1; Cyprinus carpio genome assembly common carp genome ,scaffold 000000935}	{PF05699:hAT family C-terminal dimerisation region PF06825:Heat shock factor binding protein 1}
Novelgene10439	{KKF11886.1; Retrovirus-related Pol polyprotein LINE-1 [Larimichthys crocea]}	{sp|P11369|LORF2_MOUSE; LINE-1 retrotransposable element ORF2 protein OS=Mus musculus GN=Pol PE=1 SV=2}	{cge:107979910; - - - - -}	{At2g28980; KOG1075 FOG: Reverse transcriptase R General function prediction only ;}	{NA}	{LN590678.1; Cyprinus carpio genome assembly common carp genome, scaffold: LG28, chromosome: 28}	{NA}
Novelgene1044	{NA}	{NA}	{NA}	{NA}	{NA}	{LN590713.1; Cyprinus carpio genome assembly common carp genome, scaffold: LG20, chromosome: 20}	{NA}
Novelgene10441	{XP_016664921.1; PREDICTED: zinc finger MYM-type protein 1-like [Acyrthosiphon pisum]}	{NA}	{api:100575475; - - - - -}	{NA}	{NA}	{LN590703.1; Cyprinus carpio genome assembly common carp genome, scaffold: LG6, chromosome: 6}	{NA}
Novelgene10444	{XP_016337445.1; PREDICTED: gastrula zinc finger protein XlCGF26.1-like isoform X1 [Sinocyclocheilus anshuiensis]}	{sp|P51814|ZNF41_HUMAN; Zinc finger protein 41 OS=Homo sapiens GN=ZNF41 PE=1 SV=2}	{dre:569852; - - - - -}	{Hs20547495; KOG1721 FOG: Zn-finger R General function prediction only ;}	{GO:0004017; adenylate kinase activity; molecular_function GO:0019239; deaminase activity; molecular_function GO:0046872; metal ion binding; molecular_function GO:0016151; nickel ion binding; molecular_function GO:0006464; protein modification process; biological_process}	{XM_016532811.1; PREDICTED: Sinocyclocheilus rhinocerous gastrula zinc finger protein XlCGF57.1-like (LOC107724036), mRNA}	{PF05191:Adenylate kinase, active site lid PF13465:Zinc-finger double domain PF16622:zinc-finger C2H2-type PF00096:Zinc finger, C2H2 type PF13912:C2H2-type zinc finger PF01155:Hydrogenase/urease nickel incorporation, metallochaperone, hypA PF00962:Adenosine/AMP deaminase}
Novelgene10445	{XP_016092835.1; PREDICTED: gastrula zinc finger protein XlCGF57.1-like [Sinocyclocheilus grahami]}	{sp|P51523|ZNF84_HUMAN; Zinc finger protein 84 OS=Homo sapiens GN=ZNF84 PE=1 SV=2}	{dre:108182221; - - - - -}	{Hs4508037; KOG1721 FOG: Zn-finger R General function prediction only ;}	{GO:0003677; DNA binding; molecular_function GO:0000746; conjugation; biological_process GO:0008270; zinc ion binding; molecular_function GO:0004017; adenylate kinase activity; molecular_function GO:0046872; metal ion binding; molecular_function GO:0035556; intracellular signal transduction; biological_process GO:0016151; nickel ion binding; molecular_function GO:0006464; protein modification pro…	{XM_016237349.1; PREDICTED: Sinocyclocheilus grahami gastrula zinc finger protein XlCGF57.1-like (LOC107554750), mRNA}	{PF05261:TraM protein, DNA-binding PF16622:zinc-finger C2H2-type PF13465:Zinc-finger double domain PF01155:Hydrogenase/urease nickel incorporation, metallochaperone, hypA PF11789:Zinc-finger of the MIZ type in Nse subunit PF13912:C2H2-type zinc finger PF05191:Adenylate kinase, active site lid PF00130:Phorbol esters/diacylglycerol binding domain (C1 domain) PF00096:Zinc finger, C2H2 type}
Novelgene10448	{NA}	{NA}	{NA}	{NA}	{GO:0005198; NA GO:0019028; viral capsid; cellular_component}	{LN591218.1; Cyprinus carpio genome assembly common carp genome ,scaffold 000028985}	{PF08398:Parvovirus coat protein VP1}
Novelgene10449	{XP_016143382.1; PREDICTED: sodium- and chloride-dependent GABA transporter 1-like isoform X2 [Sinocyclocheilus grahami]}	{sp|P30531|SC6A1_HUMAN; Sodium- and chloride-dependent GABA transporter 1 OS=Homo sapiens GN=SLC6A1 PE=1 SV=2}	{mze:101481342; K05034 SLC6A1 solute carrier family 6 (neurotransmitter transporter, GABA) member 1 - ko04727; Organismal Systems; Nervous system; GABAergic synapse}	{Hs13648275; KOG3660 Sodium-neurotransmitter symporter T Signal transduction mechanisms ;}	{NA}	{LN592826.1; Cyprinus carpio genome assembly common carp genome ,scaffold 000000346}	{NA}
Novelgene1045	{NA}	{NA}	{NA}	{NA}	{NA}	{LN591124.1; Cyprinus carpio genome assembly common carp genome ,scaffold 000028823}	{NA}
Novelgene10450	{BAE46429.1; ORF2-encoded protein, partial [Danio rerio]}	{sp|Q2PG55|S6A13_MACFA; Sodium- and chloride-dependent GABA transporter 2 OS=Macaca fascicularis GN=SLC6A13 PE=2 SV=1}	{lco:109138802; - - - - -}	{Hs21361581; KOG3660 Sodium-neurotransmitter symporter T Signal transduction mechanisms ;}	{NA}	{KJ424361.1; Allotetraploid red crucian carp x Cyprinus carpio clone BAC AT150F8.1, complete sequence}	{NA}
Novelgene10451	{NA}	{NA}	{NA}	{NA}	{NA}	{KF713495.1; Carassius gibelio dsx and mab-3 related transcription factor 1-2 (Dmrt1-2) gene, complete cds}	{NA}
Novelgene10452	{NA}	{NA}	{NA}	{NA}	{GO:0009058; biosynthetic process; biological_process}	{LN590684.1; Cyprinus carpio genome assembly common carp genome, scaffold: LG18, chromosome: 18}	{PF02514:CobN/Magnesium Chelatase}
Novelgene10453	{KTF90217.1; hypothetical protein cypCar_00042448, partial [Cyprinus carpio]}	{NA}	{dre:101882030; - - - - -}	{NA}	{GO:0009405; pathogenesis; biological_process GO:0005737; cytoplasm; cellular_component GO:0016020; membrane; cellular_component GO:0006007; glucose catabolic process; biological_process GO:0030145; manganese ion binding; molecular_function GO:0004619; phosphoglycerate mutase activity; molecular_function}	{LN591185.1; Cyprinus carpio genome assembly common carp genome ,scaffold 000028925}	{PF06415:BPG-independent PGAM N-terminus (iPGM_N) PF02430:Apical membrane antigen 1}
Novelgene10454	{XP_018957003.1; PREDICTED: uncharacterized protein LOC109087234 isoform X2 [Cyprinus carpio]}	{NA}	{NA}	{NA}	{NA}	{LN590718.1; Cyprinus carpio genome assembly common carp genome, scaffold: LG9, chromosome: 9}	{NA}
Novelgene10455	{KTF91164.1; hypothetical protein cypCar_00013377 [Cyprinus carpio]}	{sp|Q3UGP8|AG10B_MOUSE; Putative Dol-P-Glc:Glc(2)Man(9)GlcNAc(2)-PP-Dol alpha-1,2-glucosyltransferase OS=Mus musculus GN=Alg10b PE=1 SV=1}	{dre:100331575; K03850 ALG10 alpha-1,2-glucosyltransferase 2.4.1.256 ko00510; Metabolism; Glycan biosynthesis and metabolism; N-Glycan biosynthesis}	{Hs22055947; KOG2642 Alpha-1,2 glucosyltransferase/transcriptional activator OKIT Posttranslational modification, protein turnover, chaperones ; Transcription ; Lipid transport and metabolism ; Signal transduction mechanisms ;}	{GO:0006488; dolichol-linked oligosaccharide biosynthetic process; biological_process GO:0005789; endoplasmic reticulum membrane; cellular_component GO:0004583; dolichyl-phosphate-glucose-glycolipid alpha-glucosyltransferase activity; molecular_function GO:0005179; hormone activity; molecular_function GO:0005576; NA}	{LN590691.1; Cyprinus carpio genome assembly common carp genome, scaffold: LG8, chromosome: 8}	{PF04922:DIE2/ALG10 family PF00159:Pancreatic hormone peptide}
Novelgene10456	{KTF91167.1; hypothetical protein cypCar_00013379 [Cyprinus carpio]}	{sp|Q9KC63|ILVA_BACHD; L-threonine dehydratase biosynthetic IlvA OS=Bacillus halodurans (strain ATCC BAA-125 / DSM 18197 / FERM 7344 / JCM 9153 / C-125) GN=ilvA PE=3 SV=1}	{xma:102227422; - - - - -}	{NA}	{GO:0003677; DNA binding; molecular_function}	{LN590691.1; Cyprinus carpio genome assembly common carp genome, scaffold: LG8, chromosome: 8}	{PF04218:CENP-B N-terminal DNA-binding domain}
Novelgene10457	{NA}	{NA}	{NA}	{NA}	{NA}	{LN593315.1; Cyprinus carpio genome assembly common carp genome ,scaffold 000002904}	{NA}
Novelgene10459	{XP_016312917.1; PREDICTED: LOW QUALITY PROTEIN: ceramide kinase [Sinocyclocheilus anshuiensis]}	{sp|Q8TCT0|CERK1_HUMAN; Ceramide kinase OS=Homo sapiens GN=CERK PE=1 SV=1}	{dre:558496; K04715 E2.7.1.138, CERK ceramide kinase 2.7.1.138 ko00600; Metabolism; Lipid metabolism; Sphingolipid metabolism}	{Hs20336726; KOG1115 Ceramide kinase IT Lipid transport and metabolism ; Signal transduction mechanisms ;}	{GO:0016301; kinase activity; molecular_function GO:0042246; tissue regeneration; biological_process GO:0007155; cell adhesion; biological_process GO:0016021; integral to membrane; cellular_component}	{LN590697.1; Cyprinus carpio genome assembly common carp genome, scaffold: LG15, chromosome: 15}	{PF00781:Diacylglycerol kinase catalytic domain PF04923:Ninjurin }
Novelgene10460	{NA}	{NA}	{NA}	{NA}	{NA}	{LN590774.1; Cyprinus carpio genome assembly common carp genome ,scaffold 000000211}	{NA}
Novelgene10461	{XP_016316121.1; PREDICTED: zinc finger protein 2-like isoform X1 [Sinocyclocheilus anshuiensis]}	{NA}	{NA}	{NA}	{GO:0005515; protein binding; molecular_function}	{LN590774.1; Cyprinus carpio genome assembly common carp genome ,scaffold 000000211}	{PF00514:Armadillo/beta-catenin-like repeat}
Novelgene10464	{NA}	{NA}	{NA}	{NA}	{NA}	{LN599977.1; Cyprinus carpio genome assembly common carp genome ,scaffold 000011308}	{NA}
Novelgene10466	{NA}	{NA}	{NA}	{NA}	{NA}	{LN590691.1; Cyprinus carpio genome assembly common carp genome, scaffold: LG8, chromosome: 8}	{NA}
Novelgene10467	{XP_016375466.1; PREDICTED: piggyBac transposable element-derived protein 4-like isoform X2 [Sinocyclocheilus rhinocerous]}	{NA}	{NA}	{NA}	{NA}	{FJ774071.1; Carassius auratus gibelio Dazl (Dazl) gene, complete cds}	{NA}
Novelgene10468	{CAI11836.1; novel protein containing multiple scavenger receptor cysteine-rich (SRCR) domains similar to vertebrate deleted in malignant brain tumors 1 (DMBT1), partial [Danio rerio]}	{sp|Q86VB7|C163A_HUMAN; Scavenger receptor cysteine-rich type 1 protein M130 OS=Homo sapiens GN=CD163 PE=1 SV=2}	{ipu:108262649; - - - - -}	{NA}	{GO:0005044; scavenger receptor activity; molecular_function GO:0016020; membrane; cellular_component GO:0005044; scavenger receptor activity; molecular_function GO:0016020; membrane; cellular_component GO:0005044; scavenger receptor activity; molecular_function GO:0016020; membrane; cellular_component}	{LN593951.1; Cyprinus carpio genome assembly common carp genome ,scaffold 000001842}	{PF00530:Scavenger receptor cysteine-rich domain PF00530:Scavenger receptor cysteine-rich domain PF00530:Scavenger receptor cysteine-rich domain}
Novelgene10472	{KTF87057.1; hypothetical protein cypCar_00038092 [Cyprinus carpio]}	{sp|Q5RGQ2|ANM8B_DANRE; Protein arginine N-methyltransferase 8-B OS=Danio rerio GN=prmt8b PE=2 SV=2}	{dre:564110; K11439 PRMT8 type I protein arginine methyltransferase 2.1.1.319 -}	{Hs21314692; KOG1499 Protein arginine N-methyltransferase PRMT1 and related enzymes OKT Posttranslational modification, protein turnover, chaperones ; Transcription ; Signal transduction mechanisms ;}	{GO:0005634; nucleus; cellular_component GO:0006355; regulation of transcription, DNA-dependent; biological_process GO:0006355; regulation of transcription, DNA-dependent; biological_process GO:0005634; nucleus; cellular_component}	{LN590711.1; Cyprinus carpio genome assembly common carp genome, scaffold: LG40, chromosome: 40}	{PF02165:Wilm's tumour protein PF02165:Wilm's tumour protein}
Novelgene10473	{NA}	{NA}	{NA}	{NA}	{GO:0030247; polysaccharide binding; molecular_function}	{LN590983.1; Cyprinus carpio genome assembly common carp genome ,scaffold 000001035}	{PF13947:Wall-associated receptor kinase galacturonan-binding}
Novelgene10475	{NA}	{NA}	{NA}	{NA}	{NA}	{LN590983.1; Cyprinus carpio genome assembly common carp genome ,scaffold 000001035}	{NA}
Novelgene10476	{NA}	{NA}	{NA}	{NA}	{GO:0016020; membrane; cellular_component GO:0005622; intracellular; cellular_component GO:0003676; nucleic acid binding; molecular_function}	{LN598528.1; Cyprinus carpio genome assembly common carp genome ,scaffold 000028957}	{PF02308:MgtC family PF00570:HRDC domain}
Novelgene10478	{NA}	{NA}	{NA}	{NA}	{NA}	{LN593847.1; Cyprinus carpio genome assembly common carp genome ,scaffold 000004962}	{NA}
Novelgene1048	{XP_016359487.1; PREDICTED: zinc finger protein 239-like [Sinocyclocheilus anshuiensis]}	{sp|Q5R5U3|ZN271_PONAB; Zinc finger protein 271 OS=Pongo abelii GN=ZNF271 PE=2 SV=1}	{dre:799653; - - - - -}	{Hs15375326; KOG1721 FOG: Zn-finger R General function prediction only ;}	{GO:0006464; protein modification process; biological_process GO:0016151; nickel ion binding; molecular_function GO:0046872; metal ion binding; molecular_function GO:0006886; intracellular protein transport; biological_process GO:0030127; COPII vesicle coat; cellular_component GO:0006281; DNA repair; biological_process GO:0035556; intracellular signal transduction; biological_process GO:0006888; …	{XM_016542051.1; PREDICTED: Sinocyclocheilus rhinocerous zinc finger protein 271-like (LOC107731064), transcript variant X2, mRNA}	{PF05191:Adenylate kinase, active site lid PF00412:LIM domain PF00130:Phorbol esters/diacylglycerol binding domain (C1 domain) PF07975:TFIIH C1-like domain PF00096:Zinc finger, C2H2 type PF13912:C2H2-type zinc finger PF01155:Hydrogenase/urease nickel incorporation, metallochaperone, hypA PF04810:Sec23/Sec24 zinc finger PF13465:Zinc-finger double domain PF16622:zinc-finger C2H2-type}
Novelgene10481	{NA}	{NA}	{NA}	{NA}	{NA}	{LN595507.1; Cyprinus carpio genome assembly common carp genome ,scaffold 000000055}	{NA}
Novelgene10483	{NA}	{NA}	{NA}	{NA}	{NA}	{LN596648.1; Cyprinus carpio genome assembly common carp genome ,scaffold 000002964}	{NA}
Novelgene10484	{NA}	{NA}	{NA}	{NA}	{NA}	{LN590681.1; Cyprinus carpio genome assembly common carp genome, scaffold: LG47, chromosome: 47}	{NA}
Novelgene10485	{NA}	{NA}	{NA}	{NA}	{NA}	{LN590706.1; Cyprinus carpio genome assembly common carp genome, scaffold: LG36, chromosome: 36}	{NA}
Novelgene10487	{NA}	{NA}	{NA}	{NA}	{NA}	{LN590677.1; Cyprinus carpio genome assembly common carp genome, scaffold: LG7, chromosome: 7}	{NA}
Novelgene10488	{NA}	{NA}	{NA}	{NA}	{GO:0019087; transformation of host cell by virus; biological_process GO:0016021; integral to membrane; cellular_component}	{LN590677.1; Cyprinus carpio genome assembly common carp genome, scaffold: LG7, chromosome: 7}	{PF05297:Herpesvirus latent membrane protein 1 (LMP1)}
Novelgene10489	{XP_018937910.1; PREDICTED: probable G protein-coupled receptor 85 [Cyprinus carpio]}	{sp|Q9I919|GPR85_DANRE; Probable G protein-coupled receptor 85 OS=Danio rerio GN=gpr85 PE=2 SV=1}	{mze:101473850; K04302 GPR85, SREB2 G protein-coupled receptor 85 - -}	{Hs9507141; KOG3656 FOG: 7 transmembrane receptor R General function prediction only ;}	{GO:0016021; integral to membrane; cellular_component GO:0007186; G-protein coupled receptor protein signaling pathway; biological_process GO:0016021; integral to membrane; cellular_component GO:0004930; G-protein coupled receptor activity; molecular_function GO:0019031; viral envelope; cellular_component}	{CT583719.6; Zebrafish DNA sequence from clone DKEY-112E7 in linkage group 4, complete sequence}	{PF00335:Tetraspanin family PF00951:Arterivirus GL envelope glycoprotein PF00001:7 transmembrane receptor (rhodopsin family)}
Novelgene1049	{XP_016110747.1; PREDICTED: gastrula zinc finger protein XlCGF8.2DB-like [Sinocyclocheilus grahami]}	{sp|Q6NX49|ZN544_HUMAN; Zinc finger protein 544 OS=Homo sapiens GN=ZNF544 PE=1 SV=1}	{dre:570825; - - - - -}	{Hs7656871; KOG1721 FOG: Zn-finger R General function prediction only ;}	{GO:0006281; DNA repair; biological_process GO:0008270; zinc ion binding; molecular_function GO:0003676; nucleic acid binding; molecular_function GO:0046872; metal ion binding; molecular_function GO:0006351; transcription, DNA-dependent; biological_process GO:0006464; protein modification process; biological_process GO:0016151; nickel ion binding; molecular_function GO:0046872; metal ion binding;…	{XM_019070535.1; PREDICTED: Cyprinus carpio gastrula zinc finger protein XlCGF57.1-like (LOC109053086), mRNA}	{PF13912:C2H2-type zinc finger PF01096:Transcription factor S-II (TFIIS) PF13465:Zinc-finger double domain PF00096:Zinc finger, C2H2 type PF07975:TFIIH C1-like domain PF16622:zinc-finger C2H2-type PF00130:Phorbol esters/diacylglycerol binding domain (C1 domain) PF16622:zinc-finger C2H2-type PF00096:Zinc finger, C2H2 type PF13465:Zinc-finger double domain PF01155:Hydrogenase/urease nickel incorpor…
Novelgene10490	{NA}	{NA}	{NA}	{NA}	{NA}	{LN590677.1; Cyprinus carpio genome assembly common carp genome, scaffold: LG7, chromosome: 7}	{NA}
Novelgene10492	{NA}	{NA}	{NA}	{NA}	{NA}	{LN590691.1; Cyprinus carpio genome assembly common carp genome, scaffold: LG8, chromosome: 8}	{NA}
Novelgene10494	{NA}	{NA}	{NA}	{NA}	{NA}	{LN591112.1; Cyprinus carpio genome assembly common carp genome ,scaffold 000002388}	{NA}
Novelgene10495	{NA}	{NA}	{NA}	{NA}	{GO:0006323; DNA packaging; biological_process}	{LN590801.1; Cyprinus carpio genome assembly common carp genome ,scaffold 000000324}	{PF02500:Probable DNA packing protein, N-terminus }
Novelgene10496	{XP_018948127.1; PREDICTED: transcription factor EC-like isoform X2 [Cyprinus carpio]}	{sp|Q5XFQ6|TFEC_CHICK; Transcription factor EC OS=Gallus gallus GN=TFEC PE=2 SV=1}	{mze:101475972; K15591 TFEC transcription factor EC - -}	{Hs6912702; KOG1318 Helix loop helix transcription factor EB K Transcription ;}	{GO:0006355; regulation of transcription, DNA-dependent; biological_process}	{LN594357.1; Cyprinus carpio genome assembly common carp genome ,scaffold 000009343}	{PF11851:Domain of unknown function (DUF3371)}
Novelgene10497	{NA}	{NA}	{NA}	{NA}	{NA}	{LN590698.1; Cyprinus carpio genome assembly common carp genome, scaffold: LG17, chromosome: 17}	{NA}
Novelgene1050	{XP_016359491.1; PREDICTED: gastrula zinc finger protein XlCGF57.1-like isoform X2 [Sinocyclocheilus anshuiensis]}	{sp|Q5R8X1|ZN665_PONAB; Zinc finger protein 665 OS=Pongo abelii GN=ZNF665 PE=2 SV=1}	{sasa:106590932; - - - - -}	{Hs13376052; KOG1721 FOG: Zn-finger R General function prediction only ;}	{GO:0008270; zinc ion binding; molecular_function GO:0035556; intracellular signal transduction; biological_process GO:0046872; metal ion binding; molecular_function}	{XM_016504004.1; PREDICTED: Sinocyclocheilus anshuiensis gastrula zinc finger protein XlCGF57.1-like (LOC107701866), transcript variant X1, mRNA}	{PF13465:Zinc-finger double domain PF00130:Phorbol esters/diacylglycerol binding domain (C1 domain) PF16622:zinc-finger C2H2-type PF00096:Zinc finger, C2H2 type PF01428:AN1-like Zinc finger PF13912:C2H2-type zinc finger}
Novelgene10501	{NA}	{NA}	{NA}	{NA}	{NA}	{LN593628.1; Cyprinus carpio genome assembly common carp genome ,scaffold 000000970}	{NA}
Novelgene10502	{NA}	{NA}	{NA}	{NA}	{NA}	{LN590673.1; Cyprinus carpio genome assembly common carp genome, scaffold: LG45, chromosome: 45}	{NA}
Novelgene10503	{NA}	{NA}	{NA}	{NA}	{NA}	{LN590673.1; Cyprinus carpio genome assembly common carp genome, scaffold: LG45, chromosome: 45}	{NA}
Novelgene10504	{NA}	{NA}	{NA}	{NA}	{NA}	{LN590677.1; Cyprinus carpio genome assembly common carp genome, scaffold: LG7, chromosome: 7}	{NA}
Novelgene10506	{XP_016390984.1; PREDICTED: F-box/LRR-repeat protein 14 [Sinocyclocheilus rhinocerous]}	{sp|Q17R01|FXL14_BOVIN; F-box/LRR-repeat protein 14 OS=Bos taurus GN=FBXL14 PE=2 SV=1}	{mze:101486866; K10280 FBXL14 F-box and leucine-rich repeat protein 14 - -}	{Hs22061735; KOG1947 Leucine rich repeat proteins, some proteins contain F-box R General function prediction only ;}	{GO:0043565; sequence-specific DNA binding; molecular_function GO:0005515; protein binding; molecular_function GO:0006270; DNA-dependent DNA replication initiation; biological_process GO:0006275; regulation of DNA replication; biological_process GO:0005524; ATP binding; molecular_function}	{XM_016535498.1; PREDICTED: Sinocyclocheilus rhinocerous F-box/LRR-repeat protein 14 (LOC107726031), mRNA}	{PF00646:F-box domain PF00560:Leucine Rich Repeat PF13855:Leucine rich repeat PF12937:F-box-like PF13516:Leucine Rich repeat PF08299:Bacterial dnaA protein helix-turn-helix}
Novelgene10507	{XP_016299602.1; PREDICTED: uncharacterized protein LOC107656324 [Sinocyclocheilus anshuiensis]}	{sp|Q4A0V8|UAFA_STAS1; Uro-adherence factor A OS=Staphylococcus saprophyticus subsp. saprophyticus (strain ATCC 15305 / DSM 20229) GN=uafA PE=1 SV=1}	{ipu:108274789; - - - - -}	{NA}	{GO:0003677; DNA binding; molecular_function GO:0008270; zinc ion binding; molecular_function GO:0005634; nucleus; cellular_component GO:0042128; nitrate assimilation; biological_process GO:0042803; protein homodimerization activity; molecular_function GO:0042162; telomeric DNA binding; molecular_function}	{XM_016535308.1; PREDICTED: Sinocyclocheilus rhinocerous uncharacterized LOC107725890 (LOC107725890), mRNA}	{PF07573:Nitrogen regulatory protein AreA N terminus PF08558:Telomere repeat binding factor (TRF)}
Novelgene10508	{NA}	{NA}	{NA}	{NA}	{NA}	{LN590676.1; Cyprinus carpio genome assembly common carp genome, scaffold: LG34, chromosome: 34}	{NA}
Novelgene10509	{XP_016413160.1; PREDICTED: tubulin--tyrosine ligase-like protein 12 [Sinocyclocheilus rhinocerous]}	{NA}	{NA}	{NA}	{NA}	{LN590683.1; Cyprinus carpio genome assembly common carp genome, scaffold: LG38, chromosome: 38}	{NA}
Novelgene1051	{XP_018926080.1; PREDICTED: gastrula zinc finger protein XlCGF57.1-like [Cyprinus carpio]}	{sp|Q61116|ZN235_MOUSE; Zinc finger protein 235 OS=Mus musculus GN=Znf235 PE=2 SV=1}	{sasa:106594954; - - - - -}	{Hs12056482; KOG1721 FOG: Zn-finger R General function prediction only ;}	{GO:0006281; DNA repair; biological_process GO:0046872; metal ion binding; molecular_function GO:0035556; intracellular signal transduction; biological_process GO:0008270; zinc ion binding; molecular_function}	{XM_019070535.1; PREDICTED: Cyprinus carpio gastrula zinc finger protein XlCGF57.1-like (LOC109053086), mRNA}	{PF07975:TFIIH C1-like domain PF00130:Phorbol esters/diacylglycerol binding domain (C1 domain) PF00096:Zinc finger, C2H2 type PF16622:zinc-finger C2H2-type PF13465:Zinc-finger double domain PF13912:C2H2-type zinc finger}
Novelgene10510	{NA}	{NA}	{NA}	{NA}	{NA}	{LN590696.1; Cyprinus carpio genome assembly common carp genome, scaffold: LG32, chromosome: 32}	{NA}
Novelgene10512	{XP_018953338.1; PREDICTED: LOW QUALITY PROTEIN: SH3 and multiple ankyrin repeat domains protein 3-like [Cyprinus carpio]}	{sp|Q4ACU6|SHAN3_MOUSE; SH3 and multiple ankyrin repeat domains protein 3 OS=Mus musculus GN=Shank3 PE=1 SV=3}	{tru:101061641; K15009 SHANK SH3 and multiple ankyrin repeat domains protein - ko04724; Organismal Systems; Nervous system; Glutamatergic synapse}	{Hs11968152_1; KOG0504 FOG: Ankyrin repeat R General function prediction only ;}	{NA}	{LN595960.1; Cyprinus carpio genome assembly common carp genome ,scaffold 000001108}	{NA}
Novelgene10513	{KTF78664.1; hypothetical protein cypCar_00045545, partial [Cyprinus carpio]}	{sp|Q9BYB0|SHAN3_HUMAN; SH3 and multiple ankyrin repeat domains protein 3 OS=Homo sapiens GN=SHANK3 PE=1 SV=3}	{tng:GSTEN00004060G001; K15009 SHANK SH3 and multiple ankyrin repeat domains protein - ko04724; Organismal Systems; Nervous system; Glutamatergic synapse}	{Hs22064210; KOG0504 FOG: Ankyrin repeat R General function prediction only ;}	{NA}	{LN595960.1; Cyprinus carpio genome assembly common carp genome ,scaffold 000001108}	{NA}
Novelgene10516	{XP_018951613.1; PREDICTED: uncharacterized protein LOC109081066 [Cyprinus carpio]}	{sp|Q99315|YG31B_YEAST; Transposon Ty3-G Gag-Pol polyprotein OS=Saccharomyces cerevisiae (strain ATCC 204508 / S288c) GN=TY3B-G PE=1 SV=3}	{xtr:105947305; - - - - -}	{At2g05610; KOG0017 FOG: Transposon-encoded proteins with TYA, reverse transcriptase, integrase domains in various combinations R General function prediction only ;}	{NA}	{LN594267.1; Cyprinus carpio genome assembly common carp genome ,scaffold 000002432}	{NA}
Novelgene10517	{NA}	{NA}	{NA}	{NA}	{NA}	{LN596710.1; Cyprinus carpio genome assembly common carp genome ,scaffold 000029050}	{NA}
Novelgene10518	{NA}	{NA}	{NA}	{NA}	{NA}	{LN590691.1; Cyprinus carpio genome assembly common carp genome, scaffold: LG8, chromosome: 8}	{NA}
Novelgene10520	{NA}	{NA}	{NA}	{NA}	{NA}	{LN590691.1; Cyprinus carpio genome assembly common carp genome, scaffold: LG8, chromosome: 8}	{NA}
Novelgene10521	{XP_018944100.1; PREDICTED: palmitoyltransferase ZDHHC17-like [Cyprinus carpio]}	{sp|Q8IUH5|ZDH17_HUMAN; Palmitoyltransferase ZDHHC17 OS=Homo sapiens GN=ZDHHC17 PE=1 SV=2}	{dre:100148543; K20032 ZDHHC13_17, HIP14 palmitoyltransferase ZDHHC13/17 2.3.1.225 -}	{Hs22060186; KOG0509 Ankyrin repeat and DHHC-type Zn-finger domain containing proteins R General function prediction only ;}	{NA}	{LN590691.1; Cyprinus carpio genome assembly common carp genome, scaffold: LG8, chromosome: 8}	{NA}
Novelgene10522	{XP_014354004.1; PREDICTED: palmitoyltransferase ZDHHC17 [Latimeria chalumnae]}	{sp|Q80TN5|ZDH17_MOUSE; Palmitoyltransferase ZDHHC17 OS=Mus musculus GN=Zdhhc17 PE=1 SV=2}	{dre:100148543; K20032 ZDHHC13_17, HIP14 palmitoyltransferase ZDHHC13/17 2.3.1.225 -}	{Hs22060186; KOG0509 Ankyrin repeat and DHHC-type Zn-finger domain containing proteins R General function prediction only ;}	{GO:0005515; protein binding; molecular_function}	{LN590691.1; Cyprinus carpio genome assembly common carp genome, scaffold: LG8, chromosome: 8}	{PF13606:Ankyrin repeat}
Novelgene10523	{XP_012687938.1; PREDICTED: A disintegrin and metalloproteinase with thrombospondin motifs 2-like [Clupea harengus]}	{sp|P34257|TC3A_CAEEL; Transposable element Tc3 transposase OS=Caenorhabditis elegans GN=tc3a PE=1 SV=1}	{dya:Dyak_GE27752; - - - - -}	{NA}	{GO:0003677; DNA binding; molecular_function GO:0008270; zinc ion binding; molecular_function GO:0005634; nucleus; cellular_component GO:0042128; nitrate assimilation; biological_process}	{LN595330.1; Cyprinus carpio genome assembly common carp genome ,scaffold 000029073}	{PF07573:Nitrogen regulatory protein AreA N terminus}
Novelgene10524	{NA}	{NA}	{NA}	{NA}	{NA}	{LN590701.1; Cyprinus carpio genome assembly common carp genome, scaffold: LG1, chromosome: 1}	{NA}
Novelgene10525	{NA}	{NA}	{NA}	{NA}	{NA}	{LN590686.1; Cyprinus carpio genome assembly common carp genome, scaffold: LG35, chromosome: 35}	{NA}
Novelgene10527	{NA}	{NA}	{NA}	{NA}	{NA}	{LN590691.1; Cyprinus carpio genome assembly common carp genome, scaffold: LG8, chromosome: 8}	{NA}
Novelgene10529	{KTG39344.1; hypothetical protein cypCar_00005058 [Cyprinus carpio]}	{sp|Q6IQP3|CALUA_DANRE; Calumenin-A OS=Danio rerio GN=calua PE=2 SV=1}	{dre:415241; - - - - -}	{Hs4502551; KOG4223 Reticulocalbin, calumenin, DNA supercoiling factor, and related Ca2+-binding proteins of the CREC family (EF-Hand protein superfamily) TU Signal transduction mechanisms ; Intracellular trafficking, secretion, and vesicular transport ;}	{GO:0005509; calcium ion binding; molecular_function}	{LN590722.1; Cyprinus carpio genome assembly common carp genome ,scaffold 000000022}	{PF13833:EF-hand domain pair PF13499:EF-hand domain pair PF13405:EF-hand domain PF13202:EF hand PF00036:EF hand}
Novelgene10530	{NA}	{NA}	{NA}	{NA}	{NA}	{LN590691.1; Cyprinus carpio genome assembly common carp genome, scaffold: LG8, chromosome: 8}	{NA}
Novelgene10531	{NA}	{NA}	{NA}	{NA}	{GO:0003723; RNA binding; molecular_function GO:0001522; pseudouridine synthesis; biological_process GO:0009451; RNA modification; biological_process GO:0009982; pseudouridine synthase activity; molecular_function}	{LN590691.1; Cyprinus carpio genome assembly common carp genome, scaffold: LG8, chromosome: 8}	{PF01416:tRNA pseudouridine synthase}
Novelgene10532	{NA}	{NA}	{NA}	{NA}	{GO:0051382; kinetochore assembly; biological_process GO:0006281; DNA repair; biological_process}	{XM_016534938.1; PREDICTED: Sinocyclocheilus rhinocerous ubiquitin-conjugating enzyme E2 H (LOC107725612), mRNA}	{PF09415:CENP-S associating Centromere protein X}
Novelgene10533	{NA}	{NA}	{NA}	{NA}	{NA}	{LN591001.1; Cyprinus carpio genome assembly common carp genome ,scaffold 000001097}	{NA}
Novelgene10534	{KTF89164.1; hypothetical protein cypCar_00008157, partial [Cyprinus carpio]}	{NA}	{apla:101804914; - - - - -}	{NA}	{NA}	{LN590677.1; Cyprinus carpio genome assembly common carp genome, scaffold: LG7, chromosome: 7}	{NA}
Novelgene10536	{NA}	{NA}	{NA}	{NA}	{NA}	{LN590688.1; Cyprinus carpio genome assembly common carp genome, scaffold: LG48, chromosome: 48}	{NA}
Novelgene1054	{XP_019217763.1; PREDICTED: LOW QUALITY PROTEIN: RNA-directed DNA polymerase from mobile element jockey-like, partial [Oreochromis niloticus]}	{sp|Q95SX7|RTBS_DROME; Probable RNA-directed DNA polymerase from transposon BS OS=Drosophila melanogaster GN=RTase PE=2 SV=1}	{lco:109138802; - - - - -}	{CE11712_2; KOG1075 FOG: Reverse transcriptase R General function prediction only ;}	{NA}	{LN591966.1; Cyprinus carpio genome assembly common carp genome ,scaffold 000002078}	{NA}
Novelgene10540	{KTG47774.1; hypothetical protein cypCar_00012145 [Cyprinus carpio]}	{sp|Q704S8|CACP_RAT; Carnitine O-acetyltransferase OS=Rattus norvegicus GN=Crat PE=1 SV=1}	{ipu:108274804; K00624 E2.3.1.7 carnitine O-acetyltransferase 2.3.1.7 ko04146; Cellular Processes; Transport and catabolism; Peroxisome}	{Hs21618334; KOG3717 Carnitine O-acyltransferase CRAT I Lipid transport and metabolism ;}	{GO:0016772; transferase activity, transferring phosphorus-containing groups; molecular_function GO:0016746; transferase activity, transferring acyl groups; molecular_function GO:0016021; integral to membrane; cellular_component GO:0055114; oxidation-reduction process; biological_process GO:0016491; oxidoreductase activity; molecular_function GO:0008152; NA GO:0016746; transferase activity, trans…	{LN592415.1; Cyprinus carpio genome assembly common carp genome ,scaffold 000000143}	{PF03739:Predicted permease YjgP/YjgQ family PF00755:Choline/Carnitine o-acyltransferase PF07959:L-fucokinase PF10588:NADH-ubiquinone oxidoreductase-G iron-sulfur binding region PF00198:2-oxoacid dehydrogenases acyltransferase (catalytic domain) PF08655:DASH complex subunit Ask1 PF00755:Choline/Carnitine o-acyltransferase}
Novelgene10542	{KTF74794.1; hypothetical protein cypCar_00036127 [Cyprinus carpio]}	{sp|Q6P3W7|SCYL2_HUMAN; SCY1-like protein 2 OS=Homo sapiens GN=SCYL2 PE=1 SV=1}	{lcm:102355815; K17541 SCYL2 SCY1-like protein 2 - -}	{NA}	{GO:0015078; hydrogen ion transmembrane transporter activity; molecular_function GO:0015986; ATP synthesis coupled proton transport; biological_process GO:0045263; proton-transporting ATP synthase complex, coupling factor F(o); cellular_component}	{XM_016487162.1; PREDICTED: Sinocyclocheilus anshuiensis SCY1 like pseudokinase 2 (scyl2), transcript variant X2, mRNA}	{PF00430:ATP synthase B/B' CF(0)}
Novelgene10543	{XP_018603121.1; PREDICTED: SCY1-like protein 2 isoform X1 [Scleropages formosus]}	{sp|Q6P3W7|SCYL2_HUMAN; SCY1-like protein 2 OS=Homo sapiens GN=SCYL2 PE=1 SV=1}	{xla:108711005; K17541 SCYL2 SCY1-like protein 2 - -}	{7301728; KOG2137 Protein kinase T Signal transduction mechanisms ;}	{NA}	{LN590687.1; Cyprinus carpio genome assembly common carp genome, scaffold: LG13, chromosome: 13}	{NA}
Novelgene10544	{XP_016143405.1; PREDICTED: protein kinase C theta type [Sinocyclocheilus grahami]}	{sp|Q04759|KPCT_HUMAN; Protein kinase C theta type OS=Homo sapiens GN=PRKCQ PE=1 SV=3}	{dre:555521; K18052 PRKCQ novel protein kinase C theta type 2.7.11.13 ko04064; Environmental Information Processing; Signal transduction; NF-kappa B signaling pathway | ko04140; Cellular Processes; Transport and catabolism; Autophagy - animal | ko04660; Organismal Systems; Immune system; T cell receptor signaling pathway | ko04658; Organismal Systems; Immune system; Th1 and Th2 cell differentiati…	{Hs5453976; KOG0694 Serine/threonine protein kinase T Signal transduction mechanisms ;}	{NA}	{LN590691.1; Cyprinus carpio genome assembly common carp genome, scaffold: LG8, chromosome: 8}	{NA}
Novelgene10546	{NA}	{NA}	{NA}	{NA}	{NA}	{LN590700.1; Cyprinus carpio genome assembly common carp genome, scaffold: LG10, chromosome: 10}	{NA}
Novelgene10547	{NA}	{NA}	{NA}	{NA}	{NA}	{LN590706.1; Cyprinus carpio genome assembly common carp genome, scaffold: LG36, chromosome: 36}	{NA}
Novelgene10549	{NA}	{NA}	{NA}	{NA}	{NA}	{LN593315.1; Cyprinus carpio genome assembly common carp genome ,scaffold 000002904}	{NA}
Novelgene1055	{XP_016110759.1; PREDICTED: zinc finger protein 658B-like [Sinocyclocheilus grahami]}	{sp|Q5R5U3|ZN271_PONAB; Zinc finger protein 271 OS=Pongo abelii GN=ZNF271 PE=2 SV=1}	{dre:108182721; - - - - -}	{Hs22053927; KOG1721 FOG: Zn-finger R General function prediction only ;}	{GO:0006281; DNA repair; biological_process GO:0004017; adenylate kinase activity; molecular_function GO:0008270; zinc ion binding; molecular_function GO:0006270; DNA-dependent DNA replication initiation; biological_process GO:0035556; intracellular signal transduction; biological_process GO:0016151; nickel ion binding; molecular_function GO:0006464; protein modification process; biological_proce…	{LN590750.1; Cyprinus carpio genome assembly common carp genome ,scaffold 000000116}	{PF05191:Adenylate kinase, active site lid PF05495:CHY zinc finger PF07975:TFIIH C1-like domain PF00130:Phorbol esters/diacylglycerol binding domain (C1 domain) PF00096:Zinc finger, C2H2 type PF13912:C2H2-type zinc finger PF01155:Hydrogenase/urease nickel incorporation, metallochaperone, hypA PF02724:CDC45-like protein PF00628:PHD-finger PF01428:AN1-like Zinc finger PF13465:Zinc-finger double dom…
Novelgene10550	{ACO51862.1; Transposable element Tc1 transposase [Rana catesbeiana]}	{NA}	{NA}	{NA}	{GO:0003677; DNA binding; molecular_function GO:0009307; DNA restriction-modification system; biological_process GO:0009036; Type II site-specific deoxyribonuclease activity; molecular_function}	{LN590683.1; Cyprinus carpio genome assembly common carp genome, scaffold: LG38, chromosome: 38}	{PF09572:XamI restriction endonuclease}
Novelgene10551	{NA}	{NA}	{NA}	{NA}	{GO:0008270; zinc ion binding; molecular_function}	{LN590689.1; Cyprinus carpio genome assembly common carp genome, scaffold: LG29, chromosome: 29}	{PF02068:Plant PEC family metallothionein}
Novelgene10552	{NA}	{NA}	{NA}	{NA}	{NA}	{LN590689.1; Cyprinus carpio genome assembly common carp genome, scaffold: LG29, chromosome: 29}	{NA}
Novelgene10553	{NA}	{NA}	{NA}	{NA}	{GO:0007605; sensory perception of sound; biological_process}	{LN590691.1; Cyprinus carpio genome assembly common carp genome, scaffold: LG8, chromosome: 8}	{PF15182:Otospiralin}
Novelgene10555	{XP_018965592.1; PREDICTED: anoctamin-3-like [Cyprinus carpio]}	{NA}	{NA}	{NA}	{GO:0019058; viral infectious cycle; biological_process}	{LN590691.1; Cyprinus carpio genome assembly common carp genome, scaffold: LG8, chromosome: 8}	{PF04537:Herpesvirus UL55 protein}
Novelgene10556	{XP_018971810.1; PREDICTED: thymic stromal cotransporter homolog [Cyprinus carpio]}	{NA}	{NA}	{NA}	{NA}	{LN590711.1; Cyprinus carpio genome assembly common carp genome, scaffold: LG40, chromosome: 40}	{NA}
Novelgene10557	{NA}	{NA}	{NA}	{NA}	{GO:0006810; transport; biological_process GO:0016192; vesicle-mediated transport; biological_process GO:0016021; integral to membrane; cellular_component}	{LN591439.1; Cyprinus carpio genome assembly common carp genome ,scaffold 000000548}	{PF00957:Synaptobrevin PF12679:ABC-2 family transporter protein}
Novelgene10559	{NA}	{NA}	{NA}	{NA}	{NA}	{XM_019102854.1; PREDICTED: Cyprinus carpio thyrotropin-releasing hormone-degrading ectoenzyme-like (LOC109088706), partial mRNA}	{NA}
Novelgene1056	{OCA37923.1; hypothetical protein XENTR_v90011598mg [Xenopus tropicalis]}	{NA}	{NA}	{NA}	{NA}	{LN596258.1; Cyprinus carpio genome assembly common carp genome ,scaffold 000006661}	{NA}
Novelgene10561	{XP_016428343.1; PREDICTED: acyl-CoA synthetase short-chain family member 3, mitochondrial-like [Sinocyclocheilus rhinocerous]}	{sp|Q14DH7|ACSS3_MOUSE; Acyl-CoA synthetase short-chain family member 3, mitochondrial OS=Mus musculus GN=Acss3 PE=1 SV=2}	{xma:102236831; K01908 prpE propionyl-CoA synthetase 6.2.1.17 ko00640; Metabolism; Carbohydrate metabolism; Propanoate metabolism}	{Hs13375727; KOG1175 Acyl-CoA synthetase I Lipid transport and metabolism ;}	{NA}	{LN590691.1; Cyprinus carpio genome assembly common carp genome, scaffold: LG8, chromosome: 8}	{NA}
Novelgene10564	{KMQ86560.1; transposable element tcb1 transposase [Lasius niger]}	{NA}	{NA}	{NA}	{NA}	{LN590675.1; Cyprinus carpio genome assembly common carp genome, scaffold: LG44, chromosome: 44}	{NA}
Novelgene10565	{NA}	{NA}	{NA}	{NA}	{NA}	{XM_016493825.1; PREDICTED: Sinocyclocheilus anshuiensis golgin subfamily B member 1-like (LOC107694188), mRNA}	{NA}
Novelgene10566	{NA}	{NA}	{NA}	{NA}	{NA}	{XM_016572843.1; PREDICTED: Sinocyclocheilus rhinocerous golgin subfamily B member 1-like (LOC107755883), mRNA}	{NA}
Novelgene1057	{XP_016406377.1; PREDICTED: zinc finger protein 850-like [Sinocyclocheilus rhinocerous]}	{sp|A8MQ14|ZN850_HUMAN; Zinc finger protein 850 OS=Homo sapiens GN=ZNF850 PE=3 SV=2}	{ipu:108273840; K09228 KRAB KRAB domain-containing zinc finger protein - -}	{Hs18602253; KOG1721 FOG: Zn-finger R General function prediction only ;}	{GO:0035556; intracellular signal transduction; biological_process GO:0046872; metal ion binding; molecular_function GO:0006397; mRNA processing; biological_process GO:0008270; zinc ion binding; molecular_function GO:0006464; protein modification process; biological_process GO:0016151; nickel ion binding; molecular_function GO:0006281; DNA repair; biological_process}	{LN590711.1; Cyprinus carpio genome assembly common carp genome, scaffold: LG40, chromosome: 40}	{PF13912:C2H2-type zinc finger PF01155:Hydrogenase/urease nickel incorporation, metallochaperone, hypA PF07713:Protein of unknown function (DUF1604) PF07975:TFIIH C1-like domain PF00130:Phorbol esters/diacylglycerol binding domain (C1 domain) PF00096:Zinc finger, C2H2 type PF13465:Zinc-finger double domain PF16622:zinc-finger C2H2-type}
Novelgene10570	{NA}	{NA}	{NA}	{NA}	{NA}	{LN590950.1; Cyprinus carpio genome assembly common carp genome ,scaffold 000000902}	{NA}
Novelgene10571	{XP_016331239.1; PREDICTED: membrane-associated guanylate kinase, WW and PDZ domain-containing protein 2-like [Sinocyclocheilus anshuiensis]}	{sp|Q9WVQ1|MAGI2_MOUSE; Membrane-associated guanylate kinase, WW and PDZ domain-containing protein 2 OS=Mus musculus GN=Magi2 PE=1 SV=2}	{dre:564112; K05629 AIP1 atrophin-1 interacting protein 1 - ko04015; Environmental Information Processing; Signal transduction; Rap1 signaling pathway}	{Hs6912462; KOG3209 WW domain-containing protein R General function prediction only ;}	{GO:0005515; protein binding; molecular_function GO:0008270; zinc ion binding; molecular_function}	{LN590704.1; Cyprinus carpio genome assembly common carp genome, scaffold: LG14, chromosome: 14}	{PF00595:PDZ domain (Also known as DHR or GLGF) PF00641:Zn-finger in Ran binding protein and others}
Novelgene10572	{XP_016356092.1; PREDICTED: cysteine-rich with EGF-like domain protein 2 isoform X2 [Sinocyclocheilus anshuiensis]}	{sp|Q7SXF6|CREL2_DANRE; Cysteine-rich with EGF-like domain protein 2 OS=Danio rerio GN=creld2 PE=2 SV=2}	{adf:107330941; - - - - -}	{NA}	{NA}	{LN596039.1; Cyprinus carpio genome assembly common carp genome ,scaffold 000002558}	{NA}
Novelgene10573	{XP_019124431.1; PREDICTED: zinc finger BED domain-containing protein 1-like [Larimichthys crocea]}	{NA}	{lco:109139448; - - - - -}	{NA}	{NA}	{XR_002012209.1; PREDICTED: Cyprinus carpio uncharacterized LOC109057018 (LOC109057018), ncRNA}	{NA}
Novelgene10574	{BAE46429.1; ORF2-encoded protein, partial [Danio rerio]}	{NA}	{mze:106675560; - - - - -}	{NA}	{GO:0010038; response to metal ion; biological_process}	{LN595952.1; Cyprinus carpio genome assembly common carp genome ,scaffold 000003547}	{PF03091:CutA1 divalent ion tolerance protein}
Novelgene10575	{XP_016428335.1; PREDICTED: myogenic factor 5-like [Sinocyclocheilus rhinocerous]}	{sp|P13349|MYF5_HUMAN; Myogenic factor 5 OS=Homo sapiens GN=MYF5 PE=2 SV=2}	{xma:102224658; K18484 MYF5 myogenic factor 5 - ko04550; Cellular Processes; Cellular community - eukaryotes; Signaling pathways regulating pluripotency of stem cells}	{Hs5031929; KOG3960 Myogenic helix-loop-helix transcription factor K Transcription ;}	{GO:0007517; muscle organ development; biological_process GO:0046983; protein dimerization activity; molecular_function GO:0006355; regulation of transcription, DNA-dependent; biological_process GO:0003677; DNA binding; molecular_function GO:0005634; nucleus; cellular_component}	{LN591151.1; Cyprinus carpio genome assembly common carp genome ,scaffold 000028871}	{PF01586:Myogenic Basic domain PF00010:Helix-loop-helix DNA-binding domain}
Novelgene10576	{NA}	{NA}	{NA}	{NA}	{NA}	{LN590691.1; Cyprinus carpio genome assembly common carp genome, scaffold: LG8, chromosome: 8}	{NA}
Novelgene10577	{CDQ77123.1; unnamed protein product [Oncorhynchus mykiss]}	{sp|P47191|SYT1_CHICK; Synaptotagmin-1 OS=Gallus gallus GN=SYT1 PE=2 SV=1}	{ptg:102963749; K19905 SYT5 synaptotagmin-5 - -}	{Hs4507337; KOG1028 Ca2+-dependent phospholipid-binding protein Synaptotagmin, required for synaptic vesicle and secretory granule exocytosis TU Signal transduction mechanisms ; Intracellular trafficking, secretion, and vesicular transport ;}	{NA}	{LN590727.1; Cyprinus carpio genome assembly common carp genome ,scaffold 000000042}	{NA}
Novelgene10579	{NA}	{NA}	{NA}	{NA}	{NA}	{LN590688.1; Cyprinus carpio genome assembly common carp genome, scaffold: LG48, chromosome: 48}	{NA}
Novelgene1058	{XP_016110748.1; PREDICTED: zinc finger protein 850-like [Sinocyclocheilus grahami]}	{sp|Q5R5U3|ZN271_PONAB; Zinc finger protein 271 OS=Pongo abelii GN=ZNF271 PE=2 SV=1}	{dre:100006880; - - - - -}	{Hs15375326; KOG1721 FOG: Zn-finger R General function prediction only ;}	{GO:0006355; regulation of transcription, DNA-dependent; biological_process GO:0035556; intracellular signal transduction; biological_process GO:0008270; zinc ion binding; molecular_function GO:0004017; adenylate kinase activity; molecular_function GO:0006281; DNA repair; biological_process GO:0046872; metal ion binding; molecular_function GO:0003677; DNA binding; molecular_function GO:0006464; p…	{LN595074.1; Cyprinus carpio genome assembly common carp genome ,scaffold 000000608}	{PF01155:Hydrogenase/urease nickel incorporation, metallochaperone, hypA PF13912:C2H2-type zinc finger PF05191:Adenylate kinase, active site lid PF02701:Dof domain, zinc finger PF00096:Zinc finger, C2H2 type PF07975:TFIIH C1-like domain PF00130:Phorbol esters/diacylglycerol binding domain (C1 domain) PF02892:BED zinc finger PF01428:AN1-like Zinc finger PF16622:zinc-finger C2H2-type PF13465:Zinc-f…
Novelgene10582	{NA}	{NA}	{NA}	{NA}	{NA}	{LN590691.1; Cyprinus carpio genome assembly common carp genome, scaffold: LG8, chromosome: 8}	{NA}
Novelgene10583	{KTF76254.1; hypothetical protein cypCar_00016633 [Cyprinus carpio]}	{sp|Q5TZ18|NAV3_DANRE; Neuron navigator 3 OS=Danio rerio GN=nav3 PE=3 SV=1}	{xma:102222002; - - - - -}	{NA}	{NA}	{LN590691.1; Cyprinus carpio genome assembly common carp genome, scaffold: LG8, chromosome: 8}	{NA}
Novelgene10584	{XP_015251015.1; PREDICTED: neuron navigator 3 isoform X11 [Cyprinodon variegatus]}	{sp|Q8IVL0|NAV3_HUMAN; Neuron navigator 3 OS=Homo sapiens GN=NAV3 PE=1 SV=3}	{nle:100600781; - - - - -}	{NA}	{NA}	{LN590691.1; Cyprinus carpio genome assembly common carp genome, scaffold: LG8, chromosome: 8}	{NA}
Novelgene10586	{NA}	{NA}	{NA}	{NA}	{NA}	{LN590691.1; Cyprinus carpio genome assembly common carp genome, scaffold: LG8, chromosome: 8}	{NA}
Novelgene10587	{NA}	{NA}	{NA}	{NA}	{NA}	{LN590691.1; Cyprinus carpio genome assembly common carp genome, scaffold: LG8, chromosome: 8}	{NA}
Novelgene10589	{NA}	{NA}	{NA}	{NA}	{NA}	{LN590691.1; Cyprinus carpio genome assembly common carp genome, scaffold: LG8, chromosome: 8}	{NA}
Novelgene1059	{NA}	{NA}	{NA}	{NA}	{NA}	{LN590909.1; Cyprinus carpio genome assembly common carp genome ,scaffold 000000762}	{NA}
Novelgene10590	{XP_019123801.1; PREDICTED: RNA-directed DNA polymerase from mobile element jockey-like [Larimichthys crocea]}	{NA}	{lco:109138802; - - - - -}	{NA}	{GO:0046983; protein dimerization activity; molecular_function}	{LN590704.1; Cyprinus carpio genome assembly common carp genome, scaffold: LG14, chromosome: 14}	{PF05699:hAT family C-terminal dimerisation region}
Novelgene10591	{XP_016408685.1; PREDICTED: myelin-associated glycoprotein-like [Sinocyclocheilus rhinocerous]}	{NA}	{dre:100538209; - - - - -}	{NA}	{NA}	{LN597413.1; Cyprinus carpio genome assembly common carp genome ,scaffold 000004066}	{NA}
Novelgene10592	{ACO51862.1; Transposable element Tc1 transposase [Rana catesbeiana]}	{NA}	{NA}	{NA}	{GO:0043565; sequence-specific DNA binding; molecular_function GO:0045893; positive regulation of transcription, DNA-dependent; biological_process GO:0006352; transcription initiation, DNA-dependent; biological_process GO:0003700; sequence-specific DNA binding transcription factor activity; molecular_function GO:0016987; sigma factor activity; molecular_function GO:0006355; regulation of transcri…	{LN590683.1; Cyprinus carpio genome assembly common carp genome, scaffold: LG38, chromosome: 38}	{PF08281:Sigma-70, region 4 PF04814:Hepatocyte nuclear factor 1 (HNF-1), N terminus PF00356:Bacterial regulatory proteins, lacI family PF01381:Helix-turn-helix}
Novelgene10595	{XP_016349234.1; PREDICTED: LOW QUALITY PROTEIN: voltage-dependent L-type calcium channel subunit alpha-1C-like [Sinocyclocheilus anshuiensis]}	{sp|Q13936|CAC1C_HUMAN; Voltage-dependent L-type calcium channel subunit alpha-1C OS=Homo sapiens GN=CACNA1C PE=1 SV=4}	{mze:101471946; K04850 CACNA1C voltage-dependent calcium channel L type alpha-1C - ko04010; Environmental Information Processing; Signal transduction; MAPK signaling pathway | ko04020; Environmental Information Processing; Signal transduction; Calcium signaling pathway | ko04024; Environmental Information Processing; Signal transduction; cAMP signaling pathway | ko04022; Environmental Information…	{Hs19923117; KOG2301 Voltage-gated Ca2+ channels, alpha1 subunits PT Inorganic ion transport and metabolism ; Signal transduction mechanisms ;}	{GO:0006811; ion transport; biological_process GO:0016020; membrane; cellular_component GO:0005216; ion channel activity; molecular_function GO:0055085; transmembrane transport; biological_process GO:0005216; ion channel activity; molecular_function GO:0055085; transmembrane transport; biological_process GO:0006811; ion transport; biological_process GO:0016020; membrane; cellular_component GO:001…	{LN590707.1; Cyprinus carpio genome assembly common carp genome, scaffold: LG30, chromosome: 30}	{PF00527:E7 protein, Early protein PF04546:Sigma-70, non-essential region PF00520:Ion transport protein PF00520:Ion transport protein PF06422:CDR ABC transporter PF00520:Ion transport protein}
Novelgene10599	{NA}	{NA}	{NA}	{NA}	{NA}	{LN596020.1; Cyprinus carpio genome assembly common carp genome ,scaffold 000005137}	{NA}
Novelgene1060	{KXJ10779.1; putative RNA-directed DNA polymerase from transposon BS [Exaiptasia pallida]}	{sp|Q95SX7|RTBS_DROME; Probable RNA-directed DNA polymerase from transposon BS OS=Drosophila melanogaster GN=RTase PE=2 SV=1}	{adf:107333047; - - - - -}	{CE27509_1; KOG1075 FOG: Reverse transcriptase R General function prediction only ;}	{GO:0016032; NA GO:0006275; regulation of DNA replication; biological_process GO:0006355; regulation of transcription, DNA-dependent; biological_process}	{LN590974.1; Cyprinus carpio genome assembly common carp genome ,scaffold 000000992}	{PF00508:E2 (early) protein, N terminal}
Novelgene10601	{NA}	{NA}	{NA}	{NA}	{NA}	{LN590673.1; Cyprinus carpio genome assembly common carp genome, scaffold: LG45, chromosome: 45}	{NA}
Novelgene10602	{XP_016118095.1; PREDICTED: apoptotic protease-activating factor 1-like [Sinocyclocheilus grahami]}	{sp|Q9I9H8|APAF_DANRE; Apoptotic protease-activating factor 1 OS=Danio rerio GN=apaf1 PE=2 SV=1}	{ipu:108274767; K02084 APAF1 apoptotic protease-activating factor - ko04210; Cellular Processes; Cell growth and death; Apoptosis | ko04214; Cellular Processes; Cell growth and death; Apoptosis - fly | ko04215; Cellular Processes; Cell growth and death; Apoptosis - multiple species | ko04115; Cellular Processes; Cell growth and death; p53 signaling pathway | ko05222; Human Diseases; Cancers: Spec…	{Hs4502123_2; KOG4155 FOG: WD40 repeat R General function prediction only ;}	{GO:0005515; protein binding; molecular_function GO:0005515; protein binding; molecular_function}	{LN594779.1; Cyprinus carpio genome assembly common carp genome ,scaffold 000012467}	{PF00400:WD domain, G-beta repeat PF00400:WD domain, G-beta repeat}
Novelgene10608	{NA}	{NA}	{NA}	{NA}	{NA}	{LN590943.1; Cyprinus carpio genome assembly common carp genome ,scaffold 000000871}	{NA}
Novelgene10609	{NA}	{NA}	{NA}	{NA}	{NA}	{LN590709.1; Cyprinus carpio genome assembly common carp genome, scaffold: LG5, chromosome: 5}	{NA}
Novelgene10610	{NA}	{NA}	{NA}	{NA}	{NA}	{LN591179.1; Cyprinus carpio genome assembly common carp genome ,scaffold 000028917}	{NA}
Novelgene10614	{NA}	{NA}	{NA}	{NA}	{NA}	{LN590691.1; Cyprinus carpio genome assembly common carp genome, scaffold: LG8, chromosome: 8}	{NA}
Novelgene10616	{NA}	{NA}	{NA}	{NA}	{NA}	{LN592614.1; Cyprinus carpio genome assembly common carp genome ,scaffold 000011214}	{NA}
Novelgene10618	{NA}	{NA}	{NA}	{NA}	{GO:0016021; integral to membrane; cellular_component GO:0016192; vesicle-mediated transport; biological_process}	{LN590686.1; Cyprinus carpio genome assembly common carp genome, scaffold: LG35, chromosome: 35}	{PF00957:Synaptobrevin}
Novelgene1062	{NA}	{NA}	{NA}	{NA}	{NA}	{LN592337.1; Cyprinus carpio genome assembly common carp genome ,scaffold 000002976}	{NA}
Novelgene10620	{NA}	{NA}	{NA}	{NA}	{NA}	{LN590691.1; Cyprinus carpio genome assembly common carp genome, scaffold: LG8, chromosome: 8}	{NA}
Novelgene10621	{NA}	{NA}	{NA}	{NA}	{NA}	{LN590692.1; Cyprinus carpio genome assembly common carp genome, scaffold: LG33, chromosome: 33}	{NA}
Novelgene10622	{NA}	{NA}	{NA}	{NA}	{NA}	{LN595144.1; Cyprinus carpio genome assembly common carp genome ,scaffold 000000940}	{NA}
Novelgene10623	{NA}	{NA}	{NA}	{NA}	{NA}	{LN595144.1; Cyprinus carpio genome assembly common carp genome ,scaffold 000000940}	{NA}
Novelgene10625	{XP_016130299.1; PREDICTED: YY1-associated factor 2-like [Sinocyclocheilus grahami]}	{sp|Q8IY57|YAF2_HUMAN; YY1-associated factor 2 OS=Homo sapiens GN=YAF2 PE=1 SV=3}	{ola:101159347; K11468 YAF2 YY1-associated factor 2 - -}	{Hs5032229; KOG4477 RING1 interactor RYBP and related Zn-finger-containing proteins K Transcription ;}	{NA}	{LN591035.1; Cyprinus carpio genome assembly common carp genome ,scaffold 000001206}	{NA}
Novelgene10626	{NA}	{NA}	{NA}	{NA}	{GO:0005515; protein binding; molecular_function}	{LN590702.1; Cyprinus carpio genome assembly common carp genome, scaffold: LG50, chromosome: 50}	{PF00240:Ubiquitin family}
Novelgene10627	{ADJ80991.1; CR1-3 [Lycodichthys dearborni]}	{sp|Q95SX7|RTBS_DROME; Probable RNA-directed DNA polymerase from transposon BS OS=Drosophila melanogaster GN=RTase PE=2 SV=1}	{dre:108190343; - - - - -}	{CE04806; KOG1075 FOG: Reverse transcriptase R General function prediction only ;}	{GO:0016192; vesicle-mediated transport; biological_process GO:0016021; integral to membrane; cellular_component}	{LN596199.1; Cyprinus carpio genome assembly common carp genome ,scaffold 000028864}	{PF00957:Synaptobrevin}
Novelgene10628	{NA}	{NA}	{NA}	{NA}	{NA}	{LN590686.1; Cyprinus carpio genome assembly common carp genome, scaffold: LG35, chromosome: 35}	{NA}
Novelgene10629	{NA}	{NA}	{NA}	{NA}	{GO:0006270; DNA-dependent DNA replication initiation; biological_process}	{LN590686.1; Cyprinus carpio genome assembly common carp genome, scaffold: LG35, chromosome: 35}	{PF06992:Replication protein P}
Novelgene10630	{NA}	{NA}	{NA}	{NA}	{NA}	{LN591066.1; Cyprinus carpio genome assembly common carp genome ,scaffold 000001584}	{NA}
Novelgene10631	{BAE46430.1; reverse transcriptase [Danio rerio]}	{NA}	{NA}	{NA}	{NA}	{LN591066.1; Cyprinus carpio genome assembly common carp genome ,scaffold 000001584}	{NA}
Novelgene10637	{NA}	{NA}	{NA}	{NA}	{NA}	{LN590690.1; Cyprinus carpio genome assembly common carp genome, scaffold: LG31, chromosome: 31}	{NA}
Novelgene10638	{NA}	{NA}	{NA}	{NA}	{NA}	{LN590690.1; Cyprinus carpio genome assembly common carp genome, scaffold: LG31, chromosome: 31}	{NA}
Novelgene10639	{NA}	{NA}	{NA}	{NA}	{NA}	{LN590680.1; Cyprinus carpio genome assembly common carp genome, scaffold: LG4, chromosome: 4}	{NA}
Novelgene1064	{NA}	{NA}	{NA}	{NA}	{NA}	{LN591215.1; Cyprinus carpio genome assembly common carp genome ,scaffold 000028981}	{NA}
Novelgene10640	{NA}	{NA}	{NA}	{NA}	{NA}	{LN591305.1; Cyprinus carpio genome assembly common carp genome ,scaffold 000001301}	{NA}
Novelgene10642	{NA}	{NA}	{NA}	{NA}	{NA}	{LN590870.1; Cyprinus carpio genome assembly common carp genome ,scaffold 000000606}	{NA}
Novelgene10646	{NA}	{NA}	{NA}	{NA}	{NA}	{LN590722.1; Cyprinus carpio genome assembly common carp genome ,scaffold 000000022}	{NA}
Novelgene10647	{XP_018949930.1; PREDICTED: mitogen-activated protein kinase 12-like isoform X1 [Cyprinus carpio]}	{sp|O42376|MK12_DANRE; Mitogen-activated protein kinase 12 OS=Danio rerio GN=mapk12 PE=2 SV=1}	{tng:GSTEN00013270G001; K04441 P38 p38 MAP kinase 2.7.11.24 ko04015; Environmental Information Processing; Signal transduction; Rap1 signaling pathway | ko04010; Environmental Information Processing; Signal transduction; MAPK signaling pathway | ko04013; Environmental Information Processing; Signal transduction; MAPK signaling pathway - fly | ko04011; Environmental Information Processing; Signal …	{Hs4506785; KOG0660 Mitogen-activated protein kinase T Signal transduction mechanisms ;}	{GO:0004672; protein kinase activity; molecular_function GO:0006468; protein phosphorylation; biological_process GO:0005524; ATP binding; molecular_function GO:0016641; oxidoreductase activity, acting on the CH-NH2 group of donors, oxygen as acceptor; molecular_function GO:0005507; copper ion binding; molecular_function GO:0055114; oxidation-reduction process; biological_process}	{LN594903.1; Cyprinus carpio genome assembly common carp genome ,scaffold 000012297}	{PF00069:Protein kinase domain PF01186:Lysyl oxidase }
Novelgene10648	{NA}	{NA}	{NA}	{NA}	{NA}	{LN590677.1; Cyprinus carpio genome assembly common carp genome, scaffold: LG7, chromosome: 7}	{NA}
Novelgene10649	{BAE46429.1; ORF2-encoded protein, partial [Danio rerio]}	{sp|Q95SX7|RTBS_DROME; Probable RNA-directed DNA polymerase from transposon BS OS=Drosophila melanogaster GN=RTase PE=2 SV=1}	{lco:109139463; - - - - -}	{CE08291; KOG1075 FOG: Reverse transcriptase R General function prediction only ;}	{NA}	{LN595320.1; Cyprinus carpio genome assembly common carp genome ,scaffold 000000561}	{NA}
Novelgene10650	{KTG26731.1; hypothetical protein cypCar_00023112, partial [Cyprinus carpio]}	{NA}	{NA}	{NA}	{NA}	{LN590691.1; Cyprinus carpio genome assembly common carp genome, scaffold: LG8, chromosome: 8}	{NA}
Novelgene10651	{NA}	{NA}	{NA}	{NA}	{NA}	{LN590691.1; Cyprinus carpio genome assembly common carp genome, scaffold: LG8, chromosome: 8}	{NA}
Novelgene10655	{NA}	{NA}	{NA}	{NA}	{NA}	{LN590691.1; Cyprinus carpio genome assembly common carp genome, scaffold: LG8, chromosome: 8}	{NA}
Novelgene10658	{NA}	{NA}	{NA}	{NA}	{NA}	{LN590711.1; Cyprinus carpio genome assembly common carp genome, scaffold: LG40, chromosome: 40}	{NA}
Novelgene1066	{NA}	{NA}	{NA}	{NA}	{NA}	{LN599338.1; Cyprinus carpio genome assembly common carp genome ,scaffold 000005730}	{NA}
Novelgene10661	{NA}	{NA}	{NA}	{NA}	{GO:0019079; viral genome replication; biological_process GO:0030337; DNA polymerase processivity factor activity; molecular_function GO:0005515; protein binding; molecular_function}	{LN590691.1; Cyprinus carpio genome assembly common carp genome, scaffold: LG8, chromosome: 8}	{PF03325:Herpesvirus polymerase accessory protein PF16045:LisH}
Novelgene10662	{NA}	{NA}	{NA}	{NA}	{NA}	{LN591020.1; Cyprinus carpio genome assembly common carp genome ,scaffold 000001163}	{NA}
Novelgene10663	{XP_016302891.1; PREDICTED: LOW QUALITY PROTEIN: tubby-related protein 3-like [Sinocyclocheilus anshuiensis]}	{sp|P50607|TUB_HUMAN; Tubby protein homolog OS=Homo sapiens GN=TUB PE=1 SV=1}	{dre:566221; - - - - -}	{Hs19923167; KOG2502 Tub family proteins R General function prediction only ;}	{NA}	{LN591265.1; Cyprinus carpio genome assembly common carp genome ,scaffold 000029074}	{NA}
Novelgene10665	{KKF20427.1; Transposable element Tcb2 transposase [Larimichthys crocea]}	{sp|Q04202|TCB2_CAEBR; Transposable element Tcb2 transposase OS=Caenorhabditis briggsae PE=3 SV=1}	{bmor:105841502; - - - - -}	{NA}	{NA}	{LN590677.1; Cyprinus carpio genome assembly common carp genome, scaffold: LG7, chromosome: 7}	{NA}
Novelgene10667	{NA}	{NA}	{NA}	{NA}	{NA}	{LN592327.1; Cyprinus carpio genome assembly common carp genome ,scaffold 000002190}	{NA}
Novelgene10668	{NA}	{NA}	{NA}	{NA}	{GO:0005634; nucleus; cellular_component GO:0007096; regulation of exit from mitosis; biological_process GO:0004861; cyclin-dependent protein kinase inhibitor activity; molecular_function GO:0000122; negative regulation of transcription from RNA polymerase II promoter; biological_process GO:0005737; cytoplasm; cellular_component GO:0017069; snRNA binding; molecular_function GO:0005634; nucleus; c…	{LN590691.1; Cyprinus carpio genome assembly common carp genome, scaffold: LG8, chromosome: 8}	{PF06581:Mad1 and Cdc20-bound-Mad2 binding PF15313:Hexamethylene bis-acetamide-inducible protein}
Novelgene10669	{NA}	{NA}	{NA}	{NA}	{NA}	{LN590691.1; Cyprinus carpio genome assembly common carp genome, scaffold: LG8, chromosome: 8}	{NA}
Novelgene10670	{NA}	{NA}	{NA}	{NA}	{NA}	{LN590704.1; Cyprinus carpio genome assembly common carp genome, scaffold: LG14, chromosome: 14}	{NA}
Novelgene10676	{NA}	{NA}	{NA}	{NA}	{NA}	{KU508480.1; Allotetraploid Carassius auratus red var. x Cyprinus carpio clone CCAT150B8.1, complete sequence}	{NA}
Novelgene10678	{NA}	{NA}	{NA}	{NA}	{NA}	{LN596591.1; Cyprinus carpio genome assembly common carp genome ,scaffold 000001777}	{NA}
Novelgene1068	{KKF30936.1; Retrovirus-related Pol polyprotein from transposon 412 [Larimichthys crocea]}	{sp|P20825|POL2_DROME; Retrovirus-related Pol polyprotein from transposon 297 OS=Drosophila melanogaster GN=pol PE=3 SV=1}	{cmy:102936096; - - - - -}	{NA}	{GO:0015074; DNA integration; biological_process GO:0006412; translation; biological_process GO:0005622; intracellular; cellular_component GO:0003735; structural constituent of ribosome; molecular_function GO:0005840; ribosome; cellular_component}	{LN593899.1; Cyprinus carpio genome assembly common carp genome ,scaffold 000001302}	{PF00665:Integrase core domain PF01084:Ribosomal protein S18}
Novelgene10681	{NA}	{NA}	{NA}	{NA}	{NA}	{LN591055.1; Cyprinus carpio genome assembly common carp genome ,scaffold 000001389}	{NA}
Novelgene10682	{NA}	{NA}	{NA}	{NA}	{NA}	{LN590688.1; Cyprinus carpio genome assembly common carp genome, scaffold: LG48, chromosome: 48}	{NA}
Novelgene10683	{NA}	{NA}	{NA}	{NA}	{NA}	{LN598333.1; Cyprinus carpio genome assembly common carp genome ,scaffold 000009203}	{NA}
Novelgene10688	{KTF88051.1; hypothetical protein cypCar_00009405 [Cyprinus carpio]}	{sp|Q7Z5N4|SDK1_HUMAN; Protein sidekick-1 OS=Homo sapiens GN=SDK1 PE=2 SV=3}	{lcm:102355662; K16353 SDK protein sidekick - -}	{NA}	{NA}	{LN590673.1; Cyprinus carpio genome assembly common carp genome, scaffold: LG45, chromosome: 45}	{NA}
Novelgene10689	{NA}	{NA}	{NA}	{NA}	{NA}	{LN590706.1; Cyprinus carpio genome assembly common carp genome, scaffold: LG36, chromosome: 36}	{NA}
Novelgene10691	{XP_019204909.1; PREDICTED: uncharacterized protein LOC109196115 [Oreochromis niloticus]}	{NA}	{dre:108191749; - - - - -}	{NA}	{GO:0005739; mitochondrion; cellular_component}	{LN591664.1; Cyprinus carpio genome assembly common carp genome ,scaffold 000002267}	{PF08039:Mitochondrial proteolipid}
Novelgene10694	{NA}	{NA}	{NA}	{NA}	{NA}	{XM_016487968.1; PREDICTED: Sinocyclocheilus anshuiensis exportin-1-like (LOC107689808), transcript variant X1, mRNA}	{NA}
Novelgene10695	{XP_018974163.1; PREDICTED: exportin-1-like [Cyprinus carpio]}	{sp|Q6P5F9|XPO1_MOUSE; Exportin-1 OS=Mus musculus GN=Xpo1 PE=1 SV=1}	{lco:104925896; K14290 XPO1, CRM1 exportin-1 - ko03013; Genetic Information Processing; Translation; RNA transport | ko03008; Genetic Information Processing; Translation; Ribosome biogenesis in eukaryotes | ko04013; Environmental Information Processing; Signal transduction; MAPK signaling pathway - fly | ko05166; Human Diseases; Infectious diseases: Viral; HTLV-I infection | ko05164; Human Diseas…	{Hs4507943; KOG2020 Nuclear transport receptor CRM1/MSN5 (importin beta superfamily) YU Nuclear structure ; Intracellular trafficking, secretion, and vesicular transport ;}	{GO:0016021; integral to membrane; cellular_component GO:0004930; G-protein coupled receptor activity; molecular_function GO:0007186; G-protein coupled receptor protein signaling pathway; biological_process}	{LN590690.1; Cyprinus carpio genome assembly common carp genome, scaffold: LG31, chromosome: 31}	{PF00001:7 transmembrane receptor (rhodopsin family)}
Novelgene10696	{XP_016376264.1; PREDICTED: stonustoxin subunit alpha-like [Sinocyclocheilus rhinocerous]}	{NA}	{dre:794350; - - - - -}	{NA}	{GO:0000160; two-component signal transduction system (phosphorelay); biological_process GO:0008984; protein-glutamate methylesterase activity; molecular_function GO:0005737; cytoplasm; cellular_component GO:0006935; chemotaxis; biological_process GO:0000156; two-component response regulator activity; molecular_function}	{XM_016492950.1; PREDICTED: Sinocyclocheilus anshuiensis verrucotoxin subunit beta-like (LOC107693527), mRNA}	{PF01339:CheB methylesterase}
Novelgene10698	{NA}	{NA}	{NA}	{NA}	{NA}	{LN595131.1; Cyprinus carpio genome assembly common carp genome ,scaffold 000001884}	{NA}
Novelgene1070	{XP_009062862.1; hypothetical protein LOTGIDRAFT_167129 [Lottia gigantea]}	{NA}	{tgu:105759503; - - - - -}	{NA}	{NA}	{KJ424358.1; Allotetraploid red crucian carp x Cyprinus carpio clone BAC AT150B4, complete sequence}	{NA}
Novelgene10700	{XP_013879328.1; PREDICTED: uncharacterized protein LOC106528650 isoform X1 [Austrofundulus limnaeus]}	{NA}	{hmg:100200955; - - - - -}	{NA}	{GO:0004415; hyalurononglucosaminidase activity; molecular_function GO:0005975; carbohydrate metabolic process; biological_process GO:0046872; metal ion binding; molecular_function}	{LN590707.1; Cyprinus carpio genome assembly common carp genome, scaffold: LG30, chromosome: 30}	{PF01630:Hyaluronidase PF13912:C2H2-type zinc finger PF00096:Zinc finger, C2H2 type PF13465:Zinc-finger double domain}
Novelgene10701	{XP_016360515.1; PREDICTED: titin-like [Sinocyclocheilus anshuiensis]}	{NA}	{dre:100330694; - - - - -}	{NA}	{GO:0005515; protein binding; molecular_function}	{LN598121.1; Cyprinus carpio genome assembly common carp genome ,scaffold 000013985}	{PF13895:Immunoglobulin domain}
Novelgene10702	{XP_016117158.1; PREDICTED: carcinoembryonic antigen-related cell adhesion molecule 3-like [Sinocyclocheilus grahami]}	{NA}	{dre:100329818; - - - - -}	{NA}	{GO:0043657; host cell; cellular_component GO:0005102; receptor binding; molecular_function GO:0005515; protein binding; molecular_function GO:0016020; membrane; cellular_component}	{XM_019073043.1; PREDICTED: Cyprinus carpio uncharacterized LOC109055868 (LOC109055868), mRNA}	{PF01688:Alphaherpesvirus glycoprotein I PF00243:Nerve growth factor family PF02480:Alphaherpesvirus glycoprotein E PF13895:Immunoglobulin domain}
Novelgene10704	{KTG32329.1; hypothetical protein cypCar_00004939 [Cyprinus carpio]}	{sp|Q9Z2H5|E41L1_MOUSE; Band 4.1-like protein 1 OS=Mus musculus GN=Epb41l1 PE=1 SV=2}	{ipu:108276489; K06107 EPB41, 4.1R erythrocyte membrane protein band 4.1 - -}	{Hs14773017; KOG3527 Erythrocyte membrane protein 4.1 and related proteins of the ERM family R General function prediction only ;}	{NA}	{LN590705.1; Cyprinus carpio genome assembly common carp genome, scaffold: LG11, chromosome: 11}	{NA}
Novelgene10705	{NA}	{NA}	{NA}	{NA}	{NA}	{LN590712.1; Cyprinus carpio genome assembly common carp genome, scaffold: LG2, chromosome: 2}	{NA}
Novelgene1071	{NA}	{NA}	{NA}	{NA}	{NA}	{LN590683.1; Cyprinus carpio genome assembly common carp genome, scaffold: LG38, chromosome: 38}	{NA}
Novelgene10713	{NA}	{NA}	{NA}	{NA}	{NA}	{LN595145.1; Cyprinus carpio genome assembly common carp genome ,scaffold 000001218}	{NA}
Novelgene10715	{XP_018924025.1; PREDICTED: zinc finger protein Gfi-1b-like [Cyprinus carpio]}	{NA}	{dre:566318; K20242 EVI5 ecotropic viral integration site 5 protein - -}	{NA}	{NA}	{LN590671.1; Cyprinus carpio genome assembly common carp genome, scaffold: LG49, chromosome: 49}	{NA}
Novelgene10716	{BAE46429.1; ORF2-encoded protein, partial [Danio rerio]}	{NA}	{lco:109138802; - - - - -}	{NA}	{NA}	{LN590716.1; Cyprinus carpio genome assembly common carp genome, scaffold: LG41, chromosome: 41}	{NA}
Novelgene10717	{KXJ10260.1; Transposon TX1 uncharacterized 149 kDa protein, partial [Exaiptasia pallida]}	{sp|P14381|YTX2_XENLA; Transposon TX1 uncharacterized 149 kDa protein OS=Xenopus laevis PE=4 SV=1}	{dre:103908874; - - - - -}	{NA}	{GO:0015693; magnesium ion transport; biological_process GO:0015095; magnesium ion transmembrane transporter activity; molecular_function GO:0016021; integral to membrane; cellular_component GO:0006914; autophagy; biological_process GO:0007128; meiotic prophase I; biological_process GO:0015991; ATP hydrolysis coupled proton transport; biological_process GO:0007130; synaptonemal complex assembly; …	{LN592692.1; Cyprinus carpio genome assembly common carp genome ,scaffold 000029041}	{PF05653:Magnesium transporter NIPA PF15233:Synaptonemal complex central element protein 1 PF10186:Vacuolar sorting 38 and autophagy-related subunit 14 PF16716:Bone marrow stromal antigen 2 PF02601:Exonuclease VII, large subunit PF05929:Phage capsid scaffolding protein (GPO) serine peptidase PF10473:Leucine-rich repeats of kinetochore protein Cenp-F/LEK1 PF04111:Autophagy protein Apg6 PF07851:TMP…
Novelgene10718	{NA}	{NA}	{NA}	{NA}	{NA}	{LN598533.1; Cyprinus carpio genome assembly common carp genome ,scaffold 000000311}	{NA}
Novelgene10719	{NA}	{NA}	{NA}	{NA}	{NA}	{LN590686.1; Cyprinus carpio genome assembly common carp genome, scaffold: LG35, chromosome: 35}	{NA}
Novelgene10720	{XP_016420169.1; PREDICTED: lysine-specific demethylase phf2 [Sinocyclocheilus rhinocerous]}	{sp|Q6P949|PHF2_DANRE; Lysine-specific demethylase phf2 OS=Danio rerio GN=phf2 PE=2 SV=3}	{dre:503778; K19414 PHF2, JHDM1E lysine-specific demethylase PHF2 1.14.11.- -}	{Hs22047187; KOG1633 F-box protein JEMMA and related proteins with JmjC, PHD, F-box and LRR domains B Chromatin structure and dynamics ;}	{GO:0005515; protein binding; molecular_function GO:0009279; cell outer membrane; cellular_component GO:0006952; defense response; biological_process}	{LN596002.1; Cyprinus carpio genome assembly common carp genome ,scaffold 000000544}	{PF00628:PHD-finger PF01441:Lipoprotein}
Novelgene10721	{KTF92653.1; hypothetical protein cypCar_00023710 [Cyprinus carpio]}	{sp|Q6A0A9|F120A_MOUSE; Constitutive coactivator of PPAR-gamma-like protein 1 OS=Mus musculus GN=FAM120A PE=1 SV=2}	{mze:101482836; - - - - -}	{NA}	{NA}	{LN596002.1; Cyprinus carpio genome assembly common carp genome ,scaffold 000000544}	{NA}
Novelgene10723	{KTG02126.1; hypothetical protein cypCar_00009157 [Cyprinus carpio]}	{sp|A8MY62|BLML_HUMAN; Putative beta-lactamase-like 1 OS=Homo sapiens GN=LACTBL1 PE=2 SV=2}	{dre:567200; - - - - -}	{NA}	{NA}	{LN592795.1; Cyprinus carpio genome assembly common carp genome ,scaffold 000000821}	{NA}
Novelgene10724	{NA}	{NA}	{NA}	{NA}	{GO:0005198; NA GO:0019031; viral envelope; cellular_component}	{LN590690.1; Cyprinus carpio genome assembly common carp genome, scaffold: LG31, chromosome: 31}	{PF00517:Retroviral envelope protein}
Novelgene10725	{CDQ94596.1; unnamed protein product [Oncorhynchus mykiss]}	{sp|P35072|TCB1_CAEBR; Transposable element Tcb1 transposase OS=Caenorhabditis briggsae PE=3 SV=1}	{xma:106699652; - - - - -}	{NA}	{GO:0003677; DNA binding; molecular_function GO:0006355; regulation of transcription, DNA-dependent; biological_process GO:0006313; transposition, DNA-mediated; biological_process GO:0003700; sequence-specific DNA binding transcription factor activity; molecular_function GO:0015074; DNA integration; biological_process}	{LN595206.1; Cyprinus carpio genome assembly common carp genome ,scaffold 000029013}	{PF01498:Transposase PF01475:Ferric uptake regulator family}
Novelgene10726	{NA}	{NA}	{NA}	{NA}	{NA}	{KJ424354.1; Allotetraploid red crucian carp x Cyprinus carpio clone BAC AT149B4, complete sequence}	{NA}
Novelgene10728	{NA}	{NA}	{NA}	{NA}	{GO:0003968; RNA-directed RNA polymerase activity; molecular_function GO:0032774; RNA biosynthetic process; biological_process GO:0003723; RNA binding; molecular_function GO:0019013; viral nucleocapsid; cellular_component}	{LN592896.1; Cyprinus carpio genome assembly common carp genome ,scaffold 000028830}	{PF07925:Reovirus RNA-dependent RNA polymerase lambda 3}
Novelgene10729	{NA}	{NA}	{NA}	{NA}	{NA}	{LN592896.1; Cyprinus carpio genome assembly common carp genome ,scaffold 000028830}	{NA}
Novelgene1073	{NA}	{NA}	{NA}	{NA}	{NA}	{LN596304.1; Cyprinus carpio genome assembly common carp genome ,scaffold 000000598}	{NA}
Novelgene10731	{NA}	{NA}	{NA}	{NA}	{NA}	{LN591194.1; Cyprinus carpio genome assembly common carp genome ,scaffold 000028940}	{NA}
Novelgene10732	{XP_016402813.1; PREDICTED: gastrula zinc finger protein XlCGF8.2DB-like, partial [Sinocyclocheilus rhinocerous]}	{sp|P18749|ZO6_XENLA; Oocyte zinc finger protein XlCOF6 (Fragment) OS=Xenopus laevis PE=3 SV=1}	{dre:108182198; - - - - -}	{Hs14741360; KOG1721 FOG: Zn-finger R General function prediction only ;}	{GO:0005634; nucleus; cellular_component GO:0006397; mRNA processing; biological_process GO:0046660; female sex differentiation; biological_process GO:0006464; protein modification process; biological_process GO:0046983; protein dimerization activity; molecular_function GO:0016151; nickel ion binding; molecular_function GO:0003677; DNA binding; molecular_function GO:0046872; metal ion binding; mo…	{XM_016547327.1; PREDICTED: Sinocyclocheilus rhinocerous gastrula zinc finger protein XlCGF8.2DB-like (LOC107735704), partial mRNA}	{PF06495:Fruit fly transformer protein PF13912:C2H2-type zinc finger PF04810:Sec23/Sec24 zinc finger PF01155:Hydrogenase/urease nickel incorporation, metallochaperone, hypA PF13656:RNA polymerase Rpb3/Rpb11 dimerisation domain PF03604:DNA directed RNA polymerase, 7 kDa subunit PF05191:Adenylate kinase, active site lid PF00412:LIM domain PF01096:Transcription factor S-II (TFIIS) PF05495:CHY zinc f…
Novelgene10733	{NA}	{NA}	{NA}	{NA}	{NA}	{LN590688.1; Cyprinus carpio genome assembly common carp genome, scaffold: LG48, chromosome: 48}	{NA}
Novelgene10734	{XP_016403487.1; PREDICTED: uncharacterized protein LOC107736621, partial [Sinocyclocheilus rhinocerous]}	{NA}	{dre:103912045; - - - - -}	{NA}	{NA}	{XM_016548001.1; PREDICTED: Sinocyclocheilus rhinocerous uncharacterized LOC107736621 (LOC107736621), partial mRNA}	{NA}
Novelgene10735	{NA}	{NA}	{NA}	{NA}	{NA}	{LN591247.1; Cyprinus carpio genome assembly common carp genome ,scaffold 000029036}	{NA}
Novelgene10736	{XP_016349628.1; PREDICTED: uncharacterized protein LOC107694444 [Sinocyclocheilus anshuiensis]}	{sp|P11227|POL_MLVRD; Pol polyprotein OS=Radiation murine leukemia virus GN=pol PE=3 SV=1}	{cpic:103306367; - - - - -}	{NA}	{NA}	{LN591247.1; Cyprinus carpio genome assembly common carp genome ,scaffold 000029036}	{NA}
Novelgene10737	{BAE46429.1; ORF2-encoded protein, partial [Danio rerio]}	{NA}	{lco:109138802; - - - - -}	{NA}	{NA}	{KJ424361.1; Allotetraploid red crucian carp x Cyprinus carpio clone BAC AT150F8.1, complete sequence}	{NA}
Novelgene10738	{KKF20321.1; putative RNA-directed DNA polymerase from transposon X-element [Larimichthys crocea]}	{sp|P21329|RTJK_DROFU; RNA-directed DNA polymerase from mobile element jockey OS=Drosophila funebris GN=jockey\pol PE=1 SV=1}	{ola:105354030; - - - - -}	{CE01382; KOG1075 FOG: Reverse transcriptase R General function prediction only ;}	{GO:0019031; viral envelope; cellular_component GO:0008081; phosphoric diester hydrolase activity; molecular_function GO:0006629; lipid metabolic process; biological_process GO:0055114; oxidation-reduction process; biological_process GO:0016706; oxidoreductase activity, acting on paired donors, with incorporation or reduction of molecular oxygen, 2-oxoglutarate as one donor, and incorporation of …	{LN590975.1; Cyprinus carpio genome assembly common carp genome ,scaffold 000001008}	{PF01309:Equine arteritis virus small envelope glycoprotein PF03009:Glycerophosphoryl diester phosphodiesterase family PF09004:Domain of unknown function (DUF1891)}
Novelgene10739	{NA}	{NA}	{NA}	{NA}	{NA}	{LN590703.1; Cyprinus carpio genome assembly common carp genome, scaffold: LG6, chromosome: 6}	{NA}
Novelgene10741	{KTF85094.1; hypothetical protein cypCar_00031837 [Cyprinus carpio]}	{NA}	{dre:108190343; - - - - -}	{NA}	{GO:0006351; transcription, DNA-dependent; biological_process GO:0003723; RNA binding; molecular_function GO:0003968; RNA-directed RNA polymerase activity; molecular_function}	{LN593484.1; Cyprinus carpio genome assembly common carp genome ,scaffold 000000344}	{PF04522:Protein of unknown function (DUF585)}
Novelgene10742	{XP_016397536.1; PREDICTED: zinc finger protein 271-like isoform X1 [Sinocyclocheilus rhinocerous]}	{sp|Q5RER9|ZN813_PONAB; Zinc finger protein 813 OS=Pongo abelii GN=ZNF813 PE=2 SV=1}	{dre:792031; - - - - -}	{Hs18599178; KOG1721 FOG: Zn-finger R General function prediction only ;}	{GO:0006281; DNA repair; biological_process GO:0046872; metal ion binding; molecular_function GO:0035556; intracellular signal transduction; biological_process GO:0003677; DNA binding; molecular_function GO:0008270; zinc ion binding; molecular_function}	{LN590695.1; Cyprinus carpio genome assembly common carp genome, scaffold: LG23, chromosome: 23}	{PF02892:BED zinc finger PF13465:Zinc-finger double domain PF01363:FYVE zinc finger PF16622:zinc-finger C2H2-type PF01428:AN1-like Zinc finger PF13912:C2H2-type zinc finger PF00096:Zinc finger, C2H2 type PF07975:TFIIH C1-like domain PF00130:Phorbol esters/diacylglycerol binding domain (C1 domain)}
Novelgene10743	{XP_018960155.1; PREDICTED: 43 kDa receptor-associated protein of the synapse-like [Cyprinus carpio]}	{sp|O42393|RAPSN_CHICK; 43 kDa receptor-associated protein of the synapse OS=Gallus gallus GN=RAPSN PE=2 SV=3}	{ola:101158760; - - - - -}	{Hs14249186; KOG1941 Acetylcholine receptor-associated protein of the synapse (rapsyn) W Extracellular structures ;}	{GO:0005515; protein binding; molecular_function}	{LN590706.1; Cyprinus carpio genome assembly common carp genome, scaffold: LG36, chromosome: 36}	{PF13181:Tetratricopeptide repeat PF13414:TPR repeat PF13176:Tetratricopeptide repeat PF00515:Tetratricopeptide repeat}
Novelgene10744	{NA}	{NA}	{NA}	{NA}	{NA}	{LN590689.1; Cyprinus carpio genome assembly common carp genome, scaffold: LG29, chromosome: 29}	{NA}
Novelgene10746	{NA}	{NA}	{NA}	{NA}	{NA}	{KF758442.1; Allotetraploid red crucian carp x Cyprinus carpio clone BAC 136-A3, complete sequence}	{NA}
Novelgene1075	{KTF80170.1; hypothetical protein cypCar_00046185 [Cyprinus carpio]}	{NA}	{dre:100001393; - - - - -}	{NA}	{GO:0016020; membrane; cellular_component GO:0042393; histone binding; molecular_function GO:0006355; regulation of transcription, DNA-dependent; biological_process}	{LN590689.1; Cyprinus carpio genome assembly common carp genome, scaffold: LG29, chromosome: 29}	{PF02480:Alphaherpesvirus glycoprotein E PF12165:Domain of unknown function (DUF3594)}
Novelgene10752	{XP_018973647.1; PREDICTED: uncharacterized protein LOC109104813 [Cyprinus carpio]}	{sp|Q5T619|ZN648_HUMAN; Zinc finger protein 648 OS=Homo sapiens GN=ZNF648 PE=2 SV=1}	{dre:100334900; - - - - -}	{Hs17488774; KOG1721 FOG: Zn-finger R General function prediction only ;}	{GO:0046872; metal ion binding; molecular_function}	{XM_019118109.1; PREDICTED: Cyprinus carpio uncharacterized LOC109104813 (LOC109104813), transcript variant X7, mRNA}	{PF13912:C2H2-type zinc finger PF00096:Zinc finger, C2H2 type PF13465:Zinc-finger double domain}
Novelgene10753	{XP_015195502.1; PREDICTED: uncharacterized protein LOC107076387, partial [Lepisosteus oculatus]}	{NA}	{lco:109139461; - - - - -}	{NA}	{NA}	{LN590703.1; Cyprinus carpio genome assembly common carp genome, scaffold: LG6, chromosome: 6}	{NA}
Novelgene10754	{NA}	{NA}	{NA}	{NA}	{GO:0015708; silicate transport; biological_process}	{LN592787.1; Cyprinus carpio genome assembly common carp genome ,scaffold 000010368}	{PF03842:Silicon transporter}
Novelgene10755	{AAI62576.1; Glutamate receptor, ionotropic, AMPA 4a [Danio rerio]}	{sp|P48058|GRIA4_HUMAN; Glutamate receptor 4 OS=Homo sapiens GN=GRIA4 PE=2 SV=2}	{sasa:106603719; K05200 GRIA4 glutamate receptor 4 - ko04024; Environmental Information Processing; Signal transduction; cAMP signaling pathway | ko04080; Environmental Information Processing; Signaling molecules and interaction; Neuroactive ligand-receptor interaction | ko04724; Organismal Systems; Nervous system; Glutamatergic synapse | ko04728; Organismal Systems; Nervous system; Dopaminergic …	{Hs4557631; KOG1054 Glutamate-gated AMPA-type ion channel receptor subunit GluR2 and related subunits PET Inorganic ion transport and metabolism ; Amino acid transport and metabolism ; Signal transduction mechanisms ;}	{NA}	{LN593753.1; Cyprinus carpio genome assembly common carp genome ,scaffold 000014173}	{NA}
Novelgene10756	{XP_016390645.1; PREDICTED: glutamate receptor 4 isoform X2 [Sinocyclocheilus rhinocerous]}	{sp|Q9Z2W8|GRIA4_MOUSE; Glutamate receptor 4 OS=Mus musculus GN=Gria4 PE=1 SV=2}	{tng:GSTEN00002677G001; K05200 GRIA4 glutamate receptor 4 - ko04024; Environmental Information Processing; Signal transduction; cAMP signaling pathway | ko04080; Environmental Information Processing; Signaling molecules and interaction; Neuroactive ligand-receptor interaction | ko04724; Organismal Systems; Nervous system; Glutamatergic synapse | ko04728; Organismal Systems; Nervous system; Dopami…	{Hs4557631; KOG1054 Glutamate-gated AMPA-type ion channel receptor subunit GluR2 and related subunits PET Inorganic ion transport and metabolism ; Amino acid transport and metabolism ; Signal transduction mechanisms ;}	{GO:0004970; ionotropic glutamate receptor activity; molecular_function GO:0016020; membrane; cellular_component}	{LN590710.1; Cyprinus carpio genome assembly common carp genome, scaffold: LG26, chromosome: 26}	{PF00060:Ligand-gated ion channel}
Novelgene10757	{NA}	{NA}	{NA}	{NA}	{NA}	{LN590683.1; Cyprinus carpio genome assembly common carp genome, scaffold: LG38, chromosome: 38}	{NA}
Novelgene10758	{NA}	{NA}	{NA}	{NA}	{GO:0004129; cytochrome-c oxidase activity; molecular_function}	{LN591073.1; Cyprinus carpio genome assembly common carp genome ,scaffold 000001643}	{PF02936:Cytochrome c oxidase subunit IV}
Novelgene10759	{XP_016316121.1; PREDICTED: zinc finger protein 2-like isoform X1 [Sinocyclocheilus anshuiensis]}	{NA}	{NA}	{NA}	{NA}	{LN596665.1; Cyprinus carpio genome assembly common carp genome ,scaffold 000002378}	{NA}
Novelgene10760	{NA}	{NA}	{NA}	{NA}	{NA}	{LN594584.1; Cyprinus carpio genome assembly common carp genome ,scaffold 000000290}	{NA}
Novelgene10762	{CDQ94803.1; unnamed protein product, partial [Oncorhynchus mykiss]}	{sp|Q95SX7|RTBS_DROME; Probable RNA-directed DNA polymerase from transposon BS OS=Drosophila melanogaster GN=RTase PE=2 SV=1}	{adf:107338271; - - - - -}	{CE28066_2; KOG1075 FOG: Reverse transcriptase R General function prediction only ;}	{GO:0004064; arylesterase activity; molecular_function GO:0005975; carbohydrate metabolic process; biological_process GO:0004553; hydrolase activity, hydrolyzing O-glycosyl compounds; molecular_function}	{LN590793.1; Cyprinus carpio genome assembly common carp genome ,scaffold 000000277}	{PF01731:Arylesterase PF00331:Glycosyl hydrolase family 10}
Novelgene10764	{XP_015205175.1; PREDICTED: soluble guanylate cyclase 88E-like [Lepisosteus oculatus]}	{NA}	{ipu:108274535; - - - - -}	{NA}	{NA}	{LN590673.1; Cyprinus carpio genome assembly common carp genome, scaffold: LG45, chromosome: 45}	{NA}
Novelgene10766	{KTG33920.1; hypothetical protein cypCar_00035417 [Cyprinus carpio]}	{sp|Q9UKU0|ACSL6_HUMAN; Long-chain-fatty-acid--CoA ligase 6 OS=Homo sapiens GN=ACSL6 PE=2 SV=4}	{bom:102276039; K01897 ACSL, fadD long-chain acyl-CoA synthetase 6.2.1.3 ko01212; Metabolism; Global and overview maps; Fatty acid metabolism | ko00061; Metabolism; Lipid metabolism; Fatty acid biosynthesis | ko00071; Metabolism; Lipid metabolism; Fatty acid degradation | ko04146; Cellular Processes; Transport and catabolism; Peroxisome | ko02024; Cellular Processes; Cellular community - prokaryo…	{Hs17505198; KOG1256 Long-chain acyl-CoA synthetases (AMP-forming) I Lipid transport and metabolism ;}	{GO:0003824; NA GO:0008152; NA GO:0008152; NA GO:0003824; NA}	{LN590691.1; Cyprinus carpio genome assembly common carp genome, scaffold: LG8, chromosome: 8}	{PF00501:AMP-binding enzyme PF00501:AMP-binding enzyme}
[truncated: 12,090 more rows]

## Sheet: Ryukin.novel.anno
Gene_id	{nr}	{SwissProt}	{KEGG}	{KOG}	{GO}	{nt}	{pfam}
Annotation_num	4921	2778	3973	2118	3695	9635	3695
[truncated: 9,650 more rows]

## Sheet: Celestial-Eye.unmapped.anno
Gene_id	{nr}	{SwissProt}	{KEGG}	{KOG}	{GO}	{nt}	{pfam}
[truncated: 4,683 more rows]

## Sheet: Ryukin.unmapped.anno
Gene_id	{nr}	{SwissProt}	{KEGG}	{KOG}	{GO}	{nt}	{pfam}
[truncated: 5,110 more rows]
