# Supplementary material for: Full-Length RNA Sequencing Provides Insights into Goldfish Evolution under Artificial Selection
Source: Int J Mol Sci. 2023 Feb 1;24(3):2735. doi: 10.3390/ijms24032735 (PMC9916754; doi:10.3390/ijms24032735)
Supplement: Supplementary file 1 [file ijms-24-02735-s001.zip › Table s2 Alternative splicing events in Ryukin and Celestial-Eye goldfish.xlsx]

## Sheet: summary
Ryukin			19312
Celestial-Eye			18813
shared			8224
total			29829	11426 genes	44211 genes	0.258442
	Ryukin	Celestial-Eye	Shared	Total
SE	4480	4347	2653	6174	0.429705
A3	4039	3870	1946	5963	0.326346
A5	3692	3540	1968	5264	0.37386
RI	3129	3243	579	5793	0.0999482
AF	3302	3187	862	5627	0.15319
AL	395	357	130	622	0.209003
MX	275	269	158	386	0.409326
	19312	18813	8296	29829	0.278119

## Sheet: Celestial-Eye
Chr_id	Gene_id	Strand	Type	Alt_exon_pos	Alt_trans	Total_trans
LG8	CA00000009	-	A3	9280051-9280004	CA00000009_novel01	CA00000009_R1,CA00000009_novel01
LG8	CA00000010	-	A3	9284385-9284382	CA00000010_novel09	CA00000010_novel08,CA00000010_R1,CA00000010_novel09
LG8	CA00000010	-	A3	9312960-9312946	CA00000010_novel02	CA00000010_R1,CA00000010_novel03,CA00000010_novel04,CA00000010_novel01,CA00000010_novel05,CA00000010_novel02
LG8	CA00000013	-	A3	9347428-9347424	CA00000013_novel06	CA00000013_novel19,CA00000013_novel06
LG8	CA00000013	-	A3	9347609-9347591	CA00000013_novel06	CA00000013_novel03,CA00000013_novel21,CA00000013_novel27,CA00000013_novel20,CA00000013_novel04,CA00000013_novel08,CA00000013_novel15,CA00000013_novel10,CA00000013_novel05,CA00000013_novel29,CA00000013_novel19,CA00000013_novel25,CA00000013_novel22,CA00000013_novel11,CA00000013_R1,CA00000013_novel09,CA00000013_novel26,CA00000013_novel06
LG8	CA00000013	-	A3	9351190-9351154	CA00000013_R1	CA00000013_novel03,CA00000013_novel21,CA00000013_novel20,CA00000013_novel04,CA00000013_novel08,CA00000013_novel15,CA00000013_novel10,CA00000013_novel05,CA00000013_novel19,CA00000013_novel22,CA00000013_novel11,CA00000013_novel09,CA00000013_novel06,CA00000013_R1
LG8	CA00000022	-	A3	9447465-9447423	CA00000022_novel03	CA00000022_novel02,CA00000022_R1,CA00000022_novel03
LG8	CA00000031	-	A3	9652814-9652799	CA00000031_R1	CA00000031_novel01,CA00000031_novel02,CA00000031_novel03,CA00000031_R1
LG8	CA00000033	-	A3	9681284-9681198	CA00000033_novel01	CA00000033_R1,CA00000033_novel01
LG34	CA00000081	-	A3	14549039-14547457	CA00000081_novel04	CA00000081_novel05,CA00000081_novel04
LG34	CA00000081	-	A3	14549146-14547457	CA00000081_novel04	CA00000081_novel01,CA00000081_novel06,CA00000081_novel03,CA00000081_novel04
LG34	CA00000081	-	A3	14549146-14549039	CA00000081_novel05	CA00000081_novel01,CA00000081_novel06,CA00000081_novel03,CA00000081_R1,CA00000081_novel05
LG34	CA00000087	+	A3	14498079-14498139	CA00000087_R1	CA00000087_novel01,CA00000087_R1
LG34	CA00000145	+	A3	12102586-12102589	CA00000145_novel13	CA00000145_novel02,CA00000145_novel01,CA00000145_novel03,CA00000145_novel07,CA00000145_R1,CA00000145_novel05,CA00000145_novel13
LG34	CA00000145	+	A3	12110580-12110583	CA00000145_novel13,CA00000145_novel03,CA00000145_novel02	CA00000145_novel01,CA00000145_novel07,CA00000145_R1,CA00000145_novel05,CA00000145_novel02,CA00000145_novel03,CA00000145_novel13
LG34	CA00000179	-	A3	11509443-11509414	CA00000179_novel02	CA00000179_novel01,CA00000179_novel03,CA00000179_R1,CA00000179_novel02
LG34	CA00000179	-	A3	11516244-11516241	CA00000179_novel01,CA00000179_novel02,CA00000179_novel03	CA00000179_R1,CA00000179_novel01,CA00000179_novel03,CA00000179_novel02
LG34	CA00000215	+	A3	10738159-10738165	CA00000215_R1	CA00000215_novel02,CA00000215_R1
LG34	CA00000226	+	A3	10392201-10392224	CA00000226_novel02	CA00000226_R1,CA00000226_novel01,CA00000226_novel03,CA00000226_novel04,CA00000226_novel06,CA00000226_novel02
LG34	CA00000226	+	A3	10399127-10399129	CA00000226_novel10	CA00000226_R1,CA00000226_novel01,CA00000226_novel02,CA00000226_novel03,CA00000226_novel04,CA00000226_novel06,CA00000226_novel11,CA00000226_novel10
LG34	CA00000254	-	A3	9823502-9823499	CA00000254_novel04,CA00000254_R1,CA00000254_novel09	CA00000254_novel08,CA00000254_novel06,CA00000254_R1,CA00000254_novel09,CA00000254_novel04
LG34	CA00000254	-	A3	9830066-9830060	CA00000254_R1	CA00000254_novel06,CA00000254_novel04,CA00000254_R1
LG34	CA00000267	-	A3	9523097-9523094	CA00000267_novel03	CA00000267_novel04,CA00000267_novel02,CA00000267_R1,CA00000267_novel03
LG34	CA00000273	+	A3	9361478-9361544	CA00000273_novel01,CA00000273_novel03,CA00000273_novel02	CA00000273_R1,CA00000273_novel01,CA00000273_novel03,CA00000273_novel02
LG34	CA00000276	+	A3	9325664-9325667	CA00000276_novel01	CA00000276_R1,CA00000276_novel01
LG34	CA00000276	+	A3	9328268-9328313	CA00000276_R1	CA00000276_novel01,CA00000276_novel04,CA00000276_R1
LG34	CA00000277	+	A3	9318403-9318420	CA00000277_novel03	CA00000277_R1,CA00000277_novel03
LG34	CA00000278	+	A3	9312298-9312376	CA00000278_novel01	CA00000278_R1,CA00000278_novel01
LG34	CA00000280	-	A3	9283151-9283142	CA00000280_R1	CA00000280_novel03,CA00000280_R1
LG34	CA00000318	-	A3	7926698-7926695	CA00000318_R1,CA00000318_novel02	CA00000318_novel03,CA00000318_novel01,CA00000318_novel02,CA00000318_R1
LG34	CA00000344	-	A3	7385098-7385095	CA00000344_novel04,CA00000344_R1	CA00000344_novel01,CA00000344_novel04,CA00000344_R1
LG34	CA00000347	-	A3	7361531-7361507	CA00000347_novel01,CA00000347_novel02	CA00000347_R1,CA00000347_novel02,CA00000347_novel01
LG34	CA00000347	-	A3	7367308-7367263	CA00000347_R1	CA00000347_novel02,CA00000347_novel01,CA00000347_R1
LG34	CA00000349	-	A3	7345534-7345474	CA00000349_novel01	CA00000349_R1,CA00000349_novel01
LG34	CA00000387	-	A3	6069808-6069789	CA00000387_novel01	CA00000387_novel02,CA00000387_novel01
LG34	CA00000406	+	A3	5361184-5361190	CA00000406_R1	CA00000406_novel04,CA00000406_R1
LG34	CA00000406	+	A3	5505461-5505464	CA00000406_novel38,CA00000406_novel40	CA00000406_novel41,CA00000406_novel43,CA00000406_novel38,CA00000406_novel40
LG34	CA00000407	+	A3	5320769-5320772	CA00000407_novel15	CA00000407_novel12,CA00000407_novel11,CA00000407_novel15
LG7	CA00000444	+	A3	12048864-12048880	CA00000444_novel01	CA00000444_R1,CA00000444_novel02,CA00000444_novel03,CA00000444_novel06,CA00000444_novel01
LG7	CA00000445	-	A3	12055254-12055251	CA00000445_novel04,CA00000445_novel05,CA00000445_novel06,CA00000445_novel07,CA00000445_novel01,CA00000445_novel02,CA00000445_novel03,CA00000445_novel10,CA00000445_novel08,CA00000445_R1	CA00000445_novel11,CA00000445_novel06,CA00000445_novel03,CA00000445_novel07,CA00000445_novel10,CA00000445_novel04,CA00000445_novel08,CA00000445_novel01,CA00000445_novel05,CA00000445_novel02,CA00000445_R1
LG7	CA00000445	-	A3	12059434-12059431	CA00000445_novel04,CA00000445_novel05,CA00000445_novel06,CA00000445_novel07,CA00000445_novel01,CA00000445_novel02,CA00000445_novel03,CA00000445_novel10,CA00000445_novel08,CA00000445_novel11	CA00000445_R1,CA00000445_novel06,CA00000445_novel03,CA00000445_novel11,CA00000445_novel07,CA00000445_novel10,CA00000445_novel04,CA00000445_novel08,CA00000445_novel01,CA00000445_novel05,CA00000445_novel02
LG7	CA00000445	-	A3	12061663-12061606	CA00000445_novel07,CA00000445_novel08,CA00000445_novel02	CA00000445_novel10,CA00000445_novel01,CA00000445_novel07,CA00000445_novel08,CA00000445_novel02
LG7	CA00000445	-	A3	12066173-12066154	CA00000445_novel04,CA00000445_novel06,CA00000445_novel07,CA00000445_novel01,CA00000445_novel02,CA00000445_novel03,CA00000445_R1,CA00000445_novel08	CA00000445_novel05,CA00000445_novel06,CA00000445_novel03,CA00000445_novel07,CA00000445_novel04,CA00000445_novel08,CA00000445_novel01,CA00000445_novel02,CA00000445_R1
LG7	CA00000449	-	A3	12113586-12113583	CA00000449_novel03	CA00000449_R1,CA00000449_novel03
LG7	CA00000483	+	A3	13222501-13222520	CA00000483_novel02,CA00000483_novel01	CA00000483_novel04,CA00000483_novel01,CA00000483_novel02
LG7	CA00000488	-	A3	13340616-13340587	CA00000488_novel03,CA00000488_R1	CA00000488_novel01,CA00000488_novel03,CA00000488_R1
LG7	CA00000499	-	A3	13723671-13723668	CA00000499_novel05	CA00000499_novel09,CA00000499_novel10,CA00000499_novel03,CA00000499_novel02,CA00000499_R1,CA00000499_novel11,CA00000499_novel01,CA00000499_novel04,CA00000499_novel05
LG7	CA00000499	-	A3	13742566-13742410	CA00000499_novel04	CA00000499_novel03,CA00000499_novel02,CA00000499_R1,CA00000499_novel04
LG7	CA00000505	-	A3	13986995-13986962	CA00000505_R1	CA00000505_novel01,CA00000505_R1
LG7	CA00000529	+	A3	14389571-14389745	CA00000529_novel03	CA00000529_novel06,CA00000529_novel03
LG7	CA00000542	+	A3	14633808-14633811	CA00000542_novel01	CA00000542_R1,CA00000542_novel01
LG7	CA00000571	-	A3	16126398-16126368	CA00000571_novel01,CA00000571_novel02,CA00000571_novel03	CA00000571_R1,CA00000571_novel01,CA00000571_novel03,CA00000571_novel02
LG7	CA00000582	+	A3	16389708-16389723	CA00000582_R1	CA00000582_novel01,CA00000582_R1
LG7	CA00000589	-	A3	16545373-16545361	CA00000589_novel01,CA00000589_novel10,CA00000589_novel07,CA00000589_novel06,CA00000589_novel03,CA00000589_R1	CA00000589_novel11,CA00000589_novel02,CA00000589_novel04,CA00000589_novel09,CA00000589_novel10,CA00000589_novel06,CA00000589_novel07,CA00000589_R1,CA00000589_novel01,CA00000589_novel03
LG7	CA00000615	+	A3	16864948-16864963	CA00000615_R1	CA00000615_novel01,CA00000615_novel02,CA00000615_R1
LG7	CA00000617	+	A3	16952628-16952631	CA00000617_R1	CA00000617_novel01,CA00000617_R1
LG7	CA00000617	+	A3	16957557-16957560	CA00000617_R1	CA00000617_novel01,CA00000617_R1
LG7	CA00000627	+	A3	17169976-17169995	CA00000627_novel02,CA00000627_novel01	CA00000627_R1,CA00000627_novel01,CA00000627_novel02
LG7	CA00000633	-	A3	17245651-17245648	CA00000633_R1	CA00000633_novel01,CA00000633_R1
LG7	CA00000665	-	A3	18058043-18058040	CA00000665_novel03	CA00000665_novel06,CA00000665_novel02,CA00000665_novel03
LG7	CA00000665	-	A3	18077248-18077245	CA00000665_novel02	CA00000665_novel03,CA00000665_R1,CA00000665_novel02
LG7	CA00000665	-	A3	18089306-18089263	CA00000665_novel02,CA00000665_novel03	CA00000665_R1,CA00000665_novel03,CA00000665_novel02
LG7	CA00000670	+	A3	18223581-18224162	CA00000670_R1,CA00000670_novel11,CA00000670_novel04,CA00000670_novel09	CA00000670_novel01,CA00000670_R1,CA00000670_novel04,CA00000670_novel09,CA00000670_novel11
LG5	CA00000761	+	A3	29574566-29574569	CA00000761_novel03	CA00000761_R1,CA00000761_novel01,CA00000761_novel05,CA00000761_novel03
LG5	CA00000761	+	A3	29582859-29582895	CA00000761_novel03	CA00000761_R1,CA00000761_novel03
LG5	CA00000788	+	A3	30030788-30030837	CA00000788_novel03	CA00000788_novel01,CA00000788_novel02,CA00000788_R1,CA00000788_novel03
LG5	CA00000788	+	A3	30048648-30048674	CA00000788_novel03,CA00000788_novel01	CA00000788_novel02,CA00000788_novel01,CA00000788_novel03
LG5	CA00000802	-	A3	30262850-30262826	CA00000802_novel11	CA00000802_novel02,CA00000802_novel07,CA00000802_novel11
LG5	CA00000810	+	A3	30577788-30577791	CA00000810_novel04	CA00000810_novel02,CA00000810_R1,CA00000810_novel04
LG5	CA00000821	+	A3	30748395-30748437	CA00000821_novel01	CA00000821_R1,CA00000821_novel01
LG5	CA00000827	-	A3	30803822-30803798	CA00000827_R1	CA00000827_novel01,CA00000827_R1
LG5	CA00000830	-	A3	30825688-30825685	CA00000830_R1,CA00000830_novel02,CA00000830_novel04	CA00000830_novel03,CA00000830_novel05,CA00000830_novel06,CA00000830_novel04,CA00000830_R1,CA00000830_novel02
LG5	CA00000830	-	A3	30827407-30827385	CA00000830_novel04	CA00000830_R1,CA00000830_novel04
LG5	CA00000831	-	A3	30898739-30898670	CA00000831_novel02	CA00000831_novel04,CA00000831_R1,CA00000831_novel03,CA00000831_novel02
LG5	CA00000834	+	A3	30921243-30921246	CA00000834_R1,CA00000834_novel04,CA00000834_novel07,CA00000834_novel01,CA00000834_novel02,CA00000834_novel03	CA00000834_novel08,CA00000834_novel02,CA00000834_novel01,CA00000834_novel03,CA00000834_novel04,CA00000834_novel07,CA00000834_R1
LG5	CA00000834	+	A3	30922555-30922609	CA00000834_novel08,CA00000834_novel04,CA00000834_novel01,CA00000834_novel02,CA00000834_novel03	CA00000834_R1,CA00000834_novel02,CA00000834_novel01,CA00000834_novel03,CA00000834_novel04,CA00000834_novel08
LG5	CA00000846	+	A3	31203510-31203531	CA00000846_novel07,CA00000846_novel05	CA00000846_R1,CA00000846_novel05,CA00000846_novel07
LG5	CA00000853	+	A3	31372103-31372219	CA00000853_novel02	CA00000853_novel01,CA00000853_R1,CA00000853_novel02
LG16	CA00000885	+	A3	19342000-19342040	CA00000885_novel03	CA00000885_novel02,CA00000885_novel03
LG16	CA00000885	+	A3	19343822-19343843	CA00000885_novel04,CA00000885_novel02,CA00000885_novel03	CA00000885_R1,CA00000885_novel03,CA00000885_novel04,CA00000885_novel02
LG16	CA00000926	+	A3	18653624-18654932	CA00000926_R1	CA00000926_novel02,CA00000926_R1
LG16	CA00000945	-	A3	18406660-18406366	CA00000945_R1	CA00000945_novel01,CA00000945_R1
LG16	CA00000961	+	A3	18050853-18050930	CA00000961_novel02	CA00000961_R1,CA00000961_novel02
LG16	CA00001009	-	A3	17304295-17304265	CA00001009_novel07	CA00001009_novel06,CA00001009_novel01,CA00001009_R1,CA00001009_novel07
LG16	CA00001030	+	A3	16913201-16913207	CA00001030_R1	CA00001030_novel03,CA00001030_novel04,CA00001030_R1
LG16	CA00001070	+	A3	16182856-16183000	CA00001070_R1	CA00001070_novel01,CA00001070_R1
LG16	CA00001070	+	A3	16200155-16200194	CA00001070_R1	CA00001070_novel01,CA00001070_R1
LG16	CA00001108	+	A3	15427547-15427556	CA00001108_R1	CA00001108_novel01,CA00001108_R1
LG16	CA00001111	-	A3	15337590-15337554	CA00001111_R1	CA00001111_novel02,CA00001111_novel01,CA00001111_novel08,CA00001111_novel07,CA00001111_R1
LG16	CA00001111	-	A3	15340792-15340772	CA00001111_R1	CA00001111_novel02,CA00001111_novel01,CA00001111_novel08,CA00001111_novel07,CA00001111_novel03,CA00001111_R1
LG16	CA00001126	+	A3	15102307-15102325	CA00001126_novel02,CA00001126_novel01,CA00001126_novel07,CA00001126_novel06,CA00001126_novel05	CA00001126_R1,CA00001126_novel01,CA00001126_novel02,CA00001126_novel05,CA00001126_novel06,CA00001126_novel07
LG16	CA00001126	+	A3	15104126-15104129	CA00001126_novel01,CA00001126_novel07,CA00001126_novel06,CA00001126_novel05,CA00001126_novel04	CA00001126_R1,CA00001126_novel01,CA00001126_novel04,CA00001126_novel05,CA00001126_novel06,CA00001126_novel07
LG16	CA00001151	+	A3	14707700-14707727	CA00001151_novel01	CA00001151_R1,CA00001151_novel01
LG16	CA00001173	+	A3	14423670-14423673	CA00001173_R1	CA00001173_novel01,CA00001173_novel02,CA00001173_R1
LG16	CA00001194	-	A3	13985926-13984255	CA00001194_R1	CA00001194_novel01,CA00001194_R1
LG16	CA00001195	-	A3	13952087-13952075	CA00001195_novel05,CA00001195_R1	CA00001195_novel08,CA00001195_novel06,CA00001195_novel07,CA00001195_novel05,CA00001195_R1
LG16	CA00001198	-	A3	13904436-13904409	CA00001198_R1	CA00001198_novel01,CA00001198_R1
LG30	CA00001285	-	A3	28034761-28034161	CA00001285_R1	CA00001285_novel01,CA00001285_novel02,CA00001285_R1
LG30	CA00001312	-	A3	27283635-27283626	CA00001312_novel02	CA00001312_novel01,CA00001312_novel02
LG30	CA00001316	+	A3	27161144-27161160	CA00001316_R1,CA00001316_novel01	CA00001316_novel02,CA00001316_R1,CA00001316_novel01
LG30	CA00001316	+	A3	27171456-27171459	CA00001316_R1	CA00001316_novel01,CA00001316_novel02,CA00001316_R1
LG30	CA00001322	+	A3	27004483-27004553	CA00001322_novel02	CA00001322_R1,CA00001322_novel02
LG30	CA00001364	-	A3	26193553-26193523	CA00001364_R1	CA00001364_novel01,CA00001364_R1
LG30	CA00001387	+	A3	25645353-25645368	CA00001387_novel02	CA00001387_R1,CA00001387_novel04,CA00001387_novel02
LG30	CA00001398	-	A3	25359899-25359895	CA00001398_novel01,CA00001398_novel09	CA00001398_novel02,CA00001398_novel10,CA00001398_novel04,CA00001398_R1,CA00001398_novel01,CA00001398_novel09
LG30	CA00001400	-	A3	25338642-25338639	CA00001400_novel03	CA00001400_novel02,CA00001400_novel01,CA00001400_R1,CA00001400_novel03
LG30	CA00001401	-	A3	25320813-25320687	CA00001401_novel04	CA00001401_R1,CA00001401_novel04
LG30	CA00001410	-	A3	24709662-24709385	CA00001410_novel01,CA00001410_novel05	CA00001410_novel02,CA00001410_novel04,CA00001410_novel01,CA00001410_novel05
LG30	CA00001443	-	A3	24208943-24208939	CA00001443_novel01,CA00001443_novel03	CA00001443_R1,CA00001443_novel01,CA00001443_novel03
LG30	CA00001496	+	A3	22945751-22945754	CA00001496_novel01	CA00001496_R1,CA00001496_novel02,CA00001496_novel01
LG30	CA00001496	+	A3	22956857-22956860	CA00001496_novel02,CA00001496_novel08,CA00001496_novel05	CA00001496_novel04,CA00001496_novel07,CA00001496_novel02,CA00001496_novel05,CA00001496_novel08
LG30	CA00001543	-	A3	22129064-22129037	CA00001543_R1	CA00001543_novel03,CA00001543_R1
LG30	CA00001589	-	A3	21193123-21193120	CA00001589_R1,CA00001589_novel06	CA00001589_novel05,CA00001589_novel07,CA00001589_novel01,CA00001589_novel09,CA00001589_R1,CA00001589_novel06
LG30	CA00001596	+	A3	20827147-20827159	CA00001596_R1,CA00001596_novel03	CA00001596_novel04,CA00001596_novel06,CA00001596_novel03,CA00001596_R1
LG2	CA00001599	+	A3	30165332-30166315	CA00001599_R1	CA00001599_novel04,CA00001599_R1
LG2	CA00001599	+	A3	30166315-30166366	CA00001599_novel01,CA00001599_novel02	CA00001599_novel03,CA00001599_novel01,CA00001599_novel02
LG2	CA00001623	+	A3	29602482-29602485	CA00001623_novel13,CA00001623_novel10,CA00001623_novel11	CA00001623_novel04,CA00001623_novel06,CA00001623_novel02,CA00001623_R1,CA00001623_novel10,CA00001623_novel11,CA00001623_novel13
LG2	CA00001623	+	A3	29602968-29602974	CA00001623_novel02	CA00001623_novel04,CA00001623_novel06,CA00001623_novel10,CA00001623_novel11,CA00001623_R1,CA00001623_novel13,CA00001623_novel02
LG2	CA00001656	-	A3	28591317-28591287	CA00001656_R1	CA00001656_novel03,CA00001656_novel02,CA00001656_novel01,CA00001656_R1
LG2	CA00001656	-	A3	28594567-28594546	CA00001656_R1,CA00001656_novel01,CA00001656_novel02	CA00001656_novel03,CA00001656_novel02,CA00001656_novel01,CA00001656_R1
LG2	CA00001656	-	A3	28596751-28596734	CA00001656_novel02	CA00001656_novel03,CA00001656_novel01,CA00001656_novel02
LG2	CA00001658	-	A3	28575684-28575681	CA00001658_novel02,CA00001658_novel01	CA00001658_R1,CA00001658_novel01,CA00001658_novel02
LG2	CA00001658	-	A3	28578720-28578699	CA00001658_novel02,CA00001658_novel01	CA00001658_R1,CA00001658_novel01,CA00001658_novel02
LG12	CA00001682	+	A3	12027116-12027122	CA00001682_novel01	CA00001682_R1,CA00001682_novel01
LG12	CA00001698	-	A3	11784383-11784356	CA00001698_R1	CA00001698_novel01,CA00001698_R1
LG12	CA00001715	-	A3	11267465-11267424	CA00001715_R1	CA00001715_novel08,CA00001715_R1
LG12	CA00001715	-	A3	11279333-11279330	CA00001715_R1,CA00001715_novel14,CA00001715_novel10,CA00001715_novel13,CA00001715_novel02,CA00001715_novel01,CA00001715_novel06,CA00001715_novel05	CA00001715_novel09,CA00001715_R1,CA00001715_novel05,CA00001715_novel13,CA00001715_novel02,CA00001715_novel14,CA00001715_novel10,CA00001715_novel06,CA00001715_novel01
LG12	CA00001715	-	A3	11285054-11285036	CA00001715_novel09	CA00001715_R1,CA00001715_novel05,CA00001715_novel02,CA00001715_novel06,CA00001715_novel01,CA00001715_novel09
LG12	CA00001719	-	A3	11226757-11226690	CA00001719_novel01	CA00001719_novel02,CA00001719_R1,CA00001719_novel01
LG12	CA00001758	+	A3	10240319-10240322	CA00001758_novel02	CA00001758_novel01,CA00001758_novel02
tig00214183_arrow_4049273_7079891	CA00001764	-	A3	128730-128438	CA00001764_novel04	CA00001764_novel03,CA00001764_novel04
tig00214183_arrow_4049273_7079891	CA00001776	-	A3	441380-441346	CA00001776_novel01	CA00001776_novel02,CA00001776_novel01
tig00214183_arrow_4049273_7079891	CA00001778	-	A3	458355-458348	CA00001778_novel01,CA00001778_novel02	CA00001778_R1,CA00001778_novel02,CA00001778_novel01
tig00214183_arrow_4049273_7079891	CA00001780	+	A3	465147-465186	CA00001780_novel01	CA00001780_R1,CA00001780_novel01
tig00214183_arrow_4049273_7079891	CA00001817	+	A3	1133158-1133169	CA00001817_R1	CA00001817_novel01,CA00001817_R1
tig00214183_arrow_4049273_7079891	CA00001817	+	A3	1136363-1136396	CA00001817_R1,CA00001817_novel01	CA00001817_novel03,CA00001817_novel01,CA00001817_R1
tig00214183_arrow_4049273_7079891	CA00001836	+	A3	1465015-1465018	CA00001836_R1	CA00001836_novel01,CA00001836_novel04,CA00001836_R1
tig00214183_arrow_4049273_7079891	CA00001847	+	A3	1632536-1632567	CA00001847_novel01	CA00001847_R1,CA00001847_novel01
tig00214183_arrow_4049273_7079891	CA00001882	+	A3	1995186-1995196	CA00001882_novel03,CA00001882_R1	CA00001882_novel01,CA00001882_R1,CA00001882_novel03
tig00214183_arrow_4049273_7079891	CA00001908	-	A3	2296773-2296770	CA00001908_R1	CA00001908_novel01,CA00001908_novel02,CA00001908_R1
tig00214183_arrow_4049273_7079891	CA00001911	+	A3	2392359-2392362	CA00001911_novel01	CA00001911_novel02,CA00001911_novel03,CA00001911_novel01
tig00214183_arrow_4049273_7079891	CA00001913	+	A3	2404510-2404591	CA00001913_novel03	CA00001913_R1,CA00001913_novel03
tig00214183_arrow_4049273_7079891	CA00001924	-	A3	2554069-2554048	CA00001924_R1	CA00001924_novel01,CA00001924_R1
LG50	CA00001955	-	A3	14307530-14307506	CA00001955_novel01	CA00001955_R1,CA00001955_novel01
LG50	CA00001972	-	A3	13721446-13721402	CA00001972_novel10	CA00001972_novel05,CA00001972_R1,CA00001972_novel10
LG50	CA00002000	+	A3	13051581-13051631	CA00002000_novel04	CA00002000_novel01,CA00002000_novel03,CA00002000_novel02,CA00002000_novel06,CA00002000_R1,CA00002000_novel04
LG50	CA00002016	+	A3	12693957-12693987	CA00002016_novel01	CA00002016_R1,CA00002016_novel01
LG50	CA00002031	+	A3	12496960-12496963	CA00002031_novel04	CA00002031_novel01,CA00002031_R1,CA00002031_novel04
LG50	CA00002036	-	A3	12414661-12414641	CA00002036_R1,CA00002036_novel04,CA00002036_novel05,CA00002036_novel01,CA00002036_novel02	CA00002036_novel03,CA00002036_novel05,CA00002036_novel04,CA00002036_novel01,CA00002036_novel02,CA00002036_R1
LG50	CA00002057	-	A3	11525782-11525774	CA00002057_novel02	CA00002057_novel01,CA00002057_R1,CA00002057_novel02
LG50	CA00002075	+	A3	11187030-11187069	CA00002075_novel02,CA00002075_novel01	CA00002075_R1,CA00002075_novel01,CA00002075_novel02
LG50	CA00002094	-	A3	10917704-10917659	CA00002094_novel01	CA00002094_R1,CA00002094_novel01
LG50	CA00002128	-	A3	10234915-10231871	CA00002128_R1	CA00002128_novel02,CA00002128_novel01,CA00002128_R1
LG50	CA00002138	+	A3	10119152-10119164	CA00002138_novel02	CA00002138_novel01,CA00002138_novel02
LG50	CA00002140	+	A3	10086016-10086019	CA00002140_R1	CA00002140_novel01,CA00002140_R1
LG50	CA00002152	-	A3	9795940-9795902	CA00002152_R1	CA00002152_novel01,CA00002152_novel04,CA00002152_R1
LG50	CA00002207	-	A3	9030654-9030624	CA00002207_novel02,CA00002207_novel01	CA00002207_R1,CA00002207_novel01,CA00002207_novel02
LG50	CA00002213	+	A3	9003245-9003297	CA00002213_novel01	CA00002213_R1,CA00002213_novel01
LG50	CA00002225	+	A3	8877429-8877447	CA00002225_R1	CA00002225_novel01,CA00002225_R1
LG47	CA00002246	+	A3	12189727-12189740	CA00002246_novel10,CA00002246_novel01	CA00002246_novel08,CA00002246_novel01,CA00002246_novel10
LG47	CA00002255	-	A3	12439841-12439583	CA00002255_novel09	CA00002255_R1,CA00002255_novel09
LG27	CA00002287	+	A3	30149690-30149773	CA00002287_novel02	CA00002287_novel01,CA00002287_novel02
LG27	CA00002367	-	A3	28318792-28318712	CA00002367_novel02	CA00002367_novel03,CA00002367_R1,CA00002367_novel02
LG27	CA00002413	-	A3	26917743-26917740	CA00002413_novel02	CA00002413_R1,CA00002413_novel02
LG27	CA00002426	-	A3	26720845-26720514	CA00002426_novel02,CA00002426_novel01,CA00002426_R1,CA00002426_novel09,CA00002426_novel08,CA00002426_novel10,CA00002426_novel11	CA00002426_novel03,CA00002426_novel09,CA00002426_novel10,CA00002426_novel02,CA00002426_novel08,CA00002426_novel01,CA00002426_novel11,CA00002426_R1
LG27	CA00002429	+	A3	26675581-26675584	CA00002429_R1,CA00002429_novel03	CA00002429_novel04,CA00002429_novel05,CA00002429_novel07,CA00002429_R1,CA00002429_novel03
LG27	CA00002469	+	A3	26163372-26163375	CA00002469_R1	CA00002469_novel01,CA00002469_R1
LG27	CA00002472	-	A3	26146203-26146178	CA00002472_novel01,CA00002472_novel02	CA00002472_R1,CA00002472_novel02,CA00002472_novel01
LG27	CA00002506	+	A3	25498304-25498314	CA00002506_R1	CA00002506_novel01,CA00002506_R1
LG27	CA00002508	+	A3	25473986-25474037	CA00002508_novel02	CA00002508_R1,CA00002508_novel01,CA00002508_novel02
LG27	CA00002508	+	A3	25484873-25484879	CA00002508_R1	CA00002508_novel01,CA00002508_novel02,CA00002508_R1
LG27	CA00002510	-	A3	25442160-25442136	CA00002510_R1	CA00002510_novel02,CA00002510_R1
LG27	CA00002517	-	A3	25328035-25328032	CA00002517_R1	CA00002517_novel02,CA00002517_R1
LG27	CA00002589	-	A3	23562360-23562330	CA00002589_novel01	CA00002589_R1,CA00002589_novel01
LG27	CA00002593	-	A3	23463651-23463634	CA00002593_R1	CA00002593_novel01,CA00002593_novel06,CA00002593_R1
LG12	CA00002612	-	A3	19484931-19484905	CA00002612_R1	CA00002612_novel01,CA00002612_R1
LG12	CA00002634	+	A3	19071816-19071832	CA00002634_novel01	CA00002634_R1,CA00002634_novel01
LG12	CA00002637	-	A3	19007920-19007915	CA00002637_novel07	CA00002637_novel01,CA00002637_novel03,CA00002637_R1,CA00002637_novel07
LG12	CA00002637	-	A3	19020331-19020283	CA00002637_R1	CA00002637_novel01,CA00002637_novel03,CA00002637_R1
LG12	CA00002648	+	A3	18383377-18383380	CA00002648_novel01	CA00002648_R1,CA00002648_novel01
LG12	CA00002648	+	A3	18384769-18384808	CA00002648_R1	CA00002648_novel01,CA00002648_R1
LG12	CA00002664	-	A3	18049281-18049233	CA00002664_novel01	CA00002664_R1,CA00002664_novel01
LG12	CA00002667	+	A3	17870402-17870406	CA00002667_novel02	CA00002667_novel01,CA00002667_R1,CA00002667_novel02
LG12	CA00002672	-	A3	17728382-17728370	CA00002672_R1	CA00002672_novel04,CA00002672_R1
LG12	CA00002672	-	A3	17729471-17729423	CA00002672_novel04	CA00002672_R1,CA00002672_novel04
LG12	CA00002672	-	A3	17737618-17737504	CA00002672_R1	CA00002672_novel04,CA00002672_R1
LG12	CA00002672	-	A3	17743958-17743944	CA00002672_R1	CA00002672_novel04,CA00002672_R1
LG12	CA00002720	+	A3	16616097-16616156	CA00002720_novel01	CA00002720_R1,CA00002720_novel01
LG12	CA00002741	-	A3	16315779-16315770	CA00002741_novel02	CA00002741_novel01,CA00002741_R1,CA00002741_novel02
LG12	CA00002743	-	A3	16265549-16265439	CA00002743_novel03	CA00002743_novel01,CA00002743_novel02,CA00002743_novel03
LG12	CA00002754	+	A3	16092301-16092349	CA00002754_novel07,CA00002754_novel01	CA00002754_R1,CA00002754_novel01,CA00002754_novel07
LG12	CA00002768	+	A3	15714579-15714603	CA00002768_novel02	CA00002768_R1,CA00002768_novel02
LG12	CA00002786	-	A3	14947893-14947878	CA00002786_R1	CA00002786_novel01,CA00002786_R1
LG12	CA00002790	+	A3	14800251-14800321	CA00002790_novel11	CA00002790_R1,CA00002790_novel03,CA00002790_novel06,CA00002790_novel08,CA00002790_novel09,CA00002790_novel10,CA00002790_novel11
LG12	CA00002841	+	A3	13735097-13735106	CA00002841_R1	CA00002841_novel01,CA00002841_R1
LG12	CA00002841	+	A3	13741663-13741687	CA00002841_R1	CA00002841_novel01,CA00002841_R1
LG12	CA00002876	+	A3	13106813-13107107	CA00002876_novel03	CA00002876_novel02,CA00002876_R1,CA00002876_novel03
tig00214714_arrow_1_2670353	CA00002897	-	A3	262952-262946	CA00002897_R1	CA00002897_novel02,CA00002897_R1
tig00214714_arrow_1_2670353	CA00002898	-	A3	281057-280894	CA00002898_R1	CA00002898_novel01,CA00002898_R1
tig00214714_arrow_1_2670353	CA00002940	-	A3	935520-935475	CA00002940_R1	CA00002940_novel01,CA00002940_R1
tig00214714_arrow_1_2670353	CA00002955	+	A3	1101568-1101608	CA00002955_novel01	CA00002955_R1,CA00002955_novel01
tig00214714_arrow_1_2670353	CA00002964	-	A3	1208924-1208873	CA00002964_novel04	CA00002964_novel03,CA00002964_R1,CA00002964_novel04
tig00214714_arrow_1_2670353	CA00002980	-	A3	1406252-1406236	CA00002980_R1	CA00002980_novel01,CA00002980_R1
tig00214714_arrow_1_2670353	CA00002984	-	A3	1431393-1431373	CA00002984_novel05	CA00002984_novel10,CA00002984_novel08,CA00002984_novel05
tig00214714_arrow_1_2670353	CA00002986	-	A3	1440022-1439817	CA00002986_R1	CA00002986_novel01,CA00002986_R1
tig00214714_arrow_1_2670353	CA00003027	-	A3	2246419-2246402	CA00003027_R1	CA00003027_novel01,CA00003027_R1
LG27	CA00003053	+	A3	1796538-1796574	CA00003053_novel01	CA00003053_R1,CA00003053_novel01
LG27	CA00003069	-	A3	1483180-1483150	CA00003069_novel02	CA00003069_R1,CA00003069_novel02
LG27	CA00003071	+	A3	1462605-1462916	CA00003071_novel02	CA00003071_R1,CA00003071_novel02
LG27	CA00003073	+	A3	1445687-1445723	CA00003073_novel03	CA00003073_R1,CA00003073_novel01,CA00003073_novel03
LG27	CA00003076	+	A3	1366735-1366760	CA00003076_novel02	CA00003076_R1,CA00003076_novel01,CA00003076_novel04,CA00003076_novel02
LG27	CA00003076	+	A3	1367102-1367111	CA00003076_novel02	CA00003076_R1,CA00003076_novel01,CA00003076_novel04,CA00003076_novel02
LG27	CA00003086	+	A3	1274391-1274454	CA00003086_novel01,CA00003086_novel06	CA00003086_novel03,CA00003086_novel01,CA00003086_novel06
LG27	CA00003097	+	A3	1142801-1142819	CA00003097_R1,CA00003097_novel01,CA00003097_novel02,CA00003097_novel03,CA00003097_novel07	CA00003097_novel05,CA00003097_R1,CA00003097_novel03,CA00003097_novel02,CA00003097_novel01,CA00003097_novel07
LG27	CA00003098	+	A3	1137166-1137172	CA00003098_novel03	CA00003098_R1,CA00003098_novel04,CA00003098_novel03
LG5	CA00003176	+	A3	16724271-16724274	CA00003176_novel08	CA00003176_novel02,CA00003176_novel01,CA00003176_novel08
LG5	CA00003183	+	A3	16561416-16561436	CA00003183_novel03,CA00003183_novel01	CA00003183_R1,CA00003183_novel02,CA00003183_novel05,CA00003183_novel01,CA00003183_novel03
LG5	CA00003185	+	A3	16542882-16542891	CA00003185_R1	CA00003185_novel07,CA00003185_novel09,CA00003185_R1
LG5	CA00003191	-	A3	16495148-16495133	CA00003191_R1	CA00003191_novel03,CA00003191_novel05,CA00003191_novel04,CA00003191_novel01,CA00003191_R1
LG5	CA00003201	+	A3	16362908-16362938	CA00003201_novel04	CA00003201_R1,CA00003201_novel04
LG5	CA00003205	-	A3	16264244-16264229	CA00003205_novel10,CA00003205_R1,CA00003205_novel03	CA00003205_novel07,CA00003205_novel10,CA00003205_R1,CA00003205_novel03
LG5	CA00003205	-	A3	16265834-16265831	CA00003205_novel07,CA00003205_novel03	CA00003205_R1,CA00003205_novel03,CA00003205_novel07
LG5	CA00003218	+	A3	16091022-16091040	CA00003218_novel04,CA00003218_R1	CA00003218_novel05,CA00003218_novel06,CA00003218_novel04,CA00003218_R1
LG5	CA00003294	+	A3	14387124-14387195	CA00003294_novel01	CA00003294_R1,CA00003294_novel01
LG5	CA00003304	+	A3	14321175-14321273	CA00003304_novel01	CA00003304_R1,CA00003304_novel02,CA00003304_novel01
LG5	CA00003387	-	A3	12878051-12878030	CA00003387_novel02	CA00003387_R1,CA00003387_novel02
LG21	CA00003404	-	A3	9277407-9277261	CA00003404_novel02	CA00003404_novel01,CA00003404_novel16,CA00003404_novel10,CA00003404_R1,CA00003404_novel14,CA00003404_novel02
LG21	CA00003404	-	A3	9282938-9282932	CA00003404_R1	CA00003404_novel08,CA00003404_novel01,CA00003404_novel10,CA00003404_novel02,CA00003404_novel03,CA00003404_novel09,CA00003404_R1
LG21	CA00003431	+	A3	9727783-9727792	CA00003431_novel04,CA00003431_novel07,CA00003431_novel03	CA00003431_R1,CA00003431_novel02,CA00003431_novel05,CA00003431_novel10,CA00003431_novel03,CA00003431_novel04,CA00003431_novel07
LG21	CA00003435	+	A3	9867310-9867321	CA00003435_novel02,CA00003435_R1	CA00003435_novel01,CA00003435_novel03,CA00003435_novel02,CA00003435_R1
LG21	CA00003440	+	A3	9962623-9962626	CA00003440_novel01	CA00003440_R1,CA00003440_novel02,CA00003440_novel01
LG21	CA00003465	+	A3	10602639-10602666	CA00003465_R1	CA00003465_novel01,CA00003465_R1
LG21	CA00003504	-	A3	11119818-11119773	CA00003504_R1	CA00003504_novel02,CA00003504_novel01,CA00003504_R1
LG21	CA00003509	-	A3	11284461-11284359	CA00003509_novel03	CA00003509_novel02,CA00003509_novel09,CA00003509_novel04,CA00003509_novel01,CA00003509_R1,CA00003509_novel06,CA00003509_novel05,CA00003509_novel03
LG21	CA00003509	-	A3	11285708-11285655	CA00003509_novel04,CA00003509_novel05,CA00003509_novel01	CA00003509_novel02,CA00003509_novel03,CA00003509_novel06,CA00003509_novel04,CA00003509_novel01,CA00003509_novel05
LG21	CA00003536	-	A3	11939109-11939093	CA00003536_novel02,CA00003536_novel05,CA00003536_R1	CA00003536_novel04,CA00003536_novel02,CA00003536_novel05,CA00003536_R1
LG21	CA00003537	-	A3	11955364-11955205	CA00003537_novel02	CA00003537_novel01,CA00003537_novel02
LG21	CA00003544	+	A3	12038991-12038994	CA00003544_novel03	CA00003544_R1,CA00003544_novel03
LG21	CA00003571	-	A3	12383936-12383894	CA00003571_R1	CA00003571_novel01,CA00003571_R1
LG21	CA00003620	+	A3	12942911-12942941	CA00003620_novel01	CA00003620_R1,CA00003620_novel01
LG49	CA00003639	-	A3	5410487-5410475	CA00003639_R1	CA00003639_novel01,CA00003639_novel02,CA00003639_R1
LG49	CA00003652	+	A3	5921874-5921925	CA00003652_novel01	CA00003652_R1,CA00003652_novel01
LG49	CA00003689	+	A3	6643835-6643838	CA00003689_novel02	CA00003689_novel07,CA00003689_novel01,CA00003689_novel06,CA00003689_novel05,CA00003689_R1,CA00003689_novel12,CA00003689_novel02
LG49	CA00003689	+	A3	6651016-6651037	CA00003689_novel05	CA00003689_novel07,CA00003689_novel02,CA00003689_novel01,CA00003689_novel06,CA00003689_R1,CA00003689_novel12,CA00003689_novel13,CA00003689_novel05
LG49	CA00003689	+	A3	6656420-6656435	CA00003689_R1	CA00003689_novel02,CA00003689_novel01,CA00003689_novel06,CA00003689_novel05,CA00003689_novel12,CA00003689_novel13,CA00003689_R1
LG18	CA00003710	-	A3	4099843-4099798	CA00003710_novel02	CA00003710_novel01,CA00003710_novel02
LG18	CA00003760	+	A3	3330353-3330355	CA00003760_novel01,CA00003760_novel03,CA00003760_novel02	CA00003760_R1,CA00003760_novel01,CA00003760_novel03,CA00003760_novel02
LG18	CA00003760	+	A3	3356627-3356657	CA00003760_novel02	CA00003760_R1,CA00003760_novel02
LG37	CA00003802	-	A3	7604993-7604981	CA00003802_novel04,CA00003802_R1,CA00003802_novel01	CA00003802_novel03,CA00003802_novel01,CA00003802_novel04,CA00003802_R1
LG37	CA00003802	-	A3	7606921-7606903	CA00003802_novel04	CA00003802_novel01,CA00003802_novel05,CA00003802_novel03,CA00003802_novel04
LG37	CA00003806	-	A3	7659932-7659911	CA00003806_R1	CA00003806_novel06,CA00003806_novel03,CA00003806_novel01,CA00003806_novel11,CA00003806_novel02,CA00003806_novel09,CA00003806_novel08,CA00003806_novel05,CA00003806_novel04,CA00003806_R1
LG37	CA00003806	-	A3	7665140-7665137	CA00003806_novel02,CA00003806_novel03,CA00003806_novel01,CA00003806_novel04,CA00003806_novel05,CA00003806_R1	CA00003806_novel06,CA00003806_novel03,CA00003806_novel01,CA00003806_novel02,CA00003806_novel05,CA00003806_novel04,CA00003806_R1
LG37	CA00003813	-	A3	7781494-7781439	CA00003813_novel01	CA00003813_novel02,CA00003813_novel05,CA00003813_novel04,CA00003813_R1,CA00003813_novel01
LG37	CA00003880	-	A3	9875160-9875083	CA00003880_novel09,CA00003880_R1,CA00003880_novel01,CA00003880_novel02,CA00003880_novel03,CA00003880_novel05	CA00003880_novel06,CA00003880_novel02,CA00003880_novel09,CA00003880_novel05,CA00003880_novel01,CA00003880_novel03,CA00003880_R1
LG37	CA00003880	-	A3	9879840-9879834	CA00003880_novel07	CA00003880_novel02,CA00003880_novel06,CA00003880_novel05,CA00003880_novel01,CA00003880_novel03,CA00003880_R1,CA00003880_novel04,CA00003880_novel07
LG37	CA00003880	-	A3	9880700-9880696	CA00003880_novel07	CA00003880_novel02,CA00003880_novel06,CA00003880_novel05,CA00003880_novel01,CA00003880_novel03,CA00003880_R1,CA00003880_novel04,CA00003880_novel07
LG37	CA00003880	-	A3	9881845-9881817	CA00003880_novel01,CA00003880_novel02,CA00003880_novel03,CA00003880_novel04,CA00003880_novel05,CA00003880_novel06	CA00003880_R1,CA00003880_novel02,CA00003880_novel06,CA00003880_novel05,CA00003880_novel01,CA00003880_novel03,CA00003880_novel04
LG37	CA00003880	-	A3	9882038-9882022	CA00003880_R1	CA00003880_novel02,CA00003880_novel06,CA00003880_novel05,CA00003880_novel01,CA00003880_novel03,CA00003880_novel04,CA00003880_R1
LG37	CA00003901	+	A3	10321258-10321261	CA00003901_R1	CA00003901_novel01,CA00003901_R1
LG37	CA00003905	-	A3	10375233-10375182	CA00003905_R1	CA00003905_novel01,CA00003905_R1
LG37	CA00003918	+	A3	10625890-10626948	CA00003918_R1	CA00003918_novel02,CA00003918_R1
LG37	CA00003924	+	A3	10670044-10671301	CA00003924_novel03,CA00003924_R1	CA00003924_novel04,CA00003924_novel06,CA00003924_novel03,CA00003924_R1
LG37	CA00003928	+	A3	10739082-10739085	CA00003928_novel07,CA00003928_novel02,CA00003928_novel01,CA00003928_R1	CA00003928_novel03,CA00003928_novel04,CA00003928_novel01,CA00003928_novel02,CA00003928_R1,CA00003928_novel07
LG37	CA00003928	+	A3	10745514-10745519	CA00003928_novel10	CA00003928_novel01,CA00003928_novel03,CA00003928_novel04,CA00003928_R1,CA00003928_novel07,CA00003928_novel10
LG37	CA00003933	-	A3	10901484-10901313	CA00003933_R1	CA00003933_novel01,CA00003933_R1
LG37	CA00003934	+	A3	10911218-10911221	CA00003934_novel05	CA00003934_R1,CA00003934_novel02,CA00003934_novel01,CA00003934_novel07,CA00003934_novel05
LG37	CA00003942	-	A3	11016601-11016578	CA00003942_R1	CA00003942_novel01,CA00003942_R1
LG28	CA00003970	+	A3	13510181-13510190	CA00003970_R1	CA00003970_novel03,CA00003970_R1
LG28	CA00003972	+	A3	13538851-13538857	CA00003972_R1,CA00003972_novel02	CA00003972_novel01,CA00003972_R1,CA00003972_novel02
LG28	CA00003975	-	A3	13622293-13622290	CA00003975_novel04	CA00003975_novel03,CA00003975_novel04
LG28	CA00003978	-	A3	13697658-13697255	CA00003978_R1	CA00003978_novel04,CA00003978_R1
LG28	CA00003981	-	A3	13730875-13730869	CA00003981_R1	CA00003981_novel01,CA00003981_R1
LG28	CA00004005	+	A3	13975879-13975912	CA00004005_novel08	CA00004005_novel09,CA00004005_novel08
LG28	CA00004023	+	A3	14181403-14181438	CA00004023_novel01,CA00004023_novel03	CA00004023_R1,CA00004023_novel01,CA00004023_novel03
LG28	CA00004033	+	A3	14361906-14361987	CA00004033_novel03,CA00004033_novel01	CA00004033_R1,CA00004033_novel01,CA00004033_novel03
LG28	CA00004046	+	A3	14712353-14712451	CA00004046_R1	CA00004046_novel01,CA00004046_R1
LG28	CA00004053	+	A3	14885057-14885066	CA00004053_R1	CA00004053_novel01,CA00004053_novel02,CA00004053_novel04,CA00004053_R1
LG28	CA00004060	+	A3	14954775-14954816	CA00004060_novel05,CA00004060_R1,CA00004060_novel03	CA00004060_novel02,CA00004060_novel08,CA00004060_novel05,CA00004060_novel03,CA00004060_R1
LG28	CA00004062	-	A3	14976086-14976049	CA00004062_novel01	CA00004062_R1,CA00004062_novel01
LG28	CA00004068	+	A3	15009230-15009347	CA00004068_R1	CA00004068_novel01,CA00004068_novel03,CA00004068_novel05,CA00004068_R1
LG28	CA00004134	-	A3	16675820-16675729	CA00004134_novel01	CA00004134_R1,CA00004134_novel01
LG28	CA00004134	-	A3	16677264-16677156	CA00004134_novel01	CA00004134_R1,CA00004134_novel01
LG28	CA00004144	-	A3	16873258-16873048	CA00004144_R1	CA00004144_novel01,CA00004144_R1
LG28	CA00004157	-	A3	17058633-17058618	CA00004157_novel02,CA00004157_R1	CA00004157_novel01,CA00004157_R1,CA00004157_novel02
LG28	CA00004165	-	A3	17211518-17211515	CA00004165_novel02	CA00004165_novel01,CA00004165_novel05,CA00004165_R1,CA00004165_novel02
LG28	CA00004172	-	A3	17434725-17434722	CA00004172_novel01	CA00004172_R1,CA00004172_novel01
LG28	CA00004172	-	A3	17436636-17436600	CA00004172_R1	CA00004172_novel01,CA00004172_R1
LG11	CA00004194	+	A3	17402711-17402714	CA00004194_novel01	CA00004194_R1,CA00004194_novel02,CA00004194_novel04,CA00004194_novel05,CA00004194_novel01
LG11	CA00004214	+	A3	16755252-16755261	CA00004214_novel01	CA00004214_novel03,CA00004214_R1,CA00004214_novel04,CA00004214_novel01
LG11	CA00004243	-	A3	16010828-16010825	CA00004243_novel07	CA00004243_novel16,CA00004243_novel09,CA00004243_novel12,CA00004243_novel03,CA00004243_novel02,CA00004243_novel05,CA00004243_novel04,CA00004243_novel11,CA00004243_R1,CA00004243_novel01,CA00004243_novel07
LG11	CA00004243	-	A3	16012650-16012641	CA00004243_novel04,CA00004243_novel07,CA00004243_novel09	CA00004243_novel03,CA00004243_novel02,CA00004243_novel05,CA00004243_R1,CA00004243_novel01,CA00004243_novel10,CA00004243_novel09,CA00004243_novel04,CA00004243_novel07
LG11	CA00004243	-	A3	16013425-16013399	CA00004243_novel03,CA00004243_novel04,CA00004243_novel05,CA00004243_novel07	CA00004243_novel02,CA00004243_novel01,CA00004243_novel03,CA00004243_novel05,CA00004243_novel04,CA00004243_novel07
LG11	CA00004262	-	A3	15734895-15734844	CA00004262_novel01	CA00004262_R1,CA00004262_novel01
LG11	CA00004271	-	A3	15649323-15649310	CA00004271_novel07	CA00004271_R1,CA00004271_novel06,CA00004271_novel03,CA00004271_novel02,CA00004271_novel05,CA00004271_novel04,CA00004271_novel07
LG11	CA00004294	+	A3	15343691-15343700	CA00004294_R1	CA00004294_novel01,CA00004294_novel02,CA00004294_novel09,CA00004294_novel10,CA00004294_R1
LG11	CA00004299	-	A3	15299427-15299390	CA00004299_R1	CA00004299_novel02,CA00004299_R1
LG11	CA00004302	-	A3	15272265-15272232	CA00004302_R1	CA00004302_novel02,CA00004302_novel01,CA00004302_R1
LG11	CA00004325	-	A3	14817012-14817009	CA00004325_novel01	CA00004325_R1,CA00004325_novel01
LG11	CA00004328	-	A3	14785546-14784967	CA00004328_R1	CA00004328_novel01,CA00004328_R1
LG11	CA00004329	+	A3	14778954-14778978	CA00004329_R1	CA00004329_novel01,CA00004329_novel02,CA00004329_novel03,CA00004329_novel04,CA00004329_novel05,CA00004329_R1
LG11	CA00004335	-	A3	14459294-14459276	CA00004335_R1	CA00004335_novel03,CA00004335_novel02,CA00004335_R1
LG11	CA00004341	+	A3	14315195-14315207	CA00004341_novel01,CA00004341_novel08,CA00004341_novel05,CA00004341_R1,CA00004341_novel04	CA00004341_novel03,CA00004341_R1,CA00004341_novel01,CA00004341_novel04,CA00004341_novel05,CA00004341_novel08
LG11	CA00004342	+	A3	14285738-14285741	CA00004342_R1	CA00004342_novel02,CA00004342_R1
LG11	CA00004345	+	A3	14239748-14239757	CA00004345_novel01	CA00004345_R1,CA00004345_novel01
LG11	CA00004345	+	A3	14242578-14242581	CA00004345_R1	CA00004345_novel01,CA00004345_R1
LG11	CA00004395	+	A3	13093887-13093913	CA00004395_novel01,CA00004395_novel02	CA00004395_R1,CA00004395_novel01,CA00004395_novel02
LG11	CA00004396	-	A3	13065382-13065373	CA00004396_R1	CA00004396_novel01,CA00004396_novel02,CA00004396_R1
LG19	CA00004435	-	A3	26604312-26604300	CA00004435_R1	CA00004435_novel09,CA00004435_novel10,CA00004435_novel16,CA00004435_novel14,CA00004435_novel01,CA00004435_R1
LG19	CA00004436	+	A3	26625956-26625971	CA00004436_novel06,CA00004436_novel04	CA00004436_R1,CA00004436_novel02,CA00004436_novel04,CA00004436_novel06
LG19	CA00004447	+	A3	27019956-27019977	CA00004447_novel02,CA00004447_novel03,CA00004447_novel01	CA00004447_R1,CA00004447_novel01,CA00004447_novel02,CA00004447_novel03
LG19	CA00004447	+	A3	27020352-27020418	CA00004447_novel02	CA00004447_novel01,CA00004447_novel03,CA00004447_R1,CA00004447_novel02
LG19	CA00004462	-	A3	27249724-27249721	CA00004462_novel02	CA00004462_R1,CA00004462_novel02
LG19	CA00004475	-	A3	27359648-27359645	CA00004475_R1	CA00004475_novel01,CA00004475_R1
LG19	CA00004496	+	A3	27650305-27650966	CA00004496_R1	CA00004496_novel01,CA00004496_R1
LG19	CA00004497	+	A3	27687743-27687746	CA00004497_novel09,CA00004497_novel10,CA00004497_novel03,CA00004497_novel11,CA00004497_novel06	CA00004497_novel04,CA00004497_novel03,CA00004497_novel06,CA00004497_novel09,CA00004497_novel10,CA00004497_novel11
LG19	CA00004499	+	A3	27705394-27705424	CA00004499_novel02	CA00004499_R1,CA00004499_novel02
LG19	CA00004501	-	A3	27732456-27732451	CA00004501_novel05	CA00004501_novel03,CA00004501_novel02,CA00004501_novel01,CA00004501_novel05
LG19	CA00004506	-	A3	27853436-27853408	CA00004506_R1	CA00004506_novel01,CA00004506_R1
LG19	CA00004518	+	A3	28357328-28357418	CA00004518_novel04	CA00004518_novel02,CA00004518_R1,CA00004518_novel05,CA00004518_novel04
LG19	CA00004544	-	A3	28833668-28833653	CA00004544_R1	CA00004544_novel01,CA00004544_R1
LG19	CA00004545	+	A3	28856807-28856831	CA00004545_novel02,CA00004545_novel01,CA00004545_novel04	CA00004545_R1,CA00004545_novel01,CA00004545_novel02,CA00004545_novel04
LG19	CA00004558	-	A3	28999714-28999658	CA00004558_novel02	CA00004558_novel01,CA00004558_R1,CA00004558_novel02
LG9	CA00004605	-	A3	5294388-5294359	CA00004605_R1,CA00004605_novel01	CA00004605_novel03,CA00004605_novel01,CA00004605_R1
LG9	CA00004605	-	A3	5297858-5297699	CA00004605_novel01	CA00004605_novel03,CA00004605_R1,CA00004605_novel01
LG9	CA00004659	+	A3	6677277-6677331	CA00004659_novel03	CA00004659_novel02,CA00004659_R1,CA00004659_novel03
LG6	CA00004673	-	A3	8213015-8213011	CA00004673_R1,CA00004673_novel01	CA00004673_novel06,CA00004673_novel01,CA00004673_R1
LG6	CA00004682	-	A3	7810422-7810419	CA00004682_R1,CA00004682_novel03	CA00004682_novel05,CA00004682_novel03,CA00004682_R1
LG6	CA00004700	-	A3	7482065-7482044	CA00004700_novel02	CA00004700_R1,CA00004700_novel03,CA00004700_novel02
LG6	CA00004713	-	A3	7314241-7314205	CA00004713_novel02	CA00004713_R1,CA00004713_novel02
LG6	CA00004717	-	A3	7264307-7264289	CA00004717_novel01	CA00004717_novel05,CA00004717_novel02,CA00004717_R1,CA00004717_novel01
LG6	CA00004743	+	A3	6531476-6531665	CA00004743_R1,CA00004743_novel04	CA00004743_novel03,CA00004743_R1,CA00004743_novel04
LG6	CA00004747	-	A3	6462458-6461590	CA00004747_R1	CA00004747_novel02,CA00004747_novel01,CA00004747_R1
LG6	CA00004767	+	A3	6143928-6143976	CA00004767_novel13	CA00004767_novel06,CA00004767_R1,CA00004767_novel13
LG6	CA00004778	+	A3	5969342-5969407	CA00004778_R1	CA00004778_novel01,CA00004778_R1
LG6	CA00004779	+	A3	5919824-5919858	CA00004779_novel01	CA00004779_R1,CA00004779_novel01
LG6	CA00004786	-	A3	5840933-5840903	CA00004786_R1	CA00004786_novel01,CA00004786_novel04,CA00004786_novel03,CA00004786_R1
LG6	CA00004789	-	A3	5794381-5794288	CA00004789_R1	CA00004789_novel01,CA00004789_R1
LG6	CA00004794	-	A3	5686877-5686831	CA00004794_R1	CA00004794_novel01,CA00004794_novel02,CA00004794_R1
LG6	CA00004826	+	A3	5134624-5135538	CA00004826_novel04	CA00004826_novel01,CA00004826_novel05,CA00004826_novel04
LG6	CA00004840	-	A3	4935822-4935444	CA00004840_R1	CA00004840_novel01,CA00004840_R1
LG6	CA00004877	-	A3	10501984-10501981	CA00004877_novel04,CA00004877_novel08,CA00004877_novel05,CA00004877_R1,CA00004877_novel01	CA00004877_novel06,CA00004877_novel05,CA00004877_novel04,CA00004877_novel08,CA00004877_novel01,CA00004877_R1
LG6	CA00004882	-	A3	10399764-10399734	CA00004882_R1	CA00004882_novel04,CA00004882_novel02,CA00004882_novel03,CA00004882_novel01,CA00004882_R1
LG6	CA00004890	+	A3	10249331-10249355	CA00004890_R1	CA00004890_novel04,CA00004890_novel06,CA00004890_novel07,CA00004890_novel08,CA00004890_R1
LG6	CA00004892	-	A3	10143630-10143600	CA00004892_novel01	CA00004892_R1,CA00004892_novel01
LG6	CA00004904	-	A3	9989877-9989815	CA00004904_novel01	CA00004904_R1,CA00004904_novel01
LG6	CA00004933	+	A3	9525360-9525363	CA00004933_novel04	CA00004933_novel05,CA00004933_novel06,CA00004933_novel07,CA00004933_novel10,CA00004933_novel04
LG6	CA00004933	+	A3	9524265-9524331	CA00004933_novel02	CA00004933_R1,CA00004933_novel01,CA00004933_novel03,CA00004933_novel02
LG6	CA00004933	+	A3	9525360-9525363	CA00004933_R1	CA00004933_novel01,CA00004933_novel02,CA00004933_R1
LG6	CA00004934	-	A3	9508584-9508556	CA00004934_novel01,CA00004934_novel02	CA00004934_R1,CA00004934_novel01,CA00004934_novel02
LG6	CA00004946	-	A3	9409349-9408160	CA00004946_R1	CA00004946_novel02,CA00004946_novel01,CA00004946_R1
LG6	CA00004946	-	A3	9416363-9416349	CA00004946_novel02,CA00004946_novel01	CA00004946_R1,CA00004946_novel02,CA00004946_novel01
LG6	CA00004956	+	A3	9344546-9344614	CA00004956_novel01	CA00004956_R1,CA00004956_novel01
LG6	CA00004963	+	A3	9282654-9282740	CA00004963_novel02	CA00004963_novel01,CA00004963_novel02
LG6	CA00004998	-	A3	8798192-8798133	CA00004998_novel02	CA00004998_novel06,CA00004998_R1,CA00004998_novel01,CA00004998_novel02
LG6	CA00005020	-	A3	8516481-8515549	CA00005020_novel01	CA00005020_novel04,CA00005020_novel01
LG6	CA00005020	-	A3	8518564-8518420	CA00005020_R1	CA00005020_novel03,CA00005020_novel05,CA00005020_novel04,CA00005020_novel02,CA00005020_novel01,CA00005020_R1
LG31	CA00005058	-	A3	17647952-17647941	CA00005058_novel06	CA00005058_novel04,CA00005058_R1,CA00005058_novel02,CA00005058_novel06
LG16	CA00005102	-	A3	5470046-5470002	CA00005102_R1	CA00005102_novel01,CA00005102_R1
LG16	CA00005104	+	A3	5485919-5485943	CA00005104_novel01	CA00005104_R1,CA00005104_novel02,CA00005104_novel06,CA00005104_novel05,CA00005104_novel07,CA00005104_novel04,CA00005104_novel12,CA00005104_novel01
LG16	CA00005114	+	A3	5698030-5698069	CA00005114_novel01,CA00005114_novel02	CA00005114_R1,CA00005114_novel01,CA00005114_novel02
LG16	CA00005123	-	A3	5813698-5813679	CA00005123_novel03	CA00005123_novel01,CA00005123_R1,CA00005123_novel03
LG16	CA00005124	+	A3	5819172-5819175	CA00005124_novel04	CA00005124_novel01,CA00005124_novel02,CA00005124_R1,CA00005124_novel04
LG16	CA00005140	-	A3	6091372-6091363	CA00005140_R1	CA00005140_novel01,CA00005140_R1
LG16	CA00005177	-	A3	6947075-6947021	CA00005177_novel01,CA00005177_novel02	CA00005177_R1,CA00005177_novel01,CA00005177_novel02
LG16	CA00005199	+	A3	7762954-7762969	CA00005199_novel03,CA00005199_novel02	CA00005199_R1,CA00005199_novel03,CA00005199_novel02
LG16	CA00005226	-	A3	8202745-8202742	CA00005226_R1	CA00005226_novel03,CA00005226_novel02,CA00005226_R1
LG16	CA00005226	-	A3	8208258-8208185	CA00005226_novel01,CA00005226_novel02	CA00005226_R1,CA00005226_novel02,CA00005226_novel01
LG16	CA00005229	+	A3	8316289-8316331	CA00005229_R1	CA00005229_novel02,CA00005229_R1
LG27	CA00005247	-	A3	22895119-22895117	CA00005247_novel01	CA00005247_R1,CA00005247_novel01
LG27	CA00005259	+	A3	22783316-22783319	CA00005259_novel01	CA00005259_R1,CA00005259_novel01
LG27	CA00005271	+	A3	22505909-22505927	CA00005271_novel23,CA00005271_novel02,CA00005271_novel03,CA00005271_novel06	CA00005271_novel05,CA00005271_novel11,CA00005271_novel01,CA00005271_novel13,CA00005271_novel18,CA00005271_novel19,CA00005271_novel06,CA00005271_novel02,CA00005271_novel03,CA00005271_novel23
LG27	CA00005309	-	A3	21751763-21751511	CA00005309_R1	CA00005309_novel01,CA00005309_novel02,CA00005309_R1
LG27	CA00005309	-	A3	21755993-21755909	CA00005309_novel02	CA00005309_novel01,CA00005309_R1,CA00005309_novel02
LG27	CA00005344	+	A3	21311186-21311195	CA00005344_R1	CA00005344_novel03,CA00005344_R1
LG27	CA00005359	+	A3	21034765-21034776	CA00005359_novel01,CA00005359_novel07,CA00005359_novel04	CA00005359_R1,CA00005359_novel01,CA00005359_novel04,CA00005359_novel07
LG27	CA00005373	+	A3	20708729-20708732	CA00005373_novel01	CA00005373_novel04,CA00005373_novel08,CA00005373_novel01
LG27	CA00005377	-	A3	20646704-20646701	CA00005377_novel07	CA00005377_novel01,CA00005377_novel03,CA00005377_novel05,CA00005377_R1,CA00005377_novel07
LG27	CA00005395	-	A3	20437936-20437933	CA00005395_novel02	CA00005395_R1,CA00005395_novel01,CA00005395_novel02
LG27	CA00005402	-	A3	20308378-20308365	CA00005402_novel01,CA00005402_novel05,CA00005402_R1	CA00005402_novel02,CA00005402_novel01,CA00005402_novel05,CA00005402_R1
LG27	CA00005408	+	A3	20217569-20217948	CA00005408_R1	CA00005408_novel01,CA00005408_R1
LG27	CA00005409	-	A3	20191904-20191895	CA00005409_R1	CA00005409_novel10,CA00005409_novel09,CA00005409_novel11,CA00005409_novel02,CA00005409_novel06,CA00005409_R1
LG27	CA00005409	-	A3	20200966-20200960	CA00005409_R1	CA00005409_novel02,CA00005409_novel06,CA00005409_R1
LG40	CA00005485	-	A3	9733377-9733290	CA00005485_novel01	CA00005485_R1,CA00005485_novel01
LG40	CA00005500	+	A3	9314222-9314235	CA00005500_novel04	CA00005500_R1,CA00005500_novel04
LG40	CA00005507	-	A3	9191625-9191612	CA00005507_novel05	CA00005507_novel04,CA00005507_novel05
LG40	CA00005510	-	A3	9143651-9143642	CA00005510_novel01,CA00005510_novel03	CA00005510_R1,CA00005510_novel01,CA00005510_novel03
LG40	CA00005537	-	A3	8507909-8507906	CA00005537_novel01	CA00005537_R1,CA00005537_novel01
LG40	CA00005599	+	A3	7315367-7315391	CA00005599_novel01,CA00005599_novel05,CA00005599_novel04	CA00005599_R1,CA00005599_novel01,CA00005599_novel04,CA00005599_novel05
LG40	CA00005599	+	A3	7321532-7321601	CA00005599_novel01,CA00005599_novel05	CA00005599_R1,CA00005599_novel01,CA00005599_novel05
LG40	CA00005599	+	A3	7322833-7322926	CA00005599_novel01,CA00005599_novel05	CA00005599_R1,CA00005599_novel01,CA00005599_novel05
LG32	CA00005641	-	A3	29403373-29403331	CA00005641_novel04	CA00005641_R1,CA00005641_novel01,CA00005641_novel02,CA00005641_novel04
LG32	CA00005649	-	A3	29578856-29578777	CA00005649_novel03,CA00005649_R1	CA00005649_novel02,CA00005649_novel03,CA00005649_R1
LG32	CA00005656	+	A3	29666284-29666289	CA00005656_novel03,CA00005656_novel02,CA00005656_R1,CA00005656_novel04	CA00005656_novel05,CA00005656_novel02,CA00005656_R1,CA00005656_novel04,CA00005656_novel03
LG32	CA00005682	-	A3	30084615-30084581	CA00005682_R1	CA00005682_novel01,CA00005682_R1
LG32	CA00005682	-	A3	30090177-30090174	CA00005682_novel01	CA00005682_R1,CA00005682_novel01
LG32	CA00005683	-	A3	30106237-30106222	CA00005683_novel03,CA00005683_novel02,CA00005683_novel01,CA00005683_novel04	CA00005683_R1,CA00005683_novel01,CA00005683_novel04,CA00005683_novel03,CA00005683_novel02
LG32	CA00005687	+	A3	30173618-30174172	CA00005687_R1	CA00005687_novel03,CA00005687_novel04,CA00005687_R1
LG32	CA00005714	+	A3	30706121-30706123	CA00005714_R1	CA00005714_novel05,CA00005714_R1
LG32	CA00005725	+	A3	30876300-30876306	CA00005725_R1	CA00005725_novel01,CA00005725_R1
LG32	CA00005766	-	A3	31597286-31597280	CA00005766_novel01,CA00005766_novel03,CA00005766_novel02	CA00005766_R1,CA00005766_novel02,CA00005766_novel01,CA00005766_novel03
LG32	CA00005805	-	A3	32264558-32264546	CA00005805_R1	CA00005805_novel01,CA00005805_R1
LG30	CA00005858	+	A3	8984455-8984458	CA00005858_novel08,CA00005858_novel04	CA00005858_R1,CA00005858_novel03,CA00005858_novel04,CA00005858_novel08
LG30	CA00005858	+	A3	8989916-8989919	CA00005858_novel08,CA00005858_novel03	CA00005858_R1,CA00005858_novel03,CA00005858_novel08
LG30	CA00005867	-	A3	9239045-9238740	CA00005867_novel02	CA00005867_novel03,CA00005867_novel02
LG30	CA00005909	-	A3	10318627-10318609	CA00005909_R1,CA00005909_novel07	CA00005909_novel08,CA00005909_novel07,CA00005909_R1
LG30	CA00005922	-	A3	10560809-10560698	CA00005922_novel03,CA00005922_novel01	CA00005922_R1,CA00005922_novel01,CA00005922_novel03
LG30	CA00005928	-	A3	10633546-10633532	CA00005928_R1	CA00005928_novel01,CA00005928_R1
LG30	CA00005936	+	A3	10794584-10794587	CA00005936_novel02,CA00005936_novel09	CA00005936_novel01,CA00005936_R1,CA00005936_novel02,CA00005936_novel09
LG30	CA00005942	-	A3	10888092-10888074	CA00005942_R1	CA00005942_novel06,CA00005942_R1
LG30	CA00005963	+	A3	11537320-11537380	CA00005963_novel01	CA00005963_R1,CA00005963_novel01
LG30	CA00005969	-	A3	11769715-11769700	CA00005969_novel01	CA00005969_novel02,CA00005969_novel01
LG30	CA00005999	+	A3	12466847-12466878	CA00005999_R1	CA00005999_novel01,CA00005999_R1
LG39	CA00006045	+	A3	823682-823703	CA00006045_novel01	CA00006045_R1,CA00006045_novel01
LG39	CA00006062	-	A3	1344885-1344864	CA00006062_novel02,CA00006062_novel01	CA00006062_R1,CA00006062_novel02,CA00006062_novel01
LG39	CA00006063	+	A3	1376190-1376196	CA00006063_novel02	CA00006063_R1,CA00006063_novel01,CA00006063_novel03,CA00006063_novel04,CA00006063_novel02
LG39	CA00006076	-	A3	1804041-1803951	CA00006076_novel01	CA00006076_R1,CA00006076_novel01
LG39	CA00006104	+	A3	2323743-2323746	CA00006104_R1	CA00006104_novel02,CA00006104_novel01,CA00006104_novel06,CA00006104_novel07,CA00006104_R1
LG39	CA00006110	-	A3	2585241-2585165	CA00006110_R1,CA00006110_novel01,CA00006110_novel03	CA00006110_novel02,CA00006110_novel03,CA00006110_novel01,CA00006110_R1
LG39	CA00006113	+	A3	2654600-2654653	CA00006113_novel07	CA00006113_R1,CA00006113_novel03,CA00006113_novel09,CA00006113_novel11,CA00006113_novel07
LG39	CA00006131	+	A3	2920371-2920373	CA00006131_novel01	CA00006131_R1,CA00006131_novel03,CA00006131_novel04,CA00006131_novel01
LG39	CA00006137	-	A3	3010331-3010151	CA00006137_R1	CA00006137_novel01,CA00006137_R1
LG39	CA00006139	+	A3	3113002-3113026	CA00006139_novel08,CA00006139_novel01	CA00006139_novel02,CA00006139_novel01,CA00006139_novel08
LG27	CA00006156	+	A3	3370184-3370270	CA00006156_novel02	CA00006156_novel01,CA00006156_R1,CA00006156_novel02
LG27	CA00006194	+	A3	4453328-4453334	CA00006194_novel03,CA00006194_R1	CA00006194_novel01,CA00006194_R1,CA00006194_novel03
LG27	CA00006200	-	A3	4581159-4580780	CA00006200_novel03	CA00006200_novel02,CA00006200_novel03
LG27	CA00006217	-	A3	4727399-4727396	CA00006217_novel01	CA00006217_novel02,CA00006217_R1,CA00006217_novel01
LG27	CA00006217	-	A3	4728855-4728852	CA00006217_novel01	CA00006217_novel02,CA00006217_novel01
LG7	CA00006252	-	A3	27758126-27758096	CA00006252_novel04,CA00006252_novel02	CA00006252_novel03,CA00006252_novel02,CA00006252_novel04
LG7	CA00006258	+	A3	27917481-27917503	CA00006258_novel01	CA00006258_R1,CA00006258_novel02,CA00006258_novel03,CA00006258_novel01
LG7	CA00006281	-	A3	28977903-28977811	CA00006281_R1	CA00006281_novel01,CA00006281_R1
LG7	CA00006285	+	A3	29033916-29033921	CA00006285_novel05	CA00006285_novel01,CA00006285_novel05
LG7	CA00006308	-	A3	29456390-29456357	CA00006308_novel03,CA00006308_novel05	CA00006308_R1,CA00006308_novel02,CA00006308_novel01,CA00006308_novel03,CA00006308_novel05
LG7	CA00006369	+	A3	31382786-31382813	CA00006369_R1,CA00006369_novel02	CA00006369_novel01,CA00006369_novel02,CA00006369_R1
LG7	CA00006369	+	A3	31383677-31383683	CA00006369_R1	CA00006369_novel01,CA00006369_novel02,CA00006369_R1
LG3	CA00006418	+	A3	8712147-8712353	CA00006418_novel03	CA00006418_novel02,CA00006418_novel03
LG3	CA00006418	+	A3	8712147-8712528	CA00006418_novel01,CA00006418_novel05,CA00006418_R1	CA00006418_novel02,CA00006418_novel01,CA00006418_R1,CA00006418_novel05
LG3	CA00006418	+	A3	8712353-8712528	CA00006418_novel01,CA00006418_novel05,CA00006418_R1	CA00006418_novel03,CA00006418_novel01,CA00006418_R1,CA00006418_novel05
LG3	CA00006464	+	A3	7811108-7811132	CA00006464_novel03	CA00006464_R1,CA00006464_novel03
LG3	CA00006468	-	A3	7755635-7755632	CA00006468_R1	CA00006468_novel01,CA00006468_R1
LG3	CA00006477	+	A3	7634241-7634256	CA00006477_novel03	CA00006477_R1,CA00006477_novel03
LG3	CA00006488	-	A3	7510028-7510010	CA00006488_R1,CA00006488_novel01	CA00006488_novel02,CA00006488_novel01,CA00006488_R1
LG3	CA00006488	-	A3	7514757-7514754	CA00006488_novel02	CA00006488_novel01,CA00006488_R1,CA00006488_novel02
LG3	CA00006510	-	A3	7319527-7318383	CA00006510_novel01,CA00006510_novel02,CA00006510_novel05	CA00006510_novel03,CA00006510_novel01,CA00006510_novel05,CA00006510_novel02
LG3	CA00006510	-	A3	7319775-7318383	CA00006510_R1	CA00006510_novel04,CA00006510_R1
LG3	CA00006516	-	A3	7238774-7238755	CA00006516_novel01	CA00006516_novel02,CA00006516_novel01
LG3	CA00006528	-	A3	7176076-7175998	CA00006528_novel01	CA00006528_R1,CA00006528_novel01
LG3	CA00006536	-	A3	7073385-7073328	CA00006536_novel03	CA00006536_R1,CA00006536_novel03
LG3	CA00006559	-	A3	6721128-6721074	CA00006559_novel01,CA00006559_novel03	CA00006559_R1,CA00006559_novel01,CA00006559_novel03
LG3	CA00006560	+	A3	6707928-6707942	CA00006560_novel01,CA00006560_novel03,CA00006560_R1	CA00006560_novel02,CA00006560_novel04,CA00006560_novel01,CA00006560_novel03,CA00006560_R1
LG3	CA00006560	+	A3	6708146-6708149	CA00006560_novel03	CA00006560_novel01,CA00006560_novel02,CA00006560_R1,CA00006560_novel04,CA00006560_novel03
LG3	CA00006579	-	A3	6370729-6370483	CA00006579_novel08	CA00006579_novel05,CA00006579_novel04,CA00006579_novel08
LG3	CA00006612	-	A3	5610942-5610865	CA00006612_novel02	CA00006612_novel05,CA00006612_novel02
LG16	CA00006704	-	A3	2228970-2228961	CA00006704_R1	CA00006704_novel02,CA00006704_R1
LG16	CA00006715	+	A3	2464614-2464622	CA00006715_R1	CA00006715_novel01,CA00006715_R1
LG4	CA00006750	+	A3	9954225-9954267	CA00006750_R1	CA00006750_novel01,CA00006750_R1
LG4	CA00006768	-	A3	9525254-9525249	CA00006768_novel01	CA00006768_R1,CA00006768_novel01
LG1	CA00006870	+	A3	7591308-7591353	CA00006870_R1	CA00006870_novel02,CA00006870_R1
LG1	CA00006889	-	A3	7855668-7855569	CA00006889_novel01	CA00006889_R1,CA00006889_novel01
LG1	CA00006909	+	A3	8370770-8370824	CA00006909_R1	CA00006909_novel03,CA00006909_R1
LG1	CA00006925	+	A3	8584291-8584333	CA00006925_novel01	CA00006925_R1,CA00006925_novel01
LG1	CA00006944	-	A3	8863245-8863205	CA00006944_R1	CA00006944_novel01,CA00006944_R1
LG1	CA00006951	-	A3	8938473-8938413	CA00006951_novel01	CA00006951_R1,CA00006951_novel01
LG1	CA00006952	-	A3	8950263-8950250	CA00006952_novel01	CA00006952_novel02,CA00006952_novel04,CA00006952_R1,CA00006952_novel01
LG1	CA00006968	+	A3	9122866-9122878	CA00006968_R1	CA00006968_novel01,CA00006968_novel04,CA00006968_novel09,CA00006968_novel10,CA00006968_novel11,CA00006968_R1
LG1	CA00006986	+	A3	9519739-9519772	CA00006986_novel07	CA00006986_novel01,CA00006986_novel02,CA00006986_R1,CA00006986_novel06,CA00006986_novel08,CA00006986_novel07
LG1	CA00006986	+	A3	9522451-9522473	CA00006986_novel06,CA00006986_novel07,CA00006986_novel01,CA00006986_R1,CA00006986_novel08	CA00006986_novel02,CA00006986_novel01,CA00006986_R1,CA00006986_novel07,CA00006986_novel06,CA00006986_novel08
LG1	CA00006992	-	A3	9583107-9583033	CA00006992_novel03,CA00006992_R1	CA00006992_novel02,CA00006992_R1,CA00006992_novel03
LG28	CA00007172	+	A3	9664049-9664061	CA00007172_novel02	CA00007172_R1,CA00007172_novel01,CA00007172_novel03,CA00007172_novel02
LG28	CA00007204	-	A3	9087042-9087039	CA00007204_novel04,CA00007204_R1	CA00007204_novel02,CA00007204_novel04,CA00007204_R1
LG28	CA00007210	+	A3	8967777-8967792	CA00007210_novel10	CA00007210_novel07,CA00007210_novel04,CA00007210_novel08,CA00007210_novel09,CA00007210_novel03,CA00007210_novel05,CA00007210_novel06,CA00007210_novel13,CA00007210_R1,CA00007210_novel16,CA00007210_novel19,CA00007210_novel20,CA00007210_novel10
LG28	CA00007210	+	A3	8968247-8968256	CA00007210_novel10	CA00007210_novel07,CA00007210_novel04,CA00007210_novel08,CA00007210_novel09,CA00007210_novel03,CA00007210_novel05,CA00007210_novel06,CA00007210_novel13,CA00007210_R1,CA00007210_novel16,CA00007210_novel19,CA00007210_novel20,CA00007210_novel21,CA00007210_novel10
LG28	CA00007210	+	A3	8972332-8972335	CA00007210_novel13	CA00007210_novel07,CA00007210_novel04,CA00007210_novel10,CA00007210_novel09,CA00007210_novel03,CA00007210_novel05,CA00007210_novel06,CA00007210_R1,CA00007210_novel16,CA00007210_novel19,CA00007210_novel21,CA00007210_novel22,CA00007210_novel23,CA00007210_novel26,CA00007210_novel29,CA00007210_novel30,CA00007210_novel32,CA00007210_novel33,CA00007210_novel13
LG28	CA00007210	+	A3	8977978-8977997	CA00007210_novel36,CA00007210_novel09,CA00007210_novel33,CA00007210_R1,CA00007210_novel05,CA00007210_novel23,CA00007210_novel03,CA00007210_novel22,CA00007210_novel47,CA00007210_novel42,CA00007210_novel19,CA00007210_novel08,CA00007210_novel29,CA00007210_novel40,CA00007210_novel30,CA00007210_novel10,CA00007210_novel37,CA00007210_novel49,CA00007210_novel07,CA00007210_novel06,CA00007210_novel45,CA000…	CA00007210_novel32,CA00007210_novel07,CA00007210_novel08,CA00007210_novel10,CA00007210_novel09,CA00007210_novel03,CA00007210_novel05,CA00007210_novel06,CA00007210_R1,CA00007210_novel16,CA00007210_novel19,CA00007210_novel20,CA00007210_novel21,CA00007210_novel22,CA00007210_novel23,CA00007210_novel24,CA00007210_novel26,CA00007210_novel29,CA00007210_novel30,CA00007210_novel33,CA00007210_novel36,CA000…
LG28	CA00007226	+	A3	8469769-8469772	CA00007226_novel01,CA00007226_R1,CA00007226_novel09	CA00007226_novel04,CA00007226_novel01,CA00007226_R1,CA00007226_novel09
LG28	CA00007260	-	A3	7882041-7882017	CA00007260_novel07	CA00007260_novel03,CA00007260_novel07
LG28	CA00007260	-	A3	7886226-7886181	CA00007260_R1	CA00007260_novel07,CA00007260_novel03,CA00007260_novel06,CA00007260_R1
LG32	CA00007369	+	A3	4238324-4238961	CA00007369_novel01	CA00007369_novel07,CA00007369_novel01
LG32	CA00007369	+	A3	4248945-4248972	CA00007369_R1	CA00007369_novel01,CA00007369_novel02,CA00007369_novel03,CA00007369_novel08,CA00007369_R1
LG32	CA00007369	+	A3	4257330-4257339	CA00007369_R1	CA00007369_novel01,CA00007369_novel02,CA00007369_novel03,CA00007369_novel08,CA00007369_novel14,CA00007369_R1
LG32	CA00007395	+	A3	3732434-3732479	CA00007395_novel10	CA00007395_R1,CA00007395_novel10
LG32	CA00007409	-	A3	3454634-3454631	CA00007409_R1	CA00007409_novel04,CA00007409_R1
LG32	CA00007464	-	A3	2435856-2435817	CA00007464_novel06	CA00007464_novel08,CA00007464_R1,CA00007464_novel01,CA00007464_novel03,CA00007464_novel05,CA00007464_novel06
LG32	CA00007468	-	A3	2383468-2383273	CA00007468_novel02	CA00007468_R1,CA00007468_novel02
LG32	CA00007486	+	A3	1888545-1888614	CA00007486_novel02,CA00007486_novel04	CA00007486_R1,CA00007486_novel02,CA00007486_novel04
LG1	CA00007511	-	A3	26116338-26116335	CA00007511_R1	CA00007511_novel01,CA00007511_R1
LG1	CA00007511	-	A3	26119999-26119966	CA00007511_novel01	CA00007511_R1,CA00007511_novel01
LG1	CA00007547	+	A3	27112273-27112303	CA00007547_novel04,CA00007547_novel05,CA00007547_R1,CA00007547_novel01	CA00007547_novel02,CA00007547_novel01,CA00007547_R1,CA00007547_novel04,CA00007547_novel05
LG6	CA00007563	+	A3	22587773-22587796	CA00007563_novel03,CA00007563_novel04,CA00007563_R1	CA00007563_novel06,CA00007563_R1,CA00007563_novel03,CA00007563_novel04
LG6	CA00007568	-	A3	22505026-22505000	CA00007568_novel02,CA00007568_novel01	CA00007568_R1,CA00007568_novel01,CA00007568_novel02
LG6	CA00007597	+	A3	21483873-21483903	CA00007597_novel01	CA00007597_R1,CA00007597_novel01
LG6	CA00007602	-	A3	21351601-21351595	CA00007602_novel02,CA00007602_novel03,CA00007602_R1	CA00007602_novel01,CA00007602_novel02,CA00007602_novel03,CA00007602_R1
LG6	CA00007607	-	A3	21294620-21294617	CA00007607_novel02,CA00007607_novel07,CA00007607_novel06	CA00007607_R1,CA00007607_novel04,CA00007607_novel07,CA00007607_novel06,CA00007607_novel02
LG6	CA00007608	+	A3	21272368-21272542	CA00007608_R1	CA00007608_novel02,CA00007608_R1
LG6	CA00007610	-	A3	21245895-21245814	CA00007610_novel01	CA00007610_novel02,CA00007610_R1,CA00007610_novel01
LG6	CA00007610	-	A3	21250342-21250315	CA00007610_novel01,CA00007610_novel02	CA00007610_R1,CA00007610_novel01,CA00007610_novel02
LG6	CA00007619	-	A3	20956436-20956433	CA00007619_R1	CA00007619_novel01,CA00007619_novel02,CA00007619_R1
LG6	CA00007621	+	A3	20936713-20936812	CA00007621_novel02	CA00007621_novel01,CA00007621_novel03,CA00007621_novel04,CA00007621_R1,CA00007621_novel06,CA00007621_novel02
LG6	CA00007654	+	A3	19984525-19984540	CA00007654_R1	CA00007654_novel01,CA00007654_R1
LG6	CA00007655	-	A3	19980773-19980748	CA00007655_R1	CA00007655_novel02,CA00007655_R1
LG6	CA00007669	-	A3	19561469-19561454	CA00007669_R1	CA00007669_novel01,CA00007669_R1
LG6	CA00007684	+	A3	19253230-19253233	CA00007684_R1	CA00007684_novel01,CA00007684_novel02,CA00007684_R1
LG6	CA00007705	-	A3	18628632-18628472	CA00007705_R1,CA00007705_novel03,CA00007705_novel06	CA00007705_novel01,CA00007705_R1,CA00007705_novel03,CA00007705_novel06
LG6	CA00007718	-	A3	18436150-18435718	CA00007718_R1	CA00007718_novel06,CA00007718_novel09,CA00007718_R1
LG6	CA00007718	-	A3	18437202-18437200	CA00007718_novel03	CA00007718_novel14,CA00007718_novel04,CA00007718_novel02,CA00007718_novel12,CA00007718_novel06,CA00007718_novel13,CA00007718_R1,CA00007718_novel01,CA00007718_novel09,CA00007718_novel11,CA00007718_novel10,CA00007718_novel03
LG6	CA00007718	-	A3	18439838-18439794	CA00007718_novel11	CA00007718_R1,CA00007718_novel11
LG6	CA00007719	-	A3	18416072-18416057	CA00007719_R1	CA00007719_novel01,CA00007719_R1
LG44	CA00007740	+	A3	846671-846680	CA00007740_R1,CA00007740_novel03	CA00007740_novel01,CA00007740_R1,CA00007740_novel03
LG44	CA00007740	+	A3	857938-857947	CA00007740_R1	CA00007740_novel01,CA00007740_novel07,CA00007740_R1
LG44	CA00007760	+	A3	1247231-1247259	CA00007760_novel16,CA00007760_novel04,CA00007760_novel14,CA00007760_novel06,CA00007760_novel01,CA00007760_novel13,CA00007760_novel10,CA00007760_novel02,CA00007760_novel08,CA00007760_novel15	CA00007760_R1,CA00007760_novel08,CA00007760_novel01,CA00007760_novel02,CA00007760_novel10,CA00007760_novel04,CA00007760_novel14,CA00007760_novel06,CA00007760_novel13,CA00007760_novel15,CA00007760_novel16
LG44	CA00007760	+	A3	1247231-1247265	CA00007760_novel09	CA00007760_R1,CA00007760_novel09
LG44	CA00007760	+	A3	1247259-1247265	CA00007760_novel09	CA00007760_novel08,CA00007760_novel01,CA00007760_novel02,CA00007760_novel10,CA00007760_novel04,CA00007760_novel14,CA00007760_novel06,CA00007760_novel13,CA00007760_novel15,CA00007760_novel16,CA00007760_novel09
LG44	CA00007762	-	A3	1285771-1285744	CA00007762_novel01	CA00007762_R1,CA00007762_novel01
LG44	CA00007763	+	A3	1329462-1329522	CA00007763_novel01	CA00007763_R1,CA00007763_novel01
LG44	CA00007771	+	A3	1519571-1519592	CA00007771_novel03,CA00007771_R1,CA00007771_novel04	CA00007771_novel01,CA00007771_R1,CA00007771_novel03,CA00007771_novel04
LG44	CA00007776	+	A3	1565159-1565278	CA00007776_R1,CA00007776_novel08,CA00007776_novel09,CA00007776_novel20,CA00007776_novel07,CA00007776_novel01,CA00007776_novel02,CA00007776_novel03,CA00007776_novel12,CA00007776_novel17	CA00007776_novel04,CA00007776_novel01,CA00007776_novel07,CA00007776_novel08,CA00007776_novel12,CA00007776_novel09,CA00007776_novel03,CA00007776_novel02,CA00007776_R1,CA00007776_novel17,CA00007776_novel20
LG44	CA00007776	+	A3	1567205-1567217	CA00007776_R1	CA00007776_novel01,CA00007776_novel08,CA00007776_novel12,CA00007776_novel11,CA00007776_novel09,CA00007776_novel03,CA00007776_novel02,CA00007776_novel04,CA00007776_novel17,CA00007776_novel20,CA00007776_novel22,CA00007776_R1
LG44	CA00007799	+	A3	1805128-1805131	CA00007799_novel02	CA00007799_novel01,CA00007799_R1,CA00007799_novel04,CA00007799_novel02
LG44	CA00007799	+	A3	1810936-1810987	CA00007799_novel02	CA00007799_novel01,CA00007799_R1,CA00007799_novel04,CA00007799_novel02
LG44	CA00007820	+	A3	1975840-1975891	CA00007820_novel01	CA00007820_R1,CA00007820_novel01
LG44	CA00007828	+	A3	2076771-2076786	CA00007828_R1,CA00007828_novel01,CA00007828_novel06	CA00007828_novel02,CA00007828_novel01,CA00007828_R1,CA00007828_novel06
LG30	CA00008043	-	A3	2434994-2434984	CA00008043_novel03,CA00008043_novel01,CA00008043_R1	CA00008043_novel02,CA00008043_novel01,CA00008043_novel03,CA00008043_R1
LG30	CA00008058	+	A3	2179364-2179448	CA00008058_R1	CA00008058_novel01,CA00008058_novel02,CA00008058_novel04,CA00008058_novel03,CA00008058_R1
LG30	CA00008071	-	A3	1990266-1990254	CA00008071_novel03	CA00008071_novel01,CA00008071_novel04,CA00008071_R1,CA00008071_novel03
LG30	CA00008071	-	A3	1992314-1992311	CA00008071_R1	CA00008071_novel03,CA00008071_novel01,CA00008071_R1
LG30	CA00008077	+	A3	1935700-1935712	CA00008077_R1	CA00008077_novel01,CA00008077_R1
LG30	CA00008116	-	A3	1452257-1452254	CA00008116_novel02	CA00008116_novel01,CA00008116_R1,CA00008116_novel02
LG30	CA00008120	-	A3	1426405-1426401	CA00008120_novel02	CA00008120_R1,CA00008120_novel01,CA00008120_novel02
LG38	CA00008135	+	A3	18400695-18400718	CA00008135_novel04,CA00008135_novel01,CA00008135_novel02,CA00008135_novel08,CA00008135_novel15,CA00008135_novel14	CA00008135_novel03,CA00008135_novel07,CA00008135_R1,CA00008135_novel02,CA00008135_novel08,CA00008135_novel04,CA00008135_novel01,CA00008135_novel14,CA00008135_novel15
LG38	CA00008164	-	A3	17521162-17521147	CA00008164_R1	CA00008164_novel04,CA00008164_novel05,CA00008164_R1
LG38	CA00008164	-	A3	17523193-17521162	CA00008164_novel02	CA00008164_novel07,CA00008164_novel02
LG38	CA00008164	-	A3	17524000-17523958	CA00008164_R1	CA00008164_novel04,CA00008164_novel02,CA00008164_novel07,CA00008164_novel05,CA00008164_R1
LG38	CA00008177	-	A3	17251618-17251460	CA00008177_novel06	CA00008177_novel10,CA00008177_novel04,CA00008177_novel06
LG38	CA00008210	+	A3	16062890-16062926	CA00008210_R1	CA00008210_novel02,CA00008210_novel03,CA00008210_R1
LG38	CA00008260	-	A3	15020401-15019593	CA00008260_R1	CA00008260_novel07,CA00008260_R1
LG38	CA00008286	+	A3	14083070-14083097	CA00008286_novel01,CA00008286_novel03,CA00008286_novel04	CA00008286_R1,CA00008286_novel01,CA00008286_novel03,CA00008286_novel04
LG38	CA00008286	+	A3	14083746-14083773	CA00008286_novel01,CA00008286_novel03,CA00008286_novel02,CA00008286_novel04	CA00008286_R1,CA00008286_novel01,CA00008286_novel02,CA00008286_novel03,CA00008286_novel04
LG38	CA00008286	+	A3	14090251-14090275	CA00008286_novel02	CA00008286_novel01,CA00008286_novel03,CA00008286_novel04,CA00008286_R1,CA00008286_novel02
LG38	CA00008310	+	A3	13669589-13669614	CA00008310_R1	CA00008310_novel01,CA00008310_R1
LG38	CA00008310	+	A3	13687386-13687410	CA00008310_R1	CA00008310_novel01,CA00008310_R1
LG23	CA00008367	+	A3	17178828-17178834	CA00008367_R1	CA00008367_novel05,CA00008367_R1
LG23	CA00008384	-	A3	17478867-17478865	CA00008384_R1	CA00008384_novel02,CA00008384_R1
LG23	CA00008396	-	A3	17641516-17641480	CA00008396_novel02,CA00008396_novel01	CA00008396_R1,CA00008396_novel02,CA00008396_novel01
LG23	CA00008396	-	A3	17652395-17652320	CA00008396_R1	CA00008396_novel01,CA00008396_R1
LG5	CA00008421	+	A3	12050648-12050651	CA00008421_novel01	CA00008421_R1,CA00008421_novel01
LG5	CA00008438	+	A3	11727522-11727544	CA00008438_novel01	CA00008438_R1,CA00008438_novel01
LG5	CA00008463	-	A3	11310415-11308647	CA00008463_novel05,CA00008463_R1	CA00008463_novel06,CA00008463_novel05,CA00008463_R1
LG5	CA00008463	-	A3	11311262-11311220	CA00008463_novel08,CA00008463_novel05,CA00008463_novel06,CA00008463_novel02,CA00008463_novel03	CA00008463_R1,CA00008463_novel02,CA00008463_novel05,CA00008463_novel06,CA00008463_novel03,CA00008463_novel08
LG26	CA00008501	-	A3	9315171-9315096	CA00008501_novel06	CA00008501_novel03,CA00008501_novel02,CA00008501_R1,CA00008501_novel05,CA00008501_novel06
LG26	CA00008506	-	A3	9260139-9260136	CA00008506_novel01	CA00008506_R1,CA00008506_novel01
LG26	CA00008533	+	A3	8619686-8619718	CA00008533_R1,CA00008533_novel03,CA00008533_novel06	CA00008533_novel01,CA00008533_novel03,CA00008533_R1,CA00008533_novel06
LG26	CA00008542	-	A3	8417761-8417757	CA00008542_R1	CA00008542_novel02,CA00008542_R1
LG26	CA00008572	+	A3	7600839-7600841	CA00008572_novel04	CA00008572_R1,CA00008572_novel03,CA00008572_novel05,CA00008572_novel01,CA00008572_novel04
LG26	CA00008581	-	A3	7482678-7482672	CA00008581_novel03,CA00008581_novel05,CA00008581_R1	CA00008581_novel04,CA00008581_R1,CA00008581_novel05,CA00008581_novel03
LG26	CA00008585	+	A3	7409066-7409069	CA00008585_novel03	CA00008585_novel01,CA00008585_R1,CA00008585_novel03
LG26	CA00008594	+	A3	7207156-7207192	CA00008594_R1	CA00008594_novel02,CA00008594_R1
LG26	CA00008600	-	A3	7120142-7120133	CA00008600_R1	CA00008600_novel01,CA00008600_R1
LG26	CA00008618	-	A3	6512448-6512445	CA00008618_novel02	CA00008618_novel03,CA00008618_R1,CA00008618_novel01,CA00008618_novel02
LG26	CA00008618	-	A3	6516085-6516016	CA00008618_novel04,CA00008618_R1	CA00008618_novel02,CA00008618_R1,CA00008618_novel04
LG26	CA00008637	+	A3	5936328-5936376	CA00008637_R1	CA00008637_novel02,CA00008637_novel04,CA00008637_novel05,CA00008637_novel09,CA00008637_R1
LG26	CA00008637	+	A3	5940712-5940850	CA00008637_R1	CA00008637_novel02,CA00008637_novel03,CA00008637_novel04,CA00008637_novel05,CA00008637_novel12,CA00008637_R1
LG26	CA00008640	-	A3	5860379-5860360	CA00008640_novel01,CA00008640_R1	CA00008640_novel02,CA00008640_novel01,CA00008640_R1
LG26	CA00008656	+	A3	5179810-5179916	CA00008656_R1	CA00008656_novel01,CA00008656_R1
LG26	CA00008656	+	A3	5180172-5180281	CA00008656_novel01	CA00008656_R1,CA00008656_novel01
tig00000254_arrow	CA00008671	-	A3	162993-162990	CA00008671_R1	CA00008671_novel01,CA00008671_R1
tig00000254_arrow	CA00008711	+	A3	726103-726127	CA00008711_novel04,CA00008711_R1	CA00008711_novel01,CA00008711_novel03,CA00008711_R1,CA00008711_novel04
tig00000254_arrow	CA00008711	+	A3	748524-748572	CA00008711_novel08,CA00008711_novel03	CA00008711_R1,CA00008711_novel03,CA00008711_novel08
tig00000254_arrow	CA00008711	+	A3	748524-748575	CA00008711_novel04,CA00008711_novel09	CA00008711_R1,CA00008711_novel04,CA00008711_novel09
tig00000254_arrow	CA00008711	+	A3	748572-748575	CA00008711_novel04,CA00008711_novel09	CA00008711_novel03,CA00008711_novel08,CA00008711_novel04,CA00008711_novel09
tig00000254_arrow	CA00008715	+	A3	922964-922981	CA00008715_novel02	CA00008715_R1,CA00008715_novel02
tig00000254_arrow	CA00008720	+	A3	1022685-1022709	CA00008720_R1,CA00008720_novel02	CA00008720_novel01,CA00008720_R1,CA00008720_novel02
tig00000254_arrow	CA00008727	+	A3	1180279-1180309	CA00008727_R1	CA00008727_novel01,CA00008727_novel04,CA00008727_R1
tig00000254_arrow	CA00008780	-	A3	2317781-2317773	CA00008780_novel02	CA00008780_R1,CA00008780_novel02
tig00000254_arrow	CA00008781	+	A3	2330450-2330464	CA00008781_novel04,CA00008781_novel01	CA00008781_novel02,CA00008781_novel01,CA00008781_novel04
tig00000254_arrow	CA00008793	-	A3	2628091-2627998	CA00008793_novel02	CA00008793_novel04,CA00008793_R1,CA00008793_novel02
LG16	CA00008866	+	A3	22369383-22369410	CA00008866_novel01,CA00008866_novel04,CA00008866_novel06	CA00008866_R1,CA00008866_novel01,CA00008866_novel04,CA00008866_novel06
LG16	CA00008887	+	A3	21682773-21682776	CA00008887_novel02	CA00008887_novel04,CA00008887_novel02
LG16	CA00008903	+	A3	21302597-21302624	CA00008903_R1	CA00008903_novel02,CA00008903_R1
LG9	CA00008987	-	A3	30492506-30490425	CA00008987_R1	CA00008987_novel01,CA00008987_R1
LG19	CA00009068	-	A3	6778309-6778297	CA00009068_R1	CA00009068_novel01,CA00009068_R1
LG19	CA00009102	-	A3	7678361-7678340	CA00009102_novel01,CA00009102_novel04	CA00009102_R1,CA00009102_novel01,CA00009102_novel04
LG19	CA00009110	-	A3	7722342-7722256	CA00009110_novel03	CA00009110_R1,CA00009110_novel11,CA00009110_novel08,CA00009110_novel09,CA00009110_novel07,CA00009110_novel06,CA00009110_novel03
LG19	CA00009112	+	A3	7736311-7736340	CA00009112_novel01	CA00009112_R1,CA00009112_novel01
LG19	CA00009128	-	A3	7938355-7938340	CA00009128_novel01,CA00009128_novel05,CA00009128_R1	CA00009128_novel02,CA00009128_novel01,CA00009128_novel05,CA00009128_R1
LG19	CA00009138	-	A3	8074100-8074097	CA00009138_novel07	CA00009138_novel04,CA00009138_novel07
LG19	CA00009144	+	A3	8167226-8167243	CA00009144_R1,CA00009144_novel06,CA00009144_novel12,CA00009144_novel04	CA00009144_novel05,CA00009144_R1,CA00009144_novel04,CA00009144_novel06,CA00009144_novel12
LG19	CA00009155	-	A3	8283484-8283418	CA00009155_R1	CA00009155_novel01,CA00009155_R1
LG19	CA00009158	-	A3	8352110-8352107	CA00009158_novel02	CA00009158_novel01,CA00009158_novel02
LG19	CA00009159	-	A3	8367005-8367002	CA00009159_novel01	CA00009159_novel03,CA00009159_novel04,CA00009159_novel02,CA00009159_novel01
LG19	CA00009162	-	A3	8508634-8507282	CA00009162_novel01,CA00009162_novel04,CA00009162_R1	CA00009162_novel02,CA00009162_novel04,CA00009162_novel01,CA00009162_R1
LG19	CA00009165	-	A3	8616919-8616916	CA00009165_novel12,CA00009165_novel11,CA00009165_novel09,CA00009165_novel23,CA00009165_R1	CA00009165_novel01,CA00009165_novel04,CA00009165_novel05,CA00009165_novel06,CA00009165_novel15,CA00009165_novel19,CA00009165_novel08,CA00009165_novel07,CA00009165_novel25,CA00009165_novel23,CA00009165_novel09,CA00009165_novel11,CA00009165_novel12,CA00009165_R1
LG19	CA00009165	-	A3	8618278-8618130	CA00009165_novel04,CA00009165_novel05,CA00009165_novel06,CA00009165_novel07,CA00009165_novel01,CA00009165_novel23,CA00009165_novel12,CA00009165_novel11,CA00009165_novel16,CA00009165_novel15,CA00009165_novel19,CA00009165_R1	CA00009165_novel08,CA00009165_novel01,CA00009165_novel04,CA00009165_novel05,CA00009165_novel06,CA00009165_novel15,CA00009165_novel23,CA00009165_novel16,CA00009165_novel19,CA00009165_novel07,CA00009165_novel11,CA00009165_novel12,CA00009165_R1
LG19	CA00009165	-	A3	8648610-8648607	CA00009165_novel30	CA00009165_R1,CA00009165_novel29,CA00009165_novel30
LG19	CA00009181	+	A3	8894802-8895192	CA00009181_R1	CA00009181_novel01,CA00009181_R1
LG19	CA00009183	-	A3	8917708-8917636	CA00009183_novel32,CA00009183_novel34,CA00009183_novel22,CA00009183_novel18,CA00009183_novel17,CA00009183_novel15,CA00009183_novel14,CA00009183_novel04,CA00009183_novel02,CA00009183_novel28,CA00009183_novel07,CA00009183_novel03,CA00009183_novel05,CA00009183_novel06,CA00009183_R1,CA00009183_novel31	CA00009183_novel01,CA00009183_novel02,CA00009183_novel32,CA00009183_novel03,CA00009183_novel34,CA00009183_novel05,CA00009183_novel06,CA00009183_novel14,CA00009183_novel07,CA00009183_novel31,CA00009183_novel22,CA00009183_novel04,CA00009183_novel17,CA00009183_R1,CA00009183_novel18,CA00009183_novel15,CA00009183_novel28
LG19	CA00009201	-	A3	9293654-9293588	CA00009201_R1	CA00009201_novel04,CA00009201_novel05,CA00009201_R1
LG4	CA00009251	+	A3	11005224-11005293	CA00009251_novel02,CA00009251_novel01	CA00009251_R1,CA00009251_novel01,CA00009251_novel02
LG4	CA00009266	+	A3	11228892-11228895	CA00009266_novel01	CA00009266_R1,CA00009266_novel01
LG4	CA00009269	-	A3	11249184-11249181	CA00009269_novel10,CA00009269_novel05,CA00009269_novel02,CA00009269_novel09,CA00009269_novel08	CA00009269_novel06,CA00009269_novel05,CA00009269_novel02,CA00009269_novel10,CA00009269_novel09,CA00009269_novel08
LG4	CA00009293	+	A3	12152594-12152621	CA00009293_R1	CA00009293_novel01,CA00009293_R1
LG4	CA00009303	+	A3	12298850-12298874	CA00009303_novel01	CA00009303_R1,CA00009303_novel01
LG4	CA00009305	+	A3	12317619-12317624	CA00009305_novel01	CA00009305_R1,CA00009305_novel03,CA00009305_novel02,CA00009305_novel01
LG4	CA00009305	+	A3	12318122-12318138	CA00009305_R1,CA00009305_novel02,CA00009305_novel03	CA00009305_novel01,CA00009305_R1,CA00009305_novel03,CA00009305_novel02
LG4	CA00009321	+	A3	12708396-12708438	CA00009321_novel01	CA00009321_novel02,CA00009321_novel01
LG4	CA00009323	-	A3	12754183-12754079	CA00009323_R1	CA00009323_novel01,CA00009323_R1
LG8	CA00009367	-	A3	15262026-15262014	CA00009367_novel03	CA00009367_novel01,CA00009367_R1,CA00009367_novel03
LG8	CA00009367	-	A3	15262579-15262566	CA00009367_novel02	CA00009367_novel01,CA00009367_novel03,CA00009367_R1,CA00009367_novel02
LG8	CA00009399	-	A3	14453632-14453629	CA00009399_novel10,CA00009399_novel11,CA00009399_novel02,CA00009399_novel01,CA00009399_R1	CA00009399_novel05,CA00009399_novel03,CA00009399_novel09,CA00009399_novel01,CA00009399_novel02,CA00009399_novel11,CA00009399_novel10,CA00009399_R1
LG8	CA00009399	-	A3	14456444-14456441	CA00009399_novel03,CA00009399_novel02,CA00009399_novel01,CA00009399_novel05,CA00009399_novel09,CA00009399_novel10	CA00009399_R1,CA00009399_novel01,CA00009399_novel02,CA00009399_novel05,CA00009399_novel10,CA00009399_novel03,CA00009399_novel09
LG8	CA00009435	+	A3	13635481-13635523	CA00009435_novel02,CA00009435_novel01,CA00009435_novel03,CA00009435_novel05	CA00009435_R1,CA00009435_novel01,CA00009435_novel02,CA00009435_novel03,CA00009435_novel05
LG8	CA00009435	+	A3	13650105-13650134	CA00009435_novel03	CA00009435_novel01,CA00009435_novel02,CA00009435_novel05,CA00009435_R1,CA00009435_novel03
LG8	CA00009435	+	A3	13651674-13651683	CA00009435_novel02,CA00009435_novel05	CA00009435_novel01,CA00009435_novel03,CA00009435_novel02,CA00009435_novel05
LG8	CA00009436	+	A3	13586835-13586838	CA00009436_novel05	CA00009436_R1,CA00009436_novel01,CA00009436_novel02,CA00009436_novel06,CA00009436_novel08,CA00009436_novel05
LG8	CA00009436	+	A3	13602611-13602725	CA00009436_novel02	CA00009436_R1,CA00009436_novel01,CA00009436_novel04,CA00009436_novel05,CA00009436_novel06,CA00009436_novel08,CA00009436_novel02
LG8	CA00009436	+	A3	13604075-13604090	CA00009436_novel06	CA00009436_R1,CA00009436_novel01,CA00009436_novel04,CA00009436_novel02,CA00009436_novel05,CA00009436_novel08,CA00009436_novel06
LG8	CA00009490	-	A3	12556326-12556287	CA00009490_R1	CA00009490_novel03,CA00009490_novel01,CA00009490_R1
LG8	CA00009501	-	A3	12363008-12363004	CA00009501_novel01,CA00009501_novel12,CA00009501_novel05,CA00009501_R1,CA00009501_novel08,CA00009501_novel07	CA00009501_novel04,CA00009501_novel12,CA00009501_R1,CA00009501_novel08,CA00009501_novel07,CA00009501_novel01,CA00009501_novel05
LG8	CA00009518	-	A3	12012138-12012135	CA00009518_R1	CA00009518_novel01,CA00009518_novel04,CA00009518_R1
LG5	CA00009540	+	A3	7220315-7220338	CA00009540_novel02	CA00009540_novel01,CA00009540_novel04,CA00009540_R1,CA00009540_novel02
LG5	CA00009541	-	A3	7193583-7193481	CA00009541_novel02	CA00009541_novel01,CA00009541_R1,CA00009541_novel02
LG5	CA00009541	-	A3	7194642-7194606	CA00009541_novel02,CA00009541_novel01	CA00009541_R1,CA00009541_novel01,CA00009541_novel02
LG5	CA00009542	-	A3	7183825-7182384	CA00009542_R1	CA00009542_novel04,CA00009542_R1
LG5	CA00009542	-	A3	7184773-7184750	CA00009542_novel01,CA00009542_novel04	CA00009542_R1,CA00009542_novel04,CA00009542_novel01
LG5	CA00009551	+	A3	7062935-7062968	CA00009551_novel04	CA00009551_novel03,CA00009551_novel04
LG5	CA00009564	-	A3	6868580-6868572	CA00009564_R1	CA00009564_novel01,CA00009564_novel02,CA00009564_R1
LG5	CA00009575	+	A3	6744610-6744634	CA00009575_novel02,CA00009575_novel08,CA00009575_novel07,CA00009575_R1	CA00009575_novel04,CA00009575_novel02,CA00009575_R1,CA00009575_novel07,CA00009575_novel08
LG5	CA00009585	+	A3	6540023-6540451	CA00009585_R1	CA00009585_novel01,CA00009585_R1
LG5	CA00009616	+	A3	5683674-5683725	CA00009616_R1	CA00009616_novel01,CA00009616_R1
LG5	CA00009627	+	A3	5445066-5445117	CA00009627_novel03	CA00009627_novel04,CA00009627_novel03
LG5	CA00009627	+	A3	5448726-5448744	CA00009627_novel02	CA00009627_novel01,CA00009627_novel04,CA00009627_novel03,CA00009627_R1,CA00009627_novel02
LG5	CA00009649	-	A3	5148046-5148028	CA00009649_R1	CA00009649_novel01,CA00009649_R1
LG5	CA00009649	-	A3	5151075-5151071	CA00009649_R1	CA00009649_novel01,CA00009649_R1
LG5	CA00009668	+	A3	4753456-4753484	CA00009668_novel06,CA00009668_novel02	CA00009668_novel03,CA00009668_novel01,CA00009668_novel02,CA00009668_novel06
LG5	CA00009668	+	A3	4760055-4760061	CA00009668_novel01	CA00009668_novel03,CA00009668_novel02,CA00009668_novel06,CA00009668_R1,CA00009668_novel01
LG5	CA00009668	+	A3	4763666-4763669	CA00009668_novel03	CA00009668_novel02,CA00009668_novel06,CA00009668_novel01,CA00009668_R1,CA00009668_novel03
LG38	CA00009723	+	A3	6432739-6432792	CA00009723_R1	CA00009723_novel01,CA00009723_R1
LG38	CA00009725	-	A3	6392850-6392817	CA00009725_R1	CA00009725_novel01,CA00009725_novel02,CA00009725_R1
LG38	CA00009760	-	A3	5949694-5949612	CA00009760_novel03	CA00009760_novel04,CA00009760_novel09,CA00009760_novel02,CA00009760_novel01,CA00009760_R1,CA00009760_novel07,CA00009760_novel03
LG38	CA00009760	-	A3	5950811-5950733	CA00009760_novel07,CA00009760_novel03,CA00009760_novel01	CA00009760_novel02,CA00009760_novel03,CA00009760_novel01,CA00009760_novel07
LG38	CA00009771	-	A3	5774007-5773989	CA00009771_novel01	CA00009771_R1,CA00009771_novel01
LG38	CA00009779	-	A3	5436030-5435893	CA00009779_novel03	CA00009779_R1,CA00009779_novel02,CA00009779_novel03
LG38	CA00009815	-	A3	4519781-4519679	CA00009815_R1	CA00009815_novel03,CA00009815_novel05,CA00009815_R1
LG38	CA00009816	-	A3	4514596-4514476	CA00009816_R1	CA00009816_novel07,CA00009816_novel06,CA00009816_novel03,CA00009816_novel01,CA00009816_novel02,CA00009816_R1
LG38	CA00009816	-	A3	4515181-4515154	CA00009816_novel02	CA00009816_novel06,CA00009816_novel03,CA00009816_novel01,CA00009816_R1,CA00009816_novel02
LG38	CA00009822	-	A3	4445529-4445526	CA00009822_R1	CA00009822_novel03,CA00009822_R1
LG9	CA00009834	-	A3	7369047-7368662	CA00009834_novel09	CA00009834_novel02,CA00009834_novel01,CA00009834_novel03,CA00009834_R1,CA00009834_novel09
LG9	CA00009853	+	A3	8155896-8155944	CA00009853_R1	CA00009853_novel01,CA00009853_novel02,CA00009853_R1
LG9	CA00009889	-	A3	9392920-9392893	CA00009889_novel01,CA00009889_novel04,CA00009889_novel05,CA00009889_R1	CA00009889_novel02,CA00009889_novel01,CA00009889_novel04,CA00009889_R1,CA00009889_novel05
LG9	CA00009899	-	A3	9748246-9748240	CA00009899_novel02	CA00009899_novel01,CA00009899_R1,CA00009899_novel02
LG9	CA00009916	+	A3	10456636-10456675	CA00009916_R1	CA00009916_novel03,CA00009916_novel04,CA00009916_R1
LG9	CA00009916	+	A3	10517240-10517244	CA00009916_novel18	CA00009916_R1,CA00009916_novel19,CA00009916_novel20,CA00009916_novel18
LG9	CA00009917	+	A3	10626289-10626308	CA00009917_novel02	CA00009917_novel01,CA00009917_R1,CA00009917_novel02
tig00002576_arrow	CA00009935	-	A3	65513-65486	CA00009935_novel02,CA00009935_novel01,CA00009935_novel05,CA00009935_novel04	CA00009935_R1,CA00009935_novel04,CA00009935_novel01,CA00009935_novel05,CA00009935_novel02
tig00002576_arrow	CA00009954	+	A3	317315-317318	CA00009954_novel03	CA00009954_novel01,CA00009954_novel02,CA00009954_R1,CA00009954_novel04,CA00009954_novel03
tig00002576_arrow	CA00009999	-	A3	1172761-1172711	CA00009999_R1	CA00009999_novel01,CA00009999_R1
tig00002576_arrow	CA00010027	+	A3	1722673-1722758	CA00010027_novel01	CA00010027_R1,CA00010027_novel01
tig00002576_arrow	CA00010027	+	A3	1727227-1727246	CA00010027_novel01	CA00010027_R1,CA00010027_novel01
tig00002576_arrow	CA00010041	-	A3	1970843-1970825	CA00010041_novel01	CA00010041_R1,CA00010041_novel01
tig00002576_arrow	CA00010041	-	A3	1972358-1972333	CA00010041_novel01	CA00010041_R1,CA00010041_novel01
tig00002576_arrow	CA00010052	+	A3	2085334-2085340	CA00010052_novel05,CA00010052_novel04,CA00010052_novel06,CA00010052_novel01,CA00010052_novel03	CA00010052_R1,CA00010052_novel07,CA00010052_novel01,CA00010052_novel03,CA00010052_novel04,CA00010052_novel05,CA00010052_novel06
tig00002576_arrow	CA00010052	+	A3	2085773-2085776	CA00010052_novel07	CA00010052_novel01,CA00010052_R1,CA00010052_novel03,CA00010052_novel04,CA00010052_novel05,CA00010052_novel06,CA00010052_novel07
LG30F	CA00010085	-	A3	2731279-2731258	CA00010085_novel01	CA00010085_R1,CA00010085_novel01
LG30F	CA00010093	+	A3	2605751-2605754	CA00010093_novel12,CA00010093_novel10,CA00010093_novel14	CA00010093_novel05,CA00010093_R1,CA00010093_novel11,CA00010093_novel10,CA00010093_novel12,CA00010093_novel14
LG30F	CA00010099	-	A3	2559288-2559246	CA00010099_novel01	CA00010099_R1,CA00010099_novel01
LG30F	CA00010144	-	A3	1476106-1476061	CA00010144_R1	CA00010144_novel03,CA00010144_novel01,CA00010144_R1
LG30F	CA00010184	-	A3	458037-458012	CA00010184_R1	CA00010184_novel04,CA00010184_R1
LG30F	CA00010191	+	A3	298586-298607	CA00010191_R1	CA00010191_novel04,CA00010191_novel01,CA00010191_novel07,CA00010191_novel08,CA00010191_R1
LG37	CA00010217	-	A3	13882971-13882962	CA00010217_R1,CA00010217_novel01	CA00010217_novel02,CA00010217_novel01,CA00010217_R1
LG37	CA00010243	-	A3	14254845-14254842	CA00010243_novel01	CA00010243_novel02,CA00010243_R1,CA00010243_novel01
LG37	CA00010273	+	A3	15037891-15038494	CA00010273_novel06	CA00010273_R1,CA00010273_novel02,CA00010273_novel06
LG37	CA00010296	+	A3	15848777-15848801	CA00010296_novel01	CA00010296_novel03,CA00010296_novel02,CA00010296_R1,CA00010296_novel01
LG37	CA00010306	-	A3	16042907-16042871	CA00010306_novel01	CA00010306_R1,CA00010306_novel01
LG37	CA00010314	+	A3	16175401-16175404	CA00010314_novel01	CA00010314_novel03,CA00010314_R1,CA00010314_novel02,CA00010314_novel01
LG37	CA00010325	-	A3	16367889-16367876	CA00010325_novel05	CA00010325_novel04,CA00010325_novel05
LG37	CA00010341	-	A3	16588035-16588032	CA00010341_novel02	CA00010341_novel01,CA00010341_novel04,CA00010341_R1,CA00010341_novel02
LG24	CA00010350	+	A3	13478607-13478614	CA00010350_novel01	CA00010350_novel02,CA00010350_novel01
LG24	CA00010350	+	A3	13480627-13480630	CA00010350_novel01	CA00010350_R1,CA00010350_novel02,CA00010350_novel03,CA00010350_novel04,CA00010350_novel01
LG24	CA00010353	+	A3	13400537-13400540	CA00010353_novel05	CA00010353_novel01,CA00010353_novel02,CA00010353_novel04,CA00010353_R1,CA00010353_novel05
LG24	CA00010353	+	A3	13408530-13408551	CA00010353_novel04	CA00010353_novel01,CA00010353_novel02,CA00010353_novel05,CA00010353_R1,CA00010353_novel07,CA00010353_novel08,CA00010353_novel09,CA00010353_novel04
LG24	CA00010366	+	A3	13054992-13054995	CA00010366_R1	CA00010366_novel01,CA00010366_R1
LG24	CA00010369	-	A3	13027066-13027015	CA00010369_R1	CA00010369_novel01,CA00010369_R1
LG24	CA00010398	-	A3	12410401-12410386	CA00010398_R1,CA00010398_novel02	CA00010398_novel01,CA00010398_novel02,CA00010398_R1
LG24	CA00010402	-	A3	12203200-12202540	CA00010402_R1	CA00010402_novel02,CA00010402_R1
LG24	CA00010422	+	A3	11841332-11841335	CA00010422_R1	CA00010422_novel02,CA00010422_novel03,CA00010422_novel05,CA00010422_R1
LG24	CA00010430	-	A3	11389315-11389280	CA00010430_novel01	CA00010430_novel02,CA00010430_R1,CA00010430_novel01
LG24	CA00010449	-	A3	11000652-11000649	CA00010449_novel05,CA00010449_novel19	CA00010449_novel03,CA00010449_novel10,CA00010449_novel14,CA00010449_novel16,CA00010449_novel07,CA00010449_novel05,CA00010449_novel19
LG24	CA00010454	-	A3	10911514-10911334	CA00010454_novel03	CA00010454_novel02,CA00010454_novel03
LG24	CA00010469	+	A3	10366286-10366289	CA00010469_novel10	CA00010469_novel02,CA00010469_R1,CA00010469_novel06,CA00010469_novel10
LG24	CA00010470	-	A3	10317857-10317853	CA00010470_R1,CA00010470_novel01	CA00010470_novel02,CA00010470_novel01,CA00010470_R1
LG35	CA00010504	-	A3	3801594-3801534	CA00010504_R1	CA00010504_novel01,CA00010504_novel03,CA00010504_R1
LG35	CA00010524	-	A3	4204801-4204675	CA00010524_R1	CA00010524_novel01,CA00010524_novel02,CA00010524_R1
LG35	CA00010526	+	A3	4372135-4372138	CA00010526_R1	CA00010526_novel04,CA00010526_novel03,CA00010526_R1
LG35	CA00010539	-	A3	4572901-4572625	CA00010539_R1	CA00010539_novel01,CA00010539_R1
LG35	CA00010563	-	A3	5111072-5111021	CA00010563_R1	CA00010563_novel01,CA00010563_R1
LG35	CA00010563	-	A3	5122902-5122814	CA00010563_R1	CA00010563_novel01,CA00010563_R1
LG35	CA00010577	+	A3	5307392-5307409	CA00010577_R1,CA00010577_novel01	CA00010577_novel02,CA00010577_novel01,CA00010577_R1
LG35	CA00010610	-	A3	5844658-5844655	CA00010610_novel02	CA00010610_R1,CA00010610_novel02
LG35	CA00010614	+	A3	5914482-5914485	CA00010614_novel07,CA00010614_novel08,CA00010614_novel03	CA00010614_novel05,CA00010614_R1,CA00010614_novel03,CA00010614_novel08,CA00010614_novel07
LG35	CA00010616	+	A3	5924929-5924950	CA00010616_R1	CA00010616_novel02,CA00010616_R1
LG16	CA00010640	-	A3	10804263-10804232	CA00010640_R1,CA00010640_novel03	CA00010640_novel04,CA00010640_R1,CA00010640_novel03
LG16	CA00010640	-	A3	10810666-10810612	CA00010640_novel06,CA00010640_novel05	CA00010640_R1,CA00010640_novel05,CA00010640_novel06
LG16	CA00010671	+	A3	10243778-10243781	CA00010671_novel03	CA00010671_novel04,CA00010671_R1,CA00010671_novel06,CA00010671_novel11,CA00010671_novel03
LG16	CA00010707	-	A3	9667369-9667330	CA00010707_novel01	CA00010707_novel02,CA00010707_R1,CA00010707_novel01
LG16	CA00010714	-	A3	9597185-9597128	CA00010714_R1	CA00010714_novel01,CA00010714_R1
LG16	CA00010716	-	A3	9572142-9572139	CA00010716_R1	CA00010716_novel02,CA00010716_R1
LG16	CA00010722	-	A3	9508261-9508219	CA00010722_novel03	CA00010722_novel02,CA00010722_novel04,CA00010722_R1,CA00010722_novel03
LG16	CA00010729	+	A3	9287366-9287369	CA00010729_novel02,CA00010729_novel03	CA00010729_novel01,CA00010729_novel04,CA00010729_R1,CA00010729_novel06,CA00010729_novel02,CA00010729_novel03
LG46	CA00010755	-	A3	11705322-11705234	CA00010755_novel04	CA00010755_novel02,CA00010755_novel08,CA00010755_novel01,CA00010755_novel05,CA00010755_novel07,CA00010755_R1,CA00010755_novel04
LG46	CA00010756	+	A3	11685939-11685990	CA00010756_R1	CA00010756_novel02,CA00010756_R1
LG49	CA00010775	-	A3	11535171-11535168	CA00010775_novel02,CA00010775_novel04	CA00010775_novel05,CA00010775_R1,CA00010775_novel02,CA00010775_novel04
LG49	CA00010836	-	A3	10586262-10586208	CA00010836_R1	CA00010836_novel02,CA00010836_novel01,CA00010836_R1
LG49	CA00010849	-	A3	10445907-10445870	CA00010849_novel01,CA00010849_novel05,CA00010849_R1	CA00010849_novel04,CA00010849_novel05,CA00010849_novel01,CA00010849_R1
LG49	CA00010869	-	A3	10170012-10169979	CA00010869_novel06,CA00010869_novel04,CA00010869_novel03,CA00010869_novel01	CA00010869_R1,CA00010869_novel03,CA00010869_novel04,CA00010869_novel06,CA00010869_novel01
LG49	CA00010869	-	A3	10171013-10171010	CA00010869_novel04,CA00010869_novel07,CA00010869_novel06,CA00010869_novel03,CA00010869_novel01	CA00010869_R1,CA00010869_novel03,CA00010869_novel04,CA00010869_novel06,CA00010869_novel01,CA00010869_novel07
LG49	CA00010871	+	A3	10053774-10055186	CA00010871_novel09	CA00010871_novel12,CA00010871_novel09
LG49	CA00010871	+	A3	10057687-10057689	CA00010871_novel11	CA00010871_novel07,CA00010871_novel01,CA00010871_novel05,CA00010871_novel08,CA00010871_R1,CA00010871_novel09,CA00010871_novel03,CA00010871_novel12,CA00010871_novel15,CA00010871_novel17,CA00010871_novel18,CA00010871_novel11
LG49	CA00010890	-	A3	9525274-9525271	CA00010890_novel06,CA00010890_novel05	CA00010890_novel03,CA00010890_novel01,CA00010890_R1,CA00010890_novel06,CA00010890_novel05
LG49	CA00010890	-	A3	9525475-9525472	CA00010890_novel03,CA00010890_novel01	CA00010890_novel06,CA00010890_novel05,CA00010890_R1,CA00010890_novel03,CA00010890_novel01
LG49	CA00010890	-	A3	9533623-9533599	CA00010890_R1	CA00010890_novel03,CA00010890_novel01,CA00010890_R1
tig00005214_arrow	CA00010925	-	A3	473086-473053	CA00010925_novel01	CA00010925_R1,CA00010925_novel01
tig00005214_arrow	CA00010976	-	A3	1543991-1543969	CA00010976_R1	CA00010976_novel08,CA00010976_novel06,CA00010976_novel04,CA00010976_novel02,CA00010976_R1
tig00005214_arrow	CA00011010	-	A3	2272025-2272000	CA00011010_novel02	CA00011010_novel05,CA00011010_novel04,CA00011010_R1,CA00011010_novel02
tig00005214_arrow	CA00011027	+	A3	2617237-2617240	CA00011027_novel02	CA00011027_novel01,CA00011027_R1,CA00011027_novel06,CA00011027_novel03,CA00011027_novel05,CA00011027_novel04,CA00011027_novel02
tig00005214_arrow	CA00011027	+	A3	2618868-2618898	CA00011027_novel01,CA00011027_novel06,CA00011027_novel04	CA00011027_R1,CA00011027_novel01,CA00011027_novel06,CA00011027_novel04
tig00005214_arrow	CA00011027	+	A3	2618868-2618907	CA00011027_novel02,CA00011027_novel03,CA00011027_novel05	CA00011027_R1,CA00011027_novel02,CA00011027_novel03,CA00011027_novel05
tig00005214_arrow	CA00011027	+	A3	2618898-2618907	CA00011027_novel02,CA00011027_novel03,CA00011027_novel05	CA00011027_novel01,CA00011027_novel06,CA00011027_novel04,CA00011027_novel02,CA00011027_novel03,CA00011027_novel05
tig00005214_arrow	CA00011027	+	A3	2619297-2619489	CA00011027_novel05	CA00011027_novel01,CA00011027_novel02,CA00011027_R1,CA00011027_novel06,CA00011027_novel03,CA00011027_novel04,CA00011027_novel05
tig00005214_arrow	CA00011028	-	A3	2628220-2628177	CA00011028_R1	CA00011028_novel02,CA00011028_R1
LG14	CA00011079	-	A3	29230502-29230499	CA00011079_R1,CA00011079_novel02	CA00011079_novel01,CA00011079_novel02,CA00011079_R1
LG14	CA00011079	-	A3	29243109-29243103	CA00011079_novel01	CA00011079_novel02,CA00011079_novel01
LG14	CA00011101	+	A3	29582946-29582949	CA00011101_R1,CA00011101_novel03	CA00011101_novel04,CA00011101_novel06,CA00011101_novel03,CA00011101_R1
LG14	CA00011113	+	A3	30029892-30030004	CA00011113_novel03	CA00011113_novel05,CA00011113_novel02,CA00011113_novel06,CA00011113_novel03
LG14	CA00011140	-	A3	30803705-30803533	CA00011140_R1	CA00011140_novel16,CA00011140_R1
LG14	CA00011140	-	A3	30804601-30804598	CA00011140_novel01	CA00011140_novel06,CA00011140_novel16,CA00011140_novel19,CA00011140_novel18,CA00011140_novel17,CA00011140_R1,CA00011140_novel01
LG14	CA00011140	-	A3	30804894-30804822	CA00011140_R1	CA00011140_novel06,CA00011140_novel16,CA00011140_novel19,CA00011140_novel18,CA00011140_novel01,CA00011140_novel17,CA00011140_R1
LG14	CA00011140	-	A3	30825633-30825630	CA00011140_novel04,CA00011140_novel02,CA00011140_novel08	CA00011140_novel06,CA00011140_R1,CA00011140_novel11,CA00011140_novel05,CA00011140_novel04,CA00011140_novel08,CA00011140_novel02
LG14	CA00011148	-	A3	31290370-31290289	CA00011148_R1	CA00011148_novel01,CA00011148_R1
LG14	CA00011153	-	A3	31410303-31410288	CA00011153_R1	CA00011153_novel01,CA00011153_novel02,CA00011153_novel04,CA00011153_R1
LG14	CA00011161	-	A3	31537989-31537917	CA00011161_R1	CA00011161_novel02,CA00011161_novel01,CA00011161_R1
LG14	CA00011188	+	A3	32084618-32084623	CA00011188_novel02	CA00011188_novel01,CA00011188_novel04,CA00011188_R1,CA00011188_novel03,CA00011188_novel02
LG17	CA00011205	+	A3	25294892-25294894	CA00011205_novel01	CA00011205_R1,CA00011205_novel01
LG17	CA00011269	-	A3	23958110-23958107	CA00011269_novel01	CA00011269_R1,CA00011269_novel01
LG17	CA00011275	+	A3	23902135-23902150	CA00011275_R1	CA00011275_novel01,CA00011275_novel02,CA00011275_novel06,CA00011275_R1
tig00215416_arrow	CA00011321	-	A3	288690-288650	CA00011321_novel04	CA00011321_novel03,CA00011321_novel04
tig00215416_arrow	CA00011329	-	A3	458652-458564	CA00011329_novel04,CA00011329_novel01	CA00011329_R1,CA00011329_novel01,CA00011329_novel04
tig00215416_arrow	CA00011354	-	A3	781941-781926	CA00011354_R1	CA00011354_novel03,CA00011354_novel05,CA00011354_R1
tig00215416_arrow	CA00011354	-	A3	784006-783961	CA00011354_novel03,CA00011354_novel05	CA00011354_R1,CA00011354_novel03,CA00011354_novel05
tig00215416_arrow	CA00011357	-	A3	843425-843404	CA00011357_novel01,CA00011357_novel03,CA00011357_novel05,CA00011357_R1	CA00011357_novel02,CA00011357_R1,CA00011357_novel05,CA00011357_novel03,CA00011357_novel01
tig00215416_arrow	CA00011357	-	A3	844754-844723	CA00011357_novel03	CA00011357_R1,CA00011357_novel05,CA00011357_novel02,CA00011357_novel01,CA00011357_novel03
tig00215416_arrow	CA00011393	-	A3	1401328-1401270	CA00011393_novel01	CA00011393_novel02,CA00011393_R1,CA00011393_novel01
LG31	CA00011448	+	A3	22988905-22988908	CA00011448_novel02	CA00011448_R1,CA00011448_novel01,CA00011448_novel06,CA00011448_novel08,CA00011448_novel02
LG31	CA00011453	+	A3	23027589-23029112	CA00011453_novel01	CA00011453_novel02,CA00011453_novel01
LG31	CA00011462	+	A3	23162401-23162726	CA00011462_R1	CA00011462_novel04,CA00011462_R1
LG31	CA00011481	-	A3	23490936-23490896	CA00011481_novel02	CA00011481_novel01,CA00011481_R1,CA00011481_novel02
LG31	CA00011522	-	A3	25296851-25296839	CA00011522_novel02	CA00011522_novel01,CA00011522_R1,CA00011522_novel03,CA00011522_novel02
LG31	CA00011528	-	A3	25380279-25380274	CA00011528_novel06,CA00011528_novel04,CA00011528_novel05,CA00011528_R1	CA00011528_novel01,CA00011528_novel06,CA00011528_novel05,CA00011528_novel04,CA00011528_R1
LG31	CA00011530	-	A3	25395801-25395783	CA00011530_novel01	CA00011530_R1,CA00011530_novel01
LG41	CA00011547	-	A3	7477695-7477692	CA00011547_novel01	CA00011547_novel02,CA00011547_novel01
LG41	CA00011570	-	A3	7065646-7065617	CA00011570_novel03,CA00011570_novel04	CA00011570_R1,CA00011570_novel03,CA00011570_novel04
LG41	CA00011602	+	A3	6643831-6643858	CA00011602_R1	CA00011602_novel01,CA00011602_R1
LG41	CA00011604	+	A3	6616179-6616182	CA00011604_novel01	CA00011604_R1,CA00011604_novel01
LG41	CA00011625	-	A3	6383552-6383522	CA00011625_novel02	CA00011625_novel03,CA00011625_novel01,CA00011625_R1,CA00011625_novel02
LG41	CA00011627	-	A3	6359689-6359677	CA00011627_novel01,CA00011627_R1	CA00011627_novel02,CA00011627_novel03,CA00011627_novel01,CA00011627_R1
LG41	CA00011637	+	A3	6140078-6140081	CA00011637_novel01	CA00011637_R1,CA00011637_novel01
LG41	CA00011658	-	A3	5925668-5925035	CA00011658_R1	CA00011658_novel02,CA00011658_novel01,CA00011658_R1
LG18	CA00011779	+	A3	19070552-19070555	CA00011779_novel01	CA00011779_R1,CA00011779_novel10,CA00011779_novel01
LG18	CA00011809	+	A3	22122592-22122595	CA00011809_novel01	CA00011809_R1,CA00011809_novel01
LG18	CA00011814	+	A3	21915491-21915524	CA00011814_novel04,CA00011814_novel01,CA00011814_novel03	CA00011814_R1,CA00011814_novel01,CA00011814_novel03,CA00011814_novel04
LG18	CA00011821	-	A3	21751672-21751642	CA00011821_R1	CA00011821_novel01,CA00011821_R1
LG18	CA00011828	-	A3	21635650-21635475	CA00011828_novel01	CA00011828_novel02,CA00011828_novel01
LG40	CA00011839	+	A3	4437453-4437456	CA00011839_novel01	CA00011839_R1,CA00011839_novel01
LG14	CA00011911	+	A3	23365955-23365979	CA00011911_R1,CA00011911_novel01	CA00011911_novel02,CA00011911_novel01,CA00011911_R1
LG14	CA00011915	+	A3	23439900-23439919	CA00011915_novel01,CA00011915_R1	CA00011915_novel02,CA00011915_novel03,CA00011915_novel01,CA00011915_R1
LG14	CA00011929	+	A3	23523465-23523468	CA00011929_novel05	CA00011929_novel01,CA00011929_novel03,CA00011929_novel02,CA00011929_novel05
LG14	CA00011929	+	A3	23523465-23525568	CA00011929_R1	CA00011929_novel03,CA00011929_R1
LG14	CA00011930	+	A3	23533332-23533335	CA00011930_novel02	CA00011930_R1,CA00011930_novel01,CA00011930_novel02
LG14	CA00011948	+	A3	23714072-23714105	CA00011948_novel02	CA00011948_R1,CA00011948_novel02
LG14	CA00011948	+	A3	23719955-23719958	CA00011948_novel02	CA00011948_R1,CA00011948_novel02
LG14	CA00011962	-	A3	23945710-23945671	CA00011962_novel04,CA00011962_novel01	CA00011962_R1,CA00011962_novel04,CA00011962_novel01
LG22	CA00012021	-	A3	20071243-20071221	CA00012021_R1,CA00012021_novel01,CA00012021_novel03	CA00012021_novel02,CA00012021_R1,CA00012021_novel03,CA00012021_novel01
LG22	CA00012030	+	A3	19941222-19941240	CA00012030_R1,CA00012030_novel01	CA00012030_novel03,CA00012030_novel01,CA00012030_R1
LG22	CA00012031	+	A3	19908939-19908942	CA00012031_novel01	CA00012031_R1,CA00012031_novel01
LG22	CA00012038	+	A3	19794009-19794013	CA00012038_novel06	CA00012038_novel01,CA00012038_novel03,CA00012038_R1,CA00012038_novel02,CA00012038_novel07,CA00012038_novel06
LG22	CA00012043	-	A3	19698840-19698828	CA00012043_novel02	CA00012043_novel01,CA00012043_novel02
LG25	CA00012115	-	A3	19414733-19414718	CA00012115_novel01	CA00012115_novel02,CA00012115_R1,CA00012115_novel01
LG25	CA00012122	+	A3	19228101-19228119	CA00012122_novel11,CA00012122_novel08	CA00012122_R1,CA00012122_novel08,CA00012122_novel11
LG25	CA00012142	-	A3	18661118-18660948	CA00012142_novel05,CA00012142_R1	CA00012142_novel01,CA00012142_novel05,CA00012142_R1
LG25	CA00012153	-	A3	18337505-18337502	CA00012153_novel02	CA00012153_R1,CA00012153_novel01,CA00012153_novel03,CA00012153_novel02
LG25	CA00012190	+	A3	17504193-17504205	CA00012190_R1	CA00012190_novel01,CA00012190_novel02,CA00012190_R1
LG25	CA00012211	-	A3	16937086-16937071	CA00012211_novel03,CA00012211_R1	CA00012211_novel01,CA00012211_novel02,CA00012211_novel03,CA00012211_R1
LG25	CA00012226	+	A3	16632384-16632532	CA00012226_R1	CA00012226_novel01,CA00012226_R1
LG25	CA00012238	+	A3	16433113-16433151	CA00012238_R1,CA00012238_novel06,CA00012238_novel02	CA00012238_novel05,CA00012238_novel02,CA00012238_R1,CA00012238_novel06
LG23	CA00012250	-	A3	13555184-13555175	CA00012250_R1	CA00012250_novel01,CA00012250_R1
LG23	CA00012252	-	A3	13584198-13584147	CA00012252_novel04	CA00012252_novel02,CA00012252_novel01,CA00012252_novel03,CA00012252_R1,CA00012252_novel04
LG23	CA00012252	-	A3	13584471-13584453	CA00012252_R1	CA00012252_novel02,CA00012252_novel04,CA00012252_novel01,CA00012252_novel03,CA00012252_R1
LG23	CA00012263	-	A3	13705510-13705489	CA00012263_R1,CA00012263_novel02,CA00012263_novel05,CA00012263_novel20	CA00012263_novel03,CA00012263_novel17,CA00012263_novel01,CA00012263_novel21,CA00012263_novel06,CA00012263_novel05,CA00012263_novel20,CA00012263_novel02,CA00012263_R1
LG23	CA00012263	-	A3	13710044-13709688	CA00012263_R1	CA00012263_novel13,CA00012263_R1
LG23	CA00012265	-	A3	13718746-13718729	CA00012265_novel01	CA00012265_novel02,CA00012265_novel01
LG23	CA00012269	-	A3	13756313-13756292	CA00012269_R1	CA00012269_novel01,CA00012269_R1
LG23	CA00012283	+	A3	13978410-13978416	CA00012283_R1	CA00012283_novel01,CA00012283_R1
LG23	CA00012283	+	A3	13979418-13979421	CA00012283_R1	CA00012283_novel01,CA00012283_R1
LG23	CA00012302	+	A3	14295390-14295393	CA00012302_novel02	CA00012302_R1,CA00012302_novel01,CA00012302_novel02
LG23	CA00012323	+	A3	14799080-14799083	CA00012323_novel01	CA00012323_R1,CA00012323_novel01
LG23	CA00012334	-	A3	15015877-15015862	CA00012334_novel06,CA00012334_novel01	CA00012334_novel07,CA00012334_novel02,CA00012334_novel04,CA00012334_novel06,CA00012334_novel01
LG23	CA00012342	-	A3	15372700-15372635	CA00012342_R1	CA00012342_novel01,CA00012342_R1
LG16	CA00012374	-	A3	26619224-26619170	CA00012374_novel02	CA00012374_R1,CA00012374_novel02
LG16	CA00012400	+	A3	26971911-26972011	CA00012400_novel01	CA00012400_R1,CA00012400_novel01
LG16	CA00012415	-	A3	27137216-27137165	CA00012415_novel02,CA00012415_R1	CA00012415_novel01,CA00012415_novel02,CA00012415_R1
LG16	CA00012416	-	A3	27140768-27140740	CA00012416_novel03,CA00012416_novel07,CA00012416_R1	CA00012416_novel04,CA00012416_novel07,CA00012416_novel03,CA00012416_R1
LG16	CA00012454	+	A3	27554877-27556002	CA00012454_R1	CA00012454_novel01,CA00012454_R1
LG17	CA00012491	-	A3	10917123-10917086	CA00012491_novel01	CA00012491_novel02,CA00012491_R1,CA00012491_novel01
LG17	CA00012519	+	A3	11680561-11680627	CA00012519_novel01,CA00012519_novel02	CA00012519_R1,CA00012519_novel01,CA00012519_novel02
LG17	CA00012520	+	A3	11695966-11696047	CA00012520_R1	CA00012520_novel02,CA00012520_R1
LG17	CA00012549	-	A3	12822513-12822504	CA00012549_R1,CA00012549_novel01	CA00012549_novel02,CA00012549_novel01,CA00012549_R1
LG17	CA00012573	-	A3	13411317-13411315	CA00012573_novel01	CA00012573_R1,CA00012573_novel01
LG35	CA00012626	+	A3	15397183-15397258	CA00012626_R1	CA00012626_novel01,CA00012626_novel02,CA00012626_R1
LG35	CA00012630	+	A3	15353832-15353877	CA00012630_novel01	CA00012630_R1,CA00012630_novel01
LG35	CA00012645	-	A3	15180497-15180488	CA00012645_novel05,CA00012645_R1	CA00012645_novel01,CA00012645_novel05,CA00012645_R1
LG35	CA00012653	-	A3	15060072-15060047	CA00012653_R1,CA00012653_novel01	CA00012653_novel05,CA00012653_novel01,CA00012653_R1
LG35	CA00012676	+	A3	14263936-14263960	CA00012676_novel05,CA00012676_novel03,CA00012676_novel02,CA00012676_novel01	CA00012676_R1,CA00012676_novel01,CA00012676_novel02,CA00012676_novel03,CA00012676_novel05
LG35	CA00012711	-	A3	13532424-13532421	CA00012711_novel03,CA00012711_novel02	CA00012711_novel06,CA00012711_R1,CA00012711_novel02,CA00012711_novel03
LG19	CA00012777	-	A3	14625900-14625558	CA00012777_R1	CA00012777_novel01,CA00012777_novel02,CA00012777_R1
LG19	CA00012782	+	A3	14667089-14667125	CA00012782_R1,CA00012782_novel04	CA00012782_novel01,CA00012782_novel03,CA00012782_R1,CA00012782_novel04
LG19	CA00012811	+	A3	15759839-15759869	CA00012811_R1	CA00012811_novel02,CA00012811_novel05,CA00012811_novel01,CA00012811_novel06,CA00012811_R1
LG19	CA00012824	-	A3	16138854-16138797	CA00012824_novel02	CA00012824_novel01,CA00012824_R1,CA00012824_novel02
LG19	CA00012836	-	A3	16408510-16408459	CA00012836_novel01	CA00012836_R1,CA00012836_novel01
LG14	CA00012914	+	A3	19662047-19662092	CA00012914_R1	CA00012914_novel01,CA00012914_R1
LG14	CA00012924	+	A3	19800635-19800660	CA00012924_novel05,CA00012924_R1,CA00012924_novel04	CA00012924_novel06,CA00012924_R1,CA00012924_novel05,CA00012924_novel04
LG14	CA00012935	-	A3	19936471-19936468	CA00012935_novel01	CA00012935_R1,CA00012935_novel01
LG14	CA00012941	+	A3	20118838-20118883	CA00012941_novel02	CA00012941_novel01,CA00012941_R1,CA00012941_novel03,CA00012941_novel02
LG14	CA00012956	+	A3	20528873-20528876	CA00012956_R1,CA00012956_novel01	CA00012956_novel02,CA00012956_novel01,CA00012956_R1
LG14	CA00012962	-	A3	20600587-20600584	CA00012962_novel02	CA00012962_novel01,CA00012962_R1,CA00012962_novel02
LG35	CA00012998	-	A3	1459620-1459598	CA00012998_novel02,CA00012998_novel03	CA00012998_R1,CA00012998_novel02,CA00012998_novel03
LG35	CA00013014	+	A3	1885479-1885488	CA00013014_novel08	CA00013014_novel02,CA00013014_novel04,CA00013014_R1,CA00013014_novel10,CA00013014_novel05,CA00013014_novel11,CA00013014_novel13,CA00013014_novel16,CA00013014_novel18,CA00013014_novel22,CA00013014_novel25,CA00013014_novel29,CA00013014_novel31,CA00013014_novel08
LG26	CA00013070	+	A3	22157934-22157967	CA00013070_R1	CA00013070_novel01,CA00013070_R1
LG29	CA00013123	+	A3	12572373-12572388	CA00013123_R1	CA00013123_novel01,CA00013123_novel05,CA00013123_novel04,CA00013123_novel03,CA00013123_novel06,CA00013123_novel07,CA00013123_R1
LG29	CA00013123	+	A3	12576534-12576552	CA00013123_novel05,CA00013123_novel04,CA00013123_novel07,CA00013123_novel06,CA00013123_R1	CA00013123_novel01,CA00013123_novel03,CA00013123_novel05,CA00013123_novel04,CA00013123_R1,CA00013123_novel06,CA00013123_novel07
LG29	CA00013166	+	A3	13453853-13453856	CA00013166_novel01	CA00013166_R1,CA00013166_novel01
LG29	CA00013187	+	A3	13869432-13869492	CA00013187_novel03,CA00013187_novel02	CA00013187_R1,CA00013187_novel02,CA00013187_novel03
LG18	CA00013232	-	A3	7226579-7226540	CA00013232_novel01	CA00013232_R1,CA00013232_novel01
LG18	CA00013233	-	A3	7211768-7211762	CA00013233_novel01	CA00013233_R1,CA00013233_novel01
LG18	CA00013234	+	A3	7200871-7200940	CA00013234_novel04	CA00013234_novel01,CA00013234_novel05,CA00013234_novel03,CA00013234_R1,CA00013234_novel04
LG18	CA00013247	-	A3	7030522-7030489	CA00013247_R1	CA00013247_novel06,CA00013247_novel03,CA00013247_novel01,CA00013247_novel04,CA00013247_novel02,CA00013247_novel05,CA00013247_R1
LG18	CA00013248	-	A3	7020597-7020552	CA00013248_novel01	CA00013248_R1,CA00013248_novel01
LG18	CA00013280	-	A3	6263002-6262623	CA00013280_R1	CA00013280_novel02,CA00013280_novel01,CA00013280_R1
LG18	CA00013280	-	A3	6276378-6276339	CA00013280_novel01,CA00013280_R1	CA00013280_novel02,CA00013280_novel01,CA00013280_R1
LG18	CA00013299	-	A3	5871966-5871924	CA00013299_novel01	CA00013299_novel02,CA00013299_R1,CA00013299_novel01
LG18	CA00013302	-	A3	5817303-5817250	CA00013302_novel02,CA00013302_novel14,CA00013302_novel04,CA00013302_novel12,CA00013302_novel06,CA00013302_novel01,CA00013302_novel09,CA00013302_novel07,CA00013302_R1,CA00013302_novel05	CA00013302_novel16,CA00013302_novel12,CA00013302_novel09,CA00013302_novel07,CA00013302_R1,CA00013302_novel14,CA00013302_novel06,CA00013302_novel04,CA00013302_novel01,CA00013302_novel02,CA00013302_novel05
LG18	CA00013319	+	A3	5218153-5218156	CA00013319_novel15	CA00013319_R1,CA00013319_novel17,CA00013319_novel15
LG18	CA00013320	-	A3	5149262-5149245	CA00013320_R1	CA00013320_novel02,CA00013320_R1
LG41	CA00013346	+	A3	14875287-14875296	CA00013346_R1	CA00013346_novel02,CA00013346_R1
LG41	CA00013364	+	A3	14558591-14558594	CA00013364_R1	CA00013364_novel02,CA00013364_novel06,CA00013364_R1
LG41	CA00013364	+	A3	14558591-14558633	CA00013364_novel01,CA00013364_novel03	CA00013364_novel02,CA00013364_novel06,CA00013364_novel01,CA00013364_novel03
LG41	CA00013364	+	A3	14558594-14558633	CA00013364_novel01,CA00013364_novel03	CA00013364_R1,CA00013364_novel01,CA00013364_novel03
LG41	CA00013406	+	A3	13897258-13897316	CA00013406_novel01	CA00013406_R1,CA00013406_novel03,CA00013406_novel01
LG41	CA00013426	-	A3	13433372-13433360	CA00013426_novel02,CA00013426_R1	CA00013426_novel07,CA00013426_novel02,CA00013426_R1
LG41	CA00013433	-	A3	13191336-13191325	CA00013433_novel03	CA00013433_R1,CA00013433_novel03
LG41	CA00013450	+	A3	12791062-12791080	CA00013450_R1	CA00013450_novel01,CA00013450_R1
LG31	CA00013479	-	A3	7084194-7084164	CA00013479_novel02	CA00013479_novel01,CA00013479_novel02
LG31	CA00013494	-	A3	7274834-7274775	CA00013494_novel02	CA00013494_novel01,CA00013494_R1,CA00013494_novel02
LG31	CA00013494	-	A3	7278405-7278402	CA00013494_novel02	CA00013494_novel01,CA00013494_novel03,CA00013494_novel02
LG31	CA00013549	-	A3	7929114-7929101	CA00013549_R1	CA00013549_novel01,CA00013549_R1
LG15	CA00013592	-	A3	14142913-14142892	CA00013592_R1	CA00013592_novel01,CA00013592_R1
LG15	CA00013601	-	A3	14023835-14023828	CA00013601_R1	CA00013601_novel15,CA00013601_novel02,CA00013601_novel03,CA00013601_novel13,CA00013601_novel05,CA00013601_novel08,CA00013601_novel07,CA00013601_novel06,CA00013601_novel11,CA00013601_R1
LG15	CA00013624	+	A3	13472948-13472990	CA00013624_R1	CA00013624_novel02,CA00013624_novel03,CA00013624_R1
LG15	CA00013624	+	A3	13492960-13492963	CA00013624_novel03,CA00013624_R1,CA00013624_novel06	CA00013624_novel02,CA00013624_novel03,CA00013624_R1,CA00013624_novel06
LG15	CA00013641	+	A3	12960985-12961000	CA00013641_R1,CA00013641_novel03	CA00013641_novel02,CA00013641_R1,CA00013641_novel03
LG15	CA00013642	+	A3	12938093-12938147	CA00013642_R1	CA00013642_novel01,CA00013642_novel03,CA00013642_novel05,CA00013642_R1
LG15	CA00013644	-	A3	12883616-12883577	CA00013644_R1	CA00013644_novel02,CA00013644_novel01,CA00013644_novel03,CA00013644_R1
LG15	CA00013649	-	A3	12840940-12840937	CA00013649_novel03,CA00013649_novel01	CA00013649_novel02,CA00013649_R1,CA00013649_novel03,CA00013649_novel01
LG15	CA00013649	-	A3	12842966-12842946	CA00013649_R1	CA00013649_novel03,CA00013649_novel01,CA00013649_novel02,CA00013649_R1
LG15	CA00013649	-	A3	12843158-12843106	CA00013649_R1	CA00013649_novel03,CA00013649_novel01,CA00013649_novel02,CA00013649_R1
LG43	CA00013690	-	A3	10409626-10409623	CA00013690_novel03	CA00013690_R1,CA00013690_novel03
LG43	CA00013691	-	A3	10367628-10367572	CA00013691_novel01,CA00013691_novel02	CA00013691_R1,CA00013691_novel01,CA00013691_novel02
LG43	CA00013691	-	A3	10371808-10371757	CA00013691_R1	CA00013691_novel01,CA00013691_novel02,CA00013691_R1
LG43	CA00013691	-	A3	10379050-10378978	CA00013691_novel01,CA00013691_novel02	CA00013691_R1,CA00013691_novel01,CA00013691_novel02
LG43	CA00013708	-	A3	9759632-9759503	CA00013708_R1	CA00013708_novel03,CA00013708_novel02,CA00013708_novel04,CA00013708_R1
LG43	CA00013708	-	A3	9759638-9759503	CA00013708_R1	CA00013708_novel01,CA00013708_R1
LG43	CA00013708	-	A3	9759638-9759632	CA00013708_novel02,CA00013708_novel03,CA00013708_novel04	CA00013708_novel01,CA00013708_novel03,CA00013708_novel02,CA00013708_novel04
LG43	CA00013708	-	A3	9763987-9763822	CA00013708_novel03,CA00013708_novel01,CA00013708_novel04,CA00013708_R1	CA00013708_novel02,CA00013708_novel03,CA00013708_novel01,CA00013708_novel04,CA00013708_R1
LG43	CA00013710	+	A3	9743418-9743439	CA00013710_novel03	CA00013710_novel02,CA00013710_R1,CA00013710_novel03
LG43	CA00013740	+	A3	9083976-9084063	CA00013740_R1	CA00013740_novel02,CA00013740_novel03,CA00013740_novel07,CA00013740_R1
LG43	CA00013749	-	A3	8804564-8804561	CA00013749_novel01	CA00013749_R1,CA00013749_novel01
LG43	CA00013761	-	A3	8491919-8488729	CA00013761_R1	CA00013761_novel01,CA00013761_R1
LG31	CA00013794	-	A3	4353322-4353286	CA00013794_R1	CA00013794_novel02,CA00013794_novel01,CA00013794_R1
LG31	CA00013803	-	A3	4472210-4472207	CA00013803_novel02,CA00013803_novel01	CA00013803_R1,CA00013803_novel01,CA00013803_novel02
LG31	CA00013803	-	A3	4473322-4473220	CA00013803_R1	CA00013803_novel01,CA00013803_novel02,CA00013803_R1
LG31	CA00013815	+	A3	4643508-4644738	CA00013815_R1	CA00013815_novel01,CA00013815_R1
LG31	CA00013827	-	A3	4949662-4949583	CA00013827_novel02	CA00013827_novel01,CA00013827_R1,CA00013827_novel02
LG31	CA00013827	-	A3	4951910-4951779	CA00013827_novel01	CA00013827_novel02,CA00013827_R1,CA00013827_novel01
LG31	CA00013853	+	A3	5629622-5629655	CA00013853_novel01	CA00013853_R1,CA00013853_novel01
LG34	CA00013918	+	A3	3171163-3171166	CA00013918_novel03	CA00013918_novel02,CA00013918_novel04,CA00013918_novel05,CA00013918_novel07,CA00013918_R1,CA00013918_novel09,CA00013918_novel12,CA00013918_novel03
LG34	CA00013934	-	A3	2567791-2567786	CA00013934_novel02	CA00013934_novel05,CA00013934_R1,CA00013934_novel02
LG34	CA00013934	-	A3	2567800-2567786	CA00013934_novel02	CA00013934_novel03,CA00013934_novel02
LG34	CA00013934	-	A3	2567800-2567791	CA00013934_novel05,CA00013934_R1	CA00013934_novel03,CA00013934_novel05,CA00013934_R1
LG34	CA00013950	-	A3	1985083-1985064	CA00013950_novel01	CA00013950_novel02,CA00013950_novel01
LG34	CA00013974	+	A3	1441892-1441895	CA00013974_R1	CA00013974_novel01,CA00013974_R1
LG34	CA00013974	+	A3	1443847-1443904	CA00013974_novel01	CA00013974_R1,CA00013974_novel01
LG34	CA00013985	-	A3	1115308-1115299	CA00013985_novel03	CA00013985_novel01,CA00013985_novel02,CA00013985_R1,CA00013985_novel03
LG34	CA00013985	-	A3	1119341-1119309	CA00013985_novel02	CA00013985_novel01,CA00013985_R1,CA00013985_novel02
LG36	CA00014018	+	A3	12539649-12539671	CA00014018_novel03	CA00014018_novel02,CA00014018_R1,CA00014018_novel03
LG36	CA00014018	+	A3	12549857-12549860	CA00014018_novel03	CA00014018_novel02,CA00014018_R1,CA00014018_novel03
LG36	CA00014019	+	A3	12526859-12526919	CA00014019_novel01	CA00014019_R1,CA00014019_novel01
LG36	CA00014026	+	A3	12355101-12355104	CA00014026_novel03	CA00014026_R1,CA00014026_novel03
LG36	CA00014039	-	A3	11967654-11967632	CA00014039_novel02	CA00014039_R1,CA00014039_novel02
LG36	CA00014063	+	A3	11388909-11388924	CA00014063_novel02	CA00014063_novel01,CA00014063_novel02
LG36	CA00014087	-	A3	10637717-10637678	CA00014087_novel02,CA00014087_novel01	CA00014087_R1,CA00014087_novel01,CA00014087_novel02
LG36	CA00014091	+	A3	10521392-10521407	CA00014091_R1,CA00014091_novel02,CA00014091_novel03	CA00014091_novel01,CA00014091_R1,CA00014091_novel02,CA00014091_novel03
LG36	CA00014100	+	A3	10322978-10322981	CA00014100_novel02	CA00014100_R1,CA00014100_novel02
LG36	CA00014106	-	A3	10043245-10043227	CA00014106_novel08	CA00014106_novel07,CA00014106_novel02,CA00014106_R1,CA00014106_novel09,CA00014106_novel11,CA00014106_novel03,CA00014106_novel05,CA00014106_novel04,CA00014106_novel08
LG36	CA00014106	-	A3	10045796-10045306	CA00014106_novel02	CA00014106_novel03,CA00014106_novel02
LG36	CA00014112	-	A3	9929618-9929554	CA00014112_novel04,CA00014112_R1,CA00014112_novel01	CA00014112_novel03,CA00014112_novel04,CA00014112_novel01,CA00014112_R1
LG30	CA00014164	+	A3	17621994-17622012	CA00014164_R1	CA00014164_novel01,CA00014164_novel02,CA00014164_R1
LG30	CA00014178	-	A3	18072046-18072019	CA00014178_novel01,CA00014178_novel03	CA00014178_R1,CA00014178_novel03,CA00014178_novel01
LG30	CA00014182	-	A3	18114365-18114142	CA00014182_R1	CA00014182_novel08,CA00014182_R1
LG30	CA00014182	-	A3	18120538-18120482	CA00014182_novel07,CA00014182_novel04,CA00014182_novel03,CA00014182_novel02,CA00014182_novel01,CA00014182_novel08	CA00014182_R1,CA00014182_novel01,CA00014182_novel02,CA00014182_novel07,CA00014182_novel03,CA00014182_novel04,CA00014182_novel08
LG30	CA00014194	+	A3	18306292-18306329	CA00014194_R1,CA00014194_novel03,CA00014194_novel01	CA00014194_novel02,CA00014194_novel01,CA00014194_R1,CA00014194_novel03
LG30	CA00014221	+	A3	18706415-18706544	CA00014221_R1	CA00014221_novel01,CA00014221_R1
LG47	CA00014234	-	A3	2868860-2868818	CA00014234_R1	CA00014234_novel01,CA00014234_R1
LG47	CA00014242	-	A3	2759185-2759158	CA00014242_novel01	CA00014242_novel03,CA00014242_R1,CA00014242_novel01
LG47	CA00014250	+	A3	2596377-2596380	CA00014250_novel05,CA00014250_novel06,CA00014250_novel02,CA00014250_R1	CA00014250_novel01,CA00014250_novel04,CA00014250_novel02,CA00014250_R1,CA00014250_novel05,CA00014250_novel06
LG47	CA00014281	+	A3	2019361-2019364	CA00014281_novel03	CA00014281_novel01,CA00014281_R1,CA00014281_novel03
LG8	CA00014335	+	A3	22968928-22968934	CA00014335_R1	CA00014335_novel02,CA00014335_novel03,CA00014335_novel01,CA00014335_novel04,CA00014335_novel06,CA00014335_novel07,CA00014335_R1
LG8	CA00014352	-	A3	22644176-22644074	CA00014352_R1	CA00014352_novel01,CA00014352_R1
LG8	CA00014354	-	A3	22623070-22623055	CA00014354_R1	CA00014354_novel02,CA00014354_R1
LG8	CA00014362	-	A3	22423893-22423871	CA00014362_R1	CA00014362_novel01,CA00014362_R1
LG8	CA00014394	+	A3	19122800-19122804	CA00014394_novel02	CA00014394_R1,CA00014394_novel02
LG8	CA00014442	+	A3	20042863-20042866	CA00014442_novel02,CA00014442_novel05	CA00014442_R1,CA00014442_novel01,CA00014442_novel03,CA00014442_novel07,CA00014442_novel08,CA00014442_novel09,CA00014442_novel10,CA00014442_novel11,CA00014442_novel13,CA00014442_novel02,CA00014442_novel05
LG8	CA00014540	+	A3	21292688-21295337	CA00014540_R1	CA00014540_novel01,CA00014540_R1
LG8	CA00014548	+	A3	21146909-21146912	CA00014548_novel02,CA00014548_R1	CA00014548_novel01,CA00014548_R1,CA00014548_novel02
LG8	CA00014555	+	A3	21078528-21078545	CA00014555_novel02	CA00014555_R1,CA00014555_novel02
LG8	CA00014572	+	A3	2889038-2889041	CA00014572_novel02,CA00014572_novel03	CA00014572_R1,CA00014572_novel02,CA00014572_novel03
LG8	CA00014584	-	A3	3509596-3509567	CA00014584_R1	CA00014584_novel01,CA00014584_R1
LG8	CA00014638	+	A3	4616942-4616947	CA00014638_novel05	CA00014638_R1,CA00014638_novel02,CA00014638_novel04,CA00014638_novel06,CA00014638_novel07,CA00014638_novel08,CA00014638_novel05
LG8	CA00014638	+	A3	4621156-4621425	CA00014638_novel07	CA00014638_novel05,CA00014638_novel07
LG8	CA00014638	+	A3	4621156-4621445	CA00014638_novel10,CA00014638_novel06,CA00014638_R1,CA00014638_novel02	CA00014638_novel05,CA00014638_R1,CA00014638_novel02,CA00014638_novel06,CA00014638_novel10
LG8	CA00014638	+	A3	4621425-4621445	CA00014638_novel06,CA00014638_R1,CA00014638_novel02,CA00014638_novel10	CA00014638_novel07,CA00014638_R1,CA00014638_novel02,CA00014638_novel06,CA00014638_novel10
LG8	CA00014648	+	A3	4735852-4735869	CA00014648_novel02,CA00014648_novel01	CA00014648_R1,CA00014648_novel01,CA00014648_novel02
LG31	CA00014674	+	A3	14795608-14795620	CA00014674_novel11	CA00014674_novel21,CA00014674_novel09,CA00014674_novel05,CA00014674_novel08,CA00014674_novel06,CA00014674_novel07,CA00014674_novel20,CA00014674_novel03,CA00014674_novel23,CA00014674_novel12,CA00014674_novel14,CA00014674_novel25,CA00014674_R1,CA00014674_novel27,CA00014674_novel26,CA00014674_novel28,CA00014674_novel29,CA00014674_novel11
LG31	CA00014674	+	A3	14797145-14797148	CA00014674_novel20,CA00014674_novel05	CA00014674_novel15,CA00014674_novel16,CA00014674_novel21,CA00014674_novel09,CA00014674_novel08,CA00014674_novel06,CA00014674_novel07,CA00014674_novel17,CA00014674_novel03,CA00014674_novel23,CA00014674_novel12,CA00014674_novel11,CA00014674_novel14,CA00014674_novel25,CA00014674_R1,CA00014674_novel27,CA00014674_novel26,CA00014674_novel28,CA00014674_novel29,CA00014674_novel30,CA00014674_novel34,CA000…
LG31	CA00014674	+	A3	14803001-14803035	CA00014674_novel40,CA00014674_novel29,CA00014674_novel28,CA00014674_novel39,CA00014674_novel25,CA00014674_novel34,CA00014674_novel35,CA00014674_novel20,CA00014674_novel30,CA00014674_novel23,CA00014674_novel11,CA00014674_novel12,CA00014674_R1,CA00014674_novel14,CA00014674_novel15,CA00014674_novel16,CA00014674_novel17,CA00014674_novel09,CA00014674_novel08,CA00014674_novel07,CA00014674_novel06,CA000…	CA00014674_novel27,CA00014674_novel15,CA00014674_novel16,CA00014674_novel09,CA00014674_novel05,CA00014674_novel08,CA00014674_novel06,CA00014674_novel07,CA00014674_novel17,CA00014674_novel20,CA00014674_novel03,CA00014674_novel23,CA00014674_novel12,CA00014674_novel11,CA00014674_novel14,CA00014674_novel25,CA00014674_R1,CA00014674_novel26,CA00014674_novel28,CA00014674_novel29,CA00014674_novel30,CA000…
LG31	CA00014674	+	A3	14806862-14806865	CA00014674_novel48	CA00014674_novel15,CA00014674_novel16,CA00014674_novel21,CA00014674_novel09,CA00014674_novel05,CA00014674_novel08,CA00014674_novel06,CA00014674_novel07,CA00014674_novel17,CA00014674_novel20,CA00014674_novel03,CA00014674_novel23,CA00014674_novel12,CA00014674_novel11,CA00014674_novel14,CA00014674_novel25,CA00014674_R1,CA00014674_novel27,CA00014674_novel26,CA00014674_novel28,CA00014674_novel29,CA000…
LG31	CA00014699	-	A3	14263778-14263688	CA00014699_R1	CA00014699_novel01,CA00014699_R1
LG31	CA00014715	-	A3	13864651-13864615	CA00014715_novel04,CA00014715_novel01,CA00014715_R1	CA00014715_novel09,CA00014715_novel02,CA00014715_novel03,CA00014715_novel01,CA00014715_novel04,CA00014715_R1
LG31	CA00014717	+	A3	13840096-13840105	CA00014717_novel01,CA00014717_R1	CA00014717_novel02,CA00014717_novel01,CA00014717_R1
LG31	CA00014733	+	A3	13597270-13597273	CA00014733_novel05,CA00014733_R1	CA00014733_novel01,CA00014733_novel04,CA00014733_novel13,CA00014733_R1,CA00014733_novel05
LG31	CA00014743	-	A3	13349076-13348638	CA00014743_R1	CA00014743_novel02,CA00014743_R1
LG19	CA00014793	+	A3	5872986-5873016	CA00014793_novel03,CA00014793_novel02	CA00014793_R1,CA00014793_novel02,CA00014793_novel03
LG19	CA00014793	+	A3	5873530-5873533	CA00014793_novel03,CA00014793_novel02	CA00014793_R1,CA00014793_novel02,CA00014793_novel03
LG19	CA00014802	+	A3	5698488-5698515	CA00014802_novel02,CA00014802_novel01	CA00014802_R1,CA00014802_novel01,CA00014802_novel02
LG19	CA00014824	+	A3	5287537-5287540	CA00014824_novel04,CA00014824_R1	CA00014824_novel01,CA00014824_novel02,CA00014824_R1,CA00014824_novel04
LG19	CA00014826	-	A3	5264051-5263964	CA00014826_novel01	CA00014826_novel04,CA00014826_novel02,CA00014826_novel03,CA00014826_R1,CA00014826_novel01
LG19	CA00014842	+	A3	4910997-4911000	CA00014842_novel08,CA00014842_novel05,CA00014842_novel01,CA00014842_novel10,CA00014842_novel12	CA00014842_R1,CA00014842_novel01,CA00014842_novel05,CA00014842_novel08,CA00014842_novel10,CA00014842_novel12
LG19	CA00014884	+	A3	3951282-3951291	CA00014884_novel02	CA00014884_R1,CA00014884_novel02
LG18	CA00014926	+	A3	9442795-9442814	CA00014926_novel02	CA00014926_novel01,CA00014926_novel02
LG18	CA00014926	+	A3	9457218-9457239	CA00014926_R1,CA00014926_novel03,CA00014926_novel06	CA00014926_novel04,CA00014926_R1,CA00014926_novel03,CA00014926_novel06
LG18	CA00014927	+	A3	9414670-9414698	CA00014927_R1	CA00014927_novel01,CA00014927_R1
LG18	CA00014938	+	A3	9141004-9141465	CA00014938_novel01	CA00014938_novel02,CA00014938_novel01
LG18	CA00014956	-	A3	8826118-8826111	CA00014956_novel03	CA00014956_R1,CA00014956_novel03
LG18	CA00014956	-	A3	8830162-8830144	CA00014956_novel03	CA00014956_R1,CA00014956_novel03
LG18	CA00014961	+	A3	8738963-8739737	CA00014961_R1	CA00014961_novel02,CA00014961_R1
LG18	CA00014994	+	A3	8022599-8022647	CA00014994_R1	CA00014994_novel01,CA00014994_R1
LG15	CA00015067	-	A3	8155282-8155279	CA00015067_novel04	CA00015067_R1,CA00015067_novel01,CA00015067_novel04
LG15	CA00015067	-	A3	8155893-8155866	CA00015067_R1	CA00015067_novel01,CA00015067_R1
LG15	CA00015093	+	A3	8982616-8982619	CA00015093_novel07	CA00015093_R1,CA00015093_novel02,CA00015093_novel04,CA00015093_novel03,CA00015093_novel06,CA00015093_novel07
LG15	CA00015093	+	A3	8987324-8987327	CA00015093_R1,CA00015093_novel02	CA00015093_novel04,CA00015093_novel03,CA00015093_novel07,CA00015093_novel06,CA00015093_novel08,CA00015093_R1,CA00015093_novel02
LG15	CA00015096	+	A3	9061624-9061660	CA00015096_R1	CA00015096_novel01,CA00015096_R1
LG15	CA00015099	+	A3	9092579-9092582	CA00015099_novel01	CA00015099_novel03,CA00015099_novel02,CA00015099_R1,CA00015099_novel01
LG15	CA00015104	-	A3	9141253-9141248	CA00015104_novel08,CA00015104_novel02,CA00015104_novel05	CA00015104_novel03,CA00015104_R1,CA00015104_novel02,CA00015104_novel05,CA00015104_novel08
LG15	CA00015104	-	A3	9141976-9141944	CA00015104_novel03,CA00015104_novel08,CA00015104_R1	CA00015104_novel02,CA00015104_novel03,CA00015104_R1,CA00015104_novel08
LG15	CA00015109	+	A3	9174287-9174323	CA00015109_novel02,CA00015109_novel01	CA00015109_R1,CA00015109_novel01,CA00015109_novel02
LG15	CA00015127	+	A3	9534307-9534311	CA00015127_R1	CA00015127_novel01,CA00015127_R1
LG44F	CA00015147	-	A3	259326-259311	CA00015147_novel02	CA00015147_novel03,CA00015147_novel06,CA00015147_R1,CA00015147_novel02
LG44F	CA00015195	-	A3	1137880-1137877	CA00015195_novel04,CA00015195_novel01,CA00015195_novel02	CA00015195_R1,CA00015195_novel01,CA00015195_novel02,CA00015195_novel04
LG44F	CA00015200	+	A3	1230174-1230180	CA00015200_R1	CA00015200_novel01,CA00015200_R1
LG44F	CA00015212	-	A3	1553967-1553910	CA00015212_R1	CA00015212_novel02,CA00015212_R1
LG44F	CA00015212	-	A3	1558945-1558903	CA00015212_novel02	CA00015212_R1,CA00015212_novel02
LG44F	CA00015222	+	A3	1928970-1930362	CA00015222_novel01,CA00015222_R1	CA00015222_novel02,CA00015222_novel01,CA00015222_R1
LG44F	CA00015232	+	A3	2259120-2259153	CA00015232_R1	CA00015232_novel01,CA00015232_R1
LG44F	CA00015253	+	A3	2865023-2865123	CA00015253_novel02	CA00015253_novel01,CA00015253_novel02
LG20	CA00015299	+	A3	23287455-23287458	CA00015299_novel07,CA00015299_R1	CA00015299_novel04,CA00015299_novel05,CA00015299_R1,CA00015299_novel07
LG20	CA00015300	+	A3	23245194-23245253	CA00015300_novel01,CA00015300_novel02,CA00015300_novel03,CA00015300_R1	CA00015300_novel04,CA00015300_novel01,CA00015300_novel03,CA00015300_novel02,CA00015300_R1
LG20	CA00015315	-	A3	23099926-23099914	CA00015315_novel02	CA00015315_R1,CA00015315_novel02
LG20	CA00015323	-	A3	22705612-22705609	CA00015323_novel01	CA00015323_novel02,CA00015323_novel01
LG20	CA00015327	-	A3	22601896-22601893	CA00015327_novel02	CA00015327_novel03,CA00015327_novel04,CA00015327_R1,CA00015327_novel02
LG20	CA00015330	+	A3	22560677-22560730	CA00015330_novel01	CA00015330_R1,CA00015330_novel01
LG20	CA00015357	+	A3	21974952-21975011	CA00015357_novel03	CA00015357_R1,CA00015357_novel03
LG20	CA00015359	-	A3	21944365-21944350	CA00015359_R1	CA00015359_novel01,CA00015359_R1
LG20	CA00015383	+	A3	20874483-20874537	CA00015383_novel02,CA00015383_novel01	CA00015383_R1,CA00015383_novel01,CA00015383_novel02
LG43	CA00015459	+	A3	3609658-3609684	CA00015459_novel01	CA00015459_novel02,CA00015459_novel06,CA00015459_novel04,CA00015459_novel05,CA00015459_novel09,CA00015459_R1,CA00015459_novel03,CA00015459_novel01
LG43	CA00015472	-	A3	4027209-4027191	CA00015472_novel04,CA00015472_novel03	CA00015472_novel01,CA00015472_novel06,CA00015472_novel02,CA00015472_R1,CA00015472_novel03,CA00015472_novel04
LG43	CA00015472	-	A3	4027212-4027191	CA00015472_novel04,CA00015472_novel03	CA00015472_novel05,CA00015472_novel03,CA00015472_novel04
LG43	CA00015472	-	A3	4027212-4027209	CA00015472_R1,CA00015472_novel06,CA00015472_novel02,CA00015472_novel01	CA00015472_novel05,CA00015472_novel01,CA00015472_novel06,CA00015472_novel02,CA00015472_R1
LG43	CA00015472	-	A3	4027496-4027480	CA00015472_novel04,CA00015472_novel01	CA00015472_novel03,CA00015472_novel02,CA00015472_R1,CA00015472_novel04,CA00015472_novel01
LG43	CA00015476	-	A3	4079437-4079410	CA00015476_novel01,CA00015476_novel02	CA00015476_R1,CA00015476_novel02,CA00015476_novel01
LG43	CA00015481	-	A3	4133205-4133172	CA00015481_novel01	CA00015481_R1,CA00015481_novel01
LG43	CA00015481	-	A3	4133259-4133172	CA00015481_novel01	CA00015481_novel02,CA00015481_novel01
LG43	CA00015481	-	A3	4133259-4133205	CA00015481_R1	CA00015481_novel02,CA00015481_R1
LG43	CA00015489	+	A3	4313737-4313740	CA00015489_R1	CA00015489_novel03,CA00015489_novel04,CA00015489_R1
LG43	CA00015489	+	A3	4314777-4314780	CA00015489_novel04	CA00015489_R1,CA00015489_novel03,CA00015489_novel04
LG43	CA00015499	-	A3	4389704-4389416	CA00015499_R1	CA00015499_novel01,CA00015499_R1
LG43	CA00015507	-	A3	4485454-4485388	CA00015507_novel02	CA00015507_novel01,CA00015507_R1,CA00015507_novel02
LG43	CA00015523	-	A3	4893283-4893245	CA00015523_R1	CA00015523_novel02,CA00015523_novel03,CA00015523_R1
LG43	CA00015524	-	A3	4912611-4912608	CA00015524_novel01	CA00015524_novel02,CA00015524_R1,CA00015524_novel01
LG22	CA00015578	+	A3	13892033-13892036	CA00015578_R1,CA00015578_novel03,CA00015578_novel02	CA00015578_novel01,CA00015578_R1,CA00015578_novel02,CA00015578_novel03
LG22	CA00015583	-	A3	13683575-13683572	CA00015583_novel02	CA00015583_novel01,CA00015583_novel05,CA00015583_novel02
LG22	CA00015590	+	A3	13316735-13316747	CA00015590_R1	CA00015590_novel01,CA00015590_novel03,CA00015590_R1
LG22	CA00015608	-	A3	12787438-12787373	CA00015608_novel02	CA00015608_novel01,CA00015608_novel02
LG22	CA00015624	-	A3	12361889-12361877	CA00015624_novel06,CA00015624_R1,CA00015624_novel03	CA00015624_novel01,CA00015624_novel02,CA00015624_novel03,CA00015624_R1,CA00015624_novel06
LG23	CA00015660	+	A3	5813688-5813772	CA00015660_novel03	CA00015660_novel02,CA00015660_novel03
LG23	CA00015664	-	A3	5755689-5755627	CA00015664_R1	CA00015664_novel01,CA00015664_R1
LG23	CA00015664	-	A3	5756635-5756629	CA00015664_novel01	CA00015664_R1,CA00015664_novel01
LG23	CA00015665	+	A3	5749819-5749846	CA00015665_novel01	CA00015665_R1,CA00015665_novel01
LG23	CA00015674	-	A3	5406783-5406732	CA00015674_R1	CA00015674_novel01,CA00015674_novel09,CA00015674_R1
LG23	CA00015674	-	A3	5413062-5413035	CA00015674_novel01	CA00015674_R1,CA00015674_novel01
LG23	CA00015677	+	A3	5325139-5325142	CA00015677_novel05,CA00015677_novel02,CA00015677_novel01	CA00015677_R1,CA00015677_novel01,CA00015677_novel02,CA00015677_novel05
LG23	CA00015705	-	A3	4682683-4682677	CA00015705_R1	CA00015705_novel03,CA00015705_novel02,CA00015705_R1
LG23	CA00015707	-	A3	4671366-4671307	CA00015707_novel02	CA00015707_novel04,CA00015707_R1,CA00015707_novel02
LG35	CA00015780	-	A3	12740669-12740660	CA00015780_novel05,CA00015780_R1,CA00015780_novel01	CA00015780_novel02,CA00015780_novel05,CA00015780_novel01,CA00015780_R1
LG35	CA00015794	+	A3	12587795-12588129	CA00015794_R1	CA00015794_novel06,CA00015794_R1
LG35	CA00015810	+	A3	12150081-12150168	CA00015810_R1	CA00015810_novel01,CA00015810_novel02,CA00015810_R1
LG35	CA00015826	-	A3	11943267-11943261	CA00015826_R1,CA00015826_novel05,CA00015826_novel04	CA00015826_novel02,CA00015826_R1,CA00015826_novel04,CA00015826_novel05
LG35	CA00015838	+	A3	11663685-11665995	CA00015838_R1	CA00015838_novel02,CA00015838_R1
LG35	CA00015840	+	A3	11619993-11620505	CA00015840_novel03	CA00015840_novel02,CA00015840_novel03
LG35	CA00015845	-	A3	11523134-11523086	CA00015845_novel02	CA00015845_R1,CA00015845_novel01,CA00015845_novel02
LG35	CA00015845	-	A3	11524940-11524937	CA00015845_novel02	CA00015845_novel01,CA00015845_novel02
LG35	CA00015845	-	A3	11524952-11524937	CA00015845_novel02	CA00015845_R1,CA00015845_novel02
LG35	CA00015845	-	A3	11524952-11524940	CA00015845_novel01	CA00015845_R1,CA00015845_novel01
LG40	CA00015879	+	A3	2571999-2572006	CA00015879_R1	CA00015879_novel01,CA00015879_R1
LG40	CA00015880	+	A3	2553261-2553357	CA00015880_R1	CA00015880_novel02,CA00015880_novel07,CA00015880_novel03,CA00015880_novel09,CA00015880_novel04,CA00015880_R1
LG40	CA00015880	+	A3	2553848-2553863	CA00015880_R1	CA00015880_novel02,CA00015880_novel07,CA00015880_novel03,CA00015880_novel09,CA00015880_novel04,CA00015880_R1
LG40	CA00015880	+	A3	2555631-2555651	CA00015880_R1	CA00015880_novel03,CA00015880_R1
LG40	CA00015880	+	A3	2555631-2555654	CA00015880_novel02,CA00015880_novel09,CA00015880_novel07,CA00015880_novel04	CA00015880_novel03,CA00015880_novel02,CA00015880_novel07,CA00015880_novel09,CA00015880_novel04
LG40	CA00015880	+	A3	2555651-2555654	CA00015880_novel02,CA00015880_novel09,CA00015880_novel07,CA00015880_novel04	CA00015880_R1,CA00015880_novel02,CA00015880_novel07,CA00015880_novel09,CA00015880_novel04
LG40	CA00015880	+	A3	2563572-2563578	CA00015880_novel20,CA00015880_novel24,CA00015880_novel03,CA00015880_novel02,CA00015880_novel07	CA00015880_novel04,CA00015880_novel02,CA00015880_novel07,CA00015880_novel03,CA00015880_novel20,CA00015880_novel24
LG40	CA00015910	+	A3	1972523-1972532	CA00015910_R1,CA00015910_novel01,CA00015910_novel04	CA00015910_novel05,CA00015910_novel01,CA00015910_R1,CA00015910_novel04
LG40	CA00015918	+	A3	1838316-1838319	CA00015918_novel02	CA00015918_R1,CA00015918_novel01,CA00015918_novel02
LG1	CA00016031	-	A3	11911159-11910348	CA00016031_R1	CA00016031_novel01,CA00016031_R1
LG1	CA00016057	+	A3	12353542-12353641	CA00016057_R1	CA00016057_novel02,CA00016057_novel07,CA00016057_R1
LG1	CA00016064	+	A3	12626122-12626133	CA00016064_novel01	CA00016064_R1,CA00016064_novel01
LG1	CA00016068	-	A3	12658902-12658893	CA00016068_novel01	CA00016068_novel02,CA00016068_R1,CA00016068_novel01
LG13	CA00016160	+	A3	15877088-15877091	CA00016160_novel04	CA00016160_R1,CA00016160_novel05,CA00016160_novel04
LG13	CA00016161	-	A3	15954528-15954493	CA00016161_novel05	CA00016161_R1,CA00016161_novel11,CA00016161_novel02,CA00016161_novel05
LG23	CA00016219	-	A3	8007639-8007624	CA00016219_R1	CA00016219_novel02,CA00016219_novel01,CA00016219_R1
LG23	CA00016241	-	A3	7458983-7458855	CA00016241_R1	CA00016241_novel01,CA00016241_R1
LG23	CA00016271	-	A3	6463947-6463917	CA00016271_novel05	CA00016271_R1,CA00016271_novel06,CA00016271_novel03,CA00016271_novel05
LG23	CA00016282	+	A3	6245097-6245145	CA00016282_novel10	CA00016282_novel23,CA00016282_novel10
LG23	CA00016282	+	A3	6245418-6245427	CA00016282_novel16	CA00016282_novel05,CA00016282_novel16
LG23	CA00016282	+	A3	6245247-6245416	CA00016282_novel21	CA00016282_novel03,CA00016282_novel21
LG23	CA00016282	+	A3	6248307-6248317	CA00016282_novel48,CA00016282_novel49,CA00016282_novel24,CA00016282_novel25,CA00016282_novel26,CA00016282_novel01,CA00016282_novel06,CA00016282_novel07,CA00016282_novel22,CA00016282_novel23,CA00016282_novel08,CA00016282_novel09,CA00016282_novel43,CA00016282_novel40,CA00016282_novel41,CA00016282_novel57,CA00016282_novel04,CA00016282_novel11,CA00016282_novel10,CA00016282_novel13,CA00016282_novel12,…	CA00016282_novel39,CA00016282_novel03,CA00016282_novel01,CA00016282_novel24,CA00016282_novel38,CA00016282_novel04,CA00016282_novel09,CA00016282_novel11,CA00016282_novel43,CA00016282_novel48,CA00016282_novel49,CA00016282_novel22,CA00016282_novel25,CA00016282_novel05,CA00016282_novel06,CA00016282_novel07,CA00016282_novel08,CA00016282_novel12,CA00016282_novel13,CA00016282_novel14,CA00016282_novel15,…
LG23	CA00016283	+	A3	6222768-6222775	CA00016283_novel03	CA00016283_R1,CA00016283_novel04,CA00016283_novel07,CA00016283_novel03
LG23	CA00016290	+	A3	6072102-6072105	CA00016290_R1	CA00016290_novel01,CA00016290_novel02,CA00016290_novel06,CA00016290_R1
LG26	CA00016308	-	A3	18686248-18686236	CA00016308_R1	CA00016308_novel01,CA00016308_R1
LG26	CA00016339	+	A3	18085436-18085559	CA00016339_R1	CA00016339_novel01,CA00016339_novel02,CA00016339_R1
LG26	CA00016345	-	A3	18032931-18031983	CA00016345_R1	CA00016345_novel01,CA00016345_R1
LG26	CA00016368	+	A3	17662169-17662171	CA00016368_novel05	CA00016368_novel02,CA00016368_novel04,CA00016368_R1,CA00016368_novel07,CA00016368_novel05
LG26	CA00016378	+	A3	17474196-17474210	CA00016378_novel02	CA00016378_novel04,CA00016378_novel02
LG26	CA00016380	+	A3	17459522-17459642	CA00016380_R1	CA00016380_novel01,CA00016380_novel04,CA00016380_R1
LG26	CA00016402	-	A3	17243399-17242253	CA00016402_R1	CA00016402_novel04,CA00016402_R1
LG19	CA00016430	+	A3	12940199-12940202	CA00016430_novel01	CA00016430_R1,CA00016430_novel01
LG19	CA00016462	+	A3	12037614-12037692	CA00016462_R1	CA00016462_novel02,CA00016462_R1
LG19	CA00016465	+	A3	11941755-11941833	CA00016465_novel03	CA00016465_novel02,CA00016465_R1,CA00016465_novel06,CA00016465_novel03
LG19	CA00016480	+	A3	11693759-11693762	CA00016480_novel01	CA00016480_novel03,CA00016480_novel05,CA00016480_novel06,CA00016480_novel04,CA00016480_novel07,CA00016480_R1,CA00016480_novel11,CA00016480_novel01
LG19	CA00016480	+	A3	11696132-11696138	CA00016480_novel06	CA00016480_novel01,CA00016480_novel03,CA00016480_novel05,CA00016480_novel04,CA00016480_novel07,CA00016480_R1,CA00016480_novel11,CA00016480_novel14,CA00016480_novel15,CA00016480_novel06
LG19	CA00016480	+	A3	11698946-11698951	CA00016480_novel01	CA00016480_novel05,CA00016480_novel11,CA00016480_novel14,CA00016480_novel01
LG19	CA00016484	-	A3	11497747-11497732	CA00016484_R1	CA00016484_novel01,CA00016484_R1
LG25	CA00016512	-	A3	12450865-12450814	CA00016512_R1	CA00016512_novel01,CA00016512_novel02,CA00016512_R1
LG25	CA00016518	+	A3	12341797-12341828	CA00016518_novel01	CA00016518_novel02,CA00016518_novel01
LG25	CA00016539	-	A3	12044012-12044002	CA00016539_novel01	CA00016539_R1,CA00016539_novel01
LG25	CA00016544	+	A3	11955996-11956029	CA00016544_novel02,CA00016544_novel01	CA00016544_R1,CA00016544_novel01,CA00016544_novel02
LG25	CA00016547	-	A3	11907766-11907754	CA00016547_R1	CA00016547_novel01,CA00016547_R1
LG25	CA00016559	-	A3	11688472-11688457	CA00016559_novel05,CA00016559_novel07,CA00016559_novel01,CA00016559_novel03,CA00016559_novel02	CA00016559_R1,CA00016559_novel03,CA00016559_novel01,CA00016559_novel07,CA00016559_novel05,CA00016559_novel02
LG25	CA00016564	+	A3	11630291-11630294	CA00016564_novel01	CA00016564_R1,CA00016564_novel01
LG25	CA00016595	+	A3	11185068-11185077	CA00016595_R1,CA00016595_novel01,CA00016595_novel04	CA00016595_novel02,CA00016595_novel01,CA00016595_novel04,CA00016595_R1
LG25	CA00016600	+	A3	11104989-11105321	CA00016600_R1	CA00016600_novel02,CA00016600_R1
LG25	CA00016605	+	A3	11080824-11080855	CA00016605_novel01	CA00016605_R1,CA00016605_novel01
LG7	CA00016679	+	A3	22467986-22468030	CA00016679_R1	CA00016679_novel01,CA00016679_R1
LG7	CA00016710	-	A3	23286400-23285744	CA00016710_novel03	CA00016710_R1,CA00016710_novel03
LG7	CA00016718	-	A3	23418335-23418271	CA00016718_novel11	CA00016718_novel02,CA00016718_novel07,CA00016718_novel01,CA00016718_novel15,CA00016718_R1,CA00016718_novel04,CA00016718_novel13,CA00016718_novel11
LG22	CA00016858	+	A3	10749982-10749985	CA00016858_novel06,CA00016858_novel01	CA00016858_novel02,CA00016858_novel03,CA00016858_R1,CA00016858_novel01,CA00016858_novel06
LG25	CA00016910	+	A3	13143933-13143981	CA00016910_R1	CA00016910_novel04,CA00016910_novel01,CA00016910_novel05,CA00016910_novel02,CA00016910_R1
LG17	CA00016922	-	A3	6647892-6647859	CA00016922_novel01	CA00016922_R1,CA00016922_novel01
LG17	CA00016924	-	A3	6675633-6675506	CA00016924_R1	CA00016924_novel01,CA00016924_R1
LG17	CA00016942	+	A3	6848034-6849672	CA00016942_R1	CA00016942_novel03,CA00016942_R1
LG17	CA00016969	-	A3	7420176-7420157	CA00016969_novel04,CA00016969_novel07,CA00016969_novel10,CA00016969_novel02	CA00016969_R1,CA00016969_novel07,CA00016969_novel02,CA00016969_novel10,CA00016969_novel04
LG17	CA00016999	-	A3	7814626-7814524	CA00016999_novel02	CA00016999_R1,CA00016999_novel02
tig00000876_arrow	CA00017034	-	A3	81200-81143	CA00017034_novel01	CA00017034_R1,CA00017034_novel01
tig00000876_arrow	CA00017052	-	A3	276635-276590	CA00017052_novel01	CA00017052_R1,CA00017052_novel01
LG20	CA00017121	+	A3	3076510-3076514	CA00017121_novel02,CA00017121_novel01	CA00017121_R1,CA00017121_novel01,CA00017121_novel02
LG20	CA00017121	+	A3	3087578-3087680	CA00017121_novel01	CA00017121_R1,CA00017121_novel01
LG20	CA00017121	+	A3	3087578-3087713	CA00017121_novel02	CA00017121_R1,CA00017121_novel02
LG20	CA00017121	+	A3	3087680-3087713	CA00017121_novel02	CA00017121_novel01,CA00017121_novel02
LG20	CA00017129	-	A3	3254797-3254794	CA00017129_R1,CA00017129_novel02	CA00017129_novel01,CA00017129_novel02,CA00017129_R1
LG20	CA00017129	-	A3	3256222-3256219	CA00017129_novel02	CA00017129_novel01,CA00017129_R1,CA00017129_novel02
LG20	CA00017130	-	A3	3281224-3281221	CA00017130_R1	CA00017130_novel01,CA00017130_R1
LG20	CA00017143	+	A3	3519304-3519307	CA00017143_novel05	CA00017143_novel01,CA00017143_novel08,CA00017143_novel05
LG20	CA00017177	-	A3	4239233-4239218	CA00017177_novel03,CA00017177_R1	CA00017177_novel02,CA00017177_novel03,CA00017177_R1
LG3	CA00017220	-	A3	4217390-4217378	CA00017220_novel01,CA00017220_novel02	CA00017220_R1,CA00017220_novel01,CA00017220_novel02
LG3	CA00017234	+	A3	3992748-3992772	CA00017234_R1	CA00017234_novel01,CA00017234_R1
LG3	CA00017251	+	A3	3796752-3796755	CA00017251_novel01,CA00017251_novel06	CA00017251_R1,CA00017251_novel01,CA00017251_novel06
LG3	CA00017252	-	A3	3778037-3778013	CA00017252_novel01	CA00017252_R1,CA00017252_novel01
LG3	CA00017264	+	A3	3653604-3655107	CA00017264_R1	CA00017264_novel03,CA00017264_R1
LG6	CA00017314	+	A3	26340567-26340633	CA00017314_R1	CA00017314_novel01,CA00017314_R1
LG38	CA00017439	+	A3	10395004-10395040	CA00017439_novel01	CA00017439_R1,CA00017439_novel01
LG38	CA00017459	-	A3	10735776-10735773	CA00017459_novel03	CA00017459_novel01,CA00017459_novel02,CA00017459_R1,CA00017459_novel03
LG38	CA00017466	+	A3	10783151-10783156	CA00017466_novel01,CA00017466_novel02,CA00017466_R1	CA00017466_novel06,CA00017466_novel01,CA00017466_novel02,CA00017466_R1
LG38	CA00017470	-	A3	10806907-10806157	CA00017470_novel01	CA00017470_novel02,CA00017470_novel01
LG38	CA00017470	-	A3	10807617-10807578	CA00017470_R1	CA00017470_novel01,CA00017470_novel06,CA00017470_novel02,CA00017470_R1
LG38	CA00017492	-	A3	11325613-11325547	CA00017492_novel01	CA00017492_R1,CA00017492_novel01
LG46	CA00017508	+	A3	12213008-12213039	CA00017508_R1	CA00017508_novel01,CA00017508_R1
LG46	CA00017526	+	A3	12441834-12441894	CA00017526_novel02	CA00017526_R1,CA00017526_novel02
LG46	CA00017590	-	A3	13436505-13436415	CA00017590_novel01	CA00017590_R1,CA00017590_novel01
LG9	CA00017615	-	A3	33895304-33895235	CA00017615_novel01	CA00017615_R1,CA00017615_novel01
LG9	CA00017616	-	A3	33868979-33868976	CA00017616_novel01	CA00017616_R1,CA00017616_novel01
LG9	CA00017617	+	A3	33817295-33817394	CA00017617_novel01,CA00017617_novel05,CA00017617_novel10	CA00017617_novel02,CA00017617_novel03,CA00017617_R1,CA00017617_novel08,CA00017617_novel01,CA00017617_novel05,CA00017617_novel10
LG9	CA00017620	-	A3	33707054-33707031	CA00017620_novel01	CA00017620_R1,CA00017620_novel01
LG5	CA00017662	+	A3	21453826-21453860	CA00017662_novel01	CA00017662_R1,CA00017662_novel01
LG5	CA00017684	+	A3	21844228-21844258	CA00017684_novel21,CA00017684_novel09,CA00017684_novel08,CA00017684_novel04,CA00017684_novel01,CA00017684_novel17,CA00017684_novel22,CA00017684_novel13	CA00017684_R1,CA00017684_novel02,CA00017684_novel12,CA00017684_novel01,CA00017684_novel08,CA00017684_novel09,CA00017684_novel04,CA00017684_novel13,CA00017684_novel17,CA00017684_novel21,CA00017684_novel22
LG7	CA00017724	-	A3	8671888-8671846	CA00017724_novel03	CA00017724_R1,CA00017724_novel01,CA00017724_novel11,CA00017724_novel06,CA00017724_novel07,CA00017724_novel02,CA00017724_novel03
LG7	CA00017724	-	A3	8673467-8673419	CA00017724_novel02	CA00017724_novel01,CA00017724_novel11,CA00017724_novel06,CA00017724_novel07,CA00017724_novel03,CA00017724_novel02
LG7	CA00017748	+	A3	9072037-9072076	CA00017748_novel02	CA00017748_novel03,CA00017748_novel02
LG7	CA00017770	-	A3	9339600-9339597	CA00017770_novel01	CA00017770_R1,CA00017770_novel01
LG7	CA00017771	-	A3	9356259-9356160	CA00017771_novel01	CA00017771_R1,CA00017771_novel01
LG7	CA00017793	-	A3	9841812-9841806	CA00017793_R1	CA00017793_novel01,CA00017793_R1
LG7	CA00017795	+	A3	9855537-9855540	CA00017795_R1,CA00017795_novel02	CA00017795_novel06,CA00017795_novel07,CA00017795_novel08,CA00017795_novel02,CA00017795_R1
LG7	CA00017795	+	A3	9855537-9855894	CA00017795_novel05	CA00017795_novel06,CA00017795_novel05
LG7	CA00017798	+	A3	9916629-9916656	CA00017798_R1	CA00017798_novel01,CA00017798_R1
LG7	CA00017799	+	A3	9933036-9933073	CA00017799_R1	CA00017799_novel02,CA00017799_R1
LG27	CA00017829	-	A3	14560824-14560821	CA00017829_novel01	CA00017829_novel02,CA00017829_R1,CA00017829_novel01
LG27	CA00017829	-	A3	14561609-14561606	CA00017829_novel02,CA00017829_novel01	CA00017829_R1,CA00017829_novel01,CA00017829_novel02
LG27	CA00017838	+	A3	14720995-14721025	CA00017838_R1	CA00017838_novel01,CA00017838_R1
LG27	CA00017840	-	A3	14757566-14757559	CA00017840_novel02	CA00017840_R1,CA00017840_novel01,CA00017840_novel02
LG27	CA00017841	-	A3	14772229-14772206	CA00017841_novel01,CA00017841_novel02	CA00017841_R1,CA00017841_novel02,CA00017841_novel01
LG27	CA00017846	+	A3	14894430-14894445	CA00017846_novel11,CA00017846_novel02,CA00017846_novel16,CA00017846_novel17,CA00017846_novel22	CA00017846_novel01,CA00017846_R1,CA00017846_novel05,CA00017846_novel18,CA00017846_novel25,CA00017846_novel02,CA00017846_novel11,CA00017846_novel16,CA00017846_novel17,CA00017846_novel22
LG27	CA00017853	-	A3	15043692-15043689	CA00017853_novel03	CA00017853_R1,CA00017853_novel03
LG27	CA00017871	-	A3	15902668-15902653	CA00017871_R1,CA00017871_novel02	CA00017871_novel01,CA00017871_novel02,CA00017871_R1
LG27	CA00017874	-	A3	15981026-15981005	CA00017874_novel02	CA00017874_novel03,CA00017874_novel07,CA00017874_R1,CA00017874_novel06,CA00017874_novel02
LG27	CA00017875	-	A3	16004137-16004086	CA00017875_R1	CA00017875_novel01,CA00017875_novel02,CA00017875_R1
LG27	CA00017875	-	A3	16007739-16007682	CA00017875_novel01	CA00017875_novel02,CA00017875_novel01
LG27	CA00017876	-	A3	16027278-16027137	CA00017876_R1	CA00017876_novel02,CA00017876_novel03,CA00017876_novel01,CA00017876_R1
LG27	CA00017876	-	A3	16033535-16033473	CA00017876_novel03	CA00017876_novel04,CA00017876_novel02,CA00017876_novel01,CA00017876_novel03
LG27	CA00017877	-	A3	16038202-16038169	CA00017877_novel06	CA00017877_novel01,CA00017877_novel02,CA00017877_novel05,CA00017877_novel10,CA00017877_novel08,CA00017877_novel03,CA00017877_R1,CA00017877_novel06
LG27	CA00017884	-	A3	16140181-16140100	CA00017884_novel04	CA00017884_novel01,CA00017884_novel03,CA00017884_novel02,CA00017884_R1,CA00017884_novel04
LG22	CA00017915	-	A3	25069081-25069021	CA00017915_novel01,CA00017915_novel07,CA00017915_novel04	CA00017915_R1,CA00017915_novel01,CA00017915_novel04,CA00017915_novel07
LG22	CA00017916	-	A3	25038478-25038445	CA00017916_R1	CA00017916_novel02,CA00017916_R1
LG22	CA00017917	-	A3	25032586-25032480	CA00017917_novel02	CA00017917_novel01,CA00017917_novel02
LG22	CA00017936	+	A3	24743008-24743068	CA00017936_novel03	CA00017936_R1,CA00017936_novel01,CA00017936_novel04,CA00017936_novel03
LG22	CA00017942	+	A3	24612078-24612081	CA00017942_novel04,CA00017942_novel01	CA00017942_novel02,CA00017942_R1,CA00017942_novel01,CA00017942_novel04
tig00001591_arrow	CA00017999	+	A3	546000-546003	CA00017999_R1	CA00017999_novel01,CA00017999_R1
tig00001591_arrow	CA00018016	+	A3	1076695-1076710	CA00018016_R1	CA00018016_novel01,CA00018016_R1
tig00001591_arrow	CA00018019	+	A3	1123184-1123282	CA00018019_novel02	CA00018019_novel01,CA00018019_R1,CA00018019_novel04,CA00018019_novel02
tig00001591_arrow	CA00018026	-	A3	1433099-1433066	CA00018026_novel04,CA00018026_novel01,CA00018026_novel02,CA00018026_novel03	CA00018026_R1,CA00018026_novel04,CA00018026_novel02,CA00018026_novel01,CA00018026_novel03
tig00001591_arrow	CA00018026	-	A3	1436421-1436416	CA00018026_novel01	CA00018026_novel04,CA00018026_novel02,CA00018026_novel03,CA00018026_R1,CA00018026_novel01
tig00001591_arrow	CA00018027	-	A3	1475400-1474876	CA00018027_novel01,CA00018027_R1	CA00018027_novel02,CA00018027_novel01,CA00018027_R1
tig00001591_arrow	CA00018031	-	A3	1515876-1515864	CA00018031_novel04	CA00018031_novel10,CA00018031_R1,CA00018031_novel01,CA00018031_novel02,CA00018031_novel11,CA00018031_novel06,CA00018031_novel04
tig00001591_arrow	CA00018031	-	A3	1517617-1517614	CA00018031_novel04	CA00018031_R1,CA00018031_novel04
tig00001591_arrow	CA00018031	-	A3	1517617-1517614	CA00018031_novel02	CA00018031_novel10,CA00018031_novel01,CA00018031_novel11,CA00018031_novel06,CA00018031_novel02
tig00001591_arrow	CA00018031	-	A3	1525279-1525230	CA00018031_novel01	CA00018031_R1,CA00018031_novel04,CA00018031_novel02,CA00018031_novel03,CA00018031_novel01
tig00001591_arrow	CA00018044	-	A3	1878433-1878421	CA00018044_novel01,CA00018044_novel02,CA00018044_R1	CA00018044_novel03,CA00018044_novel04,CA00018044_novel01,CA00018044_novel02,CA00018044_R1
tig00001591_arrow	CA00018065	+	A3	2753167-2753177	CA00018065_novel06	CA00018065_novel03,CA00018065_R1,CA00018065_novel08,CA00018065_novel06
tig00001591_arrow	CA00018078	-	A3	2891569-2891543	CA00018078_novel01	CA00018078_R1,CA00018078_novel01
LG4	CA00018089	-	A3	19365036-19365033	CA00018089_R1	CA00018089_novel05,CA00018089_novel04,CA00018089_novel06,CA00018089_R1
LG4	CA00018110	+	A3	19823406-19823428	CA00018110_novel02	CA00018110_novel01,CA00018110_novel02
LG32	CA00018131	-	A3	21613920-21613899	CA00018131_novel01	CA00018131_R1,CA00018131_novel01
LG32	CA00018135	-	A3	21704320-21704263	CA00018135_R1	CA00018135_novel01,CA00018135_R1
LG32	CA00018155	-	A3	22649042-22649029	CA00018155_novel03	CA00018155_novel04,CA00018155_novel03
LG32	CA00018170	-	A3	22995398-22995394	CA00018170_R1,CA00018170_novel05,CA00018170_novel23,CA00018170_novel20,CA00018170_novel07,CA00018170_novel26,CA00018170_novel01,CA00018170_novel25,CA00018170_novel13,CA00018170_novel12,CA00018170_novel11,CA00018170_novel10,CA00018170_novel17,CA00018170_novel14,CA00018170_novel18,CA00018170_novel03	CA00018170_novel08,CA00018170_novel10,CA00018170_novel11,CA00018170_novel07,CA00018170_novel03,CA00018170_novel14,CA00018170_novel13,CA00018170_novel05,CA00018170_novel20,CA00018170_novel01,CA00018170_novel26,CA00018170_novel12,CA00018170_novel18,CA00018170_novel23,CA00018170_novel25,CA00018170_novel17,CA00018170_R1
LG37	CA00018175	-	A3	18505358-18505328	CA00018175_novel01	CA00018175_novel02,CA00018175_novel01
LG37	CA00018176	-	A3	18481651-18481648	CA00018176_novel01	CA00018176_R1,CA00018176_novel01
LG37	CA00018191	+	A3	17915820-17915825	CA00018191_novel02	CA00018191_novel01,CA00018191_novel04,CA00018191_novel06,CA00018191_novel02
LG37	CA00018203	-	A3	17697891-17697857	CA00018203_novel05,CA00018203_novel03,CA00018203_R1	CA00018203_novel04,CA00018203_R1,CA00018203_novel03,CA00018203_novel05
LG37	CA00018207	+	A3	17644665-17644674	CA00018207_novel03	CA00018207_novel08,CA00018207_novel01,CA00018207_novel12,CA00018207_novel04,CA00018207_novel09,CA00018207_novel14,CA00018207_novel16,CA00018207_novel13,CA00018207_novel15,CA00018207_novel02,CA00018207_novel07,CA00018207_R1,CA00018207_novel19,CA00018207_novel22,CA00018207_novel03
LG37	CA00018207	+	A3	17651402-17651411	CA00018207_novel15	CA00018207_novel01,CA00018207_novel12,CA00018207_novel04,CA00018207_novel14,CA00018207_novel16,CA00018207_novel03,CA00018207_novel13,CA00018207_novel02,CA00018207_novel07,CA00018207_novel18,CA00018207_R1,CA00018207_novel19,CA00018207_novel22,CA00018207_novel25,CA00018207_novel26,CA00018207_novel27,CA00018207_novel29,CA00018207_novel30,CA00018207_novel31,CA00018207_novel15
LG37	CA00018207	+	A3	17655655-17655664	CA00018207_novel15,CA00018207_novel26	CA00018207_novel08,CA00018207_novel01,CA00018207_novel12,CA00018207_novel04,CA00018207_novel09,CA00018207_novel14,CA00018207_novel16,CA00018207_novel03,CA00018207_novel02,CA00018207_novel07,CA00018207_novel18,CA00018207_R1,CA00018207_novel19,CA00018207_novel22,CA00018207_novel25,CA00018207_novel27,CA00018207_novel29,CA00018207_novel30,CA00018207_novel31,CA00018207_novel34,CA00018207_novel36,CA000…
LG37	CA00018253	+	A3	16671842-16671867	CA00018253_novel02	CA00018253_R1,CA00018253_novel02
LG36	CA00018267	-	A3	9161767-9161743	CA00018267_novel03,CA00018267_novel01	CA00018267_R1,CA00018267_novel01,CA00018267_novel03
LG36	CA00018275	+	A3	9030435-9030565	CA00018275_novel01	CA00018275_R1,CA00018275_novel01
LG36	CA00018339	-	A3	7241405-7241397	CA00018339_novel03	CA00018339_novel01,CA00018339_R1,CA00018339_novel03
LG1	CA00018365	+	A3	32720706-32720715	CA00018365_R1,CA00018365_novel03	CA00018365_novel02,CA00018365_novel03,CA00018365_R1
LG1	CA00018367	-	A3	32701371-32701368	CA00018367_novel01	CA00018367_R1,CA00018367_novel01
LG1	CA00018398	-	A3	32147913-32147862	CA00018398_R1	CA00018398_novel01,CA00018398_R1
LG1	CA00018398	-	A3	32152381-32152213	CA00018398_R1	CA00018398_novel01,CA00018398_R1
LG1	CA00018406	-	A3	31846712-31845822	CA00018406_R1	CA00018406_novel01,CA00018406_R1
LG1	CA00018409	+	A3	31795486-31795789	CA00018409_R1	CA00018409_novel02,CA00018409_novel03,CA00018409_R1
LG32	CA00018477	+	A3	17663647-17663677	CA00018477_novel03	CA00018477_R1,CA00018477_novel03
LG32	CA00018492	+	A3	17878377-17878395	CA00018492_R1,CA00018492_novel07	CA00018492_novel01,CA00018492_novel06,CA00018492_R1,CA00018492_novel07
LG19	CA00018550	+	A3	26531692-26531695	CA00018550_novel01	CA00018550_R1,CA00018550_novel01
LG19	CA00018586	+	A3	25938727-25939467	CA00018586_R1	CA00018586_novel01,CA00018586_R1
LG19	CA00018598	+	A3	25810282-25810306	CA00018598_novel01,CA00018598_novel04	CA00018598_novel02,CA00018598_R1,CA00018598_novel01,CA00018598_novel04
LG19	CA00018603	-	A3	25775943-25775872	CA00018603_novel01	CA00018603_R1,CA00018603_novel01
LG19	CA00018622	-	A3	25533113-25533108	CA00018622_novel02,CA00018622_R1	CA00018622_novel05,CA00018622_novel02,CA00018622_R1
LG19	CA00018623	+	A3	25514873-25514893	CA00018623_novel01	CA00018623_R1,CA00018623_novel01
LG19	CA00018624	+	A3	25497258-25497266	CA00018624_novel01	CA00018624_R1,CA00018624_novel01
LG34	CA00018678	+	A3	17315617-17315671	CA00018678_novel05,CA00018678_novel03,CA00018678_novel04,CA00018678_novel01	CA00018678_R1,CA00018678_novel01,CA00018678_novel03,CA00018678_novel04,CA00018678_novel05
LG34	CA00018678	+	A3	17315924-17315930	CA00018678_novel05,CA00018678_novel03,CA00018678_novel04,CA00018678_novel01	CA00018678_R1,CA00018678_novel01,CA00018678_novel03,CA00018678_novel04,CA00018678_novel05
LG34	CA00018695	+	A3	17005996-17006071	CA00018695_novel04,CA00018695_novel05	CA00018695_R1,CA00018695_novel03,CA00018695_novel09,CA00018695_novel05,CA00018695_novel04
LG34	CA00018695	+	A3	17012980-17012983	CA00018695_novel05	CA00018695_R1,CA00018695_novel05
LG34	CA00018707	-	A3	16656542-16656479	CA00018707_novel01	CA00018707_R1,CA00018707_novel01
LG5	CA00018755	-	A3	24563902-24563888	CA00018755_R1	CA00018755_novel04,CA00018755_R1
LG5	CA00018757	+	A3	24629420-24629423	CA00018757_novel04,CA00018757_R1	CA00018757_novel02,CA00018757_novel01,CA00018757_novel12,CA00018757_novel04,CA00018757_R1
LG5	CA00018757	+	A3	24630735-24630756	CA00018757_novel01	CA00018757_novel02,CA00018757_novel01
LG5	CA00018829	-	A3	25945716-25945513	CA00018829_novel01	CA00018829_novel05,CA00018829_novel01
LG5	CA00018829	-	A3	25946747-25946744	CA00018829_novel02,CA00018829_novel01,CA00018829_novel05,CA00018829_R1	CA00018829_novel03,CA00018829_novel05,CA00018829_novel01,CA00018829_novel02,CA00018829_R1
LG2	CA00018846	+	A3	6916328-6916373	CA00018846_novel01	CA00018846_R1,CA00018846_novel01
LG50	CA00018884	+	A3	5230013-5230040	CA00018884_novel05,CA00018884_novel07,CA00018884_novel01,CA00018884_novel02,CA00018884_R1,CA00018884_novel08	CA00018884_novel03,CA00018884_novel01,CA00018884_novel05,CA00018884_R1,CA00018884_novel02,CA00018884_novel07,CA00018884_novel08
LG50	CA00018889	+	A3	5314530-5314548	CA00018889_R1	CA00018889_novel01,CA00018889_R1
LG1	CA00018956	+	A3	14343004-14345149	CA00018956_R1	CA00018956_novel03,CA00018956_R1
LG1	CA00018957	-	A3	14328442-14328364	CA00018957_novel02	CA00018957_R1,CA00018957_novel02
LG1	CA00018957	-	A3	14334047-14334026	CA00018957_novel01,CA00018957_novel02	CA00018957_R1,CA00018957_novel02,CA00018957_novel01
LG1	CA00018966	+	A3	14100039-14100141	CA00018966_novel02	CA00018966_R1,CA00018966_novel02
LG1	CA00018978	+	A3	13950595-13950599	CA00018978_novel05,CA00018978_R1,CA00018978_novel01	CA00018978_novel07,CA00018978_novel01,CA00018978_R1,CA00018978_novel05
LG1	CA00018978	+	A3	13950791-13950835	CA00018978_novel05	CA00018978_novel01,CA00018978_R1,CA00018978_novel07,CA00018978_novel05
LG1	CA00018999	+	A3	13797388-13797475	CA00018999_R1	CA00018999_novel01,CA00018999_novel06,CA00018999_R1
LG1	CA00019016	-	A3	13552181-13552160	CA00019016_R1	CA00019016_novel02,CA00019016_R1
LG1	CA00019018	-	A3	13540393-13540337	CA00019018_novel01	CA00019018_novel02,CA00019018_novel01
LG9	CA00019031	-	A3	11190046-11189965	CA00019031_novel03,CA00019031_novel02	CA00019031_R1,CA00019031_novel02,CA00019031_novel03
LG9	CA00019040	-	A3	11350608-11350527	CA00019040_novel01	CA00019040_novel03,CA00019040_novel02,CA00019040_R1,CA00019040_novel01
LG9	CA00019044	+	A3	11388045-11388066	CA00019044_novel04,CA00019044_novel02	CA00019044_novel03,CA00019044_novel04,CA00019044_novel02
LG9	CA00019048	-	A3	11438472-11438424	CA00019048_novel03,CA00019048_novel02	CA00019048_R1,CA00019048_novel02,CA00019048_novel03
LG9	CA00019048	-	A3	11462076-11462061	CA00019048_novel02	CA00019048_novel03,CA00019048_R1,CA00019048_novel04,CA00019048_novel01,CA00019048_novel02
LG9	CA00019069	-	A3	12415919-12415886	CA00019069_R1	CA00019069_novel04,CA00019069_novel02,CA00019069_R1
LG9	CA00019076	+	A3	12491470-12491494	CA00019076_R1	CA00019076_novel01,CA00019076_R1
LG9	CA00019081	-	A3	12541808-12541780	CA00019081_novel02	CA00019081_R1,CA00019081_novel01,CA00019081_novel02
LG9	CA00019090	+	A3	12668017-12668044	CA00019090_R1	CA00019090_novel01,CA00019090_R1
LG12	CA00019106	-	A3	4376891-4376888	CA00019106_novel01,CA00019106_R1	CA00019106_novel08,CA00019106_novel05,CA00019106_R1,CA00019106_novel01
LG12	CA00019121	-	A3	4041628-4041592	CA00019121_novel01	CA00019121_R1,CA00019121_novel01
LG12	CA00019160	+	A3	3419581-3419604	CA00019160_novel02,CA00019160_novel04,CA00019160_R1	CA00019160_novel05,CA00019160_R1,CA00019160_novel02,CA00019160_novel04
LG12	CA00019185	+	A3	2749375-2749378	CA00019185_R1	CA00019185_novel01,CA00019185_R1
LG32	CA00019242	+	A3	14640395-14640535	CA00019242_R1,CA00019242_novel15,CA00019242_novel08,CA00019242_novel10,CA00019242_novel03,CA00019242_novel02,CA00019242_novel01,CA00019242_novel05	CA00019242_novel06,CA00019242_novel01,CA00019242_novel02,CA00019242_R1,CA00019242_novel05,CA00019242_novel03,CA00019242_novel10,CA00019242_novel08,CA00019242_novel15
LG32	CA00019242	+	A3	14644814-14644823	CA00019242_novel08	CA00019242_novel01,CA00019242_novel02,CA00019242_novel04,CA00019242_R1,CA00019242_novel06,CA00019242_novel05,CA00019242_novel03,CA00019242_novel10,CA00019242_novel15,CA00019242_novel08
LG32	CA00019266	+	A3	14086341-14086344	CA00019266_novel06	CA00019266_novel04,CA00019266_R1,CA00019266_novel06
LG32	CA00019283	+	A3	13754487-13754570	CA00019283_novel02	CA00019283_novel01,CA00019283_novel05,CA00019283_novel07,CA00019283_novel02
LG32	CA00019286	+	A3	13716793-13716799	CA00019286_R1	CA00019286_novel02,CA00019286_R1
tig00215912_arrow	CA00019341	+	A3	1118549-1118564	CA00019341_novel02	CA00019341_novel01,CA00019341_novel02
tig00215912_arrow	CA00019341	+	A3	1118549-1118564	CA00019341_R1	CA00019341_novel05,CA00019341_R1
tig00215912_arrow	CA00019341	+	A3	1124728-1124761	CA00019341_R1	CA00019341_novel02,CA00019341_novel01,CA00019341_novel05,CA00019341_R1
tig00215912_arrow	CA00019356	+	A3	1339244-1339266	CA00019356_R1,CA00019356_novel02	CA00019356_novel03,CA00019356_R1,CA00019356_novel02
LG2	CA00019423	+	A3	4469373-4469421	CA00019423_R1	CA00019423_novel01,CA00019423_R1
LG2	CA00019436	+	A3	4732900-4732966	CA00019436_novel01	CA00019436_novel02,CA00019436_novel01
LG2	CA00019436	+	A3	4744378-4744444	CA00019436_novel02	CA00019436_R1,CA00019436_novel02
LG2	CA00019436	+	A3	4755558-4755600	CA00019436_novel10	CA00019436_novel02,CA00019436_R1,CA00019436_novel09,CA00019436_novel10
LG2	CA00019445	-	A3	4862123-4861435	CA00019445_novel01	CA00019445_novel02,CA00019445_novel01
LG2	CA00019468	+	A3	5125220-5125289	CA00019468_novel01,CA00019468_novel03	CA00019468_R1,CA00019468_novel01,CA00019468_novel03
LG2	CA00019470	+	A3	5135239-5135242	CA00019470_novel01	CA00019470_R1,CA00019470_novel01
LG2	CA00019470	+	A3	5138818-5139057	CA00019470_R1	CA00019470_novel01,CA00019470_R1
LG2	CA00019474	+	A3	5175279-5175282	CA00019474_R1	CA00019474_novel01,CA00019474_novel02,CA00019474_novel05,CA00019474_R1
LG2	CA00019485	-	A3	5375239-5375236	CA00019485_R1	CA00019485_novel09,CA00019485_novel04,CA00019485_novel03,CA00019485_novel01,CA00019485_novel08,CA00019485_R1
LG2	CA00019491	+	A3	5503985-5503988	CA00019491_R1	CA00019491_novel01,CA00019491_novel02,CA00019491_novel04,CA00019491_novel05,CA00019491_R1
LG2	CA00019491	+	A3	5518475-5518478	CA00019491_novel02,CA00019491_novel06	CA00019491_novel01,CA00019491_R1,CA00019491_novel02,CA00019491_novel06
LG21	CA00019521	-	A3	14551968-14551920	CA00019521_novel01	CA00019521_R1,CA00019521_novel01
LG21	CA00019522	+	A3	14547479-14547497	CA00019522_novel01	CA00019522_R1,CA00019522_novel01
LG21	CA00019535	-	A3	14330420-14330387	CA00019535_novel01	CA00019535_R1,CA00019535_novel01
LG21	CA00019556	-	A3	14138201-14138177	CA00019556_R1	CA00019556_novel01,CA00019556_R1
LG21	CA00019578	-	A3	13050014-13050011	CA00019578_novel02	CA00019578_novel03,CA00019578_R1,CA00019578_novel02
LG37	CA00019592	+	A3	12913254-12913314	CA00019592_R1	CA00019592_novel01,CA00019592_R1
LG37	CA00019617	-	A3	12481740-12481737	CA00019617_novel01,CA00019617_novel04	CA00019617_R1,CA00019617_novel02,CA00019617_novel04,CA00019617_novel01
LG37	CA00019617	-	A3	12494855-12494852	CA00019617_novel01	CA00019617_R1,CA00019617_novel02,CA00019617_novel01
LG37	CA00019621	-	A3	12404998-12404982	CA00019621_novel11,CA00019621_novel03,CA00019621_novel01,CA00019621_novel06,CA00019621_R1,CA00019621_novel08,CA00019621_novel09	CA00019621_novel04,CA00019621_R1,CA00019621_novel01,CA00019621_novel11,CA00019621_novel03,CA00019621_novel06,CA00019621_novel09,CA00019621_novel08
LG37	CA00019638	-	A3	12140706-12140604	CA00019638_R1	CA00019638_novel01,CA00019638_R1
LG37	CA00019643	+	A3	12099870-12099900	CA00019643_R1	CA00019643_novel02,CA00019643_R1
LG13	CA00019706	+	A3	7222329-7222561	CA00019706_R1	CA00019706_novel07,CA00019706_R1
LG13	CA00019708	+	A3	7267256-7267265	CA00019708_novel02	CA00019708_R1,CA00019708_novel01,CA00019708_novel02
LG31	CA00019767	+	A3	22379371-22379452	CA00019767_novel01	CA00019767_R1,CA00019767_novel01
LG31	CA00019778	-	A3	22242509-22242460	CA00019778_novel06	CA00019778_novel05,CA00019778_novel01,CA00019778_novel04,CA00019778_novel03,CA00019778_R1,CA00019778_novel06
LG31	CA00019778	-	A3	22245474-22245451	CA00019778_novel01,CA00019778_novel03	CA00019778_R1,CA00019778_novel01,CA00019778_novel03
LG31	CA00019796	-	A3	21962980-21962634	CA00019796_novel04,CA00019796_novel06,CA00019796_R1	CA00019796_novel05,CA00019796_novel06,CA00019796_novel04,CA00019796_R1
LG31	CA00019796	-	A3	21962980-21962959	CA00019796_novel03	CA00019796_novel02,CA00019796_novel05,CA00019796_novel01,CA00019796_novel03
LG31	CA00019808	+	A3	21811187-21811220	CA00019808_R1	CA00019808_novel03,CA00019808_R1
LG31	CA00019828	-	A3	21550418-21550396	CA00019828_novel05,CA00019828_novel01,CA00019828_novel03,CA00019828_R1	CA00019828_novel04,CA00019828_novel05,CA00019828_novel01,CA00019828_novel03,CA00019828_R1
LG46	CA00019837	+	A3	1815059-1815086	CA00019837_novel09,CA00019837_novel08,CA00019837_novel01,CA00019837_novel02,CA00019837_novel07,CA00019837_R1,CA00019837_novel10	CA00019837_novel03,CA00019837_novel01,CA00019837_novel02,CA00019837_novel08,CA00019837_novel09,CA00019837_novel10,CA00019837_novel07,CA00019837_R1
LG46	CA00019841	-	A3	1751769-1751766	CA00019841_novel04	CA00019841_novel01,CA00019841_R1,CA00019841_novel04
LG46	CA00019857	+	A3	1213564-1213576	CA00019857_novel01	CA00019857_R1,CA00019857_novel01
LG46	CA00019859	-	A3	1177680-1177663	CA00019859_novel01,CA00019859_novel10,CA00019859_novel07,CA00019859_novel09,CA00019859_R1	CA00019859_novel04,CA00019859_R1,CA00019859_novel09,CA00019859_novel07,CA00019859_novel10,CA00019859_novel01
LG46	CA00019886	-	A3	437083-437080	CA00019886_R1	CA00019886_novel02,CA00019886_R1
LG46	CA00019897	+	A3	226594-226660	CA00019897_R1	CA00019897_novel01,CA00019897_novel02,CA00019897_novel04,CA00019897_novel05,CA00019897_novel08,CA00019897_R1
tig00215316_arrow	CA00019962	+	A3	1109086-1109089	CA00019962_novel03	CA00019962_R1,CA00019962_novel03
tig00215316_arrow	CA00019969	-	A3	1305405-1305387	CA00019969_novel01	CA00019969_R1,CA00019969_novel01
LG3	CA00020030	+	A3	24289318-24289322	CA00020030_novel02	CA00020030_R1,CA00020030_novel02
LG3	CA00020030	+	A3	24289318-24289436	CA00020030_novel01	CA00020030_R1,CA00020030_novel01
LG3	CA00020030	+	A3	24289322-24289436	CA00020030_novel01	CA00020030_novel02,CA00020030_novel01
LG7	CA00020129	+	A3	4677158-4677188	CA00020129_novel01	CA00020129_R1,CA00020129_novel01
LG7	CA00020129	+	A3	4677427-4677487	CA00020129_novel01	CA00020129_R1,CA00020129_novel01
LG7	CA00020137	-	A3	4731073-4731050	CA00020137_novel04,CA00020137_novel06,CA00020137_novel05	CA00020137_R1,CA00020137_novel06,CA00020137_novel05,CA00020137_novel04
LG7	CA00020146	-	A3	4873967-4873745	CA00020146_novel01	CA00020146_R1,CA00020146_novel01
LG7	CA00020151	-	A3	4934277-4934240	CA00020151_novel01	CA00020151_R1,CA00020151_novel01
LG7	CA00020156	+	A3	5026756-5026762	CA00020156_R1	CA00020156_novel01,CA00020156_R1
LG7	CA00020156	+	A3	5030369-5030375	CA00020156_novel01	CA00020156_R1,CA00020156_novel01
LG7	CA00020161	+	A3	5099212-5099221	CA00020161_R1	CA00020161_novel01,CA00020161_R1
LG7	CA00020167	-	A3	5191201-5191189	CA00020167_R1	CA00020167_novel01,CA00020167_R1
LG7	CA00020179	+	A3	5314316-5314319	CA00020179_novel01	CA00020179_R1,CA00020179_novel01
LG7	CA00020180	+	A3	5328916-5328934	CA00020180_novel01	CA00020180_R1,CA00020180_novel01
LG26	CA00020270	-	A3	2657646-2657592	CA00020270_R1	CA00020270_novel02,CA00020270_R1
LG44F	CA00020283	+	A3	4938550-4938557	CA00020283_novel02	CA00020283_R1,CA00020283_novel02
LG44F	CA00020289	-	A3	5022442-5022439	CA00020289_novel01	CA00020289_R1,CA00020289_novel01
LG44F	CA00020301	-	A3	5066314-5066289	CA00020301_R1,CA00020301_novel05,CA00020301_novel01,CA00020301_novel12,CA00020301_novel02	CA00020301_novel10,CA00020301_novel12,CA00020301_novel05,CA00020301_novel01,CA00020301_novel02,CA00020301_R1
LG44F	CA00020301	-	A3	5068812-5068805	CA00020301_R1,CA00020301_novel05,CA00020301_novel04,CA00020301_novel01,CA00020301_novel02	CA00020301_novel10,CA00020301_novel05,CA00020301_novel01,CA00020301_novel02,CA00020301_R1,CA00020301_novel04
LG44F	CA00020310	-	A3	5310516-5310450	CA00020310_novel02,CA00020310_novel04	CA00020310_novel01,CA00020310_R1,CA00020310_novel02,CA00020310_novel04
LG44F	CA00020316	+	A3	5449052-5449064	CA00020316_novel01	CA00020316_R1,CA00020316_novel01
LG44F	CA00020325	+	A3	5705903-5705933	CA00020325_R1	CA00020325_novel01,CA00020325_R1
LG44F	CA00020356	-	A3	6401354-6401302	CA00020356_novel01,CA00020356_novel02,CA00020356_novel05	CA00020356_R1,CA00020356_novel01,CA00020356_novel02,CA00020356_novel05
LG16	CA00020383	+	A3	4169741-4169744	CA00020383_novel01	CA00020383_R1,CA00020383_novel02,CA00020383_novel01
LG16	CA00020393	+	A3	3865241-3865313	CA00020393_novel02	CA00020393_R1,CA00020393_novel02
LG16	CA00020395	-	A3	3841534-3841531	CA00020395_novel03	CA00020395_novel04,CA00020395_novel02,CA00020395_novel03
LG16	CA00020395	-	A3	3841554-3841531	CA00020395_novel03	CA00020395_novel01,CA00020395_R1,CA00020395_novel03
LG16	CA00020395	-	A3	3841554-3841534	CA00020395_novel04,CA00020395_novel02	CA00020395_novel01,CA00020395_R1,CA00020395_novel04,CA00020395_novel02
LG16	CA00020402	+	A3	3786954-3786957	CA00020402_novel03,CA00020402_novel02	CA00020402_novel01,CA00020402_R1,CA00020402_novel02,CA00020402_novel03
LG16	CA00020425	+	A3	3403778-3403795	CA00020425_novel02	CA00020425_novel01,CA00020425_novel02
LG16	CA00020439	-	A3	3195194-3195191	CA00020439_novel01	CA00020439_R1,CA00020439_novel03,CA00020439_novel01
LG16	CA00020446	-	A3	3102289-3102221	CA00020446_novel05	CA00020446_novel04,CA00020446_novel05
LG16	CA00020447	-	A3	3052329-3052314	CA00020447_novel10	CA00020447_R1,CA00020447_novel10
LG16	CA00020447	-	A3	3070323-3070320	CA00020447_novel07	CA00020447_R1,CA00020447_novel07
LG16	CA00020447	-	A3	3081844-3081826	CA00020447_novel04,CA00020447_novel01	CA00020447_R1,CA00020447_novel06,CA00020447_novel03,CA00020447_novel01,CA00020447_novel04
tig00215205_arrow	CA00020545	-	A3	34799-34761	CA00020545_R1	CA00020545_novel02,CA00020545_R1
tig00215205_arrow	CA00020577	-	A3	550711-550675	CA00020577_R1	CA00020577_novel01,CA00020577_novel03,CA00020577_novel02,CA00020577_novel04,CA00020577_novel10,CA00020577_novel05,CA00020577_R1
tig00215205_arrow	CA00020577	-	A3	555117-554858	CA00020577_novel05	CA00020577_novel04,CA00020577_novel07,CA00020577_novel05
tig00215205_arrow	CA00020580	-	A3	612467-612464	CA00020580_R1,CA00020580_novel04	CA00020580_novel05,CA00020580_R1,CA00020580_novel04
tig00215205_arrow	CA00020593	+	A3	738612-738615	CA00020593_novel01	CA00020593_novel02,CA00020593_novel01
tig00215205_arrow	CA00020614	+	A3	1159662-1160113	CA00020614_novel01	CA00020614_novel02,CA00020614_novel01
tig00004557_arrow	CA00020622	+	A3	87836-87848	CA00020622_R1	CA00020622_novel01,CA00020622_novel02,CA00020622_R1
tig00004557_arrow	CA00020626	-	A3	133248-133181	CA00020626_novel05	CA00020626_novel09,CA00020626_novel10,CA00020626_novel08,CA00020626_novel06,CA00020626_novel02,CA00020626_novel05
tig00004557_arrow	CA00020639	+	A3	494215-494273	CA00020639_novel01,CA00020639_novel02	CA00020639_R1,CA00020639_novel01,CA00020639_novel02
tig00004557_arrow	CA00020664	-	A3	923851-923569	CA00020664_R1	CA00020664_novel01,CA00020664_novel02,CA00020664_R1
tig00004557_arrow	CA00020675	-	A3	1068102-1068093	CA00020675_R1	CA00020675_novel02,CA00020675_R1
LG13	CA00020731	-	A3	18023762-18023759	CA00020731_R1	CA00020731_novel01,CA00020731_novel05,CA00020731_novel03,CA00020731_R1
LG13	CA00020738	+	A3	18117459-18117462	CA00020738_novel02,CA00020738_novel04,CA00020738_novel09	CA00020738_R1,CA00020738_novel03,CA00020738_novel01,CA00020738_novel05,CA00020738_novel08,CA00020738_novel14,CA00020738_novel04,CA00020738_novel09,CA00020738_novel02
LG13	CA00020738	+	A3	18121290-18121323	CA00020738_novel09,CA00020738_novel03	CA00020738_novel08,CA00020738_novel03,CA00020738_novel09
LG13	CA00020738	+	A3	18121290-18121323	CA00020738_novel01,CA00020738_novel04	CA00020738_R1,CA00020738_novel05,CA00020738_novel14,CA00020738_novel02,CA00020738_novel04,CA00020738_novel01
LG13	CA00020756	-	A3	18863428-18863419	CA00020756_novel06	CA00020756_R1,CA00020756_novel06
LG13	CA00020765	+	A3	19025770-19025808	CA00020765_novel03	CA00020765_novel01,CA00020765_novel03
LG13	CA00020768	-	A3	19106690-19106685	CA00020768_R1	CA00020768_novel01,CA00020768_R1
LG8	CA00020789	+	A3	18532151-18532172	CA00020789_novel03,CA00020789_novel05	CA00020789_R1,CA00020789_novel02,CA00020789_novel03,CA00020789_novel05
LG8	CA00020816	+	A3	17539718-17539742	CA00020816_R1	CA00020816_novel02,CA00020816_novel04,CA00020816_R1
LG1	CA00020839	+	A3	11138674-11140076	CA00020839_R1	CA00020839_novel01,CA00020839_R1
LG1	CA00020840	-	A3	11144245-11144212	CA00020840_R1	CA00020840_novel01,CA00020840_novel03,CA00020840_R1
LG1	CA00020848	-	A3	11306960-11306954	CA00020848_novel03,CA00020848_novel02	CA00020848_R1,CA00020848_novel05,CA00020848_novel02,CA00020848_novel03
LG1	CA00020849	-	A3	11411846-11411829	CA00020849_R1	CA00020849_novel02,CA00020849_novel05,CA00020849_novel04,CA00020849_novel01,CA00020849_novel06,CA00020849_R1
LG1	CA00020849	-	A3	11420363-11420360	CA00020849_novel02,CA00020849_R1	CA00020849_novel04,CA00020849_novel01,CA00020849_novel02,CA00020849_R1
LG6	CA00020860	+	A3	18281914-18281950	CA00020860_novel03,CA00020860_novel02	CA00020860_novel01,CA00020860_R1,CA00020860_novel03,CA00020860_novel02
LG6	CA00020889	+	A3	17493997-17494474	CA00020889_R1	CA00020889_novel03,CA00020889_R1
LG6	CA00020889	+	A3	17496126-17496152	CA00020889_novel02	CA00020889_novel01,CA00020889_R1,CA00020889_novel03,CA00020889_novel02
LG6	CA00020903	-	A3	17288957-17288944	CA00020903_novel07	CA00020903_novel01,CA00020903_R1,CA00020903_novel20,CA00020903_novel57,CA00020903_novel24,CA00020903_novel54,CA00020903_novel52,CA00020903_novel43,CA00020903_novel38,CA00020903_novel13,CA00020903_novel46,CA00020903_novel44,CA00020903_novel42,CA00020903_novel18,CA00020903_novel14,CA00020903_novel55,CA00020903_novel39,CA00020903_novel40,CA00020903_novel08,CA00020903_novel49,CA00020903_novel45,CA000…
LG6	CA00020903	-	A3	17289471-17289465	CA00020903_novel46	CA00020903_novel01,CA00020903_R1,CA00020903_novel20,CA00020903_novel57,CA00020903_novel24,CA00020903_novel54,CA00020903_novel52,CA00020903_novel43,CA00020903_novel38,CA00020903_novel13,CA00020903_novel26,CA00020903_novel44,CA00020903_novel42,CA00020903_novel18,CA00020903_novel14,CA00020903_novel55,CA00020903_novel39,CA00020903_novel40,CA00020903_novel07,CA00020903_novel08,CA00020903_novel49,CA000…
LG6	CA00020903	-	A3	17295273-17295233	CA00020903_novel14	CA00020903_novel01,CA00020903_R1,CA00020903_novel20,CA00020903_novel24,CA00020903_novel43,CA00020903_novel38,CA00020903_novel13,CA00020903_novel26,CA00020903_novel46,CA00020903_novel44,CA00020903_novel18,CA00020903_novel39,CA00020903_novel40,CA00020903_novel07,CA00020903_novel08,CA00020903_novel49,CA00020903_novel45,CA00020903_novel32,CA00020903_novel25,CA00020903_novel50,CA00020903_novel30,CA000…
LG6	CA00020903	-	A3	17297961-17297958	CA00020903_novel26	CA00020903_novel01,CA00020903_R1,CA00020903_novel20,CA00020903_novel24,CA00020903_novel43,CA00020903_novel38,CA00020903_novel13,CA00020903_novel46,CA00020903_novel44,CA00020903_novel42,CA00020903_novel18,CA00020903_novel14,CA00020903_novel39,CA00020903_novel07,CA00020903_novel08,CA00020903_novel49,CA00020903_novel45,CA00020903_novel32,CA00020903_novel25,CA00020903_novel50,CA00020903_novel30,CA000…
LG6	CA00020903	-	A3	17298586-17298583	CA00020903_novel39	CA00020903_novel01,CA00020903_R1,CA00020903_novel20,CA00020903_novel24,CA00020903_novel43,CA00020903_novel38,CA00020903_novel13,CA00020903_novel26,CA00020903_novel46,CA00020903_novel44,CA00020903_novel42,CA00020903_novel18,CA00020903_novel14,CA00020903_novel40,CA00020903_novel07,CA00020903_novel08,CA00020903_novel49,CA00020903_novel45,CA00020903_novel25,CA00020903_novel30,CA00020903_novel06,CA000…
LG6	CA00020903	-	A3	17299944-17299941	CA00020903_novel10,CA00020903_novel11,CA00020903_novel32	CA00020903_novel01,CA00020903_R1,CA00020903_novel20,CA00020903_novel24,CA00020903_novel43,CA00020903_novel38,CA00020903_novel13,CA00020903_novel26,CA00020903_novel46,CA00020903_novel44,CA00020903_novel42,CA00020903_novel18,CA00020903_novel14,CA00020903_novel39,CA00020903_novel40,CA00020903_novel07,CA00020903_novel08,CA00020903_novel45,CA00020903_novel25,CA00020903_novel30,CA00020903_novel06,CA000…
LG6	CA00020903	-	A3	17301323-17301320	CA00020903_novel30	CA00020903_novel01,CA00020903_R1,CA00020903_novel20,CA00020903_novel38,CA00020903_novel13,CA00020903_novel26,CA00020903_novel42,CA00020903_novel18,CA00020903_novel14,CA00020903_novel39,CA00020903_novel40,CA00020903_novel07,CA00020903_novel08,CA00020903_novel32,CA00020903_novel25,CA00020903_novel19,CA00020903_novel37,CA00020903_novel28,CA00020903_novel09,CA00020903_novel16,CA00020903_novel10,CA000…
LG6	CA00020925	-	A3	16062657-16062539	CA00020925_novel02	CA00020925_R1,CA00020925_novel02
LG21	CA00020943	-	A3	17925791-17925334	CA00020943_novel02,CA00020943_R1	CA00020943_novel08,CA00020943_novel01,CA00020943_R1,CA00020943_novel02
LG21	CA00020943	-	A3	17934166-17934147	CA00020943_novel01,CA00020943_novel02,CA00020943_R1,CA00020943_novel04	CA00020943_novel08,CA00020943_R1,CA00020943_novel04,CA00020943_novel02,CA00020943_novel01
LG21	CA00020943	-	A3	17936703-17936682	CA00020943_novel01,CA00020943_novel02	CA00020943_R1,CA00020943_novel02,CA00020943_novel01
LG21	CA00020953	+	A3	18320333-18320336	CA00020953_novel03	CA00020953_R1,CA00020953_novel01,CA00020953_novel03
LG21	CA00020954	+	A3	18325075-18325121	CA00020954_novel02	CA00020954_novel01,CA00020954_novel02
LG21	CA00020962	+	A3	18416358-18416385	CA00020962_novel02,CA00020962_novel05	CA00020962_novel01,CA00020962_novel04,CA00020962_novel02,CA00020962_novel05
LG21	CA00020962	+	A3	18416358-18416388	CA00020962_novel03	CA00020962_novel01,CA00020962_novel04,CA00020962_novel03
LG21	CA00020962	+	A3	18416385-18416388	CA00020962_novel03	CA00020962_novel02,CA00020962_novel05,CA00020962_novel03
LG21	CA00020974	+	A3	18799819-18799845	CA00020974_novel02	CA00020974_R1,CA00020974_novel03,CA00020974_novel07,CA00020974_novel02
LG21	CA00020987	-	A3	19021629-19021548	CA00020987_R1	CA00020987_novel04,CA00020987_novel02,CA00020987_novel01,CA00020987_novel03,CA00020987_R1
LG21	CA00020991	-	A3	19086988-19086985	CA00020991_R1	CA00020991_novel01,CA00020991_novel02,CA00020991_R1
LG23	CA00021034	+	A3	1712626-1712665	CA00021034_R1	CA00021034_novel02,CA00021034_R1
LG23	CA00021037	+	A3	1837146-1837149	CA00021037_novel01	CA00021037_R1,CA00021037_novel02,CA00021037_novel01
LG23	CA00021042	+	A3	1962302-1962566	CA00021042_novel06,CA00021042_novel04	CA00021042_novel03,CA00021042_R1,CA00021042_novel05,CA00021042_novel04,CA00021042_novel06
LG23	CA00021042	+	A3	1964882-1964885	CA00021042_novel06,CA00021042_novel05,CA00021042_novel03	CA00021042_novel04,CA00021042_novel03,CA00021042_novel05,CA00021042_novel06
LG23	CA00021044	+	A3	2002956-2006307	CA00021044_R1	CA00021044_novel01,CA00021044_R1
LG23	CA00021045	+	A3	2015148-2015167	CA00021045_R1	CA00021045_novel05,CA00021045_novel02,CA00021045_novel04,CA00021045_novel03,CA00021045_novel07,CA00021045_R1
LG23	CA00021083	+	A3	3332137-3332143	CA00021083_R1	CA00021083_novel01,CA00021083_novel03,CA00021083_novel04,CA00021083_R1
LG27	CA00021095	-	A3	11394109-11394086	CA00021095_novel03,CA00021095_novel06,CA00021095_novel04,CA00021095_novel05	CA00021095_R1,CA00021095_novel04,CA00021095_novel05,CA00021095_novel03,CA00021095_novel06
LG27	CA00021107	+	A3	11253692-11253785	CA00021107_novel02,CA00021107_novel01	CA00021107_R1,CA00021107_novel01,CA00021107_novel02
LG27	CA00021113	-	A3	11176703-11176094	CA00021113_R1	CA00021113_novel03,CA00021113_R1
LG27	CA00021154	+	A3	10644949-10644986	CA00021154_novel02,CA00021154_novel01	CA00021154_R1,CA00021154_novel01,CA00021154_novel02
LG17	CA00021194	-	A3	9964999-9964954	CA00021194_novel01	CA00021194_R1,CA00021194_novel01
LG17	CA00021195	+	A3	9954499-9954505	CA00021195_novel01	CA00021195_R1,CA00021195_novel01
LG17	CA00021202	-	A3	9780017-9780014	CA00021202_novel01	CA00021202_R1,CA00021202_novel01
LG17	CA00021209	-	A3	9626358-9626307	CA00021209_R1	CA00021209_novel01,CA00021209_R1
LG17	CA00021223	-	A3	9396979-9396967	CA00021223_R1	CA00021223_novel02,CA00021223_R1
LG17	CA00021242	+	A3	9016169-9016172	CA00021242_novel13	CA00021242_novel01,CA00021242_novel04,CA00021242_novel05,CA00021242_R1,CA00021242_novel06,CA00021242_novel11,CA00021242_novel12,CA00021242_novel14,CA00021242_novel13
LG5	CA00021249	-	A3	20119139-20119076	CA00021249_novel01	CA00021249_R1,CA00021249_novel01
LG5	CA00021252	+	A3	20086143-20086146	CA00021252_novel01	CA00021252_R1,CA00021252_novel03,CA00021252_novel01
LG5	CA00021282	-	A3	19607546-19606841	CA00021282_R1	CA00021282_novel01,CA00021282_R1
LG5	CA00021284	+	A3	19601332-19601335	CA00021284_novel06,CA00021284_novel02	CA00021284_novel08,CA00021284_novel10,CA00021284_novel12,CA00021284_novel02,CA00021284_novel06
LG5	CA00021303	+	A3	19288390-19288454	CA00021303_novel02	CA00021303_novel03,CA00021303_novel04,CA00021303_R1,CA00021303_novel05,CA00021303_novel02
LG5	CA00021314	+	A3	19034220-19034268	CA00021314_novel05,CA00021314_novel01	CA00021314_R1,CA00021314_novel01,CA00021314_novel05
LG47	CA00021336	-	A3	8512281-8512265	CA00021336_novel02	CA00021336_novel19,CA00021336_novel10,CA00021336_novel16,CA00021336_novel05,CA00021336_novel07,CA00021336_novel06,CA00021336_novel08,CA00021336_novel12,CA00021336_novel04,CA00021336_novel03,CA00021336_novel15,CA00021336_novel14,CA00021336_R1,CA00021336_novel02
LG47	CA00021349	+	A3	8266385-8266388	CA00021349_novel02,CA00021349_R1	CA00021349_novel05,CA00021349_novel06,CA00021349_novel08,CA00021349_novel02,CA00021349_R1
LG47	CA00021352	+	A3	8233529-8233553	CA00021352_novel05	CA00021352_novel01,CA00021352_R1,CA00021352_novel05
LG49	CA00021430	+	A3	12979274-12979280	CA00021430_R1	CA00021430_novel01,CA00021430_R1
LG49	CA00021444	+	A3	12843583-12843589	CA00021444_R1	CA00021444_novel01,CA00021444_novel04,CA00021444_R1
LG49	CA00021445	-	A3	12798008-12798005	CA00021445_R1	CA00021445_novel01,CA00021445_R1
LG49	CA00021453	+	A3	12676283-12676386	CA00021453_novel01	CA00021453_R1,CA00021453_novel01
LG49	CA00021470	+	A3	12526741-12527065	CA00021470_R1	CA00021470_novel01,CA00021470_R1
LG8	CA00021517	+	A3	5710096-5710130	CA00021517_R1,CA00021517_novel01,CA00021517_novel02,CA00021517_novel07,CA00021517_novel06	CA00021517_novel03,CA00021517_novel01,CA00021517_novel02,CA00021517_novel06,CA00021517_novel07,CA00021517_R1
LG34	CA00021573	+	A3	18335918-18335933	CA00021573_R1	CA00021573_novel02,CA00021573_R1
LG34	CA00021582	+	A3	18492474-18492541	CA00021582_novel01	CA00021582_R1,CA00021582_novel01
LG34	CA00021584	+	A3	18518131-18518149	CA00021584_novel02	CA00021584_R1,CA00021584_novel04,CA00021584_novel07,CA00021584_novel02
LG34	CA00021613	-	A3	19258790-19258730	CA00021613_novel04,CA00021613_novel05,CA00021613_novel01	CA00021613_R1,CA00021613_novel05,CA00021613_novel01,CA00021613_novel04
LG34	CA00021614	-	A3	19297737-19297602	CA00021614_novel02	CA00021614_R1,CA00021614_novel02
LG34	CA00021614	-	A3	19322848-19322824	CA00021614_R1	CA00021614_novel02,CA00021614_R1
LG34	CA00021614	-	A3	19333260-19333200	CA00021614_novel02	CA00021614_R1,CA00021614_novel02
LG41	CA00021660	-	A3	22118388-22118382	CA00021660_novel02	CA00021660_R1,CA00021660_novel03,CA00021660_novel04,CA00021660_novel01,CA00021660_novel02
LG41	CA00021724	-	A3	21138062-21138059	CA00021724_R1	CA00021724_novel01,CA00021724_R1
LG18	CA00021763	+	A3	11472402-11472423	CA00021763_R1	CA00021763_novel01,CA00021763_R1
LG18	CA00021769	+	A3	11778972-11778975	CA00021769_novel05	CA00021769_novel01,CA00021769_novel03,CA00021769_novel02,CA00021769_novel05
LG18	CA00021771	+	A3	11821812-11821815	CA00021771_novel03,CA00021771_novel02,CA00021771_novel06,CA00021771_novel04	CA00021771_novel09,CA00021771_novel03,CA00021771_novel02,CA00021771_novel04,CA00021771_novel06
LG18	CA00021771	+	A3	11821812-11821822	CA00021771_novel07,CA00021771_novel01	CA00021771_novel09,CA00021771_novel01,CA00021771_novel07
LG18	CA00021771	+	A3	11821815-11821822	CA00021771_novel01,CA00021771_novel07	CA00021771_novel03,CA00021771_novel02,CA00021771_novel04,CA00021771_novel06,CA00021771_novel01,CA00021771_novel07
LG18	CA00021771	+	A3	11824503-11824509	CA00021771_novel09	CA00021771_novel07,CA00021771_novel09
LG18	CA00021771	+	A3	11824503-11824522	CA00021771_novel03	CA00021771_novel07,CA00021771_novel03
LG18	CA00021771	+	A3	11824509-11824522	CA00021771_novel03	CA00021771_novel09,CA00021771_novel03
LG18	CA00021812	+	A3	13019314-13019755	CA00021812_novel01	CA00021812_R1,CA00021812_novel02,CA00021812_novel01
LG42	CA00021829	+	A3	16898462-16898465	CA00021829_R1,CA00021829_novel02,CA00021829_novel01	CA00021829_novel03,CA00021829_novel04,CA00021829_novel01,CA00021829_R1,CA00021829_novel02
LG42	CA00021830	+	A3	16880515-16880521	CA00021830_R1	CA00021830_novel01,CA00021830_novel02,CA00021830_R1
LG42	CA00021830	+	A3	16888681-16888684	CA00021830_novel01,CA00021830_novel02,CA00021830_R1,CA00021830_novel04	CA00021830_novel06,CA00021830_novel01,CA00021830_novel02,CA00021830_R1,CA00021830_novel04
LG42	CA00021853	+	A3	16504568-16504604	CA00021853_R1	CA00021853_novel01,CA00021853_novel04,CA00021853_R1
LG42	CA00021853	+	A3	16505866-16505896	CA00021853_R1	CA00021853_novel01,CA00021853_novel04,CA00021853_R1
LG42	CA00021855	-	A3	16452395-16452344	CA00021855_novel01	CA00021855_R1,CA00021855_novel01
LG40	CA00021903	-	A3	13429219-13429215	CA00021903_novel01	CA00021903_novel03,CA00021903_novel01
LG40	CA00021903	-	A3	13429244-13429215	CA00021903_novel01	CA00021903_R1,CA00021903_novel01
LG40	CA00021903	-	A3	13429244-13429219	CA00021903_novel03	CA00021903_R1,CA00021903_novel03
LG40	CA00021906	+	A3	13581720-13581861	CA00021906_R1	CA00021906_novel12,CA00021906_R1
LG40	CA00021924	-	A3	14089144-14089129	CA00021924_novel01	CA00021924_R1,CA00021924_novel01
LG26	CA00021964	+	A3	14748710-14748713	CA00021964_novel01	CA00021964_R1,CA00021964_novel01
LG26	CA00021969	+	A3	14625402-14625433	CA00021969_novel02,CA00021969_novel01	CA00021969_R1,CA00021969_novel02,CA00021969_novel01
LG26	CA00021990	+	A3	14210958-14210970	CA00021990_novel02	CA00021990_novel01,CA00021990_novel02
LG26	CA00021990	+	A3	14211424-14211445	CA00021990_novel02,CA00021990_R1,CA00021990_novel01,CA00021990_novel04	CA00021990_novel03,CA00021990_novel04,CA00021990_novel02,CA00021990_novel01,CA00021990_R1
LG26	CA00021990	+	A3	14215679-14216197	CA00021990_R1	CA00021990_novel01,CA00021990_R1
LG26	CA00022007	+	A3	13714294-13714308	CA00022007_R1	CA00022007_novel08,CA00022007_novel07,CA00022007_novel06,CA00022007_novel02,CA00022007_R1
LG26	CA00022009	+	A3	13668637-13668697	CA00022009_R1	CA00022009_novel01,CA00022009_novel04,CA00022009_novel06,CA00022009_R1
LG26	CA00022009	+	A3	13672746-13672749	CA00022009_novel04	CA00022009_R1,CA00022009_novel06,CA00022009_novel09,CA00022009_novel04
LG26	CA00022026	+	A3	13288562-13288592	CA00022026_R1	CA00022026_novel01,CA00022026_R1
LG26	CA00022045	+	A3	12982040-12982118	CA00022045_novel01	CA00022045_R1,CA00022045_novel01
LG12	CA00022061	+	A3	4834230-4834236	CA00022061_novel02	CA00022061_R1,CA00022061_novel02
LG12	CA00022064	-	A3	4906047-4906026	CA00022064_novel09,CA00022064_novel10,CA00022064_novel06	CA00022064_R1,CA00022064_novel07,CA00022064_novel08,CA00022064_novel05,CA00022064_novel10,CA00022064_novel06,CA00022064_novel09
LG12	CA00022067	+	A3	4927976-4928021	CA00022067_novel02,CA00022067_novel03	CA00022067_R1,CA00022067_novel02,CA00022067_novel03
LG12	CA00022078	+	A3	5044890-5044893	CA00022078_novel01	CA00022078_R1,CA00022078_novel01
LG12	CA00022083	+	A3	5151591-5151660	CA00022083_R1	CA00022083_novel02,CA00022083_R1
LG11	CA00022205	+	A3	6324621-6324659	CA00022205_novel01	CA00022205_R1,CA00022205_novel01
LG11	CA00022212	-	A3	6107888-6107885	CA00022212_R1,CA00022212_novel03	CA00022212_novel02,CA00022212_novel01,CA00022212_novel03,CA00022212_R1
LG11	CA00022212	-	A3	6108821-6108772	CA00022212_novel03	CA00022212_novel02,CA00022212_R1,CA00022212_novel01,CA00022212_novel03
LG11	CA00022212	-	A3	6111038-6111025	CA00022212_novel03	CA00022212_novel02,CA00022212_R1,CA00022212_novel01,CA00022212_novel03
LG11	CA00022227	+	A3	5552590-5552602	CA00022227_novel02,CA00022227_R1	CA00022227_novel01,CA00022227_novel02,CA00022227_R1
LG6	CA00022245	+	A3	2175843-2175866	CA00022245_R1,CA00022245_novel01	CA00022245_novel02,CA00022245_novel01,CA00022245_R1
LG6	CA00022245	+	A3	2178941-2179004	CA00022245_R1	CA00022245_novel01,CA00022245_novel02,CA00022245_R1
LG6	CA00022264	-	A3	3328871-3328623	CA00022264_R1	CA00022264_novel01,CA00022264_R1
LG6	CA00022264	-	A3	3330804-3330800	CA00022264_R1,CA00022264_novel01	CA00022264_novel02,CA00022264_novel01,CA00022264_R1
LG6	CA00022264	-	A3	3332337-3332334	CA00022264_novel01,CA00022264_novel02	CA00022264_R1,CA00022264_novel02,CA00022264_novel01
LG6	CA00022282	+	A3	3635376-3635397	CA00022282_R1	CA00022282_novel02,CA00022282_R1
LG6	CA00022286	-	A3	3666065-3666035	CA00022286_R1	CA00022286_novel01,CA00022286_novel02,CA00022286_R1
LG6	CA00022286	-	A3	3667191-3667059	CA00022286_novel02	CA00022286_novel01,CA00022286_novel02
LG6	CA00022290	-	A3	3745972-3745954	CA00022290_R1	CA00022290_novel03,CA00022290_novel01,CA00022290_novel06,CA00022290_novel02,CA00022290_R1
LG13	CA00022319	-	A3	25844261-25844238	CA00022319_novel01	CA00022319_R1,CA00022319_novel01
LG13	CA00022341	-	A3	25368638-25368569	CA00022341_novel01	CA00022341_R1,CA00022341_novel01
LG13	CA00022380	-	A3	24460569-24460533	CA00022380_R1	CA00022380_novel01,CA00022380_novel02,CA00022380_R1
LG26	CA00022435	+	A3	11208159-11208192	CA00022435_novel01	CA00022435_R1,CA00022435_novel01
LG26	CA00022439	+	A3	10821693-10821696	CA00022439_novel02	CA00022439_novel01,CA00022439_novel03,CA00022439_novel04,CA00022439_R1,CA00022439_novel02
LG10	CA00022474	+	A3	14437408-14437796	CA00022474_R1	CA00022474_novel02,CA00022474_R1
LG10	CA00022479	-	A3	14501232-14501202	CA00022479_R1	CA00022479_novel05,CA00022479_novel04,CA00022479_R1
LG10	CA00022479	-	A3	14501884-14501858	CA00022479_novel05,CA00022479_R1	CA00022479_novel04,CA00022479_novel05,CA00022479_R1
LG10	CA00022480	+	A3	14521249-14521384	CA00022480_R1,CA00022480_novel01	CA00022480_novel02,CA00022480_R1,CA00022480_novel01
LG10	CA00022529	+	A3	15375837-15375840	CA00022529_R1	CA00022529_novel01,CA00022529_R1
LG10	CA00022539	+	A3	15480661-15480712	CA00022539_novel01,CA00022539_novel03,CA00022539_R1	CA00022539_novel02,CA00022539_R1,CA00022539_novel01,CA00022539_novel03
LG32	CA00022553	-	A3	21121397-21121394	CA00022553_novel02	CA00022553_R1,CA00022553_novel02
LG32	CA00022579	-	A3	20397927-20397919	CA00022579_novel01	CA00022579_novel02,CA00022579_novel01
LG32	CA00022596	+	A3	19837029-19837062	CA00022596_R1	CA00022596_novel01,CA00022596_novel02,CA00022596_R1
LG32	CA00022598	+	A3	19788548-19788659	CA00022598_R1	CA00022598_novel02,CA00022598_novel04,CA00022598_novel06,CA00022598_novel09,CA00022598_R1
LG1	CA00022648	-	A3	5945289-5945182	CA00022648_novel01	CA00022648_R1,CA00022648_novel01
LG1	CA00022654	-	A3	6107078-6107063	CA00022654_novel01,CA00022654_novel02	CA00022654_R1,CA00022654_novel01,CA00022654_novel02
LG1	CA00022677	-	A3	6507759-6507686	CA00022677_novel02	CA00022677_R1,CA00022677_novel01,CA00022677_novel03,CA00022677_novel02
LG36	CA00022697	-	A3	14455222-14455219	CA00022697_novel01	CA00022697_R1,CA00022697_novel03,CA00022697_novel02,CA00022697_novel01
LG36	CA00022699	+	A3	14430711-14430807	CA00022699_R1	CA00022699_novel01,CA00022699_R1
LG36	CA00022705	-	A3	14389274-14389212	CA00022705_novel01	CA00022705_R1,CA00022705_novel01
LG36	CA00022727	+	A3	13852980-13853018	CA00022727_R1	CA00022727_novel01,CA00022727_R1
LG36	CA00022728	-	A3	13845382-13845370	CA00022728_novel01	CA00022728_R1,CA00022728_novel01
LG36	CA00022739	-	A3	13622128-13622092	CA00022739_novel02	CA00022739_novel01,CA00022739_novel03,CA00022739_novel05,CA00022739_R1,CA00022739_novel04,CA00022739_novel02
LG36	CA00022753	+	A3	13304949-13304971	CA00022753_novel02,CA00022753_novel01,CA00022753_novel04,CA00022753_novel03	CA00022753_R1,CA00022753_novel01,CA00022753_novel02,CA00022753_novel03,CA00022753_novel04
LG36	CA00022756	-	A3	13226830-13224940	CA00022756_novel03,CA00022756_novel01,CA00022756_R1	CA00022756_novel02,CA00022756_novel03,CA00022756_novel01,CA00022756_R1
LG2	CA00022760	-	A3	11837057-11836751	CA00022760_R1,CA00022760_novel01	CA00022760_novel02,CA00022760_novel01,CA00022760_R1
LG2	CA00022787	+	A3	11229900-11229938	CA00022787_novel02	CA00022787_R1,CA00022787_novel02
LG2	CA00022797	-	A3	11033775-11033772	CA00022797_novel06	CA00022797_R1,CA00022797_novel06
LG2	CA00022800	-	A3	10979141-10979102	CA00022800_novel04	CA00022800_novel05,CA00022800_novel11,CA00022800_novel07,CA00022800_novel18,CA00022800_novel12,CA00022800_novel08,CA00022800_novel01,CA00022800_novel02,CA00022800_R1,CA00022800_novel04
LG2	CA00022800	-	A3	10979159-10979102	CA00022800_novel04	CA00022800_novel03,CA00022800_novel04
LG2	CA00022800	-	A3	10979159-10979141	CA00022800_novel11,CA00022800_R1,CA00022800_novel08,CA00022800_novel18,CA00022800_novel12,CA00022800_novel01,CA00022800_novel02,CA00022800_novel05,CA00022800_novel07	CA00022800_novel03,CA00022800_novel05,CA00022800_novel11,CA00022800_novel07,CA00022800_novel18,CA00022800_novel12,CA00022800_novel08,CA00022800_novel01,CA00022800_novel02,CA00022800_R1
LG2	CA00022808	+	A3	10749995-10749998	CA00022808_novel04	CA00022808_novel01,CA00022808_R1,CA00022808_novel04
LG26	CA00022834	-	A3	1012965-1012949	CA00022834_R1	CA00022834_novel01,CA00022834_R1
LG26	CA00022844	-	A3	813034-812956	CA00022844_R1	CA00022844_novel01,CA00022844_novel03,CA00022844_R1
LG26	CA00022845	+	A3	804229-804232	CA00022845_novel03	CA00022845_R1,CA00022845_novel05,CA00022845_novel03
LG26	CA00022861	-	A3	475101-475040	CA00022861_novel02	CA00022861_novel01,CA00022861_novel02
LG20	CA00022913	+	A3	12444526-12444586	CA00022913_novel01,CA00022913_novel02,CA00022913_novel03	CA00022913_R1,CA00022913_novel01,CA00022913_novel02,CA00022913_novel03
LG20	CA00022934	-	A3	12127447-12127405	CA00022934_R1	CA00022934_novel01,CA00022934_R1
LG2	CA00023008	+	A3	16337293-16337326	CA00023008_novel02	CA00023008_novel01,CA00023008_R1,CA00023008_novel04,CA00023008_novel06,CA00023008_novel02
LG2	CA00023023	+	A3	16164063-16164078	CA00023023_R1,CA00023023_novel01	CA00023023_novel02,CA00023023_R1,CA00023023_novel01
LG36	CA00023060	+	A3	5513912-5513990	CA00023060_R1	CA00023060_novel01,CA00023060_R1
LG36	CA00023096	-	A3	5968429-5968426	CA00023096_R1	CA00023096_novel03,CA00023096_novel05,CA00023096_R1
LG36	CA00023096	-	A3	5968429-5968426	CA00023096_novel02	CA00023096_novel01,CA00023096_novel04,CA00023096_novel02
LG36	CA00023101	-	A3	6235290-6235264	CA00023101_novel02,CA00023101_R1,CA00023101_novel04	CA00023101_novel03,CA00023101_novel04,CA00023101_novel02,CA00023101_R1
LG31	CA00023119	+	A3	1180045-1180108	CA00023119_R1	CA00023119_novel03,CA00023119_novel04,CA00023119_novel02,CA00023119_novel01,CA00023119_R1
LG31	CA00023119	+	A3	1187999-1188023	CA00023119_R1,CA00023119_novel01,CA00023119_novel04	CA00023119_novel02,CA00023119_R1,CA00023119_novel04,CA00023119_novel01
LG31	CA00023129	-	A3	1357795-1357780	CA00023129_novel01	CA00023129_R1,CA00023129_novel01
LG31	CA00023132	-	A3	1388516-1388447	CA00023132_R1	CA00023132_novel01,CA00023132_novel04,CA00023132_novel06,CA00023132_R1
LG31	CA00023132	-	A3	1394907-1394862	CA00023132_novel01	CA00023132_novel04,CA00023132_novel01
LG17	CA00023145	-	A3	8204902-8204899	CA00023145_novel02	CA00023145_R1,CA00023145_novel05,CA00023145_novel03,CA00023145_novel01,CA00023145_novel02
LG17	CA00023145	-	A3	8206097-8206073	CA00023145_novel02,CA00023145_novel04,CA00023145_novel05,CA00023145_R1	CA00023145_novel03,CA00023145_novel01,CA00023145_R1,CA00023145_novel05,CA00023145_novel02,CA00023145_novel04
LG17	CA00023158	+	A3	8525102-8525123	CA00023158_novel04	CA00023158_novel01,CA00023158_novel04
LG17	CA00023158	+	A3	8525102-8525185	CA00023158_novel02	CA00023158_novel01,CA00023158_novel02
LG17	CA00023158	+	A3	8525102-8525201	CA00023158_novel03	CA00023158_novel01,CA00023158_novel03
LG17	CA00023158	+	A3	8525123-8525185	CA00023158_novel02	CA00023158_novel04,CA00023158_novel02
LG17	CA00023158	+	A3	8525123-8525201	CA00023158_novel03	CA00023158_novel04,CA00023158_novel03
LG17	CA00023158	+	A3	8525185-8525201	CA00023158_novel03	CA00023158_novel02,CA00023158_novel03
LG17	CA00023172	-	A3	8864379-8864376	CA00023172_novel01	CA00023172_R1,CA00023172_novel01
LG14	CA00023179	+	A3	13880206-13880529	CA00023179_R1,CA00023179_novel02	CA00023179_novel01,CA00023179_R1,CA00023179_novel02
LG14	CA00023220	+	A3	14480876-14480961	CA00023220_R1,CA00023220_novel02,CA00023220_novel06,CA00023220_novel04	CA00023220_novel01,CA00023220_R1,CA00023220_novel04,CA00023220_novel02,CA00023220_novel06
LG14	CA00023220	+	A3	14484219-14484222	CA00023220_R1,CA00023220_novel01,CA00023220_novel06	CA00023220_novel04,CA00023220_novel02,CA00023220_novel01,CA00023220_R1,CA00023220_novel06
LG14	CA00023226	-	A3	14555752-14555733	CA00023226_novel01,CA00023226_novel02	CA00023226_novel03,CA00023226_novel02,CA00023226_novel01
LG14	CA00023242	-	A3	15254791-15254728	CA00023242_R1	CA00023242_novel02,CA00023242_R1
LG14	CA00023253	+	A3	15481352-15481386	CA00023253_novel01	CA00023253_R1,CA00023253_novel01
LG14	CA00023262	+	A3	15576055-15576058	CA00023262_novel02	CA00023262_R1,CA00023262_novel02
tig00216332_arrow	CA00023294	-	A3	487497-487494	CA00023294_R1	CA00023294_novel07,CA00023294_novel01,CA00023294_novel14,CA00023294_novel15,CA00023294_novel12,CA00023294_novel04,CA00023294_novel16,CA00023294_R1
LG1	CA00023362	-	A3	15943011-15943008	CA00023362_novel15,CA00023362_R1	CA00023362_novel04,CA00023362_novel15,CA00023362_R1
LG1	CA00023374	+	A3	16235210-16235258	CA00023374_novel03	CA00023374_R1,CA00023374_novel03
tig00214021_arrow	CA00023444	-	A3	467197-467180	CA00023444_novel02,CA00023444_novel03,CA00023444_novel01	CA00023444_R1,CA00023444_novel03,CA00023444_novel01,CA00023444_novel02
tig00214021_arrow	CA00023444	-	A3	467435-467412	CA00023444_R1	CA00023444_novel03,CA00023444_novel01,CA00023444_novel02,CA00023444_R1
tig00214021_arrow	CA00023453	+	A3	669301-669304	CA00023453_novel03	CA00023453_novel01,CA00023453_R1,CA00023453_novel03
LG32	CA00023516	+	A3	9849431-9849437	CA00023516_R1	CA00023516_novel02,CA00023516_R1
LG32	CA00023552	+	A3	8857583-8857586	CA00023552_novel08	CA00023552_novel05,CA00023552_novel10,CA00023552_novel08
LG32	CA00023552	+	A3	8857583-8857586	CA00023552_R1	CA00023552_novel02,CA00023552_novel01,CA00023552_novel09,CA00023552_R1
LG10	CA00023580	-	A3	6727575-6727572	CA00023580_novel01	CA00023580_R1,CA00023580_novel01
LG10	CA00023582	-	A3	6741913-6741659	CA00023582_R1	CA00023582_novel01,CA00023582_R1
LG2	CA00023640	-	A3	26654697-26654676	CA00023640_novel02	CA00023640_novel01,CA00023640_R1,CA00023640_novel02
LG2	CA00023689	+	A3	25809286-25809296	CA00023689_R1,CA00023689_novel01,CA00023689_novel02	CA00023689_novel03,CA00023689_novel02,CA00023689_novel01,CA00023689_R1
LG29	CA00023735	+	A3	19528861-19528873	CA00023735_novel02	CA00023735_novel01,CA00023735_R1,CA00023735_novel02
LG29	CA00023739	-	A3	19507008-19506992	CA00023739_novel01	CA00023739_novel02,CA00023739_R1,CA00023739_novel01
LG29	CA00023741	-	A3	19481442-19481433	CA00023741_R1	CA00023741_novel01,CA00023741_R1
LG29	CA00023761	+	A3	19281029-19281047	CA00023761_R1	CA00023761_novel01,CA00023761_novel02,CA00023761_novel03,CA00023761_novel04,CA00023761_R1
LG46	CA00023808	-	A3	9587356-9587335	CA00023808_novel01,CA00023808_novel04	CA00023808_R1,CA00023808_novel01,CA00023808_novel04
LG46	CA00023814	+	A3	9879036-9879039	CA00023814_novel05,CA00023814_novel04,CA00023814_novel01,CA00023814_novel03	CA00023814_R1,CA00023814_novel02,CA00023814_novel01,CA00023814_novel03,CA00023814_novel04,CA00023814_novel05
LG10	CA00023890	+	A3	13896402-13896414	CA00023890_R1	CA00023890_novel01,CA00023890_R1
LG10	CA00023900	-	A3	13991022-13990949	CA00023900_novel03	CA00023900_R1,CA00023900_novel03
LG47	CA00023948	-	A3	9367290-9367250	CA00023948_novel02,CA00023948_novel01,CA00023948_novel07,CA00023948_novel05	CA00023948_R1,CA00023948_novel01,CA00023948_novel07,CA00023948_novel05,CA00023948_novel02
LG47	CA00023998	-	A3	10087134-10087115	CA00023998_novel05,CA00023998_R1	CA00023998_novel03,CA00023998_novel05,CA00023998_R1
LG47	CA00024003	-	A3	10143335-10143317	CA00024003_R1	CA00024003_novel01,CA00024003_novel03,CA00024003_R1
LG12	CA00024053	+	A3	9762454-9762457	CA00024053_novel01	CA00024053_R1,CA00024053_novel01
LG12	CA00024060	+	A3	9840248-9840257	CA00024060_novel01,CA00024060_novel03,CA00024060_novel02,CA00024060_novel04,CA00024060_R1	CA00024060_novel07,CA00024060_R1,CA00024060_novel01,CA00024060_novel02,CA00024060_novel03,CA00024060_novel04
LG12	CA00024060	+	A3	9843629-9843689	CA00024060_novel04	CA00024060_novel01,CA00024060_novel02,CA00024060_novel03,CA00024060_novel07,CA00024060_novel10,CA00024060_novel04
LG12	CA00024061	-	A3	9848602-9848575	CA00024061_R1	CA00024061_novel01,CA00024061_R1
LG12	CA00024063	+	A3	9875183-9875207	CA00024063_R1	CA00024063_novel02,CA00024063_novel03,CA00024063_novel01,CA00024063_novel10,CA00024063_R1
LG12	CA00024063	+	A3	9884468-9884471	CA00024063_novel10	CA00024063_novel02,CA00024063_novel03,CA00024063_novel01,CA00024063_novel10
LG12	CA00024063	+	A3	9884468-9884607	CA00024063_R1	CA00024063_novel02,CA00024063_novel03,CA00024063_novel01,CA00024063_R1
LG12	CA00024063	+	A3	9884471-9884607	CA00024063_R1	CA00024063_novel10,CA00024063_R1
LG12	CA00024069	+	A3	9986750-9986766	CA00024069_novel04,CA00024069_R1,CA00024069_novel01	CA00024069_novel03,CA00024069_R1,CA00024069_novel01,CA00024069_novel04
LG12	CA00024076	+	A3	10102936-10102951	CA00024076_R1	CA00024076_novel01,CA00024076_R1
LG12	CA00024081	-	A3	10170644-10170592	CA00024081_R1	CA00024081_novel02,CA00024081_R1
LG12	CA00024082	-	A3	10179854-10179818	CA00024082_novel01	CA00024082_R1,CA00024082_novel01
LG30	CA00024102	+	A3	15609005-15609029	CA00024102_novel06	CA00024102_novel01,CA00024102_novel02,CA00024102_R1,CA00024102_novel06
LG30	CA00024102	+	A3	15609579-15609600	CA00024102_novel02	CA00024102_novel01,CA00024102_R1,CA00024102_novel06,CA00024102_novel02
LG30	CA00024135	-	A3	15157072-15157062	CA00024135_novel07	CA00024135_novel03,CA00024135_novel05,CA00024135_novel01,CA00024135_R1,CA00024135_novel07
LG30	CA00024141	+	A3	15037748-15037751	CA00024141_R1	CA00024141_novel01,CA00024141_R1
LG35	CA00024166	-	A3	9960490-9960487	CA00024166_novel01	CA00024166_R1,CA00024166_novel01
LG35	CA00024176	+	A3	9828326-9828353	CA00024176_R1	CA00024176_novel01,CA00024176_novel02,CA00024176_novel04,CA00024176_novel05,CA00024176_novel06,CA00024176_R1
LG35	CA00024193	+	A3	9687177-9687189	CA00024193_R1	CA00024193_novel01,CA00024193_R1
LG35	CA00024206	-	A3	9276686-9276521	CA00024206_novel01,CA00024206_novel06	CA00024206_R1,CA00024206_novel01,CA00024206_novel06
LG35	CA00024206	-	A3	9278580-9278577	CA00024206_novel01,CA00024206_novel06	CA00024206_R1,CA00024206_novel01,CA00024206_novel06
LG34	CA00024235	-	A3	22243567-22243468	CA00024235_novel08	CA00024235_novel03,CA00024235_novel08
LG34	CA00024235	-	A3	22243567-22243468	CA00024235_novel05,CA00024235_novel04,CA00024235_novel11	CA00024235_novel13,CA00024235_novel01,CA00024235_novel14,CA00024235_R1,CA00024235_novel04,CA00024235_novel05,CA00024235_novel11
LG34	CA00024236	+	A3	22186064-22186103	CA00024236_novel01	CA00024236_R1,CA00024236_novel01
LG34	CA00024250	+	A3	21774690-21774708	CA00024250_R1	CA00024250_novel02,CA00024250_R1
LG34	CA00024254	-	A3	21717054-21717050	CA00024254_novel03	CA00024254_novel11,CA00024254_novel02,CA00024254_novel05,CA00024254_novel08,CA00024254_novel01,CA00024254_novel10,CA00024254_novel03
LG34	CA00024254	-	A3	21717273-21717255	CA00024254_novel01	CA00024254_novel11,CA00024254_novel02,CA00024254_novel05,CA00024254_novel08,CA00024254_novel10,CA00024254_novel01
LG34	CA00024254	-	A3	21717285-21717255	CA00024254_novel01	CA00024254_novel03,CA00024254_novel01
LG34	CA00024254	-	A3	21717285-21717273	CA00024254_novel02,CA00024254_novel10,CA00024254_novel08,CA00024254_novel05,CA00024254_novel11	CA00024254_novel03,CA00024254_novel11,CA00024254_novel02,CA00024254_novel05,CA00024254_novel08,CA00024254_novel10
LG3	CA00024291	-	A3	22313171-22313156	CA00024291_R1,CA00024291_novel03	CA00024291_novel02,CA00024291_R1,CA00024291_novel03
LG3	CA00024335	+	A3	21750877-21750879	CA00024335_R1	CA00024335_novel01,CA00024335_R1
LG21	CA00024464	+	A3	20505507-20505510	CA00024464_novel09,CA00024464_novel02,CA00024464_R1	CA00024464_novel03,CA00024464_novel02,CA00024464_R1,CA00024464_novel09
LG21	CA00024478	-	A3	19938930-19938888	CA00024478_R1	CA00024478_novel03,CA00024478_novel01,CA00024478_R1
LG21	CA00024487	-	A3	19773330-19773297	CA00024487_R1	CA00024487_novel02,CA00024487_R1
LG21	CA00024494	-	A3	19674427-19672696	CA00024494_R1	CA00024494_novel02,CA00024494_R1
LG28	CA00024508	+	A3	20731589-20731592	CA00024508_novel02	CA00024508_novel01,CA00024508_R1,CA00024508_novel05,CA00024508_novel03,CA00024508_novel06,CA00024508_novel02
LG28	CA00024508	+	A3	20732503-20732520	CA00024508_novel06,CA00024508_novel02,CA00024508_novel03,CA00024508_novel01,CA00024508_R1	CA00024508_novel05,CA00024508_novel01,CA00024508_R1,CA00024508_novel02,CA00024508_novel03,CA00024508_novel06
LG28	CA00024508	+	A3	20735907-20735913	CA00024508_novel03,CA00024508_novel01	CA00024508_R1,CA00024508_novel02,CA00024508_novel05,CA00024508_novel06,CA00024508_novel01,CA00024508_novel03
LG28	CA00024532	-	A3	20016450-20016447	CA00024532_novel01	CA00024532_R1,CA00024532_novel01
LG28	CA00024545	+	A3	19615784-19615789	CA00024545_novel06	CA00024545_novel02,CA00024545_R1,CA00024545_novel04,CA00024545_novel05,CA00024545_novel06
LG15	CA00024637	+	A3	17971593-17971670	CA00024637_R1	CA00024637_novel01,CA00024637_R1
LG9	CA00024702	+	A3	24565940-24566006	CA00024702_novel01	CA00024702_R1,CA00024702_novel01
LG9	CA00024702	+	A3	24569642-24569777	CA00024702_R1	CA00024702_novel01,CA00024702_R1
LG32	CA00024745	-	A3	33216650-33216624	CA00024745_novel02	CA00024745_novel01,CA00024745_R1,CA00024745_novel04,CA00024745_novel03,CA00024745_novel02
LG32	CA00024755	+	A3	33365680-33365713	CA00024755_novel02,CA00024755_novel03	CA00024755_R1,CA00024755_novel02,CA00024755_novel03
LG32	CA00024755	+	A3	33367026-33367051	CA00024755_R1	CA00024755_novel02,CA00024755_novel03,CA00024755_R1
LG32	CA00024760	-	A3	33406660-33406636	CA00024760_novel04	CA00024760_R1,CA00024760_novel03,CA00024760_novel02,CA00024760_novel04
LG32	CA00024760	-	A3	33407880-33407860	CA00024760_R1,CA00024760_novel05,CA00024760_novel04,CA00024760_novel02	CA00024760_novel03,CA00024760_R1,CA00024760_novel05,CA00024760_novel02,CA00024760_novel04
LG32	CA00024760	-	A3	33409507-33409456	CA00024760_novel03	CA00024760_R1,CA00024760_novel05,CA00024760_novel02,CA00024760_novel04,CA00024760_novel03
LG32	CA00024792	+	A3	33863908-33863968	CA00024792_novel02	CA00024792_R1,CA00024792_novel02
LG32	CA00024792	+	A3	33865054-33865105	CA00024792_novel02	CA00024792_R1,CA00024792_novel02
LG32	CA00024793	+	A3	33870156-33870219	CA00024793_R1	CA00024793_novel02,CA00024793_novel03,CA00024793_novel04,CA00024793_R1
LG39	CA00024812	-	A3	12524930-12524927	CA00024812_novel08	CA00024812_novel02,CA00024812_novel01,CA00024812_R1,CA00024812_novel08
LG39	CA00024820	+	A3	12450977-12451690	CA00024820_novel03,CA00024820_novel02	CA00024820_novel04,CA00024820_novel02,CA00024820_novel03
LG39	CA00024820	+	A3	12450977-12451805	CA00024820_novel01,CA00024820_R1	CA00024820_novel04,CA00024820_R1,CA00024820_novel01
LG39	CA00024820	+	A3	12452413-12452590	CA00024820_novel01,CA00024820_novel02	CA00024820_R1,CA00024820_novel01,CA00024820_novel02
LG39	CA00024822	-	A3	12434750-12434738	CA00024822_novel02,CA00024822_novel01,CA00024822_R1	CA00024822_novel03,CA00024822_novel01,CA00024822_R1,CA00024822_novel02
LG39	CA00024838	-	A3	12140825-12140490	CA00024838_R1	CA00024838_novel03,CA00024838_R1
LG39	CA00024841	+	A3	12101010-12101043	CA00024841_novel03,CA00024841_novel01	CA00024841_novel02,CA00024841_novel03,CA00024841_novel01
tig00215808_arrow	CA00024889	+	A3	87654-87666	CA00024889_R1	CA00024889_novel01,CA00024889_novel02,CA00024889_novel03,CA00024889_novel05,CA00024889_novel06,CA00024889_R1
tig00215808_arrow	CA00024911	+	A3	289856-289862	CA00024911_R1	CA00024911_novel02,CA00024911_R1
tig00215808_arrow	CA00024912	+	A3	306528-306570	CA00024912_novel03	CA00024912_R1,CA00024912_novel03
tig00215808_arrow	CA00024916	+	A3	346922-346942	CA00024916_novel01,CA00024916_novel04	CA00024916_novel02,CA00024916_R1,CA00024916_novel05,CA00024916_novel01,CA00024916_novel04
tig00215808_arrow	CA00024916	+	A3	351212-351230	CA00024916_R1	CA00024916_novel02,CA00024916_novel01,CA00024916_novel05,CA00024916_novel06,CA00024916_R1
tig00215808_arrow	CA00024923	-	A3	444957-444954	CA00024923_novel02	CA00024923_R1,CA00024923_novel02
LG38	CA00024964	-	A3	22171418-22171401	CA00024964_novel12,CA00024964_novel06,CA00024964_novel08,CA00024964_R1	CA00024964_novel02,CA00024964_novel12,CA00024964_novel06,CA00024964_novel08,CA00024964_R1
LG38	CA00025025	+	A3	21126026-21126056	CA00025025_novel02,CA00025025_novel01	CA00025025_R1,CA00025025_novel01,CA00025025_novel02
LG38	CA00025025	+	A3	21130524-21130527	CA00025025_novel02	CA00025025_R1,CA00025025_novel02
LG45	CA00025049	+	A3	3692810-3692813	CA00025049_novel01	CA00025049_R1,CA00025049_novel01
LG45	CA00025058	+	A3	3804783-3804788	CA00025058_R1	CA00025058_novel03,CA00025058_novel04,CA00025058_R1
LG45	CA00025058	+	A3	3809073-3809085	CA00025058_novel03,CA00025058_novel04	CA00025058_R1,CA00025058_novel03,CA00025058_novel04
LG45	CA00025059	-	A3	3822670-3822639	CA00025059_novel01	CA00025059_R1,CA00025059_novel01
LG45	CA00025065	-	A3	3862338-3862313	CA00025065_novel01	CA00025065_R1,CA00025065_novel01
LG45	CA00025065	-	A3	3863994-3863940	CA00025065_novel01	CA00025065_R1,CA00025065_novel01
LG45	CA00025065	-	A3	3864784-3864745	CA00025065_R1	CA00025065_novel01,CA00025065_R1
LG45	CA00025074	+	A3	4006526-4006582	CA00025074_novel01	CA00025074_R1,CA00025074_novel01
LG32	CA00025113	-	A3	27229170-27229074	CA00025113_novel02	CA00025113_R1,CA00025113_novel02
LG32	CA00025120	+	A3	27000309-27000314	CA00025120_novel01	CA00025120_R1,CA00025120_novel01
LG50	CA00025188	-	A3	17167490-17167475	CA00025188_novel01	CA00025188_R1,CA00025188_novel01
LG50	CA00025188	-	A3	17171363-17171306	CA00025188_R1	CA00025188_novel01,CA00025188_R1
LG50	CA00025194	-	A3	17144573-17144570	CA00025194_novel03	CA00025194_R1,CA00025194_novel02,CA00025194_novel04,CA00025194_novel07,CA00025194_novel05,CA00025194_novel03
LG50	CA00025201	+	A3	17038880-17038956	CA00025201_novel03	CA00025201_novel04,CA00025201_novel03
LG45	CA00025248	+	A3	6237749-6237767	CA00025248_novel02	CA00025248_R1,CA00025248_novel04,CA00025248_novel01,CA00025248_novel05,CA00025248_novel06,CA00025248_novel02
LG45	CA00025249	+	A3	6218697-6218746	CA00025249_novel03,CA00025249_novel01	CA00025249_R1,CA00025249_novel01,CA00025249_novel03
LG45	CA00025273	-	A3	5046404-5046392	CA00025273_novel02	CA00025273_novel01,CA00025273_novel02
LG45	CA00025276	+	A3	4983695-4983722	CA00025276_R1	CA00025276_novel01,CA00025276_R1
LG45	CA00025290	+	A3	14972494-14972599	CA00025290_R1	CA00025290_novel01,CA00025290_novel02,CA00025290_R1
LG45	CA00025290	+	A3	14975808-14975811	CA00025290_R1,CA00025290_novel04	CA00025290_novel01,CA00025290_R1,CA00025290_novel04
LG29	CA00025319	-	A3	15397153-15397151	CA00025319_novel01	CA00025319_R1,CA00025319_novel01
LG29	CA00025319	-	A3	15402394-15402388	CA00025319_novel01	CA00025319_R1,CA00025319_novel01
LG29	CA00025319	-	A3	15412415-15412412	CA00025319_novel01	CA00025319_R1,CA00025319_novel01
LG29	CA00025323	-	A3	15589162-15588197	CA00025323_R1	CA00025323_novel05,CA00025323_novel06,CA00025323_R1
LG29	CA00025328	-	A3	15667823-15667773	CA00025328_novel02	CA00025328_R1,CA00025328_novel03,CA00025328_novel02
LG27	CA00025390	-	A3	16875373-16875318	CA00025390_R1,CA00025390_novel01	CA00025390_novel02,CA00025390_R1,CA00025390_novel01
LG27	CA00025405	+	A3	17052546-17052570	CA00025405_novel01	CA00025405_novel02,CA00025405_novel01
LG27	CA00025413	+	A3	17203336-17203338	CA00025413_novel01	CA00025413_R1,CA00025413_novel01
LG27	CA00025436	+	A3	17585366-17585410	CA00025436_novel01,CA00025436_R1	CA00025436_novel02,CA00025436_novel01,CA00025436_R1
LG27	CA00025436	+	A3	17586728-17586735	CA00025436_R1	CA00025436_novel02,CA00025436_novel01,CA00025436_R1
tig00216437_arrow	CA00025477	+	A3	840633-840636	CA00025477_novel11	CA00025477_novel01,CA00025477_novel02,CA00025477_novel03,CA00025477_novel04,CA00025477_novel07,CA00025477_R1,CA00025477_novel10,CA00025477_novel13,CA00025477_novel14,CA00025477_novel11
tig00216437_arrow	CA00025487	-	A3	1012330-1012300	CA00025487_novel01	CA00025487_R1,CA00025487_novel01
tig00216437_arrow	CA00025488	+	A3	1031742-1031745	CA00025488_R1	CA00025488_novel01,CA00025488_R1
LG27	CA00025502	+	A3	6364614-6364653	CA00025502_R1	CA00025502_novel01,CA00025502_R1
LG27	CA00025514	+	A3	6579471-6579486	CA00025514_novel02,CA00025514_novel01	CA00025514_R1,CA00025514_novel01,CA00025514_novel02
LG27	CA00025514	+	A3	6589597-6589600	CA00025514_novel02,CA00025514_R1	CA00025514_novel01,CA00025514_novel02,CA00025514_R1
LG27	CA00025514	+	A3	6593827-6593830	CA00025514_novel02,CA00025514_R1	CA00025514_novel01,CA00025514_novel02,CA00025514_R1
LG27	CA00025514	+	A3	6594005-6594027	CA00025514_novel02	CA00025514_novel01,CA00025514_R1,CA00025514_novel02
LG27	CA00025549	+	A3	7087292-7087304	CA00025549_novel01,CA00025549_R1	CA00025549_novel02,CA00025549_R1,CA00025549_novel01
LG27	CA00025549	+	A3	7089592-7089595	CA00025549_novel02,CA00025549_novel04,CA00025549_R1	CA00025549_novel01,CA00025549_R1,CA00025549_novel02,CA00025549_novel04
LG46	CA00025612	-	A3	8305172-8305169	CA00025612_R1,CA00025612_novel01	CA00025612_novel02,CA00025612_novel01,CA00025612_R1
tig00020493_arrow	CA00025660	-	A3	210365-210353	CA00025660_novel19,CA00025660_novel14	CA00025660_R1,CA00025660_novel01,CA00025660_novel22,CA00025660_novel02,CA00025660_novel10,CA00025660_novel03,CA00025660_novel04,CA00025660_novel06,CA00025660_novel09,CA00025660_novel08,CA00025660_novel12,CA00025660_novel07,CA00025660_novel19,CA00025660_novel14
tig00020493_arrow	CA00025660	-	A3	214985-214955	CA00025660_novel08,CA00025660_novel09,CA00025660_novel03,CA00025660_novel01,CA00025660_novel02,CA00025660_novel14,CA00025660_novel04,CA00025660_novel12,CA00025660_novel06,CA00025660_novel10,CA00025660_novel07	CA00025660_R1,CA00025660_novel01,CA00025660_novel02,CA00025660_novel10,CA00025660_novel03,CA00025660_novel04,CA00025660_novel06,CA00025660_novel09,CA00025660_novel08,CA00025660_novel14,CA00025660_novel12,CA00025660_novel07
tig00020493_arrow	CA00025680	+	A3	547559-547580	CA00025680_novel02	CA00025680_R1,CA00025680_novel01,CA00025680_novel03,CA00025680_novel02
tig00020493_arrow	CA00025685	+	A3	631518-631522	CA00025685_novel15	CA00025685_novel03,CA00025685_novel05,CA00025685_novel04,CA00025685_novel01,CA00025685_novel06,CA00025685_R1,CA00025685_novel02,CA00025685_novel11,CA00025685_novel13,CA00025685_novel08,CA00025685_novel14,CA00025685_novel17,CA00025685_novel15
tig00020493_arrow	CA00025685	+	A3	637120-637127	CA00025685_novel14,CA00025685_novel04,CA00025685_novel22,CA00025685_novel25,CA00025685_novel11,CA00025685_novel27,CA00025685_novel03,CA00025685_novel02,CA00025685_novel01,CA00025685_novel06,CA00025685_R1	CA00025685_novel08,CA00025685_novel15,CA00025685_novel03,CA00025685_novel04,CA00025685_novel01,CA00025685_novel06,CA00025685_R1,CA00025685_novel02,CA00025685_novel11,CA00025685_novel14,CA00025685_novel22,CA00025685_novel25,CA00025685_novel27
tig00020493_arrow	CA00025685	+	A3	637681-637685	CA00025685_novel14,CA00025685_novel08	CA00025685_novel03,CA00025685_novel04,CA00025685_novel01,CA00025685_novel06,CA00025685_R1,CA00025685_novel02,CA00025685_novel11,CA00025685_novel15,CA00025685_novel22,CA00025685_novel25,CA00025685_novel27,CA00025685_novel30,CA00025685_novel08,CA00025685_novel14
tig00020493_arrow	CA00025691	+	A3	719498-719501	CA00025691_novel01	CA00025691_R1,CA00025691_novel04,CA00025691_novel05,CA00025691_novel01
tig00020493_arrow	CA00025708	+	A3	860505-860509	CA00025708_novel05	CA00025708_novel06,CA00025708_novel08,CA00025708_novel05
LG10	CA00025718	-	A3	18341644-18341626	CA00025718_novel02,CA00025718_R1	CA00025718_novel01,CA00025718_novel02,CA00025718_R1
LG10	CA00025741	+	A3	18628418-18628441	CA00025741_novel02,CA00025741_novel01	CA00025741_R1,CA00025741_novel02,CA00025741_novel01
LG10	CA00025749	+	A3	18931500-18931654	CA00025749_R1	CA00025749_novel01,CA00025749_R1
LG10	CA00025749	+	A3	18933186-18933252	CA00025749_R1	CA00025749_novel01,CA00025749_novel02,CA00025749_R1
LG10	CA00025751	+	A3	18969058-18969101	CA00025751_novel01,CA00025751_novel03,CA00025751_novel02	CA00025751_R1,CA00025751_novel01,CA00025751_novel02,CA00025751_novel03
LG3	CA00025781	-	A3	17735966-17735930	CA00025781_R1	CA00025781_novel01,CA00025781_R1
LG3	CA00025781	-	A3	17737854-17737836	CA00025781_R1	CA00025781_novel01,CA00025781_R1
LG21	CA00025870	+	A3	404310-404970	CA00025870_R1	CA00025870_novel01,CA00025870_R1
LG21	CA00025882	-	A3	564006-563988	CA00025882_novel01	CA00025882_R1,CA00025882_novel01
LG21	CA00025883	-	A3	587446-587308	CA00025883_novel01	CA00025883_novel02,CA00025883_novel01
LG21	CA00025924	+	A3	1294383-1294388	CA00025924_novel05	CA00025924_novel06,CA00025924_R1,CA00025924_novel05
LG21	CA00025958	+	A3	3631794-3631870	CA00025958_novel02	CA00025958_novel01,CA00025958_R1,CA00025958_novel02
LG21	CA00025960	-	A3	3541361-3541328	CA00025960_R1	CA00025960_novel01,CA00025960_R1
LG21	CA00025991	-	A3	2670149-2670089	CA00025991_novel07	CA00025991_novel06,CA00025991_novel01,CA00025991_novel05,CA00025991_novel02,CA00025991_novel09,CA00025991_R1,CA00025991_novel07
LG21	CA00025991	-	A3	2674508-2674481	CA00025991_novel02,CA00025991_novel01,CA00025991_novel07,CA00025991_novel06,CA00025991_novel09	CA00025991_R1,CA00025991_novel06,CA00025991_novel01,CA00025991_novel07,CA00025991_novel02,CA00025991_novel09
LG21	CA00025991	-	A3	2676744-2676741	CA00025991_novel07,CA00025991_novel06	CA00025991_novel01,CA00025991_novel02,CA00025991_novel09,CA00025991_R1,CA00025991_novel06,CA00025991_novel07
LG30F	CA00026007	-	A3	4967620-4967605	CA00026007_novel03	CA00026007_novel02,CA00026007_novel01,CA00026007_R1,CA00026007_novel03
LG30F	CA00026024	-	A3	4594565-4594524	CA00026024_novel02	CA00026024_novel03,CA00026024_novel02
LG30F	CA00026033	+	A3	4411823-4411849	CA00026033_R1	CA00026033_novel01,CA00026033_novel02,CA00026033_R1
LG30F	CA00026042	-	A3	4291264-4291258	CA00026042_novel01	CA00026042_R1,CA00026042_novel01
LG30F	CA00026042	-	A3	4295189-4295183	CA00026042_R1	CA00026042_novel01,CA00026042_R1
LG30F	CA00026046	+	A3	4200621-4200624	CA00026046_novel03,CA00026046_novel02,CA00026046_novel01	CA00026046_R1,CA00026046_novel01,CA00026046_novel02,CA00026046_novel03
LG30F	CA00026046	+	A3	4201364-4201373	CA00026046_R1	CA00026046_novel01,CA00026046_novel02,CA00026046_novel03,CA00026046_R1
LG30F	CA00026046	+	A3	4216143-4216152	CA00026046_novel03,CA00026046_novel02,CA00026046_novel01	CA00026046_R1,CA00026046_novel01,CA00026046_novel02,CA00026046_novel03
LG30F	CA00026046	+	A3	4240839-4240842	CA00026046_novel03,CA00026046_novel01,CA00026046_R1,CA00026046_novel09	CA00026046_novel02,CA00026046_novel08,CA00026046_novel01,CA00026046_novel03,CA00026046_R1,CA00026046_novel09
LG30F	CA00026049	+	A3	4084370-4084541	CA00026049_novel02	CA00026049_R1,CA00026049_novel02
LG11	CA00026082	+	A3	8374835-8374847	CA00026082_novel01	CA00026082_R1,CA00026082_novel01
LG11	CA00026113	+	A3	7713828-7713837	CA00026113_novel01	CA00026113_R1,CA00026113_novel01
LG8	CA00026139	-	A3	1609288-1609281	CA00026139_novel02	CA00026139_novel03,CA00026139_novel02
LG8	CA00026142	+	A3	1647150-1647186	CA00026142_novel01	CA00026142_R1,CA00026142_novel01
LG8	CA00026142	+	A3	1648390-1648432	CA00026142_R1	CA00026142_novel01,CA00026142_R1
LG8	CA00026174	+	A3	2476024-2476039	CA00026174_novel01	CA00026174_R1,CA00026174_novel01
LG24	CA00026228	-	A3	2868302-2868299	CA00026228_novel02	CA00026228_novel01,CA00026228_R1,CA00026228_novel02
LG24	CA00026228	-	A3	2870934-2870919	CA00026228_R1	CA00026228_novel01,CA00026228_novel02,CA00026228_R1
LG15	CA00026263	+	A3	6887689-6887733	CA00026263_novel03	CA00026263_novel01,CA00026263_novel02,CA00026263_R1,CA00026263_novel03
LG15	CA00026269	+	A3	6794155-6794182	CA00026269_R1	CA00026269_novel04,CA00026269_novel01,CA00026269_novel07,CA00026269_R1
LG15	CA00026283	-	A3	6508187-6508184	CA00026283_R1	CA00026283_novel02,CA00026283_R1
LG15	CA00026305	+	A3	6104744-6104759	CA00026305_novel01	CA00026305_R1,CA00026305_novel01
tig00215781_arrow	CA00026356	+	A3	604572-604579	CA00026356_novel11,CA00026356_novel07	CA00026356_novel03,CA00026356_novel04,CA00026356_R1,CA00026356_novel09,CA00026356_novel14,CA00026356_novel15,CA00026356_novel17,CA00026356_novel07,CA00026356_novel11
LG7	CA00026375	+	A3	7214455-7214486	CA00026375_R1,CA00026375_novel02	CA00026375_novel01,CA00026375_R1,CA00026375_novel02
LG7	CA00026378	-	A3	7282456-7282363	CA00026378_novel01,CA00026378_novel04	CA00026378_novel03,CA00026378_novel04,CA00026378_novel01
LG7	CA00026382	+	A3	7386361-7386397	CA00026382_R1	CA00026382_novel01,CA00026382_novel04,CA00026382_novel02,CA00026382_novel06,CA00026382_R1
LG7	CA00026392	-	A3	7461892-7461874	CA00026392_novel09,CA00026392_novel08,CA00026392_novel12,CA00026392_novel01,CA00026392_novel07	CA00026392_novel02,CA00026392_novel09,CA00026392_novel01,CA00026392_novel12,CA00026392_novel08,CA00026392_novel07
LG7	CA00026393	-	A3	7485824-7485753	CA00026393_novel02	CA00026393_novel01,CA00026393_novel02
LG7	CA00026413	-	A3	7938562-7938560	CA00026413_novel01	CA00026413_R1,CA00026413_novel01
LG7	CA00026421	-	A3	8029950-8029779	CA00026421_R1	CA00026421_novel01,CA00026421_R1
LG10	CA00026445	+	A3	11412263-11412353	CA00026445_R1	CA00026445_novel01,CA00026445_novel02,CA00026445_R1
LG10	CA00026445	+	A3	11421338-11421352	CA00026445_novel02	CA00026445_R1,CA00026445_novel02
LG10	CA00026449	+	A3	11295315-11295339	CA00026449_novel03	CA00026449_R1,CA00026449_novel04,CA00026449_novel06,CA00026449_novel03
LG10	CA00026476	-	A3	10746953-10746914	CA00026476_R1	CA00026476_novel01,CA00026476_R1
LG10	CA00026487	-	A3	10671525-10671483	CA00026487_novel01	CA00026487_R1,CA00026487_novel01
LG10	CA00026489	-	A3	10604475-10604459	CA00026489_R1	CA00026489_novel01,CA00026489_novel02,CA00026489_R1
LG14	CA00026497	-	A3	1674378-1674340	CA00026497_novel04	CA00026497_novel09,CA00026497_novel14,CA00026497_novel08,CA00026497_novel33,CA00026497_novel04
LG14	CA00026497	-	A3	1681441-1681438	CA00026497_novel09,CA00026497_novel08,CA00026497_novel16,CA00026497_R1,CA00026497_novel11	CA00026497_novel13,CA00026497_novel14,CA00026497_novel02,CA00026497_novel04,CA00026497_novel33,CA00026497_novel35,CA00026497_novel32,CA00026497_R1,CA00026497_novel09,CA00026497_novel08,CA00026497_novel11,CA00026497_novel16
LG14	CA00026497	-	A3	1720865-1720862	CA00026497_novel17	CA00026497_R1,CA00026497_novel09,CA00026497_novel13,CA00026497_novel14,CA00026497_novel02,CA00026497_novel08,CA00026497_novel11,CA00026497_novel04,CA00026497_novel16,CA00026497_novel06,CA00026497_novel17
LG14	CA00026497	-	A3	1726377-1726370	CA00026497_novel09,CA00026497_novel08,CA00026497_novel17,CA00026497_novel14,CA00026497_novel06,CA00026497_novel13,CA00026497_R1,CA00026497_novel04,CA00026497_novel02,CA00026497_novel20	CA00026497_novel11,CA00026497_novel16,CA00026497_R1,CA00026497_novel09,CA00026497_novel13,CA00026497_novel14,CA00026497_novel02,CA00026497_novel17,CA00026497_novel08,CA00026497_novel04,CA00026497_novel06,CA00026497_novel20
LG14	CA00026534	-	A3	2587656-2587625	CA00026534_novel02	CA00026534_novel01,CA00026534_novel02
LG14	CA00026542	+	A3	2903290-2903300	CA00026542_R1,CA00026542_novel01	CA00026542_novel02,CA00026542_novel01,CA00026542_R1
LG14	CA00026542	+	A3	2913365-2913376	CA00026542_novel02	CA00026542_novel01,CA00026542_R1,CA00026542_novel02
LG18	CA00026579	+	A3	966994-967472	CA00026579_novel01	CA00026579_R1,CA00026579_novel01
LG18	CA00026580	-	A3	1007742-1007676	CA00026580_novel03	CA00026580_novel01,CA00026580_novel03
LG18	CA00026600	+	A3	1436368-1436371	CA00026600_novel11,CA00026600_novel03,CA00026600_novel12,CA00026600_R1	CA00026600_novel02,CA00026600_novel14,CA00026600_novel03,CA00026600_R1,CA00026600_novel11,CA00026600_novel12
LG31	CA00026645	+	A3	26806109-26806114	CA00026645_novel07	CA00026645_novel02,CA00026645_novel03,CA00026645_R1,CA00026645_novel09,CA00026645_novel07
LG31	CA00026672	-	A3	27444751-27444748	CA00026672_novel01	CA00026672_novel02,CA00026672_novel01
LG31	CA00026703	+	A3	27971322-27971337	CA00026703_novel03	CA00026703_novel01,CA00026703_R1,CA00026703_novel03
tig00214077_arrow	CA00026757	+	A3	1028730-1028797	CA00026757_R1	CA00026757_novel02,CA00026757_R1
tig00214077_arrow	CA00026758	-	A3	1034800-1034797	CA00026758_novel01	CA00026758_R1,CA00026758_novel01
tig00214077_arrow	CA00026759	-	A3	1044468-1044465	CA00026759_R1	CA00026759_novel01,CA00026759_R1
LG42	CA00026821	-	A3	8545659-8545656	CA00026821_novel02	CA00026821_R1,CA00026821_novel02
LG47	CA00026867	+	A3	3391441-3391459	CA00026867_novel04,CA00026867_R1,CA00026867_novel08,CA00026867_novel02	CA00026867_novel01,CA00026867_R1,CA00026867_novel02,CA00026867_novel04,CA00026867_novel08
LG47	CA00026867	+	A3	3398331-3398344	CA00026867_novel08	CA00026867_R1,CA00026867_novel01,CA00026867_novel02,CA00026867_novel04,CA00026867_novel10,CA00026867_novel08
LG47	CA00026912	-	A3	4251133-4251130	CA00026912_novel03	CA00026912_novel06,CA00026912_novel01,CA00026912_novel02,CA00026912_novel05,CA00026912_R1,CA00026912_novel03
LG24	CA00026945	-	A3	5841468-5841416	CA00026945_novel01	CA00026945_R1,CA00026945_novel01
LG24	CA00026945	-	A3	5844902-5844864	CA00026945_novel01	CA00026945_R1,CA00026945_novel01
LG24	CA00026977	-	A3	4588747-4588708	CA00026977_novel01	CA00026977_R1,CA00026977_novel01
LG24	CA00026992	-	A3	4334555-4334552	CA00026992_R1	CA00026992_novel01,CA00026992_R1
LG5	CA00027015	-	A3	23113475-23113472	CA00027015_novel01	CA00027015_novel03,CA00027015_R1,CA00027015_novel01
LG5	CA00027017	-	A3	23124651-23123808	CA00027017_R1	CA00027017_novel01,CA00027017_R1
LG5	CA00027020	+	A3	23192570-23192663	CA00027020_R1	CA00027020_novel01,CA00027020_novel02,CA00027020_R1
LG5	CA00027020	+	A3	23197323-23197338	CA00027020_novel02	CA00027020_novel01,CA00027020_R1,CA00027020_novel02
LG5	CA00027020	+	A3	23197547-23197552	CA00027020_novel02	CA00027020_novel01,CA00027020_R1,CA00027020_novel02
LG5	CA00027022	+	A3	23264641-23264644	CA00027022_novel03,CA00027022_novel01	CA00027022_R1,CA00027022_novel02,CA00027022_novel01,CA00027022_novel03
LG5	CA00027065	+	A3	23993376-23993382	CA00027065_R1	CA00027065_novel01,CA00027065_R1
LG5	CA00027065	+	A3	23997692-23997695	CA00027065_R1	CA00027065_novel01,CA00027065_R1
LG5	CA00027070	+	A3	24241857-24241869	CA00027070_novel04,CA00027070_R1	CA00027070_novel05,CA00027070_novel04,CA00027070_R1
LG3	CA00027087	+	A3	2782691-2782724	CA00027087_R1	CA00027087_novel02,CA00027087_novel03,CA00027087_novel04,CA00027087_R1
LG3	CA00027087	+	A3	2784317-2784389	CA00027087_novel04	CA00027087_novel01,CA00027087_novel02,CA00027087_novel03,CA00027087_novel06,CA00027087_novel04
LG3	CA00027104	-	A3	2278348-2278311	CA00027104_R1	CA00027104_novel02,CA00027104_novel01,CA00027104_R1
LG3	CA00027131	-	A3	1393636-1393612	CA00027131_R1	CA00027131_novel01,CA00027131_R1
LG13	CA00027152	+	A3	23640408-23640418	CA00027152_novel08,CA00027152_novel09,CA00027152_novel06,CA00027152_R1,CA00027152_novel03,CA00027152_novel01	CA00027152_novel02,CA00027152_novel01,CA00027152_novel03,CA00027152_R1,CA00027152_novel06,CA00027152_novel08,CA00027152_novel09
LG13	CA00027153	-	A3	23583228-23583224	CA00027153_novel04	CA00027153_novel02,CA00027153_novel03,CA00027153_R1,CA00027153_novel05,CA00027153_novel04
LG13	CA00027154	-	A3	23576107-23576064	CA00027154_R1	CA00027154_novel01,CA00027154_R1
LG13	CA00027171	-	A3	23220212-23220209	CA00027171_novel09,CA00027171_novel01	CA00027171_novel06,CA00027171_novel05,CA00027171_novel02,CA00027171_R1,CA00027171_novel01,CA00027171_novel09
LG13	CA00027181	-	A3	22839236-22839233	CA00027181_novel14,CA00027181_novel13	CA00027181_novel11,CA00027181_novel15,CA00027181_novel06,CA00027181_novel01,CA00027181_novel10,CA00027181_novel05,CA00027181_R1,CA00027181_novel13,CA00027181_novel14
LG13	CA00027187	-	A3	22637093-22637090	CA00027187_novel04,CA00027187_R1	CA00027187_novel06,CA00027187_novel02,CA00027187_novel04,CA00027187_R1
LG13	CA00027187	-	A3	22637093-22637090	CA00027187_novel03	CA00027187_novel01,CA00027187_novel03
LG13	CA00027200	-	A3	22123397-22123391	CA00027200_R1	CA00027200_novel01,CA00027200_R1
LG20	CA00027227	-	A3	26356335-26356152	CA00027227_R1	CA00027227_novel02,CA00027227_novel01,CA00027227_R1
LG20	CA00027232	-	A3	26256710-26256688	CA00027232_novel01	CA00027232_R1,CA00027232_novel01
LG20	CA00027243	+	A3	25897170-25897173	CA00027243_novel03,CA00027243_novel01	CA00027243_R1,CA00027243_novel01,CA00027243_novel03
LG44	CA00027324	+	A3	4603100-4603109	CA00027324_novel03,CA00027324_novel02	CA00027324_R1,CA00027324_novel02,CA00027324_novel03
LG25	CA00027398	-	A3	1010733-1010730	CA00027398_R1	CA00027398_novel01,CA00027398_R1
LG25	CA00027405	+	A3	1062731-1062768	CA00027405_novel01	CA00027405_R1,CA00027405_novel01
LG10	CA00027417	-	A3	3736547-3736544	CA00027417_R1	CA00027417_novel02,CA00027417_novel01,CA00027417_R1
LG10	CA00027443	+	A3	3010456-3010534	CA00027443_R1	CA00027443_novel01,CA00027443_novel05,CA00027443_novel09,CA00027443_novel10,CA00027443_novel06,CA00027443_novel12,CA00027443_novel13,CA00027443_R1
LG10	CA00027444	-	A3	2998409-2998384	CA00027444_R1	CA00027444_novel01,CA00027444_R1
LG10	CA00027447	-	A3	2965248-2965245	CA00027447_novel01	CA00027447_novel03,CA00027447_novel02,CA00027447_R1,CA00027447_novel01
LG33	CA00027494	-	A3	3012324-3012273	CA00027494_R1	CA00027494_novel01,CA00027494_R1
LG33	CA00027496	-	A3	2958086-2958002	CA00027496_R1	CA00027496_novel01,CA00027496_novel08,CA00027496_novel07,CA00027496_novel04,CA00027496_novel05,CA00027496_R1
LG33	CA00027496	-	A3	2988094-2988055	CA00027496_R1	CA00027496_novel01,CA00027496_R1
LG33	CA00027509	-	A3	2583605-2583574	CA00027509_novel03,CA00027509_R1,CA00027509_novel04,CA00027509_novel01	CA00027509_novel02,CA00027509_novel04,CA00027509_novel01,CA00027509_novel03,CA00027509_R1
LG33	CA00027512	+	A3	2553735-2553750	CA00027512_R1	CA00027512_novel01,CA00027512_R1
LG33	CA00027512	+	A3	2557054-2557057	CA00027512_novel06	CA00027512_novel01,CA00027512_R1,CA00027512_novel06
LG33	CA00027513	+	A3	2531144-2531150	CA00027513_R1	CA00027513_novel01,CA00027513_novel02,CA00027513_R1
LG20	CA00027544	+	A3	10916926-10916948	CA00027544_R1,CA00027544_novel01	CA00027544_novel03,CA00027544_R1,CA00027544_novel01
LG20	CA00027544	+	A3	10939740-10939760	CA00027544_R1,CA00027544_novel03	CA00027544_novel01,CA00027544_R1,CA00027544_novel03
LG20	CA00027544	+	A3	10940559-10940562	CA00027544_novel01	CA00027544_R1,CA00027544_novel03,CA00027544_novel01
LG20	CA00027555	+	A3	10766262-10766280	CA00027555_novel09	CA00027555_novel02,CA00027555_R1,CA00027555_novel09
LG20	CA00027558	+	A3	10666090-10666145	CA00027558_novel04,CA00027558_novel03	CA00027558_R1,CA00027558_novel03,CA00027558_novel04
LG20	CA00027558	+	A3	10667546-10667561	CA00027558_novel02,CA00027558_novel03	CA00027558_novel01,CA00027558_R1,CA00027558_novel04,CA00027558_novel03,CA00027558_novel02
LG20	CA00027560	+	A3	10642347-10642350	CA00027560_novel01,CA00027560_novel03,CA00027560_novel02	CA00027560_R1,CA00027560_novel01,CA00027560_novel02,CA00027560_novel03
LG20	CA00027560	+	A3	10643394-10645318	CA00027560_R1	CA00027560_novel01,CA00027560_novel03,CA00027560_R1
LG20	CA00027560	+	A3	10648326-10648362	CA00027560_novel09,CA00027560_novel07	CA00027560_novel06,CA00027560_novel09,CA00027560_novel07
LG20	CA00027560	+	A3	10649931-10651057	CA00027560_novel09,CA00027560_novel06	CA00027560_novel07,CA00027560_novel06,CA00027560_novel09
LG20	CA00027573	+	A3	10327176-10327185	CA00027573_R1	CA00027573_novel01,CA00027573_novel04,CA00027573_R1
LG23	CA00027606	+	A3	10168986-10169106	CA00027606_novel04,CA00027606_novel05,CA00027606_novel02,CA00027606_novel03,CA00027606_novel01	CA00027606_R1,CA00027606_novel01,CA00027606_novel02,CA00027606_novel04,CA00027606_novel03,CA00027606_novel05
LG23	CA00027606	+	A3	10176644-10177636	CA00027606_R1	CA00027606_novel03,CA00027606_R1
LG23	CA00027635	+	A3	11063885-11063975	CA00027635_novel01	CA00027635_R1,CA00027635_novel01
LG23	CA00027635	+	A3	11064141-11064204	CA00027635_novel01	CA00027635_R1,CA00027635_novel01
LG14	CA00027725	+	A3	12757810-12757840	CA00027725_novel02	CA00027725_novel01,CA00027725_R1,CA00027725_novel05,CA00027725_novel02
LG14	CA00027725	+	A3	12759830-12759845	CA00027725_novel03,CA00027725_novel01,CA00027725_novel02,CA00027725_novel05	CA00027725_R1,CA00027725_novel01,CA00027725_novel03,CA00027725_novel02,CA00027725_novel05
LG14	CA00027727	+	A3	12789701-12789707	CA00027727_novel05,CA00027727_novel01,CA00027727_R1,CA00027727_novel10,CA00027727_novel11	CA00027727_novel12,CA00027727_novel01,CA00027727_novel05,CA00027727_R1,CA00027727_novel10,CA00027727_novel11
LG30	CA00027745	-	A3	14397999-14397710	CA00027745_R1	CA00027745_novel01,CA00027745_R1
LG30	CA00027754	+	A3	14568273-14568293	CA00027754_novel01	CA00027754_R1,CA00027754_novel01
LG30	CA00027770	+	A3	14906292-14906334	CA00027770_novel02	CA00027770_R1,CA00027770_novel02
LG30	CA00027772	-	A3	14928289-14928286	CA00027772_novel06,CA00027772_novel05,CA00027772_novel03	CA00027772_R1,CA00027772_novel06,CA00027772_novel05,CA00027772_novel03
LG30	CA00027772	-	A3	14937319-14935540	CA00027772_novel03	CA00027772_novel05,CA00027772_novel03
LG24	CA00027883	-	A3	17543334-17543331	CA00027883_novel09,CA00027883_novel08,CA00027883_novel05,CA00027883_novel02	CA00027883_novel04,CA00027883_R1,CA00027883_novel01,CA00027883_novel08,CA00027883_novel05,CA00027883_novel02,CA00027883_novel09
LG24	CA00027887	-	A3	17477960-17477958	CA00027887_novel03	CA00027887_novel06,CA00027887_novel11,CA00027887_novel05,CA00027887_novel03
LG24	CA00027887	-	A3	17479129-17479079	CA00027887_novel06	CA00027887_novel11,CA00027887_novel05,CA00027887_novel03,CA00027887_novel06
LG24	CA00027887	-	A3	17480568-17479560	CA00027887_novel06	CA00027887_novel05,CA00027887_novel06
LG24	CA00027888	-	A3	17464746-17464594	CA00027888_novel01	CA00027888_R1,CA00027888_novel01
LG4	CA00027947	-	A3	20782103-20782100	CA00027947_novel03,CA00027947_novel04,CA00027947_R1	CA00027947_novel01,CA00027947_novel03,CA00027947_R1,CA00027947_novel04
LG4	CA00027971	+	A3	21441205-21441220	CA00027971_R1	CA00027971_novel01,CA00027971_R1
tig00215410_arrow	CA00028003	-	A3	304603-304554	CA00028003_novel01	CA00028003_R1,CA00028003_novel03,CA00028003_novel02,CA00028003_novel01
tig00215410_arrow	CA00028003	-	A3	310999-310996	CA00028003_novel01,CA00028003_novel03,CA00028003_R1	CA00028003_novel02,CA00028003_R1,CA00028003_novel01,CA00028003_novel03
tig00215410_arrow	CA00028004	+	A3	327567-327570	CA00028004_novel07,CA00028004_novel11,CA00028004_novel12,CA00028004_novel03,CA00028004_novel02	CA00028004_R1,CA00028004_novel02,CA00028004_novel03,CA00028004_novel07,CA00028004_novel11,CA00028004_novel12
tig00215410_arrow	CA00028013	+	A3	490724-490727	CA00028013_novel04,CA00028013_novel02	CA00028013_novel03,CA00028013_novel02,CA00028013_novel04
tig00215410_arrow	CA00028021	-	A3	667702-667676	CA00028021_R1	CA00028021_novel01,CA00028021_R1
tig00215410_arrow	CA00028045	+	A3	1055244-1055248	CA00028045_R1	CA00028045_novel02,CA00028045_R1
tig00215410_arrow	CA00028045	+	A3	1062687-1062690	CA00028045_novel02	CA00028045_novel01,CA00028045_R1,CA00028045_novel02
tig00215410_arrow	CA00028051	-	A3	1182934-1182892	CA00028051_R1	CA00028051_novel01,CA00028051_novel02,CA00028051_R1
tig00215410_arrow	CA00028053	+	A3	1228773-1228803	CA00028053_novel01	CA00028053_novel02,CA00028053_R1,CA00028053_novel01
LG46	CA00028057	+	A3	17772224-17772260	CA00028057_novel02	CA00028057_novel01,CA00028057_R1,CA00028057_novel02
LG46	CA00028061	-	A3	17839165-17839138	CA00028061_R1	CA00028061_novel04,CA00028061_novel01,CA00028061_novel03,CA00028061_R1
LG46	CA00028072	-	A3	18026307-18026249	CA00028072_novel01,CA00028072_R1	CA00028072_novel03,CA00028072_novel01,CA00028072_R1
LG46	CA00028076	+	A3	18066376-18066421	CA00028076_R1	CA00028076_novel01,CA00028076_R1
LG46	CA00028079	+	A3	18111964-18111967	CA00028079_novel02	CA00028079_novel03,CA00028079_novel01,CA00028079_novel02
LG46	CA00028079	+	A3	18122838-18122930	CA00028079_novel03	CA00028079_R1,CA00028079_novel01,CA00028079_novel02,CA00028079_novel08,CA00028079_novel03
LG4	CA00028163	+	A3	18058404-18058407	CA00028163_novel02	CA00028163_R1,CA00028163_novel04,CA00028163_novel02
LG8	CA00028213	+	A3	27690099-27690107	CA00028213_novel03	CA00028213_novel01,CA00028213_novel02,CA00028213_R1,CA00028213_novel03
LG8	CA00028213	+	A3	27691641-27691644	CA00028213_novel03	CA00028213_novel01,CA00028213_novel02,CA00028213_novel04,CA00028213_R1,CA00028213_novel03
LG8	CA00028219	+	A3	27512411-27512435	CA00028219_novel05,CA00028219_R1	CA00028219_novel02,CA00028219_R1,CA00028219_novel05
LG8	CA00028238	-	A3	26985109-26985076	CA00028238_novel01	CA00028238_R1,CA00028238_novel01
LG8	CA00028239	+	A3	26976421-26976471	CA00028239_novel03	CA00028239_R1,CA00028239_novel03
LG8	CA00028246	-	A3	26850712-26850691	CA00028246_novel02	CA00028246_R1,CA00028246_novel02
LG9	CA00028257	-	A3	27293003-27292988	CA00028257_novel01	CA00028257_R1,CA00028257_novel01
LG9	CA00028258	+	A3	27288961-27289011	CA00028258_novel01	CA00028258_R1,CA00028258_novel01
LG9	CA00028266	+	A3	26912785-26912833	CA00028266_novel03,CA00028266_novel04	CA00028266_R1,CA00028266_novel03,CA00028266_novel04
LG9	CA00028302	-	A3	25843541-25843511	CA00028302_novel05,CA00028302_novel02,CA00028302_novel03,CA00028302_novel01	CA00028302_R1,CA00028302_novel01,CA00028302_novel02,CA00028302_novel05,CA00028302_novel03
LG15	CA00028323	-	A3	20658703-20658651	CA00028323_novel02	CA00028323_novel01,CA00028323_novel03,CA00028323_novel06,CA00028323_novel05,CA00028323_R1,CA00028323_novel02
LG15	CA00028323	-	A3	20663039-20662984	CA00028323_novel03	CA00028323_novel01,CA00028323_novel02,CA00028323_novel03
LG15	CA00028340	-	A3	20133109-20133103	CA00028340_novel05	CA00028340_novel01,CA00028340_novel06,CA00028340_novel05
LG15	CA00028345	-	A3	20056281-20056227	CA00028345_novel09	CA00028345_novel17,CA00028345_novel14,CA00028345_novel07,CA00028345_R1,CA00028345_novel09
LG6	CA00028412	+	A3	14819380-14819383	CA00028412_R1	CA00028412_novel01,CA00028412_R1
LG6	CA00028442	+	A3	15537017-15537023	CA00028442_R1	CA00028442_novel03,CA00028442_R1
LG6	CA00028443	-	A3	15547034-15547001	CA00028443_R1	CA00028443_novel01,CA00028443_R1
LG6	CA00028443	-	A3	15553826-15553781	CA00028443_R1	CA00028443_novel01,CA00028443_R1
LG46	CA00028488	+	A3	6464066-6464075	CA00028488_novel07,CA00028488_novel06,CA00028488_R1,CA00028488_novel04	CA00028488_novel01,CA00028488_R1,CA00028488_novel04,CA00028488_novel06,CA00028488_novel07
LG46	CA00028495	+	A3	6656154-6656169	CA00028495_R1	CA00028495_novel01,CA00028495_novel02,CA00028495_R1
LG46	CA00028495	+	A3	6665106-6665109	CA00028495_novel01	CA00028495_R1,CA00028495_novel02,CA00028495_novel01
tig00013767_arrow	CA00028527	+	A3	73469-73481	CA00028527_R1	CA00028527_novel01,CA00028527_R1
LG5	CA00028596	+	A3	9753593-9753603	CA00028596_novel02	CA00028596_novel01,CA00028596_R1,CA00028596_novel02
LG5	CA00028605	-	A3	9662509-9662467	CA00028605_novel01,CA00028605_novel03,CA00028605_novel04	CA00028605_R1,CA00028605_novel04,CA00028605_novel01,CA00028605_novel03
LG5	CA00028610	-	A3	9512473-9512464	CA00028610_R1	CA00028610_novel03,CA00028610_novel02,CA00028610_novel01,CA00028610_R1
LG5	CA00028627	-	A3	9274161-9274158	CA00028627_novel04,CA00028627_R1	CA00028627_novel05,CA00028627_novel02,CA00028627_novel06,CA00028627_novel04,CA00028627_R1
LG44	CA00028634	-	A3	13537593-13537578	CA00028634_novel01	CA00028634_novel02,CA00028634_R1,CA00028634_novel01
LG44	CA00028667	-	A3	14191100-14191080	CA00028667_novel01,CA00028667_novel03,CA00028667_R1	CA00028667_novel02,CA00028667_novel01,CA00028667_novel03,CA00028667_R1
LG46	CA00028689	+	A3	10546756-10546780	CA00028689_novel02	CA00028689_novel01,CA00028689_R1,CA00028689_novel02
LG46	CA00028701	-	A3	10762773-10762770	CA00028701_novel08	CA00028701_R1,CA00028701_novel08
LG46	CA00028701	-	A3	10771121-10771118	CA00028701_novel08,CA00028701_novel01,CA00028701_novel03,CA00028701_novel02,CA00028701_R1	CA00028701_novel04,CA00028701_novel07,CA00028701_novel09,CA00028701_novel08,CA00028701_R1,CA00028701_novel01,CA00028701_novel02,CA00028701_novel03
LG46	CA00028705	-	A3	10818092-10818026	CA00028705_novel02	CA00028705_R1,CA00028705_novel01,CA00028705_novel02
LG46	CA00028708	+	A3	10839018-10839177	CA00028708_novel01	CA00028708_R1,CA00028708_novel03,CA00028708_novel01
LG46	CA00028745	+	A3	4415125-4415149	CA00028745_R1	CA00028745_novel01,CA00028745_R1
LG46	CA00028785	+	A3	2915541-2915597	CA00028785_novel01	CA00028785_R1,CA00028785_novel01
LG46	CA00028798	+	A3	2363595-2363623	CA00028798_novel02,CA00028798_R1	CA00028798_novel06,CA00028798_R1,CA00028798_novel02
LG47	CA00028844	+	A3	5223357-5223373	CA00028844_novel01,CA00028844_R1	CA00028844_novel02,CA00028844_novel01,CA00028844_R1
LG47	CA00028862	-	A3	5542302-5542299	CA00028862_novel02	CA00028862_novel01,CA00028862_R1,CA00028862_novel02
LG13	CA00028883	-	A3	6079089-6079047	CA00028883_novel01	CA00028883_R1,CA00028883_novel01
LG13	CA00028901	+	A3	5883142-5883181	CA00028901_R1	CA00028901_novel03,CA00028901_novel04,CA00028901_R1
LG13	CA00028901	+	A3	5883478-5883877	CA00028901_R1	CA00028901_novel03,CA00028901_R1
LG13	CA00028914	-	A3	5613809-5613806	CA00028914_novel03	CA00028914_novel02,CA00028914_R1,CA00028914_novel03
LG8	CA00028976	+	A3	16252787-16252856	CA00028976_novel02,CA00028976_novel07,CA00028976_novel04	CA00028976_R1,CA00028976_novel02,CA00028976_novel04,CA00028976_novel07
LG22	CA00029054	+	A3	22076131-22076155	CA00029054_novel02	CA00029054_R1,CA00029054_novel02
LG22	CA00029062	+	A3	22149954-22149984	CA00029062_R1	CA00029062_novel02,CA00029062_novel07,CA00029062_novel03,CA00029062_novel04,CA00029062_novel08,CA00029062_R1
LG22	CA00029062	+	A3	22150862-22150885	CA00029062_novel08,CA00029062_novel09,CA00029062_novel02,CA00029062_novel03,CA00029062_novel07	CA00029062_novel04,CA00029062_novel02,CA00029062_novel07,CA00029062_novel03,CA00029062_novel08,CA00029062_novel09
LG22	CA00029062	+	A3	22151360-22151709	CA00029062_R1	CA00029062_novel07,CA00029062_R1
LG22	CA00029078	-	A3	22480256-22480213	CA00029078_novel04,CA00029078_novel06,CA00029078_novel01,CA00029078_novel02	CA00029078_R1,CA00029078_novel04,CA00029078_novel02,CA00029078_novel01,CA00029078_novel06
LG22	CA00029078	-	A3	22480448-22480445	CA00029078_novel06	CA00029078_novel04,CA00029078_novel02,CA00029078_novel01,CA00029078_R1,CA00029078_novel06
tig00002951_arrow	CA00029111	-	A3	654074-654038	CA00029111_R1	CA00029111_novel01,CA00029111_novel03,CA00029111_R1
tig00002951_arrow	CA00029132	+	A3	1141631-1142081	CA00029132_novel02	CA00029132_novel03,CA00029132_novel02
tig00002951_arrow	CA00029135	+	A3	1265266-1265269	CA00029135_novel03,CA00029135_novel02	CA00029135_R1,CA00029135_novel02,CA00029135_novel03
tig00002951_arrow	CA00029137	+	A3	1327879-1327987	CA00029137_R1,CA00029137_novel08,CA00029137_novel03,CA00029137_novel07,CA00029137_novel06,CA00029137_novel04	CA00029137_novel01,CA00029137_novel05,CA00029137_novel03,CA00029137_novel04,CA00029137_novel06,CA00029137_R1,CA00029137_novel07,CA00029137_novel08
LG48	CA00029149	-	A3	2933998-2933989	CA00029149_R1	CA00029149_novel02,CA00029149_R1
LG48	CA00029149	-	A3	2935372-2935369	CA00029149_R1	CA00029149_novel02,CA00029149_R1
LG48	CA00029166	+	A3	1924340-1924352	CA00029166_R1	CA00029166_novel01,CA00029166_novel02,CA00029166_novel05,CA00029166_novel06,CA00029166_novel07,CA00029166_R1
LG48	CA00029182	+	A3	2101684-2101726	CA00029182_R1	CA00029182_novel01,CA00029182_novel02,CA00029182_R1
LG48	CA00029182	+	A3	2104685-2104751	CA00029182_novel02,CA00029182_novel01	CA00029182_R1,CA00029182_novel01,CA00029182_novel02
LG28B	CA00029214	+	A3	1123398-1123401	CA00029214_novel01	CA00029214_novel02,CA00029214_novel01
LG28B	CA00029230	-	A3	1382491-1382480	CA00029230_novel01,CA00029230_R1	CA00029230_novel02,CA00029230_R1,CA00029230_novel01
LG28B	CA00029236	+	A3	1567831-1567858	CA00029236_novel02	CA00029236_R1,CA00029236_novel02
LG40	CA00029270	+	A3	5198302-5198317	CA00029270_novel02	CA00029270_R1,CA00029270_novel02
LG40	CA00029291	-	A3	4897370-4897349	CA00029291_R1	CA00029291_novel01,CA00029291_R1
LG40	CA00029300	+	A3	4778831-4778874	CA00029300_novel02	CA00029300_R1,CA00029300_novel02
LG40	CA00029300	+	A3	4781068-4781086	CA00029300_novel02,CA00029300_novel01	CA00029300_R1,CA00029300_novel01,CA00029300_novel02
LG15	CA00029329	+	A3	2189068-2189071	CA00029329_novel01	CA00029329_R1,CA00029329_novel01
LG15	CA00029356	+	A3	2687238-2687241	CA00029356_R1	CA00029356_novel01,CA00029356_novel02,CA00029356_R1
LG28	CA00029393	+	A3	12404282-12404285	CA00029393_novel02,CA00029393_novel06	CA00029393_novel01,CA00029393_novel04,CA00029393_novel05,CA00029393_R1,CA00029393_novel02,CA00029393_novel06
LG28	CA00029393	+	A3	12413075-12413078	CA00029393_novel05	CA00029393_novel01,CA00029393_novel02,CA00029393_R1,CA00029393_novel07,CA00029393_novel09,CA00029393_novel05
LG28	CA00029393	+	A3	12431832-12432360	CA00029393_R1	CA00029393_novel03,CA00029393_R1
LG28	CA00029396	+	A3	12489943-12489961	CA00029396_novel10	CA00029396_novel04,CA00029396_novel10
LG28	CA00029396	+	A3	12489943-12490719	CA00029396_novel03,CA00029396_novel13,CA00029396_novel01,CA00029396_R1,CA00029396_novel12	CA00029396_novel04,CA00029396_R1,CA00029396_novel01,CA00029396_novel03,CA00029396_novel12,CA00029396_novel13
LG28	CA00029396	+	A3	12489961-12490719	CA00029396_novel13,CA00029396_novel01,CA00029396_novel03,CA00029396_R1,CA00029396_novel12	CA00029396_novel10,CA00029396_R1,CA00029396_novel01,CA00029396_novel03,CA00029396_novel12,CA00029396_novel13
LG28	CA00029403	+	A3	12603578-12603581	CA00029403_R1	CA00029403_novel02,CA00029403_R1
LG28	CA00029403	+	A3	12607987-12608011	CA00029403_R1	CA00029403_novel02,CA00029403_R1
LG28	CA00029415	-	A3	12844339-12844336	CA00029415_novel01	CA00029415_R1,CA00029415_novel01
LG9	CA00029461	+	A3	13717979-13718059	CA00029461_R1	CA00029461_novel06,CA00029461_novel07,CA00029461_R1
LG43	CA00029490	+	A3	7185330-7185333	CA00029490_novel04,CA00029490_novel02	CA00029490_novel01,CA00029490_novel03,CA00029490_novel06,CA00029490_novel02,CA00029490_novel04
LG43	CA00029500	-	A3	6951495-6951458	CA00029500_R1	CA00029500_novel01,CA00029500_R1
LG18	CA00029512	-	A3	10475467-10475463	CA00029512_novel02,CA00029512_novel05	CA00029512_novel03,CA00029512_R1,CA00029512_novel06,CA00029512_novel04,CA00029512_novel01,CA00029512_novel02,CA00029512_novel05
LG18	CA00029516	-	A3	10355763-10355760	CA00029516_novel04,CA00029516_novel06,CA00029516_novel02,CA00029516_R1	CA00029516_novel07,CA00029516_novel03,CA00029516_novel01,CA00029516_novel05,CA00029516_novel04,CA00029516_novel06,CA00029516_novel02,CA00029516_R1
LG18	CA00029516	-	A3	10357428-10357412	CA00029516_novel04,CA00029516_novel05,CA00029516_novel06,CA00029516_novel02,CA00029516_R1	CA00029516_novel03,CA00029516_novel04,CA00029516_novel06,CA00029516_novel02,CA00029516_novel05,CA00029516_R1
tig00214327_arrow	CA00029628	-	A3	1045086-1045061	CA00029628_R1	CA00029628_novel02,CA00029628_R1
tig00214327_arrow	CA00029628	-	A3	1045657-1045577	CA00029628_R1	CA00029628_novel02,CA00029628_R1
LG2	CA00029664	-	A3	20137185-20136997	CA00029664_novel01	CA00029664_novel06,CA00029664_novel01
tig00216014_arrow	CA00029708	+	A3	220088-220187	CA00029708_R1	CA00029708_novel01,CA00029708_R1
tig00216014_arrow	CA00029715	-	A3	338598-338556	CA00029715_R1	CA00029715_novel01,CA00029715_R1
tig00216014_arrow	CA00029764	-	A3	1573758-1573749	CA00029764_novel01	CA00029764_novel03,CA00029764_R1,CA00029764_novel01
tig00216014_arrow	CA00029764	-	A3	1574159-1574135	CA00029764_novel03	CA00029764_novel01,CA00029764_R1,CA00029764_novel03
tig00216014_arrow	CA00029765	-	A3	1599955-1599899	CA00029765_novel05,CA00029765_novel02	CA00029765_R1,CA00029765_novel05,CA00029765_novel02
LG39	CA00029791	-	A3	4451550-4451547	CA00029791_novel03	CA00029791_novel01,CA00029791_novel02,CA00029791_R1,CA00029791_novel03
LG1	CA00029834	+	A3	29239911-29239929	CA00029834_novel04,CA00029834_novel07,CA00029834_novel02,CA00029834_novel03	CA00029834_R1,CA00029834_novel02,CA00029834_novel03,CA00029834_novel04,CA00029834_novel07
LG1	CA00029838	+	A3	29333326-29333381	CA00029838_novel02	CA00029838_novel01,CA00029838_novel02
LG1	CA00029841	+	A3	29388717-29388729	CA00029841_novel02	CA00029841_R1,CA00029841_novel02
LG29	CA00029927	-	A3	1688375-1688318	CA00029927_R1	CA00029927_novel01,CA00029927_R1
LG31	CA00029931	-	A3	9136182-9136179	CA00029931_novel04	CA00029931_R1,CA00029931_novel04
LG31	CA00029936	-	A3	8956055-8956052	CA00029936_novel01	CA00029936_novel05,CA00029936_novel04,CA00029936_novel02,CA00029936_novel01
LG31	CA00029936	-	A3	8967898-8967881	CA00029936_novel06,CA00029936_R1,CA00029936_novel05,CA00029936_novel02,CA00029936_novel03,CA00029936_novel01	CA00029936_novel04,CA00029936_novel03,CA00029936_novel06,CA00029936_novel05,CA00029936_novel02,CA00029936_novel01,CA00029936_R1
LG31	CA00029970	+	A3	8380149-8380155	CA00029970_novel01	CA00029970_R1,CA00029970_novel01
LG31	CA00029986	-	A3	8098166-8098136	CA00029986_R1	CA00029986_novel02,CA00029986_novel03,CA00029986_R1
tig00215565_arrow	CA00030029	+	A3	1035144-1035650	CA00030029_novel02	CA00030029_R1,CA00030029_novel02
tig00215565_arrow	CA00030057	+	A3	1944965-1945001	CA00030057_novel01	CA00030057_R1,CA00030057_novel01
tig00215565_arrow	CA00030058	-	A3	1958557-1958525	CA00030058_novel01,CA00030058_novel02	CA00030058_R1,CA00030058_novel01,CA00030058_novel02
LG25	CA00030093	-	A3	8720248-8720245	CA00030093_novel01	CA00030093_R1,CA00030093_novel01
LG25	CA00030093	-	A3	8725796-8725792	CA00030093_R1	CA00030093_novel01,CA00030093_R1
LG42	CA00030124	-	A3	10152124-10152106	CA00030124_R1	CA00030124_novel02,CA00030124_novel03,CA00030124_R1
tig00001753_arrow	CA00030172	-	A3	108225-108086	CA00030172_novel03	CA00030172_R1,CA00030172_novel03
tig00001753_arrow	CA00030193	+	A3	626668-626670	CA00030193_novel03,CA00030193_novel04	CA00030193_R1,CA00030193_novel03,CA00030193_novel04
tig00001753_arrow	CA00030193	+	A3	632568-632598	CA00030193_novel03	CA00030193_novel04,CA00030193_novel08,CA00030193_novel03
tig00001753_arrow	CA00030206	+	A3	922969-922996	CA00030206_R1,CA00030206_novel02,CA00030206_novel04	CA00030206_novel01,CA00030206_R1,CA00030206_novel02,CA00030206_novel04
LG25	CA00030241	+	A3	20016219-20016240	CA00030241_novel01	CA00030241_R1,CA00030241_novel01
LG25	CA00030242	-	A3	20036303-20036288	CA00030242_R1	CA00030242_novel03,CA00030242_R1
LG25	CA00030248	+	A3	20105175-20105200	CA00030248_R1,CA00030248_novel08,CA00030248_novel04,CA00030248_novel05,CA00030248_novel01,CA00030248_novel02	CA00030248_novel03,CA00030248_novel01,CA00030248_novel02,CA00030248_novel05,CA00030248_novel04,CA00030248_R1,CA00030248_novel08
LG25	CA00030248	+	A3	20107570-20107576	CA00030248_novel04,CA00030248_novel05,CA00030248_novel01,CA00030248_novel02,CA00030248_novel03	CA00030248_novel08,CA00030248_novel01,CA00030248_novel02,CA00030248_novel05,CA00030248_novel03,CA00030248_novel04
LG25	CA00030248	+	A3	20108683-20108694	CA00030248_R1,CA00030248_novel04	CA00030248_novel01,CA00030248_novel02,CA00030248_novel05,CA00030248_novel03,CA00030248_novel08,CA00030248_novel04,CA00030248_R1
LG25	CA00030318	-	A3	20990696-20990651	CA00030318_R1	CA00030318_novel01,CA00030318_R1
LG41	CA00030336	-	A3	2276798-2276774	CA00030336_novel02,CA00030336_novel01	CA00030336_R1,CA00030336_novel01,CA00030336_novel02
LG41	CA00030339	-	A3	2211532-2211517	CA00030339_novel02	CA00030339_novel01,CA00030339_R1,CA00030339_novel02
LG41	CA00030360	-	A3	1956000-1953656	CA00030360_novel02	CA00030360_novel01,CA00030360_novel02
LG41	CA00030389	-	A3	1605159-1605144	CA00030389_novel02	CA00030389_novel01,CA00030389_R1,CA00030389_novel02
LG7	CA00030406	+	A3	4301714-4301759	CA00030406_novel01	CA00030406_R1,CA00030406_novel01
LG7	CA00030412	+	A3	4091473-4091476	CA00030412_novel11	CA00030412_R1,CA00030412_novel08,CA00030412_novel11
LG7	CA00030423	-	A3	3841355-3840885	CA00030423_R1	CA00030423_novel04,CA00030423_novel01,CA00030423_R1
LG7	CA00030438	-	A3	3286386-3284738	CA00030438_R1	CA00030438_novel01,CA00030438_R1
LG6	CA00030574	-	A3	27420172-27420169	CA00030574_novel03	CA00030574_novel01,CA00030574_R1,CA00030574_novel03
LG6	CA00030590	+	A3	27625339-27625385	CA00030590_R1	CA00030590_novel01,CA00030590_R1
LG6	CA00030604	+	A3	28027959-28028004	CA00030604_R1	CA00030604_novel01,CA00030604_R1
LG50	CA00030646	-	A3	6212341-6212338	CA00030646_novel03	CA00030646_novel02,CA00030646_novel01,CA00030646_R1,CA00030646_novel03
LG50	CA00030655	-	A3	6092506-6092491	CA00030655_novel01	CA00030655_R1,CA00030655_novel01
LG31	CA00030670	+	A3	20828198-20828215	CA00030670_R1	CA00030670_novel01,CA00030670_novel02,CA00030670_R1
LG3	CA00030766	+	A3	13595629-13595681	CA00030766_R1	CA00030766_novel01,CA00030766_novel02,CA00030766_R1
LG35	CA00030940	+	A3	17347994-17348042	CA00030940_R1	CA00030940_novel01,CA00030940_novel03,CA00030940_novel04,CA00030940_R1
LG20	CA00030962	+	A3	7865388-7865422	CA00030962_novel03,CA00030962_R1,CA00030962_novel04	CA00030962_novel02,CA00030962_R1,CA00030962_novel03,CA00030962_novel04
LG20	CA00030987	+	A3	8387343-8387349	CA00030987_novel08	CA00030987_novel02,CA00030987_R1,CA00030987_novel01,CA00030987_novel03,CA00030987_novel09,CA00030987_novel13,CA00030987_novel08
LG30	CA00031023	-	A3	6562045-6562003	CA00031023_novel02	CA00031023_R1,CA00031023_novel02
LG30	CA00031030	-	A3	6702183-6702180	CA00031030_novel01	CA00031030_R1,CA00031030_novel01
LG30	CA00031030	-	A3	6703351-6703346	CA00031030_novel01	CA00031030_R1,CA00031030_novel01
LG30	CA00031037	-	A3	6839204-6839163	CA00031037_novel01	CA00031037_R1,CA00031037_novel01
LG17	CA00031046	-	A3	19361264-19361258	CA00031046_novel07	CA00031046_novel01,CA00031046_novel06,CA00031046_R1,CA00031046_novel07
LG17	CA00031057	+	A3	19702242-19702320	CA00031057_R1	CA00031057_novel01,CA00031057_novel03,CA00031057_novel04,CA00031057_R1
LG17	CA00031062	-	A3	19799327-19799237	CA00031062_novel03	CA00031062_novel01,CA00031062_novel05,CA00031062_novel09,CA00031062_novel06,CA00031062_novel07,CA00031062_novel03
LG17	CA00031062	-	A3	19801083-19801018	CA00031062_novel05,CA00031062_novel07,CA00031062_novel01,CA00031062_novel03,CA00031062_novel02	CA00031062_novel04,CA00031062_novel01,CA00031062_novel05,CA00031062_novel02,CA00031062_novel03,CA00031062_novel07
LG25	CA00031097	-	A3	15119711-15119708	CA00031097_novel02	CA00031097_novel04,CA00031097_novel03,CA00031097_novel01,CA00031097_R1,CA00031097_novel02
LG25	CA00031137	+	A3	14515418-14515523	CA00031137_novel02,CA00031137_novel01	CA00031137_R1,CA00031137_novel01,CA00031137_novel02
LG4	CA00031157	-	A3	28488196-28488173	CA00031157_novel01	CA00031157_R1,CA00031157_novel01
LG4	CA00031172	-	A3	28860932-28860916	CA00031172_novel02	CA00031172_novel01,CA00031172_novel03,CA00031172_novel05,CA00031172_R1,CA00031172_novel02
tig00014308_arrow	CA00031206	-	A3	141355-139886	CA00031206_R1	CA00031206_novel01,CA00031206_R1
tig00014308_arrow	CA00031244	+	A3	752775-752778	CA00031244_novel01	CA00031244_R1,CA00031244_novel01
tig00014308_arrow	CA00031244	+	A3	754517-754545	CA00031244_novel01	CA00031244_R1,CA00031244_novel01
LG29	CA00031257	+	A3	6573176-6573187	CA00031257_R1	CA00031257_novel01,CA00031257_novel04,CA00031257_R1
LG29	CA00031257	+	A3	6574726-6574729	CA00031257_novel04,CA00031257_novel01	CA00031257_R1,CA00031257_novel01,CA00031257_novel04
LG4	CA00031348	+	A3	27766133-27766320	CA00031348_novel01	CA00031348_R1,CA00031348_novel01
LG4	CA00031356	+	A3	27574112-27574127	CA00031356_R1	CA00031356_novel01,CA00031356_R1
LG14	CA00031362	+	A3	12901047-12901078	CA00031362_novel01	CA00031362_R1,CA00031362_novel01
LG14	CA00031362	+	A3	12901186-12901206	CA00031362_novel01	CA00031362_R1,CA00031362_novel01
LG14	CA00031362	+	A3	12902233-12902358	CA00031362_R1	CA00031362_novel01,CA00031362_R1
LG14	CA00031367	-	A3	12978396-12978390	CA00031367_R1	CA00031367_novel03,CA00031367_novel06,CA00031367_R1
LG14	CA00031367	-	A3	12992206-12992201	CA00031367_novel01	CA00031367_novel03,CA00031367_novel02,CA00031367_novel01
LG14	CA00031386	+	A3	13353362-13353440	CA00031386_novel02	CA00031386_novel01,CA00031386_novel02
LG14	CA00031403	+	A3	13695163-13695176	CA00031403_novel02	CA00031403_novel01,CA00031403_R1,CA00031403_novel02
LG47	CA00031416	-	A3	11561053-11560788	CA00031416_novel02,CA00031416_novel03,CA00031416_R1	CA00031416_novel04,CA00031416_novel03,CA00031416_novel02,CA00031416_R1
LG47	CA00031469	-	A3	10400604-10400562	CA00031469_novel02	CA00031469_novel01,CA00031469_novel02
LG47	CA00031471	-	A3	10371570-10371540	CA00031471_novel03	CA00031471_novel01,CA00031471_novel04,CA00031471_novel05,CA00031471_novel06,CA00031471_novel02,CA00031471_R1,CA00031471_novel03
LG43	CA00031476	+	A3	12013681-12013753	CA00031476_R1	CA00031476_novel01,CA00031476_novel05,CA00031476_novel06,CA00031476_novel02,CA00031476_novel08,CA00031476_novel12,CA00031476_novel11,CA00031476_novel13,CA00031476_novel15,CA00031476_R1
LG43	CA00031487	+	A3	12190389-12190428	CA00031487_novel02	CA00031487_R1,CA00031487_novel02
LG43	CA00031496	+	A3	12369231-12369270	CA00031496_novel01	CA00031496_R1,CA00031496_novel01
LG43	CA00031500	-	A3	12400519-12400349	CA00031500_R1	CA00031500_novel01,CA00031500_R1
LG31	CA00031546	+	A3	9734968-9734971	CA00031546_novel01	CA00031546_R1,CA00031546_novel01
LG31	CA00031549	+	A3	9785963-9786044	CA00031549_novel01	CA00031549_R1,CA00031549_novel01
LG31	CA00031557	+	A3	10087143-10087221	CA00031557_novel01,CA00031557_novel02	CA00031557_novel03,CA00031557_novel01,CA00031557_novel02
LG31	CA00031562	+	A3	10119534-10119538	CA00031562_novel07	CA00031562_novel04,CA00031562_novel07
LG31	CA00031581	-	A3	10626340-10626310	CA00031581_novel01,CA00031581_novel02	CA00031581_R1,CA00031581_novel02,CA00031581_novel01
LG20	CA00031599	+	A3	9607622-9607625	CA00031599_novel01	CA00031599_R1,CA00031599_novel02,CA00031599_novel01
LG20	CA00031604	-	A3	9674937-9674934	CA00031604_novel05	CA00031604_novel02,CA00031604_novel07,CA00031604_novel01,CA00031604_R1,CA00031604_novel08,CA00031604_novel04,CA00031604_novel03,CA00031604_novel05
LG2	CA00031633	-	A3	27771402-27771396	CA00031633_novel04,CA00031633_novel01,CA00031633_novel03	CA00031633_novel02,CA00031633_novel04,CA00031633_novel01,CA00031633_novel03
LG2	CA00031641	+	A3	27677962-27678298	CA00031641_novel02,CA00031641_novel04,CA00031641_R1,CA00031641_novel01	CA00031641_novel03,CA00031641_novel01,CA00031641_novel02,CA00031641_R1,CA00031641_novel04
LG43	CA00031679	-	A3	6345590-6345563	CA00031679_novel01	CA00031679_R1,CA00031679_novel01
LG43	CA00031689	-	A3	6245843-6245810	CA00031689_R1	CA00031689_novel07,CA00031689_R1
LG43	CA00031710	-	A3	5624695-5624668	CA00031710_novel01	CA00031710_R1,CA00031710_novel01
LG35	CA00031740	-	A3	8230108-8230087	CA00031740_novel04,CA00031740_novel05,CA00031740_R1,CA00031740_novel01	CA00031740_novel02,CA00031740_novel04,CA00031740_novel05,CA00031740_novel01,CA00031740_R1
LG35	CA00031749	-	A3	8095626-8093822	CA00031749_R1	CA00031749_novel02,CA00031749_R1
LG35	CA00031753	+	A3	8041362-8041382	CA00031753_R1,CA00031753_novel03,CA00031753_novel01	CA00031753_novel02,CA00031753_novel01,CA00031753_novel03,CA00031753_R1
LG35	CA00031766	-	A3	7639252-7639231	CA00031766_R1	CA00031766_novel06,CA00031766_novel01,CA00031766_R1
tig00024173_arrow	CA00031789	-	A3	153243-153209	CA00031789_novel02	CA00031789_R1,CA00031789_novel02
[truncated: 16,814 more rows]

## Sheet: Ryukin
Chr_id	Gene_id	Strand	Type	Alt_exon_pos	Alt_trans	Total_trans
LG8	CA00000012	-	A3	9329496-9329493	CA00000012_R1	CA00000012_novel02,CA00000012_R1
LG8	CA00000013	-	A3	9351190-9351154	CA00000013_R1	CA00000013_novel17,CA00000013_novel03,CA00000013_novel20,CA00000013_novel08,CA00000013_novel23,CA00000013_novel12,CA00000013_novel16,CA00000013_novel18,CA00000013_novel02,CA00000013_novel19,CA00000013_novel07,CA00000013_novel24,CA00000013_novel14,CA00000013_novel01,CA00000013_R1
LG8	CA00000031	-	A3	9652814-9652799	CA00000031_R1	CA00000031_novel02,CA00000031_R1
LG8	CA00000058	+	A3	10226300-10226330	CA00000058_R1,CA00000058_novel01	CA00000058_novel03,CA00000058_novel01,CA00000058_R1
LG34	CA00000082	-	A3	14542086-14541731	CA00000082_novel01	CA00000082_R1,CA00000082_novel01
LG34	CA00000087	+	A3	14498079-14498139	CA00000087_R1	CA00000087_novel01,CA00000087_R1
LG34	CA00000127	-	A3	12643762-12643662	CA00000127_R1	CA00000127_novel01,CA00000127_R1
LG34	CA00000134	-	A3	12460525-12460450	CA00000134_R1	CA00000134_novel01,CA00000134_novel04,CA00000134_novel02,CA00000134_R1
LG34	CA00000135	-	A3	12452284-12452221	CA00000135_novel01	CA00000135_novel02,CA00000135_novel01
LG34	CA00000145	+	A3	12103060-12103093	CA00000145_novel05,CA00000145_novel06,CA00000145_novel01,CA00000145_novel03,CA00000145_novel10,CA00000145_novel02,CA00000145_novel11,CA00000145_novel09,CA00000145_R1,CA00000145_novel12	CA00000145_novel04,CA00000145_novel02,CA00000145_novel01,CA00000145_novel03,CA00000145_novel06,CA00000145_R1,CA00000145_novel05,CA00000145_novel09,CA00000145_novel10,CA00000145_novel11,CA00000145_novel12
LG34	CA00000145	+	A3	12110580-12110583	CA00000145_novel03,CA00000145_novel02	CA00000145_novel01,CA00000145_novel04,CA00000145_novel06,CA00000145_R1,CA00000145_novel05,CA00000145_novel09,CA00000145_novel10,CA00000145_novel11,CA00000145_novel12,CA00000145_novel02,CA00000145_novel03
LG34	CA00000179	-	A3	11516244-11516241	CA00000179_novel01	CA00000179_R1,CA00000179_novel01
LG34	CA00000226	+	A3	10399127-10399129	CA00000226_novel10	CA00000226_R1,CA00000226_novel01,CA00000226_novel04,CA00000226_novel07,CA00000226_novel08,CA00000226_novel10
LG34	CA00000254	-	A3	9823502-9823499	CA00000254_novel05,CA00000254_novel07,CA00000254_novel03,CA00000254_R1,CA00000254_novel10	CA00000254_novel08,CA00000254_novel10,CA00000254_novel05,CA00000254_R1,CA00000254_novel07,CA00000254_novel03
LG34	CA00000254	-	A3	9830063-9830060	CA00000254_R1	CA00000254_novel05,CA00000254_R1
LG34	CA00000254	-	A3	9830066-9830060	CA00000254_R1	CA00000254_novel07,CA00000254_novel03,CA00000254_R1
LG34	CA00000254	-	A3	9830066-9830063	CA00000254_novel05	CA00000254_novel07,CA00000254_novel03,CA00000254_novel05
LG34	CA00000254	-	A3	9831164-9831161	CA00000254_R1	CA00000254_novel03,CA00000254_R1
LG34	CA00000276	+	A3	9325664-9325667	CA00000276_novel01	CA00000276_R1,CA00000276_novel01
LG34	CA00000276	+	A3	9328268-9328313	CA00000276_R1	CA00000276_novel01,CA00000276_novel02,CA00000276_novel03,CA00000276_novel05,CA00000276_R1
LG34	CA00000278	+	A3	9312298-9312376	CA00000278_novel01	CA00000278_R1,CA00000278_novel01
LG34	CA00000280	-	A3	9282594-9282591	CA00000280_novel02	CA00000280_novel04,CA00000280_novel01,CA00000280_R1,CA00000280_novel02
LG34	CA00000280	-	A3	9283151-9283142	CA00000280_R1	CA00000280_novel04,CA00000280_novel01,CA00000280_novel02,CA00000280_R1
LG34	CA00000288	+	A3	9216072-9216621	CA00000288_R1	CA00000288_novel01,CA00000288_R1
LG34	CA00000318	-	A3	7926698-7926695	CA00000318_R1,CA00000318_novel02	CA00000318_novel01,CA00000318_novel05,CA00000318_novel02,CA00000318_R1
LG34	CA00000344	-	A3	7385098-7385095	CA00000344_novel02,CA00000344_R1	CA00000344_novel03,CA00000344_novel02,CA00000344_R1
LG34	CA00000347	-	A3	7361531-7361507	CA00000347_novel01,CA00000347_novel03,CA00000347_novel04	CA00000347_R1,CA00000347_novel01,CA00000347_novel04,CA00000347_novel03
LG34	CA00000347	-	A3	7367308-7367263	CA00000347_R1	CA00000347_novel01,CA00000347_R1
LG34	CA00000349	-	A3	7345534-7345474	CA00000349_novel01	CA00000349_R1,CA00000349_novel01
LG34	CA00000406	+	A3	5505461-5505464	CA00000406_novel40	CA00000406_novel39,CA00000406_novel40
LG7	CA00000433	-	A3	11861943-11861931	CA00000433_novel02	CA00000433_novel01,CA00000433_R1,CA00000433_novel05,CA00000433_novel02
LG7	CA00000444	+	A3	12048864-12048880	CA00000444_novel01	CA00000444_R1,CA00000444_novel02,CA00000444_novel04,CA00000444_novel05,CA00000444_novel01
LG7	CA00000445	-	A3	12055254-12055251	CA00000445_novel01,CA00000445_novel02,CA00000445_novel03,CA00000445_novel12,CA00000445_novel09,CA00000445_R1,CA00000445_novel14	CA00000445_novel11,CA00000445_novel13,CA00000445_novel03,CA00000445_novel12,CA00000445_novel14,CA00000445_novel01,CA00000445_novel09,CA00000445_novel02,CA00000445_R1
LG7	CA00000445	-	A3	12059434-12059431	CA00000445_novel01,CA00000445_novel02,CA00000445_novel03,CA00000445_novel12,CA00000445_novel11,CA00000445_novel09	CA00000445_R1,CA00000445_novel03,CA00000445_novel11,CA00000445_novel12,CA00000445_novel01,CA00000445_novel09,CA00000445_novel02
LG7	CA00000445	-	A3	12061663-12061606	CA00000445_novel02	CA00000445_novel01,CA00000445_novel09,CA00000445_novel02
LG7	CA00000445	-	A3	12062747-12062744	CA00000445_novel09	CA00000445_novel03,CA00000445_novel01,CA00000445_novel02,CA00000445_R1,CA00000445_novel09
LG7	CA00000449	-	A3	12113207-12113204	CA00000449_novel01,CA00000449_novel05	CA00000449_R1,CA00000449_novel01,CA00000449_novel05
LG7	CA00000449	-	A3	12113586-12113583	CA00000449_novel01,CA00000449_novel05	CA00000449_R1,CA00000449_novel02,CA00000449_novel01,CA00000449_novel05
LG7	CA00000481	+	A3	13193075-13193160	CA00000481_novel02	CA00000481_R1,CA00000481_novel02
LG7	CA00000481	+	A3	13193986-13194026	CA00000481_novel02	CA00000481_R1,CA00000481_novel02
LG7	CA00000483	+	A3	13222501-13222520	CA00000483_novel05	CA00000483_novel06,CA00000483_novel05
LG7	CA00000505	-	A3	13986995-13986962	CA00000505_R1	CA00000505_novel01,CA00000505_R1
LG7	CA00000509	-	A3	14055097-14055093	CA00000509_novel01	CA00000509_novel02,CA00000509_R1,CA00000509_novel01
LG7	CA00000529	+	A3	14396985-14396988	CA00000529_novel08	CA00000529_novel01,CA00000529_novel02,CA00000529_novel03,CA00000529_novel04,CA00000529_novel05,CA00000529_R1,CA00000529_novel08
LG7	CA00000542	+	A3	14624131-14624138	CA00000542_novel04	CA00000542_novel01,CA00000542_novel02,CA00000542_novel03,CA00000542_R1,CA00000542_novel04
LG7	CA00000542	+	A3	14633808-14633811	CA00000542_novel06,CA00000542_novel04,CA00000542_novel02,CA00000542_novel01	CA00000542_R1,CA00000542_novel01,CA00000542_novel02,CA00000542_novel04,CA00000542_novel06
LG7	CA00000557	+	A3	15433452-15433455	CA00000557_novel11,CA00000557_novel09	CA00000557_R1,CA00000557_novel06,CA00000557_novel07,CA00000557_novel08,CA00000557_novel12,CA00000557_novel09,CA00000557_novel11
LG7	CA00000557	+	A3	15434395-15434418	CA00000557_novel09	CA00000557_R1,CA00000557_novel03,CA00000557_novel06,CA00000557_novel07,CA00000557_novel08,CA00000557_novel10,CA00000557_novel11,CA00000557_novel12,CA00000557_novel09
LG7	CA00000571	-	A3	16126398-16126368	CA00000571_novel01	CA00000571_R1,CA00000571_novel01
LG7	CA00000572	-	A3	16157237-16157228	CA00000572_novel04,CA00000572_R1	CA00000572_novel03,CA00000572_novel02,CA00000572_novel04,CA00000572_R1
LG7	CA00000588	+	A3	16536211-16536320	CA00000588_novel01	CA00000588_R1,CA00000588_novel01
LG7	CA00000589	-	A3	16545373-16545361	CA00000589_novel01,CA00000589_novel13,CA00000589_novel14,CA00000589_novel06,CA00000589_novel08,CA00000589_novel15,CA00000589_novel12,CA00000589_R1	CA00000589_novel05,CA00000589_novel08,CA00000589_novel15,CA00000589_novel06,CA00000589_R1,CA00000589_novel01,CA00000589_novel13,CA00000589_novel14,CA00000589_novel12
LG7	CA00000614	-	A3	16828193-16828189	CA00000614_novel04	CA00000614_novel02,CA00000614_novel01,CA00000614_R1,CA00000614_novel04
LG7	CA00000615	+	A3	16864948-16864963	CA00000615_R1	CA00000615_novel01,CA00000615_R1
LG7	CA00000617	+	A3	16952628-16952631	CA00000617_R1	CA00000617_novel04,CA00000617_R1
LG7	CA00000617	+	A3	16957557-16957560	CA00000617_R1	CA00000617_novel04,CA00000617_R1
LG7	CA00000627	+	A3	17169976-17169995	CA00000627_novel02,CA00000627_novel01	CA00000627_R1,CA00000627_novel01,CA00000627_novel02
LG7	CA00000633	-	A3	17245651-17245648	CA00000633_R1,CA00000633_novel03	CA00000633_novel04,CA00000633_novel02,CA00000633_novel03,CA00000633_R1
LG7	CA00000645	+	A3	17527059-17527134	CA00000645_novel02	CA00000645_R1,CA00000645_novel02
LG7	CA00000665	-	A3	18077248-18077245	CA00000665_novel02	CA00000665_novel04,CA00000665_R1,CA00000665_novel02
LG7	CA00000665	-	A3	18089306-18089263	CA00000665_novel01,CA00000665_novel02,CA00000665_novel04	CA00000665_R1,CA00000665_novel04,CA00000665_novel02,CA00000665_novel01
LG7	CA00000670	+	A3	18226473-18226476	CA00000670_novel08	CA00000670_novel03,CA00000670_R1,CA00000670_novel02,CA00000670_novel05,CA00000670_novel06,CA00000670_novel07,CA00000670_novel09,CA00000670_novel11,CA00000670_novel10,CA00000670_novel08
LG7	CA00000684	-	A3	18450254-18450164	CA00000684_R1	CA00000684_novel01,CA00000684_R1
LG5	CA00000767	-	A3	29700746-29700713	CA00000767_novel02	CA00000767_R1,CA00000767_novel02
LG5	CA00000767	-	A3	29711985-29711982	CA00000767_novel02	CA00000767_R1,CA00000767_novel01,CA00000767_novel02
LG5	CA00000821	+	A3	30742575-30742651	CA00000821_novel02	CA00000821_R1,CA00000821_novel02
LG5	CA00000821	+	A3	30748395-30748437	CA00000821_novel02,CA00000821_novel01,CA00000821_novel04	CA00000821_R1,CA00000821_novel01,CA00000821_novel02,CA00000821_novel04
LG5	CA00000827	-	A3	30803822-30803798	CA00000827_R1	CA00000827_novel06,CA00000827_novel08,CA00000827_novel09,CA00000827_novel07,CA00000827_novel02,CA00000827_novel01,CA00000827_novel05,CA00000827_novel04,CA00000827_novel03,CA00000827_R1
LG5	CA00000827	-	A3	30806591-30806507	CA00000827_novel03	CA00000827_novel06,CA00000827_novel02,CA00000827_novel01,CA00000827_novel05,CA00000827_novel04,CA00000827_novel03
LG5	CA00000830	-	A3	30825688-30825685	CA00000830_novel04,CA00000830_R1	CA00000830_novel01,CA00000830_novel04,CA00000830_R1
LG5	CA00000830	-	A3	30827407-30827385	CA00000830_novel04	CA00000830_R1,CA00000830_novel04
LG5	CA00000834	+	A3	30921243-30921246	CA00000834_R1,CA00000834_novel01,CA00000834_novel02	CA00000834_novel05,CA00000834_novel02,CA00000834_novel01,CA00000834_R1
LG5	CA00000834	+	A3	30922555-30922609	CA00000834_novel05,CA00000834_novel01,CA00000834_novel02	CA00000834_R1,CA00000834_novel02,CA00000834_novel01,CA00000834_novel05
LG5	CA00000846	+	A3	31193243-31193265	CA00000846_novel03,CA00000846_novel01,CA00000846_R1	CA00000846_novel02,CA00000846_R1,CA00000846_novel01,CA00000846_novel03
LG5	CA00000846	+	A3	31203510-31203531	CA00000846_novel01,CA00000846_novel06,CA00000846_novel04	CA00000846_R1,CA00000846_novel01,CA00000846_novel04,CA00000846_novel06
LG16	CA00000885	+	A3	19343822-19343843	CA00000885_novel04,CA00000885_novel02	CA00000885_R1,CA00000885_novel04,CA00000885_novel02
LG16	CA00000926	+	A3	18653624-18654932	CA00000926_R1	CA00000926_novel01,CA00000926_R1
LG16	CA00000927	-	A3	18626580-18626575	CA00000927_novel02	CA00000927_novel06,CA00000927_novel07,CA00000927_novel04,CA00000927_novel05,CA00000927_novel01,CA00000927_R1,CA00000927_novel02
LG16	CA00000945	-	A3	18406660-18406366	CA00000945_R1	CA00000945_novel01,CA00000945_R1
LG16	CA00000961	+	A3	18050853-18050930	CA00000961_novel04,CA00000961_novel02,CA00000961_novel01	CA00000961_R1,CA00000961_novel01,CA00000961_novel02,CA00000961_novel04
LG16	CA00000987	+	A3	17743508-17743541	CA00000987_novel01	CA00000987_novel02,CA00000987_R1,CA00000987_novel01
LG16	CA00001009	-	A3	17304295-17304265	CA00001009_novel03,CA00001009_novel02	CA00001009_novel04,CA00001009_novel01,CA00001009_R1,CA00001009_novel02,CA00001009_novel03
LG16	CA00001030	+	A3	16913201-16913207	CA00001030_R1	CA00001030_novel02,CA00001030_novel01,CA00001030_R1
LG16	CA00001057	-	A3	16523616-16523592	CA00001057_novel03,CA00001057_novel01	CA00001057_novel05,CA00001057_novel04,CA00001057_R1,CA00001057_novel03,CA00001057_novel01
LG16	CA00001070	+	A3	16200155-16200194	CA00001070_R1	CA00001070_novel02,CA00001070_R1
LG16	CA00001072	+	A3	16125867-16125992	CA00001072_R1	CA00001072_novel01,CA00001072_R1
LG16	CA00001108	+	A3	15427547-15427556	CA00001108_R1	CA00001108_novel01,CA00001108_R1
LG16	CA00001111	-	A3	15337590-15337554	CA00001111_R1	CA00001111_novel06,CA00001111_novel01,CA00001111_novel04,CA00001111_novel09,CA00001111_novel05,CA00001111_R1
LG16	CA00001111	-	A3	15340792-15340772	CA00001111_R1	CA00001111_novel06,CA00001111_novel01,CA00001111_novel04,CA00001111_novel05,CA00001111_R1
LG16	CA00001126	+	A3	15102307-15102325	CA00001126_novel03,CA00001126_novel01,CA00001126_novel08,CA00001126_novel09	CA00001126_R1,CA00001126_novel01,CA00001126_novel03,CA00001126_novel08,CA00001126_novel09
LG16	CA00001126	+	A3	15104126-15104129	CA00001126_novel03,CA00001126_novel01,CA00001126_novel09,CA00001126_novel08,CA00001126_novel10	CA00001126_R1,CA00001126_novel01,CA00001126_novel03,CA00001126_novel08,CA00001126_novel09,CA00001126_novel10
LG16	CA00001151	+	A3	14707700-14707727	CA00001151_novel01	CA00001151_R1,CA00001151_novel01
LG16	CA00001173	+	A3	14423670-14423673	CA00001173_R1	CA00001173_novel01,CA00001173_novel03,CA00001173_novel04,CA00001173_novel05,CA00001173_R1
LG16	CA00001187	+	A3	14214307-14214310	CA00001187_R1,CA00001187_novel01	CA00001187_novel03,CA00001187_novel01,CA00001187_R1
LG16	CA00001194	-	A3	13985926-13984255	CA00001194_R1	CA00001194_novel01,CA00001194_R1
LG16	CA00001195	-	A3	13952087-13952075	CA00001195_R1	CA00001195_novel04,CA00001195_novel03,CA00001195_R1
LG16	CA00001198	-	A3	13904436-13904409	CA00001198_R1	CA00001198_novel01,CA00001198_R1
LG30	CA00001316	+	A3	27171456-27171459	CA00001316_R1	CA00001316_novel01,CA00001316_R1
LG30	CA00001325	-	A3	26966294-26965648	CA00001325_R1	CA00001325_novel01,CA00001325_R1
LG30	CA00001328	-	A3	26910108-26910102	CA00001328_novel01	CA00001328_R1,CA00001328_novel01
LG30	CA00001329	-	A3	26861983-26861929	CA00001329_R1	CA00001329_novel01,CA00001329_R1
LG30	CA00001343	-	A3	26387411-26387408	CA00001343_R1,CA00001343_novel01	CA00001343_novel02,CA00001343_R1,CA00001343_novel01
LG30	CA00001364	-	A3	26193553-26193523	CA00001364_R1	CA00001364_novel02,CA00001364_R1
LG30	CA00001364	-	A3	26207020-26206258	CA00001364_R1	CA00001364_novel03,CA00001364_R1
LG30	CA00001364	-	A3	26209665-26209614	CA00001364_novel03	CA00001364_R1,CA00001364_novel03
LG30	CA00001364	-	A3	26210315-26210282	CA00001364_novel03	CA00001364_R1,CA00001364_novel03
LG30	CA00001365	-	A3	26176452-26176449	CA00001365_R1,CA00001365_novel02,CA00001365_novel03,CA00001365_novel01,CA00001365_novel06,CA00001365_novel07	CA00001365_novel05,CA00001365_R1,CA00001365_novel03,CA00001365_novel07,CA00001365_novel02,CA00001365_novel01,CA00001365_novel06
LG30	CA00001387	+	A3	25645353-25645368	CA00001387_novel02	CA00001387_novel01,CA00001387_R1,CA00001387_novel03,CA00001387_novel02
LG30	CA00001398	-	A3	25359899-25359895	CA00001398_novel01	CA00001398_novel06,CA00001398_novel02,CA00001398_novel08,CA00001398_novel05,CA00001398_novel07,CA00001398_R1,CA00001398_novel01
LG30	CA00001401	-	A3	25320813-25320687	CA00001401_novel03	CA00001401_R1,CA00001401_novel03
LG30	CA00001437	-	A3	24295248-24295235	CA00001437_novel02	CA00001437_novel01,CA00001437_novel02
LG30	CA00001443	-	A3	24208943-24208939	CA00001443_novel04,CA00001443_novel01,CA00001443_novel03,CA00001443_novel02	CA00001443_R1,CA00001443_novel01,CA00001443_novel04,CA00001443_novel03,CA00001443_novel02
LG30	CA00001484	+	A3	23137518-23137520	CA00001484_novel01	CA00001484_R1,CA00001484_novel01
LG30	CA00001484	+	A3	23171608-23171632	CA00001484_R1	CA00001484_novel01,CA00001484_R1
LG30	CA00001489	-	A3	22999224-22999214	CA00001489_novel01	CA00001489_novel05,CA00001489_novel06,CA00001489_novel03,CA00001489_R1,CA00001489_novel01
LG30	CA00001532	-	A3	22263355-22263262	CA00001532_novel03	CA00001532_novel01,CA00001532_R1,CA00001532_novel03
LG30	CA00001543	-	A3	22129064-22129037	CA00001543_R1	CA00001543_novel03,CA00001543_novel02,CA00001543_novel01,CA00001543_R1
LG30	CA00001570	-	A3	21578061-21578025	CA00001570_R1	CA00001570_novel01,CA00001570_R1
LG30	CA00001579	-	A3	21366935-21366920	CA00001579_R1	CA00001579_novel03,CA00001579_novel02,CA00001579_R1
LG30	CA00001589	-	A3	21193123-21193120	CA00001589_R1	CA00001589_novel08,CA00001589_novel07,CA00001589_novel02,CA00001589_novel09,CA00001589_novel04,CA00001589_R1
LG30	CA00001589	-	A3	21193617-21193492	CA00001589_novel02	CA00001589_R1,CA00001589_novel08,CA00001589_novel07,CA00001589_novel04,CA00001589_novel02
LG30	CA00001591	+	A3	21170585-21170639	CA00001591_novel02	CA00001591_R1,CA00001591_novel02
LG30	CA00001596	+	A3	20827147-20827159	CA00001596_R1	CA00001596_novel02,CA00001596_novel05,CA00001596_novel01,CA00001596_novel09,CA00001596_R1
LG2	CA00001623	+	A3	29594642-29594685	CA00001623_novel03	CA00001623_novel01,CA00001623_novel03
LG2	CA00001623	+	A3	29602482-29602485	CA00001623_novel09,CA00001623_novel07	CA00001623_novel01,CA00001623_novel04,CA00001623_novel05,CA00001623_novel03,CA00001623_novel08,CA00001623_R1,CA00001623_novel12,CA00001623_novel15,CA00001623_novel07,CA00001623_novel09
LG2	CA00001623	+	A3	29602968-29602974	CA00001623_novel01,CA00001623_novel03,CA00001623_novel05,CA00001623_novel12	CA00001623_novel04,CA00001623_novel09,CA00001623_novel08,CA00001623_R1,CA00001623_novel15,CA00001623_novel01,CA00001623_novel05,CA00001623_novel03,CA00001623_novel12
LG2	CA00001656	-	A3	28591317-28591287	CA00001656_R1	CA00001656_novel02,CA00001656_novel01,CA00001656_R1
LG2	CA00001656	-	A3	28596751-28596734	CA00001656_novel02	CA00001656_novel01,CA00001656_novel02
LG2	CA00001658	-	A3	28575684-28575681	CA00001658_novel03,CA00001658_novel01	CA00001658_R1,CA00001658_novel01,CA00001658_novel03
LG2	CA00001658	-	A3	28578720-28578699	CA00001658_novel01	CA00001658_R1,CA00001658_novel01
LG12	CA00001672	-	A3	12344092-12344059	CA00001672_novel01	CA00001672_R1,CA00001672_novel01
LG12	CA00001682	+	A3	12027116-12027122	CA00001682_novel01	CA00001682_R1,CA00001682_novel01
LG12	CA00001698	-	A3	11784383-11784356	CA00001698_R1	CA00001698_novel02,CA00001698_R1
LG12	CA00001712	+	A3	11403971-11404001	CA00001712_novel01	CA00001712_R1,CA00001712_novel01
LG12	CA00001715	-	A3	11267465-11267424	CA00001715_R1	CA00001715_novel12,CA00001715_R1
LG12	CA00001715	-	A3	11285054-11285036	CA00001715_novel03	CA00001715_R1,CA00001715_novel05,CA00001715_novel04,CA00001715_novel07,CA00001715_novel02,CA00001715_novel03
tig00214183_arrow_4049273_7079891	CA00001764	-	A3	106527-106496	CA00001764_novel02	CA00001764_novel03,CA00001764_novel05,CA00001764_novel01,CA00001764_R1,CA00001764_novel02
tig00214183_arrow_4049273_7079891	CA00001773	-	A3	407559-407541	CA00001773_R1	CA00001773_novel01,CA00001773_R1
tig00214183_arrow_4049273_7079891	CA00001778	-	A3	458355-458348	CA00001778_novel01,CA00001778_novel02	CA00001778_R1,CA00001778_novel02,CA00001778_novel01
tig00214183_arrow_4049273_7079891	CA00001780	+	A3	465147-465186	CA00001780_novel01	CA00001780_R1,CA00001780_novel01
tig00214183_arrow_4049273_7079891	CA00001794	-	A3	762776-762771	CA00001794_novel04,CA00001794_novel05	CA00001794_novel02,CA00001794_novel04,CA00001794_novel05
tig00214183_arrow_4049273_7079891	CA00001817	+	A3	1133158-1133169	CA00001817_R1	CA00001817_novel01,CA00001817_R1
tig00214183_arrow_4049273_7079891	CA00001821	+	A3	1204830-1204833	CA00001821_novel03	CA00001821_R1,CA00001821_novel03
tig00214183_arrow_4049273_7079891	CA00001836	+	A3	1465015-1465018	CA00001836_R1	CA00001836_novel02,CA00001836_novel03,CA00001836_novel05,CA00001836_novel06,CA00001836_novel07,CA00001836_R1
tig00214183_arrow_4049273_7079891	CA00001846	+	A3	1613990-1614008	CA00001846_novel02	CA00001846_novel01,CA00001846_R1,CA00001846_novel02
tig00214183_arrow_4049273_7079891	CA00001889	-	A3	2107770-2107719	CA00001889_novel01	CA00001889_R1,CA00001889_novel01
tig00214183_arrow_4049273_7079891	CA00001908	-	A3	2296773-2296770	CA00001908_R1	CA00001908_novel01,CA00001908_R1
tig00214183_arrow_4049273_7079891	CA00001913	+	A3	2404510-2404591	CA00001913_novel03	CA00001913_novel02,CA00001913_R1,CA00001913_novel03
tig00214183_arrow_4049273_7079891	CA00001924	-	A3	2554069-2554048	CA00001924_R1	CA00001924_novel02,CA00001924_novel01,CA00001924_novel03,CA00001924_R1
LG50	CA00001954	-	A3	14312351-14312152	CA00001954_R1,CA00001954_novel02	CA00001954_novel03,CA00001954_novel02,CA00001954_R1
LG50	CA00001955	-	A3	14307530-14307506	CA00001955_novel01	CA00001955_R1,CA00001955_novel01
LG50	CA00001972	-	A3	13740529-13740526	CA00001972_novel03,CA00001972_novel05	CA00001972_novel02,CA00001972_novel03,CA00001972_novel05
LG50	CA00001972	-	A3	13740600-13740526	CA00001972_novel03,CA00001972_novel05	CA00001972_novel04,CA00001972_novel03,CA00001972_novel05
LG50	CA00001972	-	A3	13740600-13740529	CA00001972_novel02	CA00001972_novel04,CA00001972_novel02
LG50	CA00001998	+	A3	13074357-13074471	CA00001998_R1	CA00001998_novel02,CA00001998_R1
LG50	CA00002016	+	A3	12693726-12693862	CA00002016_novel02	CA00002016_novel01,CA00002016_novel02
LG50	CA00002016	+	A3	12693957-12693987	CA00002016_novel02,CA00002016_novel01,CA00002016_novel03	CA00002016_R1,CA00002016_novel01,CA00002016_novel02,CA00002016_novel03
LG50	CA00002031	+	A3	12500047-12500056	CA00002031_novel05,CA00002031_R1	CA00002031_novel02,CA00002031_R1,CA00002031_novel05
LG50	CA00002043	+	A3	12290856-12290901	CA00002043_novel01	CA00002043_R1,CA00002043_novel01
LG50	CA00002075	+	A3	11187030-11187069	CA00002075_novel01	CA00002075_R1,CA00002075_novel01
LG50	CA00002079	-	A3	11143039-11142988	CA00002079_novel01	CA00002079_R1,CA00002079_novel01
LG50	CA00002079	-	A3	11148357-11148316	CA00002079_novel01	CA00002079_R1,CA00002079_novel01
LG50	CA00002128	-	A3	10234915-10231871	CA00002128_R1	CA00002128_novel02,CA00002128_novel01,CA00002128_R1
LG50	CA00002140	+	A3	10086016-10086019	CA00002140_R1	CA00002140_novel01,CA00002140_R1
LG50	CA00002145	-	A3	9998618-9998599	CA00002145_novel09,CA00002145_novel08,CA00002145_novel06,CA00002145_novel05,CA00002145_novel01	CA00002145_novel04,CA00002145_novel05,CA00002145_novel06,CA00002145_novel09,CA00002145_novel08,CA00002145_novel01
LG50	CA00002152	-	A3	9795940-9795902	CA00002152_R1	CA00002152_novel01,CA00002152_novel03,CA00002152_novel02,CA00002152_R1
LG50	CA00002159	+	A3	9746685-9746726	CA00002159_novel02	CA00002159_novel03,CA00002159_R1,CA00002159_novel02
LG50	CA00002171	-	A3	9540266-9540245	CA00002171_R1	CA00002171_novel01,CA00002171_R1
LG50	CA00002199	+	A3	9138351-9138381	CA00002199_novel02	CA00002199_R1,CA00002199_novel02
LG50	CA00002199	+	A3	9143577-9143580	CA00002199_novel01	CA00002199_novel02,CA00002199_novel01
LG50	CA00002200	+	A3	9097488-9097548	CA00002200_novel02	CA00002200_R1,CA00002200_novel02
LG50	CA00002207	-	A3	9030654-9030624	CA00002207_novel01	CA00002207_R1,CA00002207_novel01
LG50	CA00002225	+	A3	8877429-8877447	CA00002225_R1,CA00002225_novel02	CA00002225_novel03,CA00002225_R1,CA00002225_novel02
LG47	CA00002246	+	A3	12185655-12185658	CA00002246_novel04	CA00002246_novel02,CA00002246_novel03,CA00002246_novel07,CA00002246_novel06,CA00002246_R1,CA00002246_novel09,CA00002246_novel10,CA00002246_novel04
LG47	CA00002246	+	A3	12187497-12187506	CA00002246_novel04	CA00002246_novel02,CA00002246_novel03,CA00002246_novel07,CA00002246_novel06,CA00002246_R1,CA00002246_novel09,CA00002246_novel10,CA00002246_novel11,CA00002246_novel04
LG27	CA00002358	-	A3	28576786-28576665	CA00002358_R1	CA00002358_novel01,CA00002358_R1
LG27	CA00002383	+	A3	27973698-27973762	CA00002383_novel02	CA00002383_R1,CA00002383_novel01,CA00002383_novel02
LG27	CA00002413	-	A3	26917743-26917740	CA00002413_novel02,CA00002413_novel01	CA00002413_R1,CA00002413_novel01,CA00002413_novel02
LG27	CA00002426	-	A3	26720845-26720514	CA00002426_novel02,CA00002426_novel04,CA00002426_novel11,CA00002426_R1	CA00002426_novel03,CA00002426_novel04,CA00002426_novel02,CA00002426_novel11,CA00002426_R1
LG27	CA00002429	+	A3	26675581-26675584	CA00002429_R1	CA00002429_novel01,CA00002429_novel02,CA00002429_novel06,CA00002429_R1
LG27	CA00002452	-	A3	26412216-26412102	CA00002452_novel01	CA00002452_novel02,CA00002452_R1,CA00002452_novel01
LG27	CA00002469	+	A3	26163372-26163375	CA00002469_R1	CA00002469_novel01,CA00002469_R1
LG27	CA00002472	-	A3	26146203-26146178	CA00002472_novel01,CA00002472_novel02	CA00002472_R1,CA00002472_novel02,CA00002472_novel01
LG27	CA00002510	-	A3	25442160-25442136	CA00002510_R1	CA00002510_novel01,CA00002510_R1
LG27	CA00002547	-	A3	24629234-24627394	CA00002547_novel06	CA00002547_novel10,CA00002547_novel17,CA00002547_novel16,CA00002547_novel14,CA00002547_novel04,CA00002547_novel01,CA00002547_novel13,CA00002547_novel06
LG27	CA00002582	+	A3	23701987-23701991	CA00002582_novel09	CA00002582_novel01,CA00002582_novel03,CA00002582_novel06,CA00002582_novel04,CA00002582_novel07,CA00002582_novel02,CA00002582_R1,CA00002582_novel10,CA00002582_novel09
LG27	CA00002585	-	A3	23606094-23606073	CA00002585_novel03	CA00002585_novel01,CA00002585_R1,CA00002585_novel07,CA00002585_novel02,CA00002585_novel03
LG27	CA00002589	-	A3	23562360-23562330	CA00002589_novel03,CA00002589_novel01	CA00002589_R1,CA00002589_novel01,CA00002589_novel03
LG27	CA00002593	-	A3	23463651-23463634	CA00002593_R1	CA00002593_novel01,CA00002593_novel05,CA00002593_novel04,CA00002593_novel06,CA00002593_novel07,CA00002593_novel02,CA00002593_R1
LG12	CA00002612	-	A3	19484931-19484905	CA00002612_R1	CA00002612_novel01,CA00002612_R1
LG12	CA00002633	-	A3	19107976-19107900	CA00002633_novel04	CA00002633_novel02,CA00002633_novel04
LG12	CA00002634	+	A3	19071816-19071832	CA00002634_novel01	CA00002634_R1,CA00002634_novel01
LG12	CA00002637	-	A3	19007920-19007915	CA00002637_novel07	CA00002637_novel08,CA00002637_novel06,CA00002637_novel04,CA00002637_novel01,CA00002637_novel05,CA00002637_novel02,CA00002637_R1,CA00002637_novel07
LG12	CA00002637	-	A3	19020331-19020283	CA00002637_R1	CA00002637_novel04,CA00002637_novel01,CA00002637_novel05,CA00002637_novel02,CA00002637_R1
LG12	CA00002648	+	A3	18383377-18383380	CA00002648_novel01	CA00002648_R1,CA00002648_novel01
LG12	CA00002648	+	A3	18384769-18384808	CA00002648_R1	CA00002648_novel01,CA00002648_R1
LG12	CA00002664	-	A3	18049281-18049233	CA00002664_novel02,CA00002664_novel01	CA00002664_R1,CA00002664_novel01,CA00002664_novel02
LG12	CA00002667	+	A3	17870402-17870406	CA00002667_novel02	CA00002667_R1,CA00002667_novel04,CA00002667_novel02
LG12	CA00002672	-	A3	17728382-17728370	CA00002672_R1	CA00002672_novel05,CA00002672_R1
LG12	CA00002672	-	A3	17737618-17737504	CA00002672_R1	CA00002672_novel05,CA00002672_R1
LG12	CA00002741	-	A3	16315779-16315770	CA00002741_novel02	CA00002741_novel01,CA00002741_R1,CA00002741_novel04,CA00002741_novel02
LG12	CA00002754	+	A3	16092301-16092349	CA00002754_novel06,CA00002754_novel05,CA00002754_novel04,CA00002754_novel02,CA00002754_novel01	CA00002754_R1,CA00002754_novel01,CA00002754_novel02,CA00002754_novel04,CA00002754_novel05,CA00002754_novel06
LG12	CA00002768	+	A3	15714579-15714603	CA00002768_novel01	CA00002768_R1,CA00002768_novel01
LG12	CA00002786	-	A3	14947893-14947878	CA00002786_R1	CA00002786_novel01,CA00002786_R1
LG12	CA00002790	+	A3	14785336-14785351	CA00002790_novel04	CA00002790_R1,CA00002790_novel03,CA00002790_novel07,CA00002790_novel05,CA00002790_novel04
LG12	CA00002790	+	A3	14814158-14814755	CA00002790_novel05	CA00002790_R1,CA00002790_novel03,CA00002790_novel04,CA00002790_novel05
LG12	CA00002841	+	A3	13735097-13735106	CA00002841_R1	CA00002841_novel01,CA00002841_novel02,CA00002841_novel03,CA00002841_R1
LG12	CA00002841	+	A3	13741663-13741687	CA00002841_novel02,CA00002841_R1	CA00002841_novel01,CA00002841_novel02,CA00002841_R1
LG12	CA00002856	-	A3	13452340-13452182	CA00002856_R1	CA00002856_novel01,CA00002856_R1
LG12	CA00002872	-	A3	13169452-13169434	CA00002872_novel01	CA00002872_novel02,CA00002872_novel01
tig00214714_arrow_1_2670353	CA00002893	-	A3	230752-230742	CA00002893_novel02,CA00002893_R1	CA00002893_novel03,CA00002893_novel02,CA00002893_R1
tig00214714_arrow_1_2670353	CA00002897	-	A3	262952-262946	CA00002897_R1	CA00002897_novel01,CA00002897_R1
tig00214714_arrow_1_2670353	CA00002898	-	A3	281057-280894	CA00002898_R1	CA00002898_novel01,CA00002898_novel02,CA00002898_R1
tig00214714_arrow_1_2670353	CA00002900	-	A3	346181-346163	CA00002900_R1	CA00002900_novel01,CA00002900_R1
tig00214714_arrow_1_2670353	CA00002940	-	A3	935520-935475	CA00002940_R1	CA00002940_novel01,CA00002940_R1
tig00214714_arrow_1_2670353	CA00002945	-	A3	980106-980002	CA00002945_novel01	CA00002945_R1,CA00002945_novel01
tig00214714_arrow_1_2670353	CA00002955	+	A3	1101568-1101608	CA00002955_novel01	CA00002955_R1,CA00002955_novel01
tig00214714_arrow_1_2670353	CA00002980	-	A3	1406252-1406236	CA00002980_R1	CA00002980_novel01,CA00002980_novel02,CA00002980_R1
tig00214714_arrow_1_2670353	CA00002984	-	A3	1431393-1431373	CA00002984_novel07,CA00002984_novel09	CA00002984_novel08,CA00002984_novel07,CA00002984_novel09
tig00214714_arrow_1_2670353	CA00002984	-	A3	1431396-1431373	CA00002984_novel07,CA00002984_novel09	CA00002984_novel06,CA00002984_novel07,CA00002984_novel09
tig00214714_arrow_1_2670353	CA00002984	-	A3	1431396-1431393	CA00002984_novel08	CA00002984_novel06,CA00002984_novel08
tig00214714_arrow_1_2670353	CA00002987	+	A3	1445369-1445382	CA00002987_R1	CA00002987_novel02,CA00002987_R1
tig00214714_arrow_1_2670353	CA00003002	+	A3	1681821-1681852	CA00003002_novel04,CA00003002_R1,CA00003002_novel03	CA00003002_novel02,CA00003002_novel03,CA00003002_novel04,CA00003002_R1
LG27	CA00003069	-	A3	1483180-1483150	CA00003069_novel02,CA00003069_novel01	CA00003069_R1,CA00003069_novel01,CA00003069_novel02
LG27	CA00003070	+	A3	1476327-1476387	CA00003070_R1	CA00003070_novel01,CA00003070_R1
LG27	CA00003086	+	A3	1274391-1274454	CA00003086_novel01	CA00003086_novel03,CA00003086_novel01
LG27	CA00003087	-	A3	1269963-1269927	CA00003087_novel02	CA00003087_novel01,CA00003087_novel02
LG27	CA00003094	-	A3	1192695-1192689	CA00003094_novel01	CA00003094_R1,CA00003094_novel01
LG27	CA00003095	-	A3	1179374-1179371	CA00003095_novel02	CA00003095_R1,CA00003095_novel01,CA00003095_novel02
LG5	CA00003170	-	A3	16831344-16831293	CA00003170_novel01	CA00003170_novel02,CA00003170_R1,CA00003170_novel01
LG5	CA00003176	+	A3	16724271-16724274	CA00003176_novel09	CA00003176_novel02,CA00003176_novel05,CA00003176_novel09
LG5	CA00003185	+	A3	16542882-16542891	CA00003185_R1	CA00003185_novel13,CA00003185_novel09,CA00003185_R1
LG5	CA00003185	+	A3	16550956-16551062	CA00003185_novel12	CA00003185_novel01,CA00003185_R1,CA00003185_novel10,CA00003185_novel13,CA00003185_novel11,CA00003185_novel09,CA00003185_novel12
LG5	CA00003185	+	A3	16552038-16552054	CA00003185_novel11	CA00003185_novel01,CA00003185_novel10,CA00003185_novel13,CA00003185_novel12,CA00003185_novel09,CA00003185_novel11
LG5	CA00003191	-	A3	16495148-16495133	CA00003191_R1	CA00003191_novel06,CA00003191_novel03,CA00003191_novel07,CA00003191_novel01,CA00003191_novel08,CA00003191_R1
LG5	CA00003201	+	A3	16362908-16362938	CA00003201_novel04	CA00003201_R1,CA00003201_novel04
LG5	CA00003205	-	A3	16265834-16265831	CA00003205_novel05,CA00003205_novel04,CA00003205_novel09,CA00003205_novel08	CA00003205_R1,CA00003205_novel09,CA00003205_novel04,CA00003205_novel08,CA00003205_novel05
LG5	CA00003218	+	A3	16091022-16091040	CA00003218_novel09,CA00003218_novel08,CA00003218_novel07,CA00003218_novel02,CA00003218_R1	CA00003218_novel01,CA00003218_novel03,CA00003218_novel06,CA00003218_novel10,CA00003218_novel02,CA00003218_R1,CA00003218_novel08,CA00003218_novel07,CA00003218_novel09
LG5	CA00003218	+	A3	16093294-16093297	CA00003218_novel08,CA00003218_novel07,CA00003218_novel01,CA00003218_novel03	CA00003218_novel02,CA00003218_R1,CA00003218_novel06,CA00003218_novel09,CA00003218_novel10,CA00003218_novel01,CA00003218_novel03,CA00003218_novel08,CA00003218_novel07
LG5	CA00003258	+	A3	14908148-14908151	CA00003258_novel02,CA00003258_R1,CA00003258_novel12,CA00003258_novel01,CA00003258_novel03,CA00003258_novel11,CA00003258_novel10,CA00003258_novel07,CA00003258_novel06	CA00003258_novel08,CA00003258_novel01,CA00003258_novel02,CA00003258_novel03,CA00003258_novel06,CA00003258_R1,CA00003258_novel07,CA00003258_novel10,CA00003258_novel11,CA00003258_novel12
LG5	CA00003281	-	A3	14540673-14540565	CA00003281_novel02	CA00003281_R1,CA00003281_novel02
LG5	CA00003294	+	A3	14387124-14387195	CA00003294_novel01	CA00003294_R1,CA00003294_novel01
LG5	CA00003340	+	A3	13773464-13773515	CA00003340_novel01	CA00003340_novel03,CA00003340_R1,CA00003340_novel01
LG5	CA00003354	+	A3	13592651-13592655	CA00003354_novel01	CA00003354_R1,CA00003354_novel01
LG5	CA00003387	-	A3	12886300-12886036	CA00003387_R1	CA00003387_novel05,CA00003387_R1
LG21	CA00003404	-	A3	9282938-9282932	CA00003404_R1	CA00003404_novel01,CA00003404_novel06,CA00003404_novel07,CA00003404_novel03,CA00003404_novel04,CA00003404_novel05,CA00003404_R1
LG21	CA00003431	+	A3	9727783-9727792	CA00003431_novel01	CA00003431_R1,CA00003431_novel02,CA00003431_novel06,CA00003431_novel08,CA00003431_novel09,CA00003431_novel10,CA00003431_novel01
LG21	CA00003435	+	A3	9867310-9867321	CA00003435_R1	CA00003435_novel01,CA00003435_novel04,CA00003435_R1
LG21	CA00003465	+	A3	10602639-10602666	CA00003465_R1	CA00003465_novel01,CA00003465_novel02,CA00003465_R1
LG21	CA00003504	-	A3	11119818-11119773	CA00003504_R1	CA00003504_novel01,CA00003504_R1
LG21	CA00003509	-	A3	11285708-11285655	CA00003509_novel01	CA00003509_novel02,CA00003509_novel01
LG21	CA00003537	-	A3	11955364-11955205	CA00003537_novel02	CA00003537_novel01,CA00003537_novel02
LG21	CA00003540	+	A3	11978901-11978913	CA00003540_R1,CA00003540_novel02,CA00003540_novel03,CA00003540_novel04	CA00003540_novel01,CA00003540_novel02,CA00003540_R1,CA00003540_novel03,CA00003540_novel04
LG21	CA00003540	+	A3	11983300-11983345	CA00003540_novel04,CA00003540_novel03	CA00003540_novel01,CA00003540_novel02,CA00003540_novel03,CA00003540_novel04
LG21	CA00003541	-	A3	11987480-11987476	CA00003541_novel05	CA00003541_novel01,CA00003541_R1,CA00003541_novel05
LG21	CA00003544	+	A3	12038991-12038994	CA00003544_novel05	CA00003544_R1,CA00003544_novel05
LG21	CA00003560	-	A3	12287244-12287232	CA00003560_novel02	CA00003560_R1,CA00003560_novel02
LG21	CA00003560	-	A3	12289005-12289002	CA00003560_novel02	CA00003560_R1,CA00003560_novel02
LG21	CA00003571	-	A3	12383936-12383894	CA00003571_R1	CA00003571_novel01,CA00003571_novel02,CA00003571_R1
LG21	CA00003616	-	A3	12886954-12886939	CA00003616_R1	CA00003616_novel01,CA00003616_R1
LG21	CA00003620	+	A3	12942911-12942941	CA00003620_novel01	CA00003620_R1,CA00003620_novel01
LG49	CA00003637	+	A3	5368938-5369823	CA00003637_R1	CA00003637_novel05,CA00003637_R1
LG49	CA00003639	-	A3	5410487-5410475	CA00003639_R1	CA00003639_novel03,CA00003639_R1
LG49	CA00003643	-	A3	5610937-5610922	CA00003643_R1,CA00003643_novel04,CA00003643_novel01,CA00003643_novel03,CA00003643_novel02	CA00003643_novel05,CA00003643_novel04,CA00003643_novel02,CA00003643_novel01,CA00003643_novel03,CA00003643_R1
LG49	CA00003652	+	A3	5921874-5921925	CA00003652_novel01	CA00003652_R1,CA00003652_novel01
LG49	CA00003689	+	A3	6651016-6651037	CA00003689_novel08,CA00003689_novel04,CA00003689_novel05	CA00003689_novel03,CA00003689_novel01,CA00003689_R1,CA00003689_novel13,CA00003689_novel04,CA00003689_novel05,CA00003689_novel08
LG49	CA00003689	+	A3	6656420-6656435	CA00003689_R1	CA00003689_novel03,CA00003689_novel01,CA00003689_novel04,CA00003689_novel05,CA00003689_novel13,CA00003689_novel14,CA00003689_R1
LG18	CA00003703	-	A3	4285250-4285241	CA00003703_R1	CA00003703_novel01,CA00003703_R1
LG18	CA00003721	+	A3	3749986-3749996	CA00003721_novel02	CA00003721_novel01,CA00003721_R1,CA00003721_novel02
LG18	CA00003735	+	A3	3656575-3656592	CA00003735_novel02	CA00003735_novel01,CA00003735_novel02
LG18	CA00003736	-	A3	3655538-3655473	CA00003736_novel02	CA00003736_novel01,CA00003736_novel02
LG18	CA00003737	-	A3	3647739-3647736	CA00003737_novel07,CA00003737_novel06	CA00003737_R1,CA00003737_novel01,CA00003737_novel05,CA00003737_novel03,CA00003737_novel02,CA00003737_novel06,CA00003737_novel07
LG18	CA00003750	-	A3	3507218-3507192	CA00003750_R1,CA00003750_novel01	CA00003750_novel02,CA00003750_R1,CA00003750_novel01
LG18	CA00003751	-	A3	3499356-3499354	CA00003751_novel02	CA00003751_R1,CA00003751_novel02
LG18	CA00003756	-	A3	3400943-3400916	CA00003756_novel01	CA00003756_R1,CA00003756_novel01
LG18	CA00003760	+	A3	3330353-3330355	CA00003760_novel03	CA00003760_R1,CA00003760_novel03
LG18	CA00003760	+	A3	3356627-3356657	CA00003760_novel05,CA00003760_novel06	CA00003760_R1,CA00003760_novel05,CA00003760_novel06
LG37	CA00003787	+	A3	7428792-7428858	CA00003787_novel01	CA00003787_R1,CA00003787_novel01
LG37	CA00003800	+	A3	7579176-7579179	CA00003800_novel03	CA00003800_R1,CA00003800_novel05,CA00003800_novel06,CA00003800_novel03
LG37	CA00003802	-	A3	7604981-7604962	CA00003802_novel02	CA00003802_novel01,CA00003802_R1,CA00003802_novel02
LG37	CA00003806	-	A3	7659932-7659911	CA00003806_R1	CA00003806_novel10,CA00003806_novel03,CA00003806_novel01,CA00003806_novel02,CA00003806_novel07,CA00003806_R1
LG37	CA00003812	-	A3	7762840-7762820	CA00003812_novel02	CA00003812_novel03,CA00003812_novel02
LG37	CA00003833	-	A3	8596433-8596266	CA00003833_R1	CA00003833_novel01,CA00003833_R1
LG37	CA00003835	-	A3	8631341-8631338	CA00003835_novel04,CA00003835_novel05	CA00003835_novel06,CA00003835_novel02,CA00003835_R1,CA00003835_novel03,CA00003835_novel04,CA00003835_novel05
LG37	CA00003880	-	A3	9881845-9881817	CA00003880_novel01,CA00003880_novel02,CA00003880_novel05	CA00003880_R1,CA00003880_novel02,CA00003880_novel05,CA00003880_novel01
LG37	CA00003880	-	A3	9882038-9882022	CA00003880_R1	CA00003880_novel02,CA00003880_novel05,CA00003880_novel01,CA00003880_R1
LG37	CA00003895	+	A3	10179475-10179550	CA00003895_novel05	CA00003895_novel04,CA00003895_novel05
LG37	CA00003895	+	A3	10179550-10180380	CA00003895_novel06	CA00003895_novel05,CA00003895_novel06
LG37	CA00003905	-	A3	10375233-10375182	CA00003905_R1	CA00003905_novel01,CA00003905_novel07,CA00003905_novel02,CA00003905_novel06,CA00003905_novel03,CA00003905_R1
LG37	CA00003928	+	A3	10739082-10739085	CA00003928_novel07,CA00003928_R1,CA00003928_novel02,CA00003928_novel01,CA00003928_novel09	CA00003928_novel05,CA00003928_novel06,CA00003928_novel01,CA00003928_novel02,CA00003928_R1,CA00003928_novel07,CA00003928_novel09
LG28	CA00003960	+	A3	13110446-13110461	CA00003960_novel02	CA00003960_novel01,CA00003960_novel03,CA00003960_R1,CA00003960_novel02
LG28	CA00003970	+	A3	13510181-13510190	CA00003970_R1	CA00003970_novel05,CA00003970_novel04,CA00003970_R1
LG28	CA00003970	+	A3	13517142-13517169	CA00003970_novel04	CA00003970_novel06,CA00003970_novel04
LG28	CA00003970	+	A3	13521667-13521766	CA00003970_R1	CA00003970_novel10,CA00003970_R1
LG28	CA00003970	+	A3	13527156-13527181	CA00003970_novel10	CA00003970_R1,CA00003970_novel10
LG28	CA00003972	+	A3	13538851-13538857	CA00003972_R1	CA00003972_novel01,CA00003972_R1
LG28	CA00004005	+	A3	13975879-13975912	CA00004005_novel08	CA00004005_novel09,CA00004005_novel08
LG28	CA00004023	+	A3	14181403-14181438	CA00004023_novel01	CA00004023_R1,CA00004023_novel01
LG28	CA00004027	-	A3	14268657-14268633	CA00004027_R1,CA00004027_novel01	CA00004027_novel02,CA00004027_novel01,CA00004027_R1
LG28	CA00004033	+	A3	14361906-14361987	CA00004033_novel05,CA00004033_novel02,CA00004033_novel01	CA00004033_R1,CA00004033_novel02,CA00004033_novel01,CA00004033_novel05
LG28	CA00004046	+	A3	14712353-14712451	CA00004046_R1	CA00004046_novel01,CA00004046_R1
LG28	CA00004053	+	A3	14885057-14885066	CA00004053_R1	CA00004053_novel01,CA00004053_novel02,CA00004053_novel04,CA00004053_novel05,CA00004053_R1
LG28	CA00004054	+	A3	14905449-14905452	CA00004054_R1,CA00004054_novel01,CA00004054_novel03	CA00004054_novel02,CA00004054_R1,CA00004054_novel01,CA00004054_novel03
LG28	CA00004060	+	A3	14954775-14954816	CA00004060_novel04,CA00004060_novel07,CA00004060_novel05,CA00004060_R1,CA00004060_novel03	CA00004060_novel02,CA00004060_novel04,CA00004060_novel05,CA00004060_novel03,CA00004060_novel07,CA00004060_R1
LG28	CA00004060	+	A3	14954775-14954832	CA00004060_novel06	CA00004060_novel02,CA00004060_novel06
LG28	CA00004060	+	A3	14954816-14954832	CA00004060_novel06	CA00004060_novel04,CA00004060_novel05,CA00004060_novel03,CA00004060_novel07,CA00004060_R1,CA00004060_novel06
LG28	CA00004062	-	A3	14976086-14976049	CA00004062_novel01,CA00004062_novel02	CA00004062_R1,CA00004062_novel01,CA00004062_novel02
LG28	CA00004066	+	A3	14997426-14997447	CA00004066_novel01	CA00004066_R1,CA00004066_novel01
LG28	CA00004068	+	A3	15009230-15009347	CA00004068_R1	CA00004068_novel01,CA00004068_novel04,CA00004068_novel05,CA00004068_novel06,CA00004068_novel07,CA00004068_R1
LG28	CA00004123	+	A3	16393433-16393478	CA00004123_novel01	CA00004123_novel02,CA00004123_R1,CA00004123_novel01
LG28	CA00004165	-	A3	17211518-17211515	CA00004165_novel03	CA00004165_novel01,CA00004165_novel04,CA00004165_R1,CA00004165_novel03
LG28	CA00004172	-	A3	17434725-17434722	CA00004172_novel02,CA00004172_novel01	CA00004172_R1,CA00004172_novel01,CA00004172_novel02
LG28	CA00004172	-	A3	17436636-17436600	CA00004172_R1	CA00004172_novel01,CA00004172_novel02,CA00004172_R1
LG11	CA00004194	+	A3	17402711-17402714	CA00004194_novel01	CA00004194_R1,CA00004194_novel03,CA00004194_novel01
LG11	CA00004214	+	A3	16755252-16755261	CA00004214_novel01	CA00004214_novel02,CA00004214_R1,CA00004214_novel01
LG11	CA00004226	+	A3	16504569-16504584	CA00004226_novel05,CA00004226_R1,CA00004226_novel01	CA00004226_novel02,CA00004226_R1,CA00004226_novel01,CA00004226_novel05
LG11	CA00004230	-	A3	16339451-16339432	CA00004230_novel03	CA00004230_novel01,CA00004230_novel03
LG11	CA00004230	-	A3	16339623-16339432	CA00004230_novel03	CA00004230_novel02,CA00004230_novel03
LG11	CA00004230	-	A3	16339623-16339451	CA00004230_novel01	CA00004230_novel02,CA00004230_novel01
LG11	CA00004243	-	A3	16012650-16012644	CA00004243_novel08	CA00004243_novel06,CA00004243_novel03,CA00004243_novel02,CA00004243_novel05,CA00004243_R1,CA00004243_novel08
LG11	CA00004243	-	A3	16013425-16013399	CA00004243_novel03,CA00004243_novel05	CA00004243_novel08,CA00004243_novel02,CA00004243_novel03,CA00004243_novel05
LG11	CA00004243	-	A3	16013639-16013628	CA00004243_novel02,CA00004243_novel03	CA00004243_novel06,CA00004243_novel03,CA00004243_novel02
LG11	CA00004253	-	A3	15872445-15871272	CA00004253_R1,CA00004253_novel02	CA00004253_novel05,CA00004253_R1,CA00004253_novel02
LG11	CA00004294	+	A3	15343691-15343700	CA00004294_R1	CA00004294_novel05,CA00004294_novel08,CA00004294_R1
LG11	CA00004302	-	A3	15272265-15272232	CA00004302_R1	CA00004302_novel02,CA00004302_novel04,CA00004302_novel03,CA00004302_R1
LG11	CA00004302	-	A3	15273558-15273501	CA00004302_novel04	CA00004302_novel03,CA00004302_novel04
LG11	CA00004328	-	A3	14785546-14784967	CA00004328_R1	CA00004328_novel01,CA00004328_R1
LG11	CA00004329	+	A3	14778954-14778978	CA00004329_R1	CA00004329_novel01,CA00004329_R1
LG11	CA00004331	+	A3	14752528-14752546	CA00004331_novel02	CA00004331_novel01,CA00004331_R1,CA00004331_novel03,CA00004331_novel02
LG11	CA00004335	-	A3	14459294-14459276	CA00004335_R1	CA00004335_novel01,CA00004335_novel04,CA00004335_R1
LG11	CA00004341	+	A3	14315207-14315228	CA00004341_novel02	CA00004341_R1,CA00004341_novel01,CA00004341_novel06,CA00004341_novel07,CA00004341_novel09,CA00004341_novel02
LG11	CA00004345	+	A3	14239748-14239757	CA00004345_novel03,CA00004345_novel01	CA00004345_R1,CA00004345_novel01,CA00004345_novel03
LG11	CA00004345	+	A3	14242578-14242581	CA00004345_R1	CA00004345_novel01,CA00004345_novel03,CA00004345_R1
LG11	CA00004395	+	A3	13093887-13093913	CA00004395_novel01	CA00004395_R1,CA00004395_novel01
LG11	CA00004396	-	A3	13065382-13065373	CA00004396_R1	CA00004396_novel01,CA00004396_R1
LG11	CA00004398	-	A3	13035962-13035960	CA00004398_novel06	CA00004398_R1,CA00004398_novel06
LG11	CA00004423	-	A3	12647450-12647312	CA00004423_novel04	CA00004423_novel03,CA00004423_novel05,CA00004423_novel04
LG11	CA00004428	-	A3	12481180-12481126	CA00004428_R1,CA00004428_novel03,CA00004428_novel01	CA00004428_novel02,CA00004428_novel01,CA00004428_novel03,CA00004428_R1
LG19	CA00004435	-	A3	26604312-26604300	CA00004435_R1	CA00004435_novel15,CA00004435_novel03,CA00004435_novel02,CA00004435_novel13,CA00004435_novel11,CA00004435_novel06,CA00004435_novel01,CA00004435_novel12,CA00004435_R1
LG19	CA00004436	+	A3	26625956-26625971	CA00004436_novel09,CA00004436_novel05	CA00004436_novel03,CA00004436_novel05,CA00004436_novel09
LG19	CA00004444	-	A3	26920258-26920219	CA00004444_R1	CA00004444_novel01,CA00004444_R1
LG19	CA00004447	+	A3	27019956-27019977	CA00004447_novel01	CA00004447_R1,CA00004447_novel01
LG19	CA00004450	+	A3	27035579-27036071	CA00004450_novel02	CA00004450_novel03,CA00004450_R1,CA00004450_novel02
LG19	CA00004450	+	A3	27038265-27038271	CA00004450_novel02,CA00004450_novel03	CA00004450_novel04,CA00004450_novel02,CA00004450_novel03
LG19	CA00004462	-	A3	27249724-27249721	CA00004462_novel01,CA00004462_novel03,CA00004462_novel02	CA00004462_R1,CA00004462_novel03,CA00004462_novel02,CA00004462_novel01
LG19	CA00004475	-	A3	27359648-27359645	CA00004475_R1	CA00004475_novel01,CA00004475_R1
LG19	CA00004499	+	A3	27705394-27705424	CA00004499_novel02	CA00004499_R1,CA00004499_novel02
LG19	CA00004506	-	A3	27853436-27853408	CA00004506_novel02,CA00004506_R1	CA00004506_novel01,CA00004506_novel02,CA00004506_R1
LG19	CA00004545	+	A3	28856807-28856831	CA00004545_novel01,CA00004545_novel03	CA00004545_R1,CA00004545_novel01,CA00004545_novel03
LG9	CA00004605	-	A3	5297858-5297699	CA00004605_novel01	CA00004605_novel02,CA00004605_R1,CA00004605_novel01
LG9	CA00004610	-	A3	5336390-5336121	CA00004610_R1	CA00004610_novel03,CA00004610_novel01,CA00004610_R1
LG9	CA00004610	-	A3	5339752-5339746	CA00004610_R1,CA00004610_novel01,CA00004610_novel02	CA00004610_novel03,CA00004610_novel02,CA00004610_novel01,CA00004610_R1
LG6	CA00004673	-	A3	8213015-8213011	CA00004673_novel01,CA00004673_novel03,CA00004673_R1	CA00004673_novel04,CA00004673_novel05,CA00004673_novel01,CA00004673_novel03,CA00004673_R1
LG6	CA00004684	-	A3	7749011-7749008	CA00004684_novel03	CA00004684_novel05,CA00004684_novel01,CA00004684_novel04,CA00004684_novel03
LG6	CA00004710	+	A3	7339036-7339423	CA00004710_novel04	CA00004710_novel01,CA00004710_R1,CA00004710_novel03,CA00004710_novel04
LG6	CA00004713	-	A3	7314241-7314205	CA00004713_novel02,CA00004713_novel01	CA00004713_R1,CA00004713_novel02,CA00004713_novel01
LG6	CA00004740	+	A3	6592457-6592478	CA00004740_R1,CA00004740_novel01	CA00004740_novel02,CA00004740_novel01,CA00004740_R1
LG6	CA00004747	-	A3	6462458-6461590	CA00004747_R1	CA00004747_novel02,CA00004747_R1
LG6	CA00004767	+	A3	6143928-6143976	CA00004767_novel03,CA00004767_novel07	CA00004767_novel01,CA00004767_novel03,CA00004767_novel07
LG6	CA00004767	+	A3	6148310-6148313	CA00004767_novel14,CA00004767_novel09,CA00004767_novel10,CA00004767_novel01,CA00004767_novel08	CA00004767_novel03,CA00004767_novel05,CA00004767_novel07,CA00004767_novel11,CA00004767_R1,CA00004767_novel12,CA00004767_novel15,CA00004767_novel17,CA00004767_novel01,CA00004767_novel08,CA00004767_novel09,CA00004767_novel10,CA00004767_novel14
LG6	CA00004767	+	A3	6150439-6150758	CA00004767_novel14,CA00004767_novel09,CA00004767_novel08,CA00004767_novel10,CA00004767_novel11,CA00004767_novel12,CA00004767_novel07,CA00004767_novel05	CA00004767_novel17,CA00004767_novel05,CA00004767_novel07,CA00004767_novel08,CA00004767_novel09,CA00004767_novel10,CA00004767_novel11,CA00004767_novel12,CA00004767_novel14
LG6	CA00004778	+	A3	5969342-5969407	CA00004778_R1	CA00004778_novel01,CA00004778_R1
LG6	CA00004785	-	A3	5851715-5851703	CA00004785_R1,CA00004785_novel01	CA00004785_novel02,CA00004785_novel01,CA00004785_R1
LG6	CA00004786	-	A3	5840933-5840903	CA00004786_R1	CA00004786_novel01,CA00004786_novel02,CA00004786_R1
LG6	CA00004794	-	A3	5686877-5686831	CA00004794_R1	CA00004794_novel01,CA00004794_R1
LG6	CA00004831	+	A3	5077861-5077864	CA00004831_novel04	CA00004831_novel02,CA00004831_novel03,CA00004831_R1,CA00004831_novel06,CA00004831_novel04
LG6	CA00004840	-	A3	4935822-4935444	CA00004840_R1	CA00004840_novel05,CA00004840_novel01,CA00004840_R1
LG6	CA00004877	-	A3	10501984-10501981	CA00004877_novel07,CA00004877_novel04,CA00004877_R1	CA00004877_novel03,CA00004877_novel02,CA00004877_novel04,CA00004877_R1,CA00004877_novel07
LG6	CA00004882	-	A3	10399764-10399734	CA00004882_R1	CA00004882_novel02,CA00004882_novel01,CA00004882_R1
LG6	CA00004890	+	A3	10249331-10249355	CA00004890_R1	CA00004890_novel01,CA00004890_novel02,CA00004890_novel04,CA00004890_novel06,CA00004890_novel09,CA00004890_novel10,CA00004890_novel11,CA00004890_R1
LG6	CA00004892	-	A3	10143630-10143600	CA00004892_novel01,CA00004892_novel02	CA00004892_R1,CA00004892_novel01,CA00004892_novel02
LG6	CA00004904	-	A3	9989877-9989815	CA00004904_novel01	CA00004904_R1,CA00004904_novel01
LG6	CA00004933	+	A3	9525360-9525363	CA00004933_novel04	CA00004933_novel07,CA00004933_novel11,CA00004933_novel12,CA00004933_novel04
LG6	CA00004934	-	A3	9508584-9508556	CA00004934_novel01	CA00004934_R1,CA00004934_novel01
LG6	CA00004946	-	A3	9409349-9408160	CA00004946_R1	CA00004946_novel02,CA00004946_R1
LG6	CA00004946	-	A3	9416363-9416349	CA00004946_novel02	CA00004946_R1,CA00004946_novel02
LG6	CA00004953	+	A3	9364378-9364399	CA00004953_R1	CA00004953_novel01,CA00004953_R1
LG6	CA00004953	+	A3	9368756-9368776	CA00004953_novel01	CA00004953_R1,CA00004953_novel01
LG6	CA00004956	+	A3	9344546-9344614	CA00004956_novel01	CA00004956_R1,CA00004956_novel01
LG6	CA00005013	-	A3	8593431-8593329	CA00005013_novel03	CA00005013_R1,CA00005013_novel04,CA00005013_novel02,CA00005013_novel05,CA00005013_novel03
LG6	CA00005020	-	A3	8518564-8518420	CA00005020_R1	CA00005020_novel02,CA00005020_novel01,CA00005020_R1
LG16	CA00005103	-	A3	5476856-5476853	CA00005103_novel04	CA00005103_novel01,CA00005103_novel04
LG16	CA00005104	+	A3	5485919-5485943	CA00005104_novel01	CA00005104_R1,CA00005104_novel02,CA00005104_novel06,CA00005104_novel09,CA00005104_novel11,CA00005104_novel01
LG16	CA00005123	-	A3	5812605-5812602	CA00005123_novel04	CA00005123_R1,CA00005123_novel04
LG16	CA00005124	+	A3	5819172-5819175	CA00005124_novel04	CA00005124_novel01,CA00005124_R1,CA00005124_novel04
LG16	CA00005124	+	A3	5834147-5834150	CA00005124_novel05	CA00005124_novel01,CA00005124_R1,CA00005124_novel05
LG16	CA00005140	-	A3	6091372-6091363	CA00005140_R1	CA00005140_novel01,CA00005140_novel02,CA00005140_novel03,CA00005140_R1
LG16	CA00005177	-	A3	6947075-6947021	CA00005177_novel01	CA00005177_R1,CA00005177_novel01
LG16	CA00005199	+	A3	7762954-7762969	CA00005199_novel02,CA00005199_novel04	CA00005199_novel01,CA00005199_R1,CA00005199_novel02,CA00005199_novel04
LG16	CA00005211	+	A3	7936715-7936899	CA00005211_R1	CA00005211_novel01,CA00005211_R1
LG16	CA00005226	-	A3	8208258-8208185	CA00005226_novel01	CA00005226_R1,CA00005226_novel01
LG16	CA00005229	+	A3	8316289-8316331	CA00005229_R1	CA00005229_novel01,CA00005229_R1
LG27	CA00005247	-	A3	22895119-22895117	CA00005247_novel01	CA00005247_novel02,CA00005247_R1,CA00005247_novel01
LG27	CA00005259	+	A3	22783316-22783319	CA00005259_novel01	CA00005259_R1,CA00005259_novel01
LG27	CA00005271	+	A3	22505909-22505927	CA00005271_novel02,CA00005271_novel04,CA00005271_novel12,CA00005271_novel07	CA00005271_novel09,CA00005271_novel01,CA00005271_novel08,CA00005271_novel21,CA00005271_novel22,CA00005271_novel24,CA00005271_novel04,CA00005271_novel02,CA00005271_novel07,CA00005271_novel12
LG27	CA00005293	+	A3	21967097-21967136	CA00005293_novel01,CA00005293_novel02	CA00005293_R1,CA00005293_novel01,CA00005293_novel02
LG27	CA00005294	+	A3	21940919-21940925	CA00005294_R1	CA00005294_novel01,CA00005294_R1
LG27	CA00005297	-	A3	21884078-21884024	CA00005297_novel01	CA00005297_novel03,CA00005297_novel05,CA00005297_novel02,CA00005297_R1,CA00005297_novel01
LG27	CA00005297	-	A3	21891522-21891492	CA00005297_R1,CA00005297_novel02,CA00005297_novel03	CA00005297_novel01,CA00005297_novel03,CA00005297_novel02,CA00005297_R1
LG27	CA00005307	+	A3	21775466-21775469	CA00005307_novel06,CA00005307_novel02	CA00005307_novel01,CA00005307_novel04,CA00005307_R1,CA00005307_novel05,CA00005307_novel03,CA00005307_novel07,CA00005307_novel02,CA00005307_novel06
LG27	CA00005309	-	A3	21751763-21751511	CA00005309_R1	CA00005309_novel01,CA00005309_novel04,CA00005309_novel03,CA00005309_R1
LG27	CA00005351	+	A3	21212933-21212942	CA00005351_R1	CA00005351_novel02,CA00005351_novel03,CA00005351_novel06,CA00005351_R1
LG27	CA00005359	+	A3	21034765-21034776	CA00005359_novel02,CA00005359_novel01	CA00005359_R1,CA00005359_novel02,CA00005359_novel01
LG27	CA00005373	+	A3	20708729-20708732	CA00005373_novel01	CA00005373_novel03,CA00005373_novel05,CA00005373_novel06,CA00005373_novel07,CA00005373_novel09,CA00005373_novel10,CA00005373_novel01
LG27	CA00005394	-	A3	20472852-20472818	CA00005394_novel03	CA00005394_novel01,CA00005394_R1,CA00005394_novel04,CA00005394_novel03
LG27	CA00005395	-	A3	20437936-20437933	CA00005395_novel02,CA00005395_novel04	CA00005395_R1,CA00005395_novel02,CA00005395_novel04
LG27	CA00005399	+	A3	20401491-20401513	CA00005399_novel02,CA00005399_R1	CA00005399_novel04,CA00005399_novel02,CA00005399_R1
LG27	CA00005399	+	A3	20402776-20402820	CA00005399_novel04	CA00005399_novel02,CA00005399_novel04
LG27	CA00005402	-	A3	20310589-20310498	CA00005402_novel01,CA00005402_novel04	CA00005402_novel03,CA00005402_novel04,CA00005402_novel01
LG27	CA00005408	+	A3	20217569-20217948	CA00005408_R1	CA00005408_novel01,CA00005408_R1
LG27	CA00005409	-	A3	20191904-20191895	CA00005409_R1,CA00005409_novel04	CA00005409_novel12,CA00005409_novel13,CA00005409_novel08,CA00005409_novel07,CA00005409_novel05,CA00005409_novel04,CA00005409_R1
LG27	CA00005409	-	A3	20200966-20200960	CA00005409_R1	CA00005409_novel04,CA00005409_novel05,CA00005409_novel01,CA00005409_R1
LG27	CA00005414	-	A3	20098860-20098857	CA00005414_R1	CA00005414_novel03,CA00005414_novel01,CA00005414_R1
LG27	CA00005414	-	A3	20106292-20106287	CA00005414_novel01	CA00005414_novel02,CA00005414_R1,CA00005414_novel01
LG27	CA00005418	+	A3	20053877-20053962	CA00005418_novel03	CA00005418_R1,CA00005418_novel03
LG40	CA00005472	+	A3	10057694-10059275	CA00005472_R1	CA00005472_novel02,CA00005472_R1
LG40	CA00005476	-	A3	9978345-9978331	CA00005476_novel02,CA00005476_R1,CA00005476_novel09,CA00005476_novel08,CA00005476_novel01,CA00005476_novel13,CA00005476_novel10,CA00005476_novel11,CA00005476_novel05,CA00005476_novel03	CA00005476_novel07,CA00005476_novel10,CA00005476_novel03,CA00005476_novel09,CA00005476_novel02,CA00005476_novel13,CA00005476_novel08,CA00005476_novel05,CA00005476_novel01,CA00005476_novel11,CA00005476_R1
LG40	CA00005485	-	A3	9733377-9733290	CA00005485_novel01	CA00005485_R1,CA00005485_novel01
LG40	CA00005501	-	A3	9301525-9301524	CA00005501_novel04	CA00005501_novel10,CA00005501_novel08,CA00005501_novel04
LG40	CA00005501	-	A3	9301527-9301524	CA00005501_novel04	CA00005501_novel03,CA00005501_novel04
LG40	CA00005501	-	A3	9301527-9301525	CA00005501_novel08,CA00005501_novel10	CA00005501_novel03,CA00005501_novel10,CA00005501_novel08
LG40	CA00005501	-	A3	9303539-9303499	CA00005501_novel02,CA00005501_R1,CA00005501_novel10,CA00005501_novel09,CA00005501_novel06,CA00005501_novel04,CA00005501_novel11,CA00005501_novel03	CA00005501_novel08,CA00005501_novel11,CA00005501_novel10,CA00005501_novel06,CA00005501_novel04,CA00005501_novel02,CA00005501_novel09,CA00005501_novel03,CA00005501_R1
LG40	CA00005501	-	A3	9306279-9306272	CA00005501_novel04	CA00005501_novel11,CA00005501_novel10,CA00005501_novel08,CA00005501_novel06,CA00005501_novel02,CA00005501_novel09,CA00005501_novel03,CA00005501_R1,CA00005501_novel04
LG40	CA00005501	-	A3	9308672-9308663	CA00005501_novel04	CA00005501_novel10,CA00005501_novel08,CA00005501_novel06,CA00005501_novel02,CA00005501_novel09,CA00005501_novel03,CA00005501_R1,CA00005501_novel04
LG40	CA00005510	-	A3	9143651-9143642	CA00005510_novel01,CA00005510_novel02	CA00005510_R1,CA00005510_novel01,CA00005510_novel02
LG40	CA00005530	-	A3	8588793-8588730	CA00005530_novel06	CA00005530_novel04,CA00005530_novel01,CA00005530_novel07,CA00005530_R1,CA00005530_novel02,CA00005530_novel06
LG40	CA00005546	+	A3	8371452-8372087	CA00005546_novel04,CA00005546_novel02,CA00005546_R1	CA00005546_novel01,CA00005546_R1,CA00005546_novel02,CA00005546_novel04
LG40	CA00005599	+	A3	7315367-7315391	CA00005599_novel01,CA00005599_novel03,CA00005599_novel02	CA00005599_R1,CA00005599_novel01,CA00005599_novel02,CA00005599_novel03
LG40	CA00005599	+	A3	7321532-7321601	CA00005599_novel01,CA00005599_novel09,CA00005599_novel10,CA00005599_novel02	CA00005599_R1,CA00005599_novel01,CA00005599_novel02,CA00005599_novel09,CA00005599_novel10
LG40	CA00005599	+	A3	7322833-7322926	CA00005599_novel01,CA00005599_novel09,CA00005599_novel10,CA00005599_novel02	CA00005599_R1,CA00005599_novel01,CA00005599_novel02,CA00005599_novel09,CA00005599_novel10
LG40	CA00005608	-	A3	7180504-7180500	CA00005608_novel01	CA00005608_R1,CA00005608_novel01
LG32	CA00005636	-	A3	29314550-29314535	CA00005636_novel01	CA00005636_R1,CA00005636_novel01
LG32	CA00005636	-	A3	29316230-29316194	CA00005636_R1	CA00005636_novel01,CA00005636_R1
LG32	CA00005641	-	A3	29403346-29403331	CA00005641_novel06	CA00005641_novel07,CA00005641_novel06
LG32	CA00005641	-	A3	29403373-29403331	CA00005641_novel06	CA00005641_R1,CA00005641_novel09,CA00005641_novel05,CA00005641_novel03,CA00005641_novel02,CA00005641_novel08,CA00005641_novel06
LG32	CA00005641	-	A3	29403373-29403346	CA00005641_novel07	CA00005641_R1,CA00005641_novel09,CA00005641_novel05,CA00005641_novel03,CA00005641_novel02,CA00005641_novel08,CA00005641_novel07
LG32	CA00005641	-	A3	29404505-29404478	CA00005641_novel03	CA00005641_R1,CA00005641_novel06,CA00005641_novel09,CA00005641_novel07,CA00005641_novel05,CA00005641_novel02,CA00005641_novel08,CA00005641_novel03
LG32	CA00005641	-	A3	29407150-29407135	CA00005641_novel05,CA00005641_novel06,CA00005641_novel09	CA00005641_R1,CA00005641_novel07,CA00005641_novel03,CA00005641_novel02,CA00005641_novel08,CA00005641_novel06,CA00005641_novel09,CA00005641_novel05
LG32	CA00005653	+	A3	29622703-29622708	CA00005653_novel02	CA00005653_R1,CA00005653_novel02
LG32	CA00005653	+	A3	29629803-29630397	CA00005653_R1	CA00005653_novel04,CA00005653_novel05,CA00005653_R1
LG32	CA00005656	+	A3	29666284-29666289	CA00005656_novel01,CA00005656_R1	CA00005656_novel05,CA00005656_novel01,CA00005656_R1
LG32	CA00005661	+	A3	29740585-29740611	CA00005661_novel03	CA00005661_R1,CA00005661_novel03
LG32	CA00005683	-	A3	30106237-30106222	CA00005683_novel02,CA00005683_novel01,CA00005683_novel05	CA00005683_R1,CA00005683_novel01,CA00005683_novel05,CA00005683_novel02
LG32	CA00005687	+	A3	30173618-30174172	CA00005687_R1	CA00005687_novel01,CA00005687_novel02,CA00005687_novel05,CA00005687_R1
LG32	CA00005689	-	A3	30188248-30188242	CA00005689_novel03,CA00005689_novel09	CA00005689_novel08,CA00005689_novel07,CA00005689_novel02,CA00005689_novel01,CA00005689_novel05,CA00005689_R1,CA00005689_novel03,CA00005689_novel09
LG32	CA00005694	+	A3	30333208-30333211	CA00005694_novel01	CA00005694_R1,CA00005694_novel02,CA00005694_novel01
LG32	CA00005714	+	A3	30706121-30706123	CA00005714_R1,CA00005714_novel06	CA00005714_novel04,CA00005714_novel06,CA00005714_R1
LG32	CA00005725	+	A3	30876300-30876306	CA00005725_R1	CA00005725_novel02,CA00005725_novel01,CA00005725_R1
LG32	CA00005727	-	A3	30913598-30913432	CA00005727_novel02,CA00005727_novel03	CA00005727_novel04,CA00005727_novel01,CA00005727_novel02,CA00005727_novel03
LG32	CA00005757	+	A3	31301550-31301565	CA00005757_novel04,CA00005757_novel06,CA00005757_novel01,CA00005757_novel03,CA00005757_novel08	CA00005757_novel02,CA00005757_novel01,CA00005757_novel03,CA00005757_novel04,CA00005757_novel06,CA00005757_novel08
LG32	CA00005766	-	A3	31597286-31597280	CA00005766_novel01	CA00005766_R1,CA00005766_novel01
LG32	CA00005789	-	A3	31804669-31804625	CA00005789_novel01	CA00005789_R1,CA00005789_novel01
LG32	CA00005805	-	A3	32264558-32264546	CA00005805_R1	CA00005805_novel02,CA00005805_R1
LG30	CA00005858	+	A3	8984455-8984458	CA00005858_novel09,CA00005858_novel05,CA00005858_novel04,CA00005858_novel07,CA00005858_novel06,CA00005858_novel11,CA00005858_novel10	CA00005858_R1,CA00005858_novel03,CA00005858_novel04,CA00005858_novel06,CA00005858_novel07,CA00005858_novel05,CA00005858_novel09,CA00005858_novel10,CA00005858_novel11
LG30	CA00005858	+	A3	8989916-8989919	CA00005858_novel03	CA00005858_R1,CA00005858_novel10,CA00005858_novel11,CA00005858_novel03
LG30	CA00005901	+	A3	10220982-10220985	CA00005901_novel03	CA00005901_novel02,CA00005901_novel03
LG30	CA00005905	+	A3	10267785-10268420	CA00005905_novel02	CA00005905_novel01,CA00005905_novel02
LG30	CA00005905	+	A3	10269467-10269480	CA00005905_novel02,CA00005905_R1	CA00005905_novel01,CA00005905_novel03,CA00005905_novel02,CA00005905_R1
LG30	CA00005922	-	A3	10554502-10554454	CA00005922_novel02	CA00005922_novel05,CA00005922_novel01,CA00005922_novel06,CA00005922_R1,CA00005922_novel02
LG30	CA00005922	-	A3	10560809-10560698	CA00005922_novel02,CA00005922_novel01,CA00005922_novel05	CA00005922_R1,CA00005922_novel02,CA00005922_novel05,CA00005922_novel01
LG30	CA00005936	+	A3	10794584-10794587	CA00005936_novel10,CA00005936_novel08	CA00005936_R1,CA00005936_novel08,CA00005936_novel10
LG30	CA00005942	-	A3	10888092-10888074	CA00005942_R1	CA00005942_novel08,CA00005942_novel05,CA00005942_novel03,CA00005942_novel04,CA00005942_novel07,CA00005942_novel02,CA00005942_R1
LG30	CA00005942	-	A3	10892951-10892918	CA00005942_novel05,CA00005942_novel04,CA00005942_R1,CA00005942_novel02	CA00005942_novel03,CA00005942_novel05,CA00005942_novel04,CA00005942_R1,CA00005942_novel02
LG30	CA00005963	+	A3	11537320-11537380	CA00005963_novel02,CA00005963_novel01	CA00005963_R1,CA00005963_novel01,CA00005963_novel02
LG30	CA00005970	+	A3	11771251-11771277	CA00005970_R1	CA00005970_novel01,CA00005970_novel05,CA00005970_novel03,CA00005970_novel04,CA00005970_R1
LG30	CA00005970	+	A3	11777121-11777145	CA00005970_novel03,CA00005970_novel07,CA00005970_novel04,CA00005970_novel05,CA00005970_R1	CA00005970_novel01,CA00005970_R1,CA00005970_novel05,CA00005970_novel03,CA00005970_novel04,CA00005970_novel07
LG30	CA00005982	-	A3	12057335-12057311	CA00005982_R1	CA00005982_novel01,CA00005982_R1
LG30	CA00005992	+	A3	12385088-12385091	CA00005992_novel01	CA00005992_R1,CA00005992_novel01
LG30	CA00005992	+	A3	12387678-12387722	CA00005992_novel01	CA00005992_R1,CA00005992_novel01
LG39	CA00006045	+	A3	823682-823703	CA00006045_novel03,CA00006045_novel01	CA00006045_R1,CA00006045_novel01,CA00006045_novel03
LG39	CA00006059	+	A3	1318992-1319013	CA00006059_novel06,CA00006059_novel02	CA00006059_novel05,CA00006059_novel02,CA00006059_novel06
LG39	CA00006062	-	A3	1344885-1344864	CA00006062_novel02	CA00006062_R1,CA00006062_novel02
LG39	CA00006076	-	A3	1804041-1803951	CA00006076_novel01,CA00006076_novel02,CA00006076_novel03	CA00006076_R1,CA00006076_novel01,CA00006076_novel03,CA00006076_novel02
LG39	CA00006104	+	A3	2323743-2323746	CA00006104_R1	CA00006104_novel03,CA00006104_novel01,CA00006104_novel05,CA00006104_R1
LG39	CA00006131	+	A3	2919151-2919184	CA00006131_R1,CA00006131_novel01,CA00006131_novel03	CA00006131_novel02,CA00006131_novel01,CA00006131_R1,CA00006131_novel03
LG39	CA00006131	+	A3	2920371-2920373	CA00006131_novel01	CA00006131_R1,CA00006131_novel02,CA00006131_novel03,CA00006131_novel01
LG39	CA00006137	-	A3	3010331-3010151	CA00006137_R1	CA00006137_novel01,CA00006137_novel02,CA00006137_R1
LG39	CA00006139	+	A3	3113002-3113026	CA00006139_novel01,CA00006139_novel07	CA00006139_novel02,CA00006139_novel01,CA00006139_novel07
LG27	CA00006168	-	A3	3569167-3569140	CA00006168_novel04,CA00006168_R1,CA00006168_novel03	CA00006168_novel05,CA00006168_R1,CA00006168_novel04,CA00006168_novel03
LG27	CA00006194	+	A3	4453328-4453334	CA00006194_novel03,CA00006194_R1	CA00006194_novel01,CA00006194_R1,CA00006194_novel03
LG27	CA00006217	-	A3	4727399-4727396	CA00006217_novel01,CA00006217_novel04	CA00006217_novel02,CA00006217_R1,CA00006217_novel05,CA00006217_novel03,CA00006217_novel04,CA00006217_novel01
LG27	CA00006217	-	A3	4728855-4728852	CA00006217_novel01,CA00006217_novel04	CA00006217_novel02,CA00006217_novel03,CA00006217_novel04,CA00006217_novel01
LG7	CA00006236	-	A3	27463733-27463730	CA00006236_R1	CA00006236_novel11,CA00006236_R1
LG7	CA00006252	-	A3	27758126-27758096	CA00006252_novel05,CA00006252_novel02	CA00006252_novel03,CA00006252_novel02,CA00006252_novel05
LG7	CA00006253	-	A3	27774754-27774748	CA00006253_R1	CA00006253_novel03,CA00006253_R1
LG7	CA00006258	+	A3	27917481-27917503	CA00006258_novel01,CA00006258_novel05	CA00006258_R1,CA00006258_novel03,CA00006258_novel01,CA00006258_novel05
LG7	CA00006266	+	A3	28087437-28087458	CA00006266_R1	CA00006266_novel01,CA00006266_R1
LG7	CA00006266	+	A3	28089403-28089418	CA00006266_R1	CA00006266_novel01,CA00006266_R1
LG7	CA00006281	-	A3	28977260-28977211	CA00006281_novel06	CA00006281_novel01,CA00006281_novel03,CA00006281_novel05,CA00006281_novel02,CA00006281_novel07,CA00006281_novel04,CA00006281_R1,CA00006281_novel06
LG7	CA00006281	-	A3	28977903-28977811	CA00006281_R1	CA00006281_novel01,CA00006281_novel03,CA00006281_novel02,CA00006281_R1
LG7	CA00006285	+	A3	29033916-29033921	CA00006285_novel06	CA00006285_novel01,CA00006285_novel02,CA00006285_novel03,CA00006285_novel06
LG7	CA00006290	-	A3	29146401-29146389	CA00006290_novel03	CA00006290_novel01,CA00006290_novel02,CA00006290_novel07,CA00006290_novel08,CA00006290_R1,CA00006290_novel06,CA00006290_novel03
LG7	CA00006308	-	A3	29456375-29456357	CA00006308_novel03	CA00006308_novel04,CA00006308_novel03
LG7	CA00006308	-	A3	29456390-29456357	CA00006308_novel03	CA00006308_R1,CA00006308_novel02,CA00006308_novel03
LG7	CA00006308	-	A3	29456390-29456375	CA00006308_novel04	CA00006308_R1,CA00006308_novel02,CA00006308_novel04
LG7	CA00006331	+	A3	30381530-30381592	CA00006331_novel01	CA00006331_R1,CA00006331_novel01
LG7	CA00006369	+	A3	31382786-31382813	CA00006369_R1,CA00006369_novel02	CA00006369_novel01,CA00006369_novel02,CA00006369_R1
LG7	CA00006369	+	A3	31383677-31383683	CA00006369_R1	CA00006369_novel01,CA00006369_novel02,CA00006369_R1
LG3	CA00006419	+	A3	8708240-8708276	CA00006419_novel01	CA00006419_R1,CA00006419_novel01
LG3	CA00006424	+	A3	8627349-8627370	CA00006424_novel04	CA00006424_R1,CA00006424_novel04
LG3	CA00006427	+	A3	8593233-8593235	CA00006427_novel02,CA00006427_R1	CA00006427_novel03,CA00006427_novel02,CA00006427_R1
LG3	CA00006464	+	A3	7811108-7811132	CA00006464_novel02	CA00006464_novel01,CA00006464_novel04,CA00006464_R1,CA00006464_novel02
LG3	CA00006467	+	A3	7766253-7766257	CA00006467_novel05	CA00006467_R1,CA00006467_novel03,CA00006467_novel04,CA00006467_novel05
LG3	CA00006468	-	A3	7755635-7755632	CA00006468_R1	CA00006468_novel02,CA00006468_R1
LG3	CA00006477	+	A3	7634241-7634256	CA00006477_novel01,CA00006477_novel02	CA00006477_R1,CA00006477_novel01,CA00006477_novel02
LG3	CA00006488	-	A3	7510028-7510010	CA00006488_R1,CA00006488_novel03,CA00006488_novel01	CA00006488_novel04,CA00006488_novel03,CA00006488_novel01,CA00006488_R1
LG3	CA00006528	-	A3	7176076-7175998	CA00006528_novel01	CA00006528_R1,CA00006528_novel01
LG3	CA00006544	-	A3	7001948-7001942	CA00006544_R1	CA00006544_novel02,CA00006544_novel01,CA00006544_R1
LG3	CA00006559	-	A3	6721074-6721068	CA00006559_novel05	CA00006559_novel03,CA00006559_novel02,CA00006559_novel05
LG3	CA00006559	-	A3	6721128-6721068	CA00006559_novel05	CA00006559_novel06,CA00006559_novel08,CA00006559_novel07,CA00006559_R1,CA00006559_novel04,CA00006559_novel05
LG3	CA00006559	-	A3	6721128-6721074	CA00006559_novel02,CA00006559_novel03	CA00006559_novel06,CA00006559_novel08,CA00006559_novel07,CA00006559_R1,CA00006559_novel04,CA00006559_novel03,CA00006559_novel02
LG3	CA00006559	-	A3	6723126-6723107	CA00006559_novel04,CA00006559_novel05	CA00006559_novel06,CA00006559_novel07,CA00006559_R1,CA00006559_novel03,CA00006559_novel02,CA00006559_novel05,CA00006559_novel04
LG3	CA00006560	+	A3	6707928-6707942	CA00006560_novel01,CA00006560_R1	CA00006560_novel02,CA00006560_novel01,CA00006560_R1
LG3	CA00006579	-	A3	6370729-6370483	CA00006579_novel06,CA00006579_novel03	CA00006579_novel10,CA00006579_novel07,CA00006579_novel06,CA00006579_novel03
LG3	CA00006612	-	A3	5610942-5610865	CA00006612_novel02	CA00006612_novel01,CA00006612_novel04,CA00006612_novel02
LG16	CA00006655	-	A3	1188833-1188827	CA00006655_R1	CA00006655_novel02,CA00006655_novel03,CA00006655_novel01,CA00006655_R1
LG16	CA00006704	-	A3	2228961-2228836	CA00006704_novel01	CA00006704_R1,CA00006704_novel01
LG16	CA00006708	+	A3	2302581-2302602	CA00006708_R1	CA00006708_novel01,CA00006708_R1
LG16	CA00006718	+	A3	2513769-2513773	CA00006718_R1	CA00006718_novel01,CA00006718_R1
LG4	CA00006748	-	A3	10006488-10006335	CA00006748_novel03	CA00006748_R1,CA00006748_novel03
LG4	CA00006750	+	A3	9954225-9954267	CA00006750_R1	CA00006750_novel01,CA00006750_R1
LG4	CA00006807	-	A3	9206500-9206479	CA00006807_novel01	CA00006807_R1,CA00006807_novel01
LG4	CA00006812	-	A3	8964167-8964148	CA00006812_R1,CA00006812_novel01	CA00006812_novel02,CA00006812_novel01,CA00006812_R1
LG1	CA00006870	+	A3	7576642-7576699	CA00006870_R1	CA00006870_novel01,CA00006870_R1
LG1	CA00006870	+	A3	7591308-7591353	CA00006870_R1	CA00006870_novel01,CA00006870_novel03,CA00006870_R1
LG1	CA00006889	-	A3	7855668-7855569	CA00006889_novel01	CA00006889_R1,CA00006889_novel01
LG1	CA00006919	-	A3	8518431-8518428	CA00006919_novel01,CA00006919_novel02,CA00006919_novel04,CA00006919_R1	CA00006919_novel03,CA00006919_novel01,CA00006919_novel02,CA00006919_novel04,CA00006919_R1
LG1	CA00006922	+	A3	8558407-8558410	CA00006922_novel03	CA00006922_novel02,CA00006922_R1,CA00006922_novel04,CA00006922_novel07,CA00006922_novel08,CA00006922_novel09,CA00006922_novel03
LG1	CA00006925	+	A3	8580929-8580940	CA00006925_novel01,CA00006925_novel02,CA00006925_R1,CA00006925_novel04	CA00006925_novel03,CA00006925_novel02,CA00006925_novel01,CA00006925_R1,CA00006925_novel04
LG1	CA00006925	+	A3	8584291-8584333	CA00006925_novel01,CA00006925_novel04	CA00006925_novel02,CA00006925_novel03,CA00006925_R1,CA00006925_novel05,CA00006925_novel01,CA00006925_novel04
LG1	CA00006928	-	A3	8609561-8609474	CA00006928_novel01,CA00006928_novel02,CA00006928_R1	CA00006928_novel03,CA00006928_novel04,CA00006928_novel01,CA00006928_novel02,CA00006928_R1
LG1	CA00006944	-	A3	8863242-8863205	CA00006944_R1	CA00006944_novel02,CA00006944_R1
LG1	CA00006968	+	A3	9122866-9122878	CA00006968_R1	CA00006968_novel01,CA00006968_novel05,CA00006968_novel06,CA00006968_novel07,CA00006968_novel08,CA00006968_R1
LG1	CA00006986	+	A3	9519531-9519540	CA00006986_novel04,CA00006986_novel05,CA00006986_novel03	CA00006986_novel01,CA00006986_R1,CA00006986_novel03,CA00006986_novel04,CA00006986_novel05
LG1	CA00006986	+	A3	9519739-9519772	CA00006986_novel03	CA00006986_novel01,CA00006986_novel04,CA00006986_R1,CA00006986_novel05,CA00006986_novel03
LG15	CA00007012	-	A3	12518002-12517979	CA00007012_R1	CA00007012_novel02,CA00007012_R1
LG15	CA00007083	+	A3	10874445-10874499	CA00007083_R1	CA00007083_novel03,CA00007083_R1
LG15	CA00007083	+	A3	10876329-10876332	CA00007083_R1	CA00007083_novel03,CA00007083_R1
LG15	CA00007083	+	A3	10879058-10879067	CA00007083_novel03	CA00007083_R1,CA00007083_novel03
LG15	CA00007084	+	A3	10844803-10844852	CA00007084_novel02	CA00007084_R1,CA00007084_novel01,CA00007084_novel02
LG15	CA00007148	-	A3	9815454-9815381	CA00007148_novel03	CA00007148_novel02,CA00007148_novel06,CA00007148_R1,CA00007148_novel05,CA00007148_novel03
LG28	CA00007204	-	A3	9085243-9085237	CA00007204_R1	CA00007204_novel08,CA00007204_novel06,CA00007204_novel09,CA00007204_novel07,CA00007204_novel01,CA00007204_R1
LG28	CA00007204	-	A3	9087042-9087039	CA00007204_novel08,CA00007204_novel06,CA00007204_novel05,CA00007204_R1,CA00007204_novel01	CA00007204_novel07,CA00007204_novel08,CA00007204_novel06,CA00007204_novel05,CA00007204_R1,CA00007204_novel01
LG28	CA00007210	+	A3	8969566-8969575	CA00007210_novel01,CA00007210_R1,CA00007210_novel12,CA00007210_novel02,CA00007210_novel17,CA00007210_novel14,CA00007210_novel18,CA00007210_novel19,CA00007210_novel25,CA00007210_novel11	CA00007210_novel15,CA00007210_novel01,CA00007210_novel02,CA00007210_novel11,CA00007210_novel12,CA00007210_novel14,CA00007210_R1,CA00007210_novel17,CA00007210_novel18,CA00007210_novel19,CA00007210_novel25
LG28	CA00007226	+	A3	8468737-8468740	CA00007226_novel06	CA00007226_R1,CA00007226_novel03,CA00007226_novel05,CA00007226_novel07,CA00007226_novel08,CA00007226_novel06
LG28	CA00007226	+	A3	8469769-8469772	CA00007226_novel08	CA00007226_novel05,CA00007226_novel08
LG28	CA00007237	-	A3	8346542-8346520	CA00007237_novel02	CA00007237_novel01,CA00007237_novel02
LG28	CA00007237	-	A3	8348192-8348176	CA00007237_R1	CA00007237_novel01,CA00007237_novel02,CA00007237_R1
LG28	CA00007241	+	A3	8252631-8252650	CA00007241_novel02,CA00007241_R1	CA00007241_novel01,CA00007241_R1,CA00007241_novel02
LG28	CA00007260	-	A3	7882041-7882035	CA00007260_novel01	CA00007260_novel06,CA00007260_R1,CA00007260_novel01
LG28	CA00007260	-	A3	7886226-7886181	CA00007260_R1	CA00007260_novel03,CA00007260_novel06,CA00007260_novel01,CA00007260_R1
LG28	CA00007341	-	A3	6378859-6378856	CA00007341_R1	CA00007341_novel01,CA00007341_novel02,CA00007341_R1
LG32	CA00007369	+	A3	4248945-4248972	CA00007369_R1	CA00007369_novel04,CA00007369_novel03,CA00007369_novel15,CA00007369_novel17,CA00007369_R1
LG32	CA00007369	+	A3	4257330-4257339	CA00007369_R1	CA00007369_novel04,CA00007369_novel03,CA00007369_novel15,CA00007369_novel17,CA00007369_novel18,CA00007369_novel19,CA00007369_novel20,CA00007369_R1
LG32	CA00007370	-	A3	4099838-4099798	CA00007370_novel01	CA00007370_novel07,CA00007370_novel09,CA00007370_novel03,CA00007370_novel13,CA00007370_novel11,CA00007370_novel06,CA00007370_R1,CA00007370_novel01
LG32	CA00007388	-	A3	3801881-3801865	CA00007388_novel02	CA00007388_novel01,CA00007388_novel03,CA00007388_R1,CA00007388_novel02
LG32	CA00007391	-	A3	3781219-3781168	CA00007391_novel04	CA00007391_novel01,CA00007391_novel05,CA00007391_novel02,CA00007391_novel06,CA00007391_novel03,CA00007391_R1,CA00007391_novel07,CA00007391_novel04
LG32	CA00007409	-	A3	3454634-3454631	CA00007409_novel01,CA00007409_novel02,CA00007409_R1	CA00007409_novel06,CA00007409_novel03,CA00007409_novel05,CA00007409_R1,CA00007409_novel01,CA00007409_novel02
LG32	CA00007409	-	A3	3456904-3456886	CA00007409_novel06,CA00007409_novel01,CA00007409_novel03,CA00007409_novel02,CA00007409_R1	CA00007409_novel05,CA00007409_novel06,CA00007409_novel03,CA00007409_R1,CA00007409_novel01,CA00007409_novel02
LG32	CA00007414	-	A3	3382950-3382914	CA00007414_novel08,CA00007414_R1,CA00007414_novel07,CA00007414_novel06,CA00007414_novel05,CA00007414_novel04	CA00007414_novel02,CA00007414_novel08,CA00007414_novel07,CA00007414_novel05,CA00007414_novel06,CA00007414_novel04,CA00007414_R1
LG32	CA00007425	-	A3	3267678-3267591	CA00007425_novel02	CA00007425_novel03,CA00007425_novel01,CA00007425_R1,CA00007425_novel02
LG32	CA00007440	+	A3	2955968-2956013	CA00007440_novel03	CA00007440_novel02,CA00007440_novel04,CA00007440_novel03
LG32	CA00007468	-	A3	2383468-2383273	CA00007468_novel02	CA00007468_R1,CA00007468_novel02
LG32	CA00007468	-	A3	2384406-2383841	CA00007468_R1	CA00007468_novel01,CA00007468_R1
LG32	CA00007486	+	A3	1888545-1888614	CA00007486_novel03,CA00007486_novel01	CA00007486_R1,CA00007486_novel01,CA00007486_novel03
LG32	CA00007486	+	A3	1895015-1895121	CA00007486_novel01	CA00007486_novel03,CA00007486_novel01
LG32	CA00007493	+	A3	1812547-1812562	CA00007493_novel02	CA00007493_novel01,CA00007493_novel03,CA00007493_novel04,CA00007493_novel02
LG1	CA00007496	+	A3	25583669-25583753	CA00007496_novel01	CA00007496_R1,CA00007496_novel01
LG1	CA00007518	+	A3	26518336-26518343	CA00007518_novel05	CA00007518_R1,CA00007518_novel03,CA00007518_novel05
LG6	CA00007563	+	A3	22565248-22565346	CA00007563_novel02	CA00007563_novel01,CA00007563_R1,CA00007563_novel02
LG6	CA00007568	-	A3	22505026-22505000	CA00007568_novel03,CA00007568_novel01	CA00007568_R1,CA00007568_novel03,CA00007568_novel01
LG6	CA00007597	+	A3	21483873-21483903	CA00007597_novel01	CA00007597_R1,CA00007597_novel01
LG6	CA00007602	-	A3	21351601-21351595	CA00007602_R1	CA00007602_novel01,CA00007602_R1
LG6	CA00007608	+	A3	21272368-21272542	CA00007608_R1	CA00007608_novel01,CA00007608_R1
LG6	CA00007610	-	A3	21245895-21245814	CA00007610_novel01	CA00007610_novel02,CA00007610_R1,CA00007610_novel01
LG6	CA00007610	-	A3	21250342-21250315	CA00007610_novel01,CA00007610_novel02	CA00007610_R1,CA00007610_novel01,CA00007610_novel02
LG6	CA00007619	-	A3	20956436-20956433	CA00007619_novel03,CA00007619_novel04,CA00007619_R1	CA00007619_novel01,CA00007619_novel02,CA00007619_novel04,CA00007619_novel03,CA00007619_R1
LG6	CA00007676	-	A3	19330998-19330992	CA00007676_novel01	CA00007676_novel02,CA00007676_novel01
LG6	CA00007684	+	A3	19253230-19253233	CA00007684_R1	CA00007684_novel02,CA00007684_novel06,CA00007684_R1
LG6	CA00007707	-	A3	18608095-18608035	CA00007707_novel01	CA00007707_R1,CA00007707_novel01
LG44	CA00007740	+	A3	846671-846680	CA00007740_R1,CA00007740_novel05,CA00007740_novel02	CA00007740_novel01,CA00007740_novel04,CA00007740_novel06,CA00007740_R1,CA00007740_novel02,CA00007740_novel05
LG44	CA00007740	+	A3	857938-857947	CA00007740_R1	CA00007740_novel01,CA00007740_novel02,CA00007740_novel04,CA00007740_novel05,CA00007740_novel06,CA00007740_novel08,CA00007740_novel09,CA00007740_novel10,CA00007740_R1
LG44	CA00007760	+	A3	1246230-1247231	CA00007760_R1	CA00007760_novel12,CA00007760_R1
LG44	CA00007760	+	A3	1246230-1247259	CA00007760_novel05,CA00007760_novel07,CA00007760_novel01,CA00007760_novel03	CA00007760_novel12,CA00007760_novel01,CA00007760_novel03,CA00007760_novel05,CA00007760_novel07
LG44	CA00007760	+	A3	1246230-1247265	CA00007760_novel11	CA00007760_novel12,CA00007760_novel11
LG44	CA00007760	+	A3	1247231-1247259	CA00007760_novel05,CA00007760_novel07,CA00007760_novel01,CA00007760_novel03	CA00007760_R1,CA00007760_novel01,CA00007760_novel03,CA00007760_novel05,CA00007760_novel07
LG44	CA00007760	+	A3	1247231-1247265	CA00007760_novel11	CA00007760_R1,CA00007760_novel11
LG44	CA00007760	+	A3	1247259-1247265	CA00007760_novel11	CA00007760_novel01,CA00007760_novel03,CA00007760_novel05,CA00007760_novel07,CA00007760_novel11
LG44	CA00007760	+	A3	1256596-1256659	CA00007760_novel03	CA00007760_R1,CA00007760_novel01,CA00007760_novel05,CA00007760_novel12,CA00007760_novel11,CA00007760_novel07,CA00007760_novel17,CA00007760_novel23,CA00007760_novel25,CA00007760_novel26,CA00007760_novel27,CA00007760_novel29,CA00007760_novel34,CA00007760_novel03
LG44	CA00007760	+	A3	1259243-1259245	CA00007760_novel07	CA00007760_R1,CA00007760_novel01,CA00007760_novel03,CA00007760_novel05,CA00007760_novel12,CA00007760_novel11,CA00007760_novel17,CA00007760_novel23,CA00007760_novel25,CA00007760_novel26,CA00007760_novel27,CA00007760_novel29,CA00007760_novel34,CA00007760_novel35,CA00007760_novel36,CA00007760_novel37,CA00007760_novel38,CA00007760_novel07
LG44	CA00007763	+	A3	1329462-1329522	CA00007763_novel02,CA00007763_novel01	CA00007763_R1,CA00007763_novel01,CA00007763_novel02
LG44	CA00007776	+	A3	1567205-1567217	CA00007776_R1	CA00007776_novel12,CA00007776_novel14,CA00007776_novel02,CA00007776_novel16,CA00007776_novel21,CA00007776_R1
LG44	CA00007786	-	A3	1691920-1691917	CA00007786_novel03	CA00007786_novel02,CA00007786_R1,CA00007786_novel03
LG44	CA00007798	+	A3	1789259-1789262	CA00007798_novel02	CA00007798_R1,CA00007798_novel02
LG44	CA00007799	+	A3	1804812-1804815	CA00007799_novel03	CA00007799_novel01,CA00007799_novel03
LG44	CA00007820	+	A3	1975840-1975891	CA00007820_novel01	CA00007820_R1,CA00007820_novel01
LG30	CA00007985	+	A3	3568023-3568026	CA00007985_novel02	CA00007985_novel01,CA00007985_novel02
LG30	CA00008003	-	A3	3302258-3302221	CA00008003_novel06,CA00008003_novel05,CA00008003_novel03,CA00008003_novel01	CA00008003_novel02,CA00008003_novel01,CA00008003_novel06,CA00008003_novel05,CA00008003_novel03
LG30	CA00008018	-	A3	3046994-3046955	CA00008018_novel01	CA00008018_R1,CA00008018_novel01
LG30	CA00008058	+	A3	2179364-2179448	CA00008058_R1	CA00008058_novel02,CA00008058_novel04,CA00008058_novel03,CA00008058_R1
LG30	CA00008116	-	A3	1452257-1452254	CA00008116_novel02	CA00008116_novel01,CA00008116_R1,CA00008116_novel02
LG38	CA00008127	-	A3	18576264-18576261	CA00008127_novel02	CA00008127_novel01,CA00008127_R1,CA00008127_novel02
LG38	CA00008127	-	A3	18597264-18597261	CA00008127_novel02	CA00008127_novel01,CA00008127_novel02
LG38	CA00008135	+	A3	18400695-18400718	CA00008135_novel05,CA00008135_novel01,CA00008135_novel13,CA00008135_novel12,CA00008135_novel10,CA00008135_novel16,CA00008135_novel09,CA00008135_novel14	CA00008135_novel03,CA00008135_R1,CA00008135_novel09,CA00008135_novel05,CA00008135_novel01,CA00008135_novel10,CA00008135_novel12,CA00008135_novel13,CA00008135_novel14,CA00008135_novel16
LG38	CA00008164	-	A3	17521162-17521147	CA00008164_R1	CA00008164_novel06,CA00008164_novel08,CA00008164_novel01,CA00008164_novel03,CA00008164_R1
LG38	CA00008164	-	A3	17524000-17523958	CA00008164_R1	CA00008164_novel06,CA00008164_novel01,CA00008164_novel03,CA00008164_R1
LG38	CA00008210	+	A3	16062890-16062926	CA00008210_R1	CA00008210_novel01,CA00008210_novel02,CA00008210_novel04,CA00008210_R1
LG38	CA00008210	+	A3	16135476-16135479	CA00008210_novel04	CA00008210_novel02,CA00008210_novel04
LG38	CA00008242	+	A3	15341386-15341419	CA00008242_novel03,CA00008242_novel02,CA00008242_novel04,CA00008242_R1	CA00008242_novel01,CA00008242_novel03,CA00008242_novel04,CA00008242_novel02,CA00008242_R1
LG38	CA00008261	+	A3	15001401-15001404	CA00008261_novel03	CA00008261_novel01,CA00008261_novel03
LG38	CA00008268	-	A3	14887444-14887441	CA00008268_novel02	CA00008268_novel01,CA00008268_R1,CA00008268_novel02
LG38	CA00008269	-	A3	14877472-14877334	CA00008269_novel02	CA00008269_R1,CA00008269_novel01,CA00008269_novel02
LG38	CA00008286	+	A3	14083070-14083097	CA00008286_novel01,CA00008286_novel06,CA00008286_novel05,CA00008286_novel04	CA00008286_R1,CA00008286_novel01,CA00008286_novel05,CA00008286_novel06,CA00008286_novel04
LG38	CA00008286	+	A3	14083746-14083773	CA00008286_novel01,CA00008286_novel06,CA00008286_novel05,CA00008286_novel04	CA00008286_R1,CA00008286_novel01,CA00008286_novel05,CA00008286_novel06,CA00008286_novel04
LG38	CA00008306	+	A3	13836784-13836792	CA00008306_novel01	CA00008306_R1,CA00008306_novel01
LG38	CA00008310	+	A3	13687386-13687410	CA00008310_R1	CA00008310_novel02,CA00008310_novel03,CA00008310_novel04,CA00008310_R1
LG23	CA00008331	+	A3	16165610-16165640	CA00008331_novel01	CA00008331_R1,CA00008331_novel01
LG23	CA00008381	+	A3	17440408-17440450	CA00008381_R1	CA00008381_novel01,CA00008381_R1
LG23	CA00008384	-	A3	17478867-17478865	CA00008384_R1	CA00008384_novel02,CA00008384_novel03,CA00008384_R1
LG23	CA00008396	-	A3	17641516-17641480	CA00008396_novel03,CA00008396_novel04	CA00008396_R1,CA00008396_novel03,CA00008396_novel04
LG23	CA00008396	-	A3	17644582-17644579	CA00008396_novel03	CA00008396_novel04,CA00008396_R1,CA00008396_novel03
LG23	CA00008396	-	A3	17652395-17652320	CA00008396_R1	CA00008396_novel04,CA00008396_R1
LG5	CA00008421	+	A3	12050648-12050651	CA00008421_novel01	CA00008421_R1,CA00008421_novel01
LG5	CA00008436	+	A3	11736431-11736446	CA00008436_novel03	CA00008436_novel01,CA00008436_novel02,CA00008436_R1,CA00008436_novel03
LG5	CA00008436	+	A3	11749629-11749655	CA00008436_novel02,CA00008436_novel03,CA00008436_novel01	CA00008436_R1,CA00008436_novel01,CA00008436_novel02,CA00008436_novel03
LG5	CA00008459	-	A3	11387903-11387894	CA00008459_novel01	CA00008459_novel02,CA00008459_novel01
LG5	CA00008463	-	A3	11310723-11310415	CA00008463_novel07,CA00008463_novel10,CA00008463_novel02	CA00008463_novel01,CA00008463_novel07,CA00008463_novel02,CA00008463_novel10
LG5	CA00008463	-	A3	11311262-11311220	CA00008463_novel10,CA00008463_novel09,CA00008463_novel04,CA00008463_novel05,CA00008463_novel07,CA00008463_novel01,CA00008463_novel02	CA00008463_R1,CA00008463_novel07,CA00008463_novel02,CA00008463_novel09,CA00008463_novel05,CA00008463_novel01,CA00008463_novel10,CA00008463_novel04
LG5	CA00008480	-	A3	11082316-11082287	CA00008480_novel01	CA00008480_R1,CA00008480_novel01
LG5	CA00008486	+	A3	11009068-11009107	CA00008486_R1	CA00008486_novel01,CA00008486_novel02,CA00008486_R1
LG5	CA00008486	+	A3	11012046-11012067	CA00008486_novel02,CA00008486_novel01,CA00008486_novel04	CA00008486_R1,CA00008486_novel01,CA00008486_novel02,CA00008486_novel04
LG26	CA00008506	-	A3	9260139-9260136	CA00008506_novel02	CA00008506_R1,CA00008506_novel02
LG26	CA00008533	+	A3	8618384-8618396	CA00008533_novel02,CA00008533_novel03,CA00008533_R1	CA00008533_novel05,CA00008533_novel02,CA00008533_novel03,CA00008533_R1
LG26	CA00008533	+	A3	8618384-8618416	CA00008533_novel04	CA00008533_novel05,CA00008533_novel04
LG26	CA00008533	+	A3	8618396-8618416	CA00008533_novel04	CA00008533_novel02,CA00008533_novel03,CA00008533_R1,CA00008533_novel04
LG26	CA00008536	-	A3	8561731-8561728	CA00008536_novel01	CA00008536_novel02,CA00008536_novel07,CA00008536_novel06,CA00008536_R1,CA00008536_novel03,CA00008536_novel01
LG26	CA00008542	-	A3	8417761-8417757	CA00008542_R1	CA00008542_novel02,CA00008542_novel01,CA00008542_R1
LG26	CA00008581	-	A3	7482678-7482672	CA00008581_R1	CA00008581_novel02,CA00008581_novel01,CA00008581_R1
LG26	CA00008582	+	A3	7461399-7461420	CA00008582_novel11,CA00008582_novel03,CA00008582_novel12,CA00008582_novel06,CA00008582_R1,CA00008582_novel08,CA00008582_novel09	CA00008582_novel07,CA00008582_novel03,CA00008582_R1,CA00008582_novel06,CA00008582_novel08,CA00008582_novel09,CA00008582_novel11,CA00008582_novel12
LG26	CA00008594	+	A3	7207156-7207192	CA00008594_R1	CA00008594_novel01,CA00008594_novel03,CA00008594_novel04,CA00008594_R1
LG26	CA00008600	-	A3	7120142-7120133	CA00008600_R1	CA00008600_novel01,CA00008600_novel02,CA00008600_R1
LG26	CA00008637	+	A3	5936328-5936376	CA00008637_R1	CA00008637_novel01,CA00008637_novel07,CA00008637_novel10,CA00008637_R1
LG26	CA00008637	+	A3	5940712-5940850	CA00008637_R1	CA00008637_novel01,CA00008637_novel07,CA00008637_novel10,CA00008637_novel11,CA00008637_novel13,CA00008637_R1
LG26	CA00008637	+	A3	5941010-5941043	CA00008637_novel10	CA00008637_novel01,CA00008637_R1,CA00008637_novel07,CA00008637_novel11,CA00008637_novel13,CA00008637_novel10
LG26	CA00008656	+	A3	5179810-5179916	CA00008656_R1	CA00008656_novel02,CA00008656_novel01,CA00008656_R1
LG26	CA00008656	+	A3	5180172-5180281	CA00008656_novel02,CA00008656_novel01	CA00008656_R1,CA00008656_novel02,CA00008656_novel01
tig00000254_arrow	CA00008711	+	A3	726103-726127	CA00008711_novel05,CA00008711_R1	CA00008711_novel01,CA00008711_R1,CA00008711_novel05
tig00000254_arrow	CA00008711	+	A3	748524-748572	CA00008711_novel08	CA00008711_R1,CA00008711_novel08
tig00000254_arrow	CA00008715	+	A3	922964-922981	CA00008715_novel01	CA00008715_R1,CA00008715_novel01
tig00000254_arrow	CA00008727	+	A3	1180279-1180309	CA00008727_novel02,CA00008727_novel05,CA00008727_R1	CA00008727_novel01,CA00008727_novel06,CA00008727_R1,CA00008727_novel02,CA00008727_novel05
tig00000254_arrow	CA00008756	-	A3	1970239-1970236	CA00008756_novel02,CA00008756_novel01	CA00008756_R1,CA00008756_novel02,CA00008756_novel01
tig00000254_arrow	CA00008756	-	A3	1970692-1970674	CA00008756_novel01	CA00008756_R1,CA00008756_novel01
tig00000254_arrow	CA00008780	-	A3	2317781-2317773	CA00008780_novel02	CA00008780_R1,CA00008780_novel02
LG16	CA00008866	+	A3	22350544-22350621	CA00008866_novel05	CA00008866_R1,CA00008866_novel01,CA00008866_novel03,CA00008866_novel06,CA00008866_novel05
LG16	CA00008866	+	A3	22369383-22369410	CA00008866_novel01,CA00008866_novel08,CA00008866_novel05,CA00008866_novel06	CA00008866_R1,CA00008866_novel01,CA00008866_novel05,CA00008866_novel06,CA00008866_novel08
LG16	CA00008867	-	A3	22346524-22344195	CA00008867_novel02	CA00008867_novel01,CA00008867_novel02
LG16	CA00008887	+	A3	21682776-21682790	CA00008887_novel01	CA00008887_novel02,CA00008887_novel01
LG16	CA00008903	+	A3	21302597-21302624	CA00008903_R1	CA00008903_novel01,CA00008903_novel03,CA00008903_R1
LG16	CA00008906	+	A3	21248887-21248932	CA00008906_R1	CA00008906_novel01,CA00008906_R1
LG9	CA00009023	-	A3	31257681-31257636	CA00009023_novel02	CA00009023_novel01,CA00009023_novel02
LG19	CA00009102	-	A3	7678361-7678340	CA00009102_novel01,CA00009102_novel03,CA00009102_novel02	CA00009102_R1,CA00009102_novel01,CA00009102_novel03,CA00009102_novel02
LG19	CA00009104	-	A3	7687349-7687342	CA00009104_novel02	CA00009104_R1,CA00009104_novel02
LG19	CA00009110	-	A3	7722661-7722634	CA00009110_novel01	CA00009110_R1,CA00009110_novel04,CA00009110_novel05,CA00009110_novel09,CA00009110_novel02,CA00009110_novel10,CA00009110_novel01
LG19	CA00009110	-	A3	7723032-7723004	CA00009110_novel05,CA00009110_novel01,CA00009110_novel02,CA00009110_R1,CA00009110_novel10,CA00009110_novel09	CA00009110_novel04,CA00009110_R1,CA00009110_novel01,CA00009110_novel05,CA00009110_novel09,CA00009110_novel02,CA00009110_novel10
LG19	CA00009114	-	A3	7756777-7756771	CA00009114_novel02,CA00009114_novel03,CA00009114_R1	CA00009114_novel01,CA00009114_novel03,CA00009114_R1,CA00009114_novel02
LG19	CA00009128	-	A3	7938355-7938340	CA00009128_novel01,CA00009128_novel10,CA00009128_novel04,CA00009128_novel09,CA00009128_novel08,CA00009128_R1	CA00009128_novel02,CA00009128_novel09,CA00009128_novel04,CA00009128_novel01,CA00009128_novel10,CA00009128_novel08,CA00009128_R1
LG19	CA00009128	-	A3	7939891-7939888	CA00009128_novel03	CA00009128_novel04,CA00009128_novel02,CA00009128_novel01,CA00009128_R1,CA00009128_novel03
LG19	CA00009138	-	A3	8068222-8068218	CA00009138_novel11	CA00009138_novel01,CA00009138_novel14,CA00009138_novel12,CA00009138_novel05,CA00009138_novel10,CA00009138_novel06,CA00009138_novel13,CA00009138_R1,CA00009138_novel11
LG19	CA00009138	-	A3	8074100-8074097	CA00009138_novel11,CA00009138_novel01,CA00009138_novel12,CA00009138_R1	CA00009138_novel10,CA00009138_novel01,CA00009138_novel12,CA00009138_novel11,CA00009138_R1
LG19	CA00009138	-	A3	8074252-8074245	CA00009138_novel11	CA00009138_novel01,CA00009138_novel10,CA00009138_R1,CA00009138_novel11
LG19	CA00009155	-	A3	8283484-8283418	CA00009155_R1	CA00009155_novel01,CA00009155_R1
LG19	CA00009158	-	A3	8352110-8352107	CA00009158_novel02	CA00009158_novel01,CA00009158_novel02
LG19	CA00009165	-	A3	8616919-8616916	CA00009165_R1,CA00009165_novel22,CA00009165_novel12,CA00009165_novel09,CA00009165_novel20	CA00009165_novel01,CA00009165_novel06,CA00009165_novel15,CA00009165_novel18,CA00009165_novel21,CA00009165_novel24,CA00009165_novel19,CA00009165_novel17,CA00009165_novel10,CA00009165_novel02,CA00009165_novel03,CA00009165_novel26,CA00009165_novel14,CA00009165_novel20,CA00009165_novel09,CA00009165_novel12,CA00009165_novel22,CA00009165_R1
LG19	CA00009165	-	A3	8618278-8618130	CA00009165_novel22,CA00009165_novel20,CA00009165_novel18,CA00009165_novel01,CA00009165_novel24,CA00009165_novel12,CA00009165_R1,CA00009165_novel17,CA00009165_novel06,CA00009165_novel15,CA00009165_novel19,CA00009165_novel21,CA00009165_novel02,CA00009165_novel14	CA00009165_novel03,CA00009165_novel01,CA00009165_novel06,CA00009165_novel15,CA00009165_novel20,CA00009165_novel18,CA00009165_novel21,CA00009165_novel24,CA00009165_novel19,CA00009165_novel17,CA00009165_novel02,CA00009165_novel14,CA00009165_novel12,CA00009165_novel22,CA00009165_R1
LG19	CA00009183	-	A3	8931239-8931233	CA00009183_novel08	CA00009183_novel02,CA00009183_novel13,CA00009183_R1,CA00009183_novel09,CA00009183_novel10,CA00009183_novel12,CA00009183_novel08
LG19	CA00009201	-	A3	9293654-9293588	CA00009201_R1	CA00009201_novel03,CA00009201_novel01,CA00009201_novel06,CA00009201_novel04,CA00009201_novel02,CA00009201_novel07,CA00009201_R1
LG19	CA00009201	-	A3	9295741-9295739	CA00009201_novel02	CA00009201_novel03,CA00009201_novel01,CA00009201_novel06,CA00009201_novel04,CA00009201_novel02
LG4	CA00009229	+	A3	10720749-10720760	CA00009229_novel01	CA00009229_R1,CA00009229_novel01
LG4	CA00009229	+	A3	10722296-10722298	CA00009229_novel01	CA00009229_R1,CA00009229_novel01
LG4	CA00009251	+	A3	11005224-11005293	CA00009251_novel02,CA00009251_novel01	CA00009251_R1,CA00009251_novel01,CA00009251_novel02
LG4	CA00009293	+	A3	12152594-12152621	CA00009293_R1	CA00009293_novel01,CA00009293_R1
LG4	CA00009303	+	A3	12298850-12298874	CA00009303_novel01	CA00009303_R1,CA00009303_novel01
LG4	CA00009340	-	A3	13074334-13074301	CA00009340_novel03	CA00009340_novel02,CA00009340_novel01,CA00009340_novel05,CA00009340_novel06,CA00009340_R1,CA00009340_novel03
LG8	CA00009399	-	A3	14453632-14453629	CA00009399_novel04,CA00009399_novel10,CA00009399_novel01,CA00009399_novel06,CA00009399_R1,CA00009399_novel08	CA00009399_novel03,CA00009399_novel07,CA00009399_novel08,CA00009399_novel01,CA00009399_novel04,CA00009399_novel10,CA00009399_novel06,CA00009399_R1
LG8	CA00009399	-	A3	14456444-14456441	CA00009399_novel04,CA00009399_novel10,CA00009399_novel03,CA00009399_novel01,CA00009399_novel07,CA00009399_novel06,CA00009399_novel08	CA00009399_R1,CA00009399_novel08,CA00009399_novel01,CA00009399_novel04,CA00009399_novel10,CA00009399_novel03,CA00009399_novel06,CA00009399_novel07
LG8	CA00009435	+	A3	13635481-13635523	CA00009435_novel02,CA00009435_novel01,CA00009435_novel04	CA00009435_R1,CA00009435_novel01,CA00009435_novel02,CA00009435_novel04
LG8	CA00009435	+	A3	13651674-13651683	CA00009435_novel02	CA00009435_novel01,CA00009435_novel04,CA00009435_novel02
LG8	CA00009436	+	A3	13586835-13586838	CA00009436_novel03,CA00009436_novel07	CA00009436_R1,CA00009436_novel01,CA00009436_novel03,CA00009436_novel07
LG8	CA00009441	-	A3	13544764-13544656	CA00009441_novel01	CA00009441_R1,CA00009441_novel01
LG8	CA00009455	-	A3	13316653-13316650	CA00009455_novel04	CA00009455_novel05,CA00009455_novel04
LG8	CA00009490	-	A3	12556326-12556287	CA00009490_R1	CA00009490_novel01,CA00009490_R1
LG8	CA00009501	-	A3	12363008-12363004	CA00009501_novel11,CA00009501_novel02,CA00009501_novel10,CA00009501_novel13,CA00009501_novel06,CA00009501_novel05,CA00009501_R1,CA00009501_novel09	CA00009501_novel04,CA00009501_novel11,CA00009501_R1,CA00009501_novel10,CA00009501_novel13,CA00009501_novel02,CA00009501_novel06,CA00009501_novel09,CA00009501_novel05
LG8	CA00009518	-	A3	12012138-12012135	CA00009518_R1	CA00009518_novel02,CA00009518_R1
LG8	CA00009532	-	A3	11723896-11723882	CA00009532_novel04	CA00009532_novel01,CA00009532_novel06,CA00009532_novel04
LG5	CA00009541	-	A3	7194642-7194606	CA00009541_novel01	CA00009541_R1,CA00009541_novel01
LG5	CA00009542	-	A3	7184773-7184750	CA00009542_novel01,CA00009542_novel02	CA00009542_R1,CA00009542_novel01,CA00009542_novel02
LG5	CA00009564	-	A3	6868580-6868572	CA00009564_R1	CA00009564_novel02,CA00009564_R1
LG5	CA00009565	-	A3	6844450-6844330	CA00009565_novel03	CA00009565_R1,CA00009565_novel08,CA00009565_novel07,CA00009565_novel06,CA00009565_novel05,CA00009565_novel02,CA00009565_novel10,CA00009565_novel09,CA00009565_novel03
LG5	CA00009603	-	A3	5841178-5841127	CA00009603_novel01	CA00009603_R1,CA00009603_novel01
LG5	CA00009615	+	A3	5704390-5705480	CA00009615_R1,CA00009615_novel01	CA00009615_novel03,CA00009615_R1,CA00009615_novel01
LG5	CA00009623	+	A3	5513175-5513193	CA00009623_novel03,CA00009623_novel02,CA00009623_R1	CA00009623_novel01,CA00009623_novel03,CA00009623_novel02,CA00009623_R1
LG5	CA00009627	+	A3	5445066-5445117	CA00009627_novel03	CA00009627_novel04,CA00009627_novel03
LG5	CA00009649	-	A3	5148046-5148028	CA00009649_R1	CA00009649_novel01,CA00009649_novel02,CA00009649_R1
LG5	CA00009649	-	A3	5151075-5151071	CA00009649_R1	CA00009649_novel01,CA00009649_novel02,CA00009649_R1
LG5	CA00009660	-	A3	5000133-5000123	CA00009660_novel02	CA00009660_R1,CA00009660_novel02
LG5	CA00009668	+	A3	4753456-4753484	CA00009668_novel02	CA00009668_novel04,CA00009668_novel05,CA00009668_novel01,CA00009668_novel02
LG5	CA00009668	+	A3	4760055-4760061	CA00009668_novel05,CA00009668_novel01	CA00009668_novel02,CA00009668_novel04,CA00009668_R1,CA00009668_novel07,CA00009668_novel08,CA00009668_novel05,CA00009668_novel01
LG5	CA00009668	+	A3	4763666-4763669	CA00009668_novel08,CA00009668_novel04	CA00009668_novel02,CA00009668_novel01,CA00009668_R1,CA00009668_novel07,CA00009668_novel04,CA00009668_novel08
LG5	CA00009697	+	A3	3796590-3796633	CA00009697_novel01	CA00009697_R1,CA00009697_novel01
LG5	CA00009697	+	A3	3799225-3799239	CA00009697_R1	CA00009697_novel01,CA00009697_R1
LG38	CA00009718	-	A3	6653677-6653668	CA00009718_R1,CA00009718_novel01,CA00009718_novel04,CA00009718_novel05	CA00009718_novel02,CA00009718_R1,CA00009718_novel01,CA00009718_novel04,CA00009718_novel05
LG38	CA00009723	+	A3	6432739-6432792	CA00009723_R1	CA00009723_novel01,CA00009723_R1
LG38	CA00009725	-	A3	6392850-6392817	CA00009725_R1	CA00009725_novel01,CA00009725_R1
LG38	CA00009726	-	A3	6375675-6375636	CA00009726_novel02	CA00009726_novel13,CA00009726_novel10,CA00009726_novel05,CA00009726_R1,CA00009726_novel01,CA00009726_novel03,CA00009726_novel02
LG38	CA00009760	-	A3	5950811-5950733	CA00009760_novel06,CA00009760_novel05,CA00009760_novel01	CA00009760_novel02,CA00009760_novel06,CA00009760_novel01,CA00009760_novel05
LG38	CA00009767	+	A3	5836770-5836794	CA00009767_novel03	CA00009767_R1,CA00009767_novel02,CA00009767_novel04,CA00009767_novel03
LG38	CA00009771	-	A3	5774007-5773989	CA00009771_novel01	CA00009771_R1,CA00009771_novel01
LG38	CA00009815	-	A3	4519781-4519679	CA00009815_R1	CA00009815_novel04,CA00009815_novel03,CA00009815_R1
LG38	CA00009816	-	A3	4514596-4514476	CA00009816_R1	CA00009816_novel05,CA00009816_novel03,CA00009816_novel02,CA00009816_novel04,CA00009816_R1
LG38	CA00009816	-	A3	4515181-4515154	CA00009816_novel02	CA00009816_novel05,CA00009816_novel03,CA00009816_R1,CA00009816_novel04,CA00009816_novel02
LG9	CA00009833	-	A3	7304135-7304113	CA00009833_R1,CA00009833_novel01,CA00009833_novel03	CA00009833_novel02,CA00009833_novel01,CA00009833_novel03,CA00009833_R1
LG9	CA00009833	-	A3	7315085-7314942	CA00009833_R1,CA00009833_novel02	CA00009833_novel03,CA00009833_novel02,CA00009833_R1
LG9	CA00009853	+	A3	8155896-8155944	CA00009853_R1	CA00009853_novel02,CA00009853_R1
LG9	CA00009916	+	A3	10456636-10456675	CA00009916_R1	CA00009916_novel03,CA00009916_novel04,CA00009916_novel06,CA00009916_R1
tig00002576_arrow	CA00009935	-	A3	65513-65486	CA00009935_novel03,CA00009935_novel02,CA00009935_novel01	CA00009935_R1,CA00009935_novel03,CA00009935_novel01,CA00009935_novel02
tig00002576_arrow	CA00009937	-	A3	95697-95670	CA00009937_novel01	CA00009937_R1,CA00009937_novel01
tig00002576_arrow	CA00009954	+	A3	317315-317318	CA00009954_novel03	CA00009954_novel01,CA00009954_R1,CA00009954_novel03
tig00002576_arrow	CA00009999	-	A3	1172761-1172711	CA00009999_R1	CA00009999_novel01,CA00009999_R1
tig00002576_arrow	CA00010041	-	A3	1970843-1970825	CA00010041_novel01	CA00010041_R1,CA00010041_novel01
tig00002576_arrow	CA00010041	-	A3	1972358-1972333	CA00010041_novel01	CA00010041_R1,CA00010041_novel01
tig00002576_arrow	CA00010052	+	A3	2085334-2085340	CA00010052_novel01,CA00010052_novel08	CA00010052_R1,CA00010052_novel01,CA00010052_novel08
LG30F	CA00010084	+	A3	2763519-2763532	CA00010084_novel03	CA00010084_novel02,CA00010084_R1,CA00010084_novel03
LG30F	CA00010144	-	A3	1476106-1476061	CA00010144_R1	CA00010144_novel05,CA00010144_novel04,CA00010144_novel02,CA00010144_novel01,CA00010144_R1
LG30F	CA00010191	+	A3	298586-298607	CA00010191_R1	CA00010191_novel01,CA00010191_novel05,CA00010191_novel06,CA00010191_R1
LG37	CA00010226	+	A3	14006014-14006072	CA00010226_novel04	CA00010226_novel01,CA00010226_novel03,CA00010226_novel04
LG37	CA00010237	-	A3	14162527-14162512	CA00010237_novel01	CA00010237_R1,CA00010237_novel01
LG37	CA00010243	-	A3	14254845-14254842	CA00010243_novel01	CA00010243_novel03,CA00010243_novel02,CA00010243_R1,CA00010243_novel01
LG37	CA00010249	-	A3	14301261-14301241	CA00010249_novel04,CA00010249_novel09,CA00010249_novel08,CA00010249_novel07,CA00010249_novel05,CA00010249_novel13,CA00010249_novel14,CA00010249_novel02,CA00010249_novel01,CA00010249_novel15,CA00010249_novel10,CA00010249_R1,CA00010249_novel03	CA00010249_novel06,CA00010249_novel02,CA00010249_novel15,CA00010249_novel04,CA00010249_novel05,CA00010249_novel03,CA00010249_novel13,CA00010249_novel01,CA00010249_novel07,CA00010249_novel14,CA00010249_novel08,CA00010249_novel10,CA00010249_R1,CA00010249_novel09
LG37	CA00010249	-	A3	14325714-14325708	CA00010249_novel23	CA00010249_R1,CA00010249_novel20,CA00010249_novel17,CA00010249_novel19,CA00010249_novel21,CA00010249_novel23
LG37	CA00010250	-	A3	14363116-14363096	CA00010250_novel02,CA00010250_R1	CA00010250_novel01,CA00010250_R1,CA00010250_novel02
LG37	CA00010296	+	A3	15848777-15848801	CA00010296_novel01,CA00010296_novel04	CA00010296_R1,CA00010296_novel01,CA00010296_novel04
LG37	CA00010306	-	A3	16042907-16042871	CA00010306_novel01	CA00010306_R1,CA00010306_novel01
LG37	CA00010314	+	A3	16175401-16175404	CA00010314_novel01	CA00010314_R1,CA00010314_novel01
LG37	CA00010325	-	A3	16367876-16367180	CA00010325_novel08,CA00010325_novel01	CA00010325_novel03,CA00010325_novel01,CA00010325_novel08
LG24	CA00010350	+	A3	13480627-13480630	CA00010350_novel01	CA00010350_R1,CA00010350_novel04,CA00010350_novel01
LG24	CA00010366	+	A3	13054992-13054995	CA00010366_R1	CA00010366_novel02,CA00010366_R1
LG24	CA00010369	-	A3	13027066-13027015	CA00010369_R1	CA00010369_novel01,CA00010369_R1
LG24	CA00010385	-	A3	12844353-12844326	CA00010385_novel01	CA00010385_R1,CA00010385_novel01
LG24	CA00010398	-	A3	12410401-12410386	CA00010398_R1,CA00010398_novel02	CA00010398_novel01,CA00010398_novel02,CA00010398_R1
LG24	CA00010402	-	A3	12203200-12202540	CA00010402_R1	CA00010402_novel06,CA00010402_novel05,CA00010402_R1
LG24	CA00010407	+	A3	12145501-12146417	CA00010407_novel01	CA00010407_novel02,CA00010407_novel01
LG24	CA00010422	+	A3	11841332-11841335	CA00010422_R1	CA00010422_novel01,CA00010422_novel04,CA00010422_novel07,CA00010422_novel08,CA00010422_novel09,CA00010422_R1
LG24	CA00010430	-	A3	11389315-11389280	CA00010430_novel01,CA00010430_novel03,CA00010430_novel06	CA00010430_novel04,CA00010430_novel05,CA00010430_R1,CA00010430_novel01,CA00010430_novel03,CA00010430_novel06
LG24	CA00010449	-	A3	11000652-11000649	CA00010449_novel05,CA00010449_novel11	CA00010449_novel14,CA00010449_novel16,CA00010449_novel12,CA00010449_novel08,CA00010449_novel06,CA00010449_novel11,CA00010449_novel05
LG24	CA00010449	-	A3	11001869-11001774	CA00010449_novel16,CA00010449_novel05,CA00010449_novel14,CA00010449_novel12,CA00010449_novel11,CA00010449_novel08,CA00010449_novel18,CA00010449_novel06,CA00010449_R1	CA00010449_novel15,CA00010449_novel18,CA00010449_novel14,CA00010449_novel11,CA00010449_novel16,CA00010449_novel05,CA00010449_novel12,CA00010449_novel08,CA00010449_novel06,CA00010449_R1
LG24	CA00010469	+	A3	10348487-10348490	CA00010469_novel09	CA00010469_novel01,CA00010469_novel02,CA00010469_R1,CA00010469_novel04,CA00010469_novel05,CA00010469_novel08,CA00010469_novel09
LG24	CA00010469	+	A3	10366286-10366289	CA00010469_novel05,CA00010469_novel04	CA00010469_novel01,CA00010469_novel02,CA00010469_R1,CA00010469_novel08,CA00010469_novel09,CA00010469_novel04,CA00010469_novel05
LG24	CA00010487	+	A3	9833011-9835827	CA00010487_R1	CA00010487_novel03,CA00010487_R1
LG35	CA00010504	-	A3	3799376-3799364	CA00010504_novel02	CA00010504_novel01,CA00010504_R1,CA00010504_novel02
LG35	CA00010504	-	A3	3801594-3801534	CA00010504_R1	CA00010504_novel01,CA00010504_novel02,CA00010504_R1
LG35	CA00010510	-	A3	3925159-3923993	CA00010510_R1	CA00010510_novel01,CA00010510_R1
LG35	CA00010517	-	A3	4029593-4029583	CA00010517_novel01	CA00010517_novel02,CA00010517_novel01
LG35	CA00010524	-	A3	4204801-4204675	CA00010524_R1	CA00010524_novel01,CA00010524_novel02,CA00010524_R1
LG35	CA00010526	+	A3	4372135-4372138	CA00010526_R1	CA00010526_novel02,CA00010526_novel03,CA00010526_novel05,CA00010526_R1
LG35	CA00010539	-	A3	4572901-4572625	CA00010539_R1	CA00010539_novel01,CA00010539_R1
LG35	CA00010594	+	A3	5538241-5538309	CA00010594_R1,CA00010594_novel01	CA00010594_novel02,CA00010594_novel01,CA00010594_R1
LG35	CA00010600	+	A3	5648745-5648747	CA00010600_novel01	CA00010600_R1,CA00010600_novel01
LG35	CA00010610	-	A3	5850006-5850003	CA00010610_novel03	CA00010610_R1,CA00010610_novel03
LG35	CA00010614	+	A3	5914482-5914485	CA00010614_novel04,CA00010614_novel01,CA00010614_novel03,CA00010614_novel02	CA00010614_novel05,CA00010614_novel06,CA00010614_R1,CA00010614_novel01,CA00010614_novel02,CA00010614_novel03,CA00010614_novel04
LG16	CA00010640	-	A3	10810666-10810612	CA00010640_novel06,CA00010640_novel07	CA00010640_R1,CA00010640_novel07,CA00010640_novel06
LG16	CA00010671	+	A3	10225508-10225517	CA00010671_novel08	CA00010671_novel05,CA00010671_novel08
LG16	CA00010684	+	A3	9941161-9941169	CA00010684_novel01,CA00010684_R1,CA00010684_novel10,CA00010684_novel09	CA00010684_novel04,CA00010684_novel01,CA00010684_R1,CA00010684_novel09,CA00010684_novel10
LG16	CA00010707	-	A3	9667369-9667330	CA00010707_novel01	CA00010707_R1,CA00010707_novel03,CA00010707_novel01
LG16	CA00010708	+	A3	9657775-9657792	CA00010708_novel02	CA00010708_novel01,CA00010708_novel02
LG16	CA00010714	-	A3	9597257-9597128	CA00010714_R1	CA00010714_novel02,CA00010714_R1
LG16	CA00010716	-	A3	9572142-9572139	CA00010716_R1,CA00010716_novel01,CA00010716_novel03	CA00010716_novel02,CA00010716_R1,CA00010716_novel01,CA00010716_novel03
LG16	CA00010729	+	A3	9287366-9287369	CA00010729_novel08,CA00010729_novel02,CA00010729_novel03,CA00010729_novel07	CA00010729_R1,CA00010729_novel05,CA00010729_novel09,CA00010729_novel02,CA00010729_novel03,CA00010729_novel07,CA00010729_novel08
LG46	CA00010755	-	A3	11705322-11705234	CA00010755_novel03	CA00010755_novel02,CA00010755_novel06,CA00010755_R1,CA00010755_novel03
LG46	CA00010756	+	A3	11685939-11685990	CA00010756_R1	CA00010756_novel03,CA00010756_R1
LG49	CA00010790	+	A3	11389559-11389575	CA00010790_novel04,CA00010790_R1	CA00010790_novel01,CA00010790_novel04,CA00010790_R1
LG49	CA00010854	-	A3	10414354-10414340	CA00010854_novel03,CA00010854_novel02	CA00010854_novel01,CA00010854_novel02,CA00010854_novel03
LG49	CA00010869	-	A3	10170012-10169979	CA00010869_novel03,CA00010869_novel02,CA00010869_novel01	CA00010869_R1,CA00010869_novel03,CA00010869_novel02,CA00010869_novel01
LG49	CA00010869	-	A3	10171013-10171010	CA00010869_novel03,CA00010869_novel01	CA00010869_R1,CA00010869_novel03,CA00010869_novel01
LG49	CA00010870	-	A3	10107680-10107644	CA00010870_novel01,CA00010870_novel03,CA00010870_R1	CA00010870_novel02,CA00010870_R1,CA00010870_novel01,CA00010870_novel03
LG49	CA00010871	+	A3	10053774-10055186	CA00010871_novel09	CA00010871_novel10,CA00010871_novel09
LG49	CA00010871	+	A3	10056643-10056653	CA00010871_novel02	CA00010871_novel04,CA00010871_novel06,CA00010871_novel01,CA00010871_novel05,CA00010871_R1,CA00010871_novel09,CA00010871_novel10,CA00010871_novel13,CA00010871_novel14,CA00010871_novel16,CA00010871_novel02
LG49	CA00010890	-	A3	9525475-9525472	CA00010890_novel03	CA00010890_R1,CA00010890_novel03
LG49	CA00010890	-	A3	9533623-9533599	CA00010890_R1	CA00010890_novel03,CA00010890_novel04,CA00010890_R1
tig00005214_arrow	CA00010925	-	A3	473086-473053	CA00010925_novel01	CA00010925_R1,CA00010925_novel01
tig00005214_arrow	CA00010966	+	A3	1393469-1393493	CA00010966_novel02,CA00010966_R1	CA00010966_novel03,CA00010966_novel02,CA00010966_R1
tig00005214_arrow	CA00010976	-	A3	1543991-1543969	CA00010976_R1	CA00010976_novel03,CA00010976_novel02,CA00010976_novel07,CA00010976_novel09,CA00010976_novel05,CA00010976_R1
tig00005214_arrow	CA00011002	-	A3	2159001-2158944	CA00011002_novel01	CA00011002_R1,CA00011002_novel01
tig00005214_arrow	CA00011002	-	A3	2159339-2159264	CA00011002_novel01	CA00011002_R1,CA00011002_novel01
tig00005214_arrow	CA00011009	+	A3	2268445-2268448	CA00011009_novel03	CA00011009_novel01,CA00011009_R1,CA00011009_novel06,CA00011009_novel07,CA00011009_novel08,CA00011009_novel09,CA00011009_novel03
tig00005214_arrow	CA00011010	-	A3	2271759-2271717	CA00011010_novel03,CA00011010_R1	CA00011010_novel01,CA00011010_novel03,CA00011010_R1
tig00005214_arrow	CA00011027	+	A3	2617237-2617240	CA00011027_novel07	CA00011027_R1,CA00011027_novel04,CA00011027_novel07
tig00005214_arrow	CA00011027	+	A3	2618868-2618898	CA00011027_novel04	CA00011027_R1,CA00011027_novel04
tig00005214_arrow	CA00011028	-	A3	2628807-2628788	CA00011028_novel01,CA00011028_novel03,CA00011028_R1	CA00011028_novel04,CA00011028_novel01,CA00011028_novel03,CA00011028_R1
LG14	CA00011054	+	A3	28547466-28547513	CA00011054_R1	CA00011054_novel05,CA00011054_R1
LG14	CA00011054	+	A3	28551011-28551022	CA00011054_R1	CA00011054_novel05,CA00011054_R1
LG14	CA00011079	-	A3	29230502-29230499	CA00011079_novel03,CA00011079_R1	CA00011079_novel04,CA00011079_novel05,CA00011079_novel01,CA00011079_novel03,CA00011079_R1
LG14	CA00011082	+	A3	29308300-29308465	CA00011082_novel08	CA00011082_novel07,CA00011082_novel09,CA00011082_novel06,CA00011082_novel08
LG14	CA00011082	+	A3	29313296-29313329	CA00011082_novel07	CA00011082_R1,CA00011082_novel08,CA00011082_novel06,CA00011082_novel11,CA00011082_novel12,CA00011082_novel07
LG14	CA00011092	+	A3	29501221-29501260	CA00011092_R1	CA00011092_novel02,CA00011092_R1
LG14	CA00011101	+	A3	29582946-29582949	CA00011101_novel07,CA00011101_R1,CA00011101_novel02	CA00011101_novel08,CA00011101_novel02,CA00011101_R1,CA00011101_novel07
LG14	CA00011114	+	A3	30043187-30043312	CA00011114_novel04,CA00011114_novel07,CA00011114_novel02	CA00011114_novel01,CA00011114_novel03,CA00011114_novel07,CA00011114_novel02,CA00011114_novel04
LG14	CA00011116	-	A3	30153926-30153869	CA00011116_novel01	CA00011116_R1,CA00011116_novel01
LG14	CA00011139	-	A3	30779330-30779241	CA00011139_novel03	CA00011139_novel01,CA00011139_novel10,CA00011139_novel04,CA00011139_novel02,CA00011139_novel05,CA00011139_novel09,CA00011139_novel06,CA00011139_novel08,CA00011139_R1,CA00011139_novel03
LG14	CA00011140	-	A3	30804894-30804822	CA00011140_R1	CA00011140_novel13,CA00011140_novel06,CA00011140_novel07,CA00011140_novel12,CA00011140_R1
LG14	CA00011140	-	A3	30825633-30825630	CA00011140_novel02	CA00011140_novel06,CA00011140_novel07,CA00011140_R1,CA00011140_novel10,CA00011140_novel11,CA00011140_novel03,CA00011140_novel02
LG14	CA00011140	-	A3	30829271-30829269	CA00011140_novel10,CA00011140_novel06,CA00011140_novel07,CA00011140_novel02,CA00011140_R1,CA00011140_novel11,CA00011140_novel09	CA00011140_novel03,CA00011140_novel06,CA00011140_novel07,CA00011140_R1,CA00011140_novel10,CA00011140_novel11,CA00011140_novel02,CA00011140_novel09
LG14	CA00011148	-	A3	31290370-31290289	CA00011148_R1	CA00011148_novel01,CA00011148_R1
LG14	CA00011153	-	A3	31410303-31410288	CA00011153_R1	CA00011153_novel01,CA00011153_novel05,CA00011153_novel06,CA00011153_novel04,CA00011153_R1
LG14	CA00011161	-	A3	31537989-31537917	CA00011161_R1	CA00011161_novel01,CA00011161_R1
LG14	CA00011187	-	A3	32050931-32050928	CA00011187_novel01	CA00011187_R1,CA00011187_novel01
LG17	CA00011205	+	A3	25294892-25294894	CA00011205_novel01	CA00011205_R1,CA00011205_novel01
LG17	CA00011275	+	A3	23902135-23902150	CA00011275_R1	CA00011275_novel02,CA00011275_novel05,CA00011275_novel08,CA00011275_R1
LG17	CA00011278	-	A3	23871883-23871432	CA00011278_novel02	CA00011278_novel05,CA00011278_novel02
LG17	CA00011278	-	A3	23878351-23878344	CA00011278_novel02	CA00011278_novel01,CA00011278_novel04,CA00011278_novel02
LG17	CA00011287	-	A3	23676905-23676902	CA00011287_novel05	CA00011287_novel04,CA00011287_novel02,CA00011287_novel01,CA00011287_novel05
LG17	CA00011309	-	A3	23090207-23090198	CA00011309_novel01	CA00011309_novel03,CA00011309_novel01
tig00215416_arrow	CA00011329	-	A3	458652-458564	CA00011329_novel03,CA00011329_novel02,CA00011329_novel01	CA00011329_R1,CA00011329_novel01,CA00011329_novel03,CA00011329_novel02
tig00215416_arrow	CA00011354	-	A3	781941-781926	CA00011354_R1	CA00011354_novel04,CA00011354_novel02,CA00011354_novel01,CA00011354_R1
tig00215416_arrow	CA00011354	-	A3	784006-783961	CA00011354_novel02,CA00011354_novel04	CA00011354_novel01,CA00011354_R1,CA00011354_novel04,CA00011354_novel02
tig00215416_arrow	CA00011357	-	A3	845046-845025	CA00011357_novel04	CA00011357_R1,CA00011357_novel06,CA00011357_novel04
tig00215416_arrow	CA00011400	-	A3	1494461-1494455	CA00011400_novel05	CA00011400_novel04,CA00011400_novel05
LG31	CA00011448	+	A3	22988905-22988908	CA00011448_novel07	CA00011448_R1,CA00011448_novel03,CA00011448_novel04,CA00011448_novel05,CA00011448_novel06,CA00011448_novel07
LG31	CA00011462	+	A3	23162401-23162726	CA00011462_R1	CA00011462_novel05,CA00011462_R1
LG31	CA00011462	+	A3	23162718-23162726	CA00011462_novel03	CA00011462_novel02,CA00011462_novel03
LG31	CA00011479	-	A3	23430054-23429968	CA00011479_novel02	CA00011479_novel03,CA00011479_R1,CA00011479_novel02
LG31	CA00011481	-	A3	23472871-23472856	CA00011481_novel04	CA00011481_novel08,CA00011481_novel03,CA00011481_novel01,CA00011481_novel07,CA00011481_R1,CA00011481_novel06,CA00011481_novel04
LG31	CA00011481	-	A3	23490936-23490896	CA00011481_novel03	CA00011481_novel04,CA00011481_novel01,CA00011481_R1,CA00011481_novel06,CA00011481_novel03
LG31	CA00011489	+	A3	23618188-23618197	CA00011489_R1	CA00011489_novel02,CA00011489_novel03,CA00011489_R1
LG31	CA00011528	-	A3	25380279-25380274	CA00011528_novel02,CA00011528_novel03,CA00011528_novel07,CA00011528_novel08,CA00011528_R1	CA00011528_novel01,CA00011528_novel07,CA00011528_novel08,CA00011528_novel02,CA00011528_novel03,CA00011528_R1
LG31	CA00011533	+	A3	25460965-25460986	CA00011533_R1	CA00011533_novel01,CA00011533_R1
LG41	CA00011570	-	A3	7065646-7065617	CA00011570_novel02	CA00011570_R1,CA00011570_novel02
LG41	CA00011573	-	A3	7012406-7012400	CA00011573_R1	CA00011573_novel01,CA00011573_R1
LG41	CA00011602	+	A3	6643831-6643858	CA00011602_R1	CA00011602_novel02,CA00011602_R1
LG41	CA00011604	+	A3	6616179-6616182	CA00011604_novel02	CA00011604_R1,CA00011604_novel02
LG41	CA00011604	+	A3	6624922-6624943	CA00011604_novel02	CA00011604_R1,CA00011604_novel02
LG41	CA00011619	-	A3	6462000-6461996	CA00011619_novel02	CA00011619_novel01,CA00011619_novel04,CA00011619_R1,CA00011619_novel02
LG41	CA00011625	-	A3	6381013-6380397	CA00011625_novel01	CA00011625_novel05,CA00011625_novel01
LG41	CA00011625	-	A3	6383552-6383522	CA00011625_novel04,CA00011625_novel05	CA00011625_novel03,CA00011625_novel01,CA00011625_R1,CA00011625_novel05,CA00011625_novel04
LG41	CA00011626	+	A3	6370942-6370959	CA00011626_novel01	CA00011626_novel02,CA00011626_novel01
LG41	CA00011637	+	A3	6140078-6140081	CA00011637_novel01	CA00011637_R1,CA00011637_novel01
LG41	CA00011658	-	A3	5925668-5925035	CA00011658_R1	CA00011658_novel01,CA00011658_R1
LG18	CA00011776	+	A3	19035421-19036971	CA00011776_R1	CA00011776_novel02,CA00011776_R1
LG18	CA00011779	+	A3	19070552-19070555	CA00011779_novel01,CA00011779_novel02,CA00011779_novel12	CA00011779_R1,CA00011779_novel08,CA00011779_novel09,CA00011779_novel11,CA00011779_novel13,CA00011779_novel01,CA00011779_novel02,CA00011779_novel12
LG18	CA00011785	-	A3	19211608-19211596	CA00011785_novel05	CA00011785_novel01,CA00011785_novel05
LG18	CA00011809	+	A3	22122592-22122595	CA00011809_novel01	CA00011809_R1,CA00011809_novel01
LG18	CA00011812	+	A3	22043543-22043549	CA00011812_novel01	CA00011812_novel04,CA00011812_novel03,CA00011812_novel08,CA00011812_R1,CA00011812_novel10,CA00011812_novel11,CA00011812_novel13,CA00011812_novel01
LG18	CA00011812	+	A3	22051190-22051197	CA00011812_novel14,CA00011812_novel11,CA00011812_novel10,CA00011812_novel13,CA00011812_novel01,CA00011812_R1,CA00011812_novel03	CA00011812_novel04,CA00011812_novel01,CA00011812_novel03,CA00011812_R1,CA00011812_novel10,CA00011812_novel11,CA00011812_novel13,CA00011812_novel14
LG18	CA00011814	+	A3	21915491-21915524	CA00011814_novel01	CA00011814_R1,CA00011814_novel01
LG18	CA00011816	-	A3	21818739-21818698	CA00011816_novel02	CA00011816_novel01,CA00011816_novel02
LG18	CA00011821	-	A3	21751672-21751642	CA00011821_R1	CA00011821_novel01,CA00011821_novel02,CA00011821_R1
LG18	CA00011828	-	A3	21635650-21635475	CA00011828_novel01	CA00011828_novel02,CA00011828_novel01
LG18	CA00011830	-	A3	21613186-21613174	CA00011830_novel08,CA00011830_novel06,CA00011830_R1,CA00011830_novel03,CA00011830_novel01	CA00011830_novel02,CA00011830_R1,CA00011830_novel06,CA00011830_novel01,CA00011830_novel08,CA00011830_novel03
LG40	CA00011869	-	A3	3846252-3846249	CA00011869_novel01	CA00011869_R1,CA00011869_novel01
LG40	CA00011872	-	A3	3813042-3813035	CA00011872_R1	CA00011872_novel01,CA00011872_R1
LG40	CA00011892	+	A3	3581683-3581713	CA00011892_novel03	CA00011892_R1,CA00011892_novel04,CA00011892_novel02,CA00011892_novel05,CA00011892_novel06,CA00011892_novel03
LG14	CA00011929	+	A3	23523465-23523468	CA00011929_novel05	CA00011929_novel01,CA00011929_novel07,CA00011929_novel04,CA00011929_novel08,CA00011929_novel05
LG14	CA00011948	+	A3	23714072-23714105	CA00011948_novel01	CA00011948_R1,CA00011948_novel01
LG14	CA00011948	+	A3	23719955-23719958	CA00011948_novel01	CA00011948_R1,CA00011948_novel01
LG14	CA00011957	-	A3	23786071-23786032	CA00011957_novel01	CA00011957_R1,CA00011957_novel01
LG14	CA00011962	-	A3	23945710-23945671	CA00011962_novel02,CA00011962_novel03,CA00011962_novel01	CA00011962_R1,CA00011962_novel02,CA00011962_novel01,CA00011962_novel03
LG14	CA00011962	-	A3	23948060-23948057	CA00011962_novel02,CA00011962_R1,CA00011962_novel01	CA00011962_novel03,CA00011962_novel02,CA00011962_novel01,CA00011962_R1
LG22	CA00012038	+	A3	19793209-19793221	CA00012038_novel05	CA00012038_novel01,CA00012038_R1,CA00012038_novel05
LG22	CA00012068	+	A3	19354413-19354443	CA00012068_novel01	CA00012068_R1,CA00012068_novel01
LG22	CA00012084	+	A3	18940937-18941225	CA00012084_novel02	CA00012084_R1,CA00012084_novel02
LG22	CA00012100	+	A3	18607893-18607986	CA00012100_R1	CA00012100_novel02,CA00012100_novel01,CA00012100_novel04,CA00012100_novel05,CA00012100_R1
LG22	CA00012100	+	A3	18611380-18611449	CA00012100_R1	CA00012100_novel06,CA00012100_R1
LG22	CA00012101	-	A3	18590083-18590058	CA00012101_R1	CA00012101_novel03,CA00012101_R1
LG25	CA00012122	+	A3	19228101-19228119	CA00012122_novel07,CA00012122_novel10,CA00012122_novel09	CA00012122_R1,CA00012122_novel07,CA00012122_novel09,CA00012122_novel10
LG25	CA00012142	-	A3	18661118-18660948	CA00012142_novel08,CA00012142_R1,CA00012142_novel03,CA00012142_novel06	CA00012142_novel02,CA00012142_novel07,CA00012142_novel08,CA00012142_novel06,CA00012142_novel03,CA00012142_R1
LG25	CA00012153	-	A3	18337502-18337497	CA00012153_novel04	CA00012153_novel02,CA00012153_novel04
LG25	CA00012153	-	A3	18337505-18337497	CA00012153_novel04	CA00012153_R1,CA00012153_novel01,CA00012153_novel04
LG25	CA00012153	-	A3	18337505-18337502	CA00012153_novel02	CA00012153_R1,CA00012153_novel01,CA00012153_novel02
LG25	CA00012226	+	A3	16632384-16632532	CA00012226_R1	CA00012226_novel01,CA00012226_R1
LG25	CA00012237	+	A3	16450045-16450080	CA00012237_R1	CA00012237_novel01,CA00012237_R1
LG23	CA00012252	-	A3	13584471-13584453	CA00012252_R1	CA00012252_novel02,CA00012252_novel05,CA00012252_novel06,CA00012252_novel01,CA00012252_R1
LG23	CA00012255	+	A3	13610167-13610177	CA00012255_novel02	CA00012255_novel01,CA00012255_novel02
LG23	CA00012263	-	A3	13705510-13705489	CA00012263_R1,CA00012263_novel02,CA00012263_novel05,CA00012263_novel16,CA00012263_novel18	CA00012263_novel01,CA00012263_novel21,CA00012263_novel19,CA00012263_novel09,CA00012263_novel06,CA00012263_novel18,CA00012263_novel05,CA00012263_novel16,CA00012263_novel02,CA00012263_R1
LG23	CA00012263	-	A3	13710044-13709688	CA00012263_R1	CA00012263_novel07,CA00012263_R1
LG23	CA00012265	-	A3	13718746-13718729	CA00012265_novel01	CA00012265_novel02,CA00012265_novel01
LG23	CA00012269	-	A3	13756313-13756292	CA00012269_R1	CA00012269_novel01,CA00012269_novel02,CA00012269_R1
LG23	CA00012283	+	A3	13978389-13978410	CA00012283_novel01	CA00012283_novel02,CA00012283_novel01
LG23	CA00012283	+	A3	13978389-13978416	CA00012283_R1	CA00012283_novel02,CA00012283_R1
LG23	CA00012283	+	A3	13978410-13978416	CA00012283_R1	CA00012283_novel01,CA00012283_R1
LG23	CA00012283	+	A3	13979418-13979421	CA00012283_R1	CA00012283_novel01,CA00012283_novel02,CA00012283_R1
LG23	CA00012314	+	A3	14687417-14687420	CA00012314_novel01	CA00012314_R1,CA00012314_novel01
LG23	CA00012323	+	A3	14799080-14799083	CA00012323_novel02,CA00012323_novel03	CA00012323_R1,CA00012323_novel02,CA00012323_novel03
LG23	CA00012334	-	A3	15015877-15015862	CA00012334_novel03	CA00012334_novel05,CA00012334_novel03
LG23	CA00012342	-	A3	15372635-15372632	CA00012342_novel02	CA00012342_R1,CA00012342_novel02
LG23	CA00012342	-	A3	15372700-15372632	CA00012342_novel02	CA00012342_novel03,CA00012342_novel01,CA00012342_novel02
LG23	CA00012342	-	A3	15372700-15372635	CA00012342_R1	CA00012342_novel03,CA00012342_novel01,CA00012342_R1
LG16	CA00012374	-	A3	26619224-26619170	CA00012374_novel01,CA00012374_novel02	CA00012374_R1,CA00012374_novel02,CA00012374_novel01
LG16	CA00012395	-	A3	26917940-26917859	CA00012395_novel01	CA00012395_R1,CA00012395_novel02,CA00012395_novel01
LG16	CA00012400	+	A3	26971911-26972011	CA00012400_novel01	CA00012400_R1,CA00012400_novel01
LG16	CA00012429	-	A3	27222469-27222445	CA00012429_novel06	CA00012429_R1,CA00012429_novel06
LG16	CA00012454	+	A3	27554877-27556002	CA00012454_R1	CA00012454_novel01,CA00012454_R1
LG17	CA00012519	+	A3	11680561-11680627	CA00012519_novel02	CA00012519_R1,CA00012519_novel02
LG17	CA00012520	+	A3	11695966-11696047	CA00012520_R1	CA00012520_novel01,CA00012520_novel02,CA00012520_novel04,CA00012520_R1
LG17	CA00012573	-	A3	13411317-13411315	CA00012573_novel01	CA00012573_R1,CA00012573_novel01
LG35	CA00012613	-	A3	15565320-15565316	CA00012613_novel01	CA00012613_R1,CA00012613_novel01
LG35	CA00012624	+	A3	15424199-15424203	CA00012624_novel03	CA00012624_novel01,CA00012624_novel02,CA00012624_novel04,CA00012624_R1,CA00012624_novel03
LG35	CA00012624	+	A3	15437290-15437311	CA00012624_novel03,CA00012624_novel01	CA00012624_novel02,CA00012624_novel04,CA00012624_R1,CA00012624_novel07,CA00012624_novel01,CA00012624_novel03
LG35	CA00012626	+	A3	15397183-15397258	CA00012626_R1	CA00012626_novel03,CA00012626_novel02,CA00012626_R1
LG35	CA00012630	+	A3	15353832-15353877	CA00012630_novel01,CA00012630_novel03,CA00012630_novel02	CA00012630_R1,CA00012630_novel02,CA00012630_novel01,CA00012630_novel03
LG35	CA00012676	+	A3	14263936-14263960	CA00012676_novel04,CA00012676_novel02,CA00012676_novel01	CA00012676_R1,CA00012676_novel01,CA00012676_novel02,CA00012676_novel04
LG35	CA00012698	+	A3	13791800-13791821	CA00012698_R1	CA00012698_novel01,CA00012698_R1
LG35	CA00012698	+	A3	13794375-13794399	CA00012698_novel01	CA00012698_R1,CA00012698_novel01
LG35	CA00012711	-	A3	13532424-13532421	CA00012711_novel04,CA00012711_novel07,CA00012711_novel05,CA00012711_novel02	CA00012711_novel01,CA00012711_R1,CA00012711_novel07,CA00012711_novel02,CA00012711_novel04,CA00012711_novel05
LG35	CA00012711	-	A3	13537511-13537508	CA00012711_novel01	CA00012711_novel07,CA00012711_novel02,CA00012711_R1,CA00012711_novel04,CA00012711_novel05,CA00012711_novel01
LG19	CA00012768	-	A3	14437891-14437888	CA00012768_R1,CA00012768_novel03,CA00012768_novel02	CA00012768_novel01,CA00012768_R1,CA00012768_novel02,CA00012768_novel03
LG19	CA00012777	-	A3	14625900-14625558	CA00012777_R1	CA00012777_novel01,CA00012777_R1
LG19	CA00012782	+	A3	14667089-14667125	CA00012782_R1	CA00012782_novel02,CA00012782_R1
LG19	CA00012782	+	A3	14667252-14667272	CA00012782_R1	CA00012782_novel02,CA00012782_R1
LG19	CA00012783	-	A3	14687556-14687507	CA00012783_novel01	CA00012783_R1,CA00012783_novel01
LG19	CA00012806	+	A3	15503351-15503354	CA00012806_R1	CA00012806_novel01,CA00012806_R1
LG19	CA00012811	+	A3	15759839-15759869	CA00012811_R1	CA00012811_novel02,CA00012811_novel04,CA00012811_novel01,CA00012811_novel03,CA00012811_novel07,CA00012811_R1
LG19	CA00012811	+	A3	15760609-15760620	CA00012811_novel03	CA00012811_R1,CA00012811_novel02,CA00012811_novel04,CA00012811_novel01,CA00012811_novel07,CA00012811_novel03
LG19	CA00012836	-	A3	16408510-16408459	CA00012836_novel01,CA00012836_novel02	CA00012836_R1,CA00012836_novel02,CA00012836_novel01
LG14	CA00012871	-	A3	18939504-18939461	CA00012871_novel01	CA00012871_R1,CA00012871_novel01
LG14	CA00012871	-	A3	18950426-18950421	CA00012871_novel01	CA00012871_R1,CA00012871_novel01
LG14	CA00012908	+	A3	19628062-19628107	CA00012908_novel04	CA00012908_novel03,CA00012908_novel04
LG14	CA00012914	+	A3	19662047-19662092	CA00012914_R1	CA00012914_novel01,CA00012914_R1
LG14	CA00012936	+	A3	19964923-19964929	CA00012936_novel01	CA00012936_R1,CA00012936_novel01
LG14	CA00012962	-	A3	20600587-20600584	CA00012962_novel02	CA00012962_R1,CA00012962_novel02
LG35	CA00012990	+	A3	1240425-1240428	CA00012990_R1	CA00012990_novel02,CA00012990_R1
LG35	CA00012998	-	A3	1459620-1459598	CA00012998_novel01,CA00012998_novel02	CA00012998_R1,CA00012998_novel02,CA00012998_novel01
LG35	CA00012999	-	A3	1491453-1491394	CA00012999_novel05	CA00012999_novel04,CA00012999_R1,CA00012999_novel03,CA00012999_novel05
LG35	CA00013014	+	A3	1885479-1885488	CA00013014_novel03,CA00013014_novel06	CA00013014_novel02,CA00013014_novel04,CA00013014_R1,CA00013014_novel05,CA00013014_novel11,CA00013014_novel14,CA00013014_novel15,CA00013014_novel09,CA00013014_novel17,CA00013014_novel19,CA00013014_novel20,CA00013014_novel21,CA00013014_novel24,CA00013014_novel26,CA00013014_novel27,CA00013014_novel30,CA00013014_novel03,CA00013014_novel06
LG35	CA00013020	+	A3	2029566-2030421	CA00013020_R1	CA00013020_novel03,CA00013020_R1
LG26	CA00013070	+	A3	22157931-22157934	CA00013070_novel01	CA00013070_novel02,CA00013070_novel01
LG26	CA00013070	+	A3	22157931-22157967	CA00013070_R1	CA00013070_novel02,CA00013070_R1
LG26	CA00013070	+	A3	22157934-22157967	CA00013070_R1	CA00013070_novel01,CA00013070_R1
LG29	CA00013123	+	A3	12572373-12572388	CA00013123_R1	CA00013123_novel02,CA00013123_novel05,CA00013123_novel04,CA00013123_novel03,CA00013123_R1
LG29	CA00013123	+	A3	12576534-12576552	CA00013123_novel05,CA00013123_novel04,CA00013123_novel02,CA00013123_R1	CA00013123_novel03,CA00013123_novel02,CA00013123_novel05,CA00013123_novel04,CA00013123_R1
LG29	CA00013157	+	A3	13323660-13323687	CA00013157_novel01,CA00013157_novel02	CA00013157_R1,CA00013157_novel01,CA00013157_novel02
LG29	CA00013174	-	A3	13617869-13617860	CA00013174_R1	CA00013174_novel01,CA00013174_R1
LG29	CA00013187	+	A3	13869432-13869492	CA00013187_novel01	CA00013187_R1,CA00013187_novel01
LG18	CA00013232	-	A3	7226579-7226540	CA00013232_novel04,CA00013232_novel01,CA00013232_novel02	CA00013232_novel03,CA00013232_novel06,CA00013232_R1,CA00013232_novel05,CA00013232_novel02,CA00013232_novel04,CA00013232_novel01
LG18	CA00013233	-	A3	7211768-7211762	CA00013233_novel01,CA00013233_novel03,CA00013233_novel02,CA00013233_novel04	CA00013233_R1,CA00013233_novel01,CA00013233_novel03,CA00013233_novel04,CA00013233_novel02
LG18	CA00013247	-	A3	7030522-7030489	CA00013247_R1	CA00013247_novel03,CA00013247_novel01,CA00013247_R1
LG18	CA00013248	-	A3	7020597-7020552	CA00013248_novel02,CA00013248_novel01	CA00013248_R1,CA00013248_novel02,CA00013248_novel01
LG18	CA00013280	-	A3	6263002-6262623	CA00013280_R1	CA00013280_novel02,CA00013280_novel01,CA00013280_novel05,CA00013280_novel03,CA00013280_R1
LG18	CA00013280	-	A3	6271256-6271086	CA00013280_novel02,CA00013280_novel01,CA00013280_novel05,CA00013280_R1,CA00013280_novel04	CA00013280_novel03,CA00013280_novel02,CA00013280_novel01,CA00013280_novel05,CA00013280_R1,CA00013280_novel04
LG18	CA00013280	-	A3	6276378-6276339	CA00013280_novel03,CA00013280_novel01,CA00013280_R1	CA00013280_novel02,CA00013280_novel04,CA00013280_novel01,CA00013280_novel03,CA00013280_R1
LG18	CA00013320	-	A3	5149262-5149245	CA00013320_R1	CA00013320_novel01,CA00013320_R1
LG41	CA00013343	+	A3	14987941-14988085	CA00013343_novel01	CA00013343_R1,CA00013343_novel01
LG41	CA00013356	-	A3	14677634-14677622	CA00013356_novel03,CA00013356_novel02,CA00013356_R1	CA00013356_novel04,CA00013356_novel03,CA00013356_novel02,CA00013356_R1
LG41	CA00013364	+	A3	14558591-14558594	CA00013364_R1	CA00013364_novel02,CA00013364_R1
LG41	CA00013364	+	A3	14558591-14558633	CA00013364_novel01	CA00013364_novel02,CA00013364_novel01
LG41	CA00013364	+	A3	14558594-14558633	CA00013364_novel01	CA00013364_R1,CA00013364_novel01
LG41	CA00013426	-	A3	13433360-13433357	CA00013426_novel03	CA00013426_novel05,CA00013426_novel08,CA00013426_R1,CA00013426_novel03
LG41	CA00013426	-	A3	13433372-13433357	CA00013426_novel03	CA00013426_novel06,CA00013426_novel04,CA00013426_novel03
LG41	CA00013426	-	A3	13433372-13433360	CA00013426_novel08,CA00013426_novel05,CA00013426_R1	CA00013426_novel06,CA00013426_novel04,CA00013426_novel05,CA00013426_novel08,CA00013426_R1
LG41	CA00013450	+	A3	12791062-12791080	CA00013450_R1	CA00013450_novel01,CA00013450_novel02,CA00013450_novel04,CA00013450_novel03,CA00013450_novel06,CA00013450_R1
LG41	CA00013450	+	A3	12793707-12793715	CA00013450_novel03	CA00013450_novel02,CA00013450_novel03
LG41	CA00013450	+	A3	12793707-12793717	CA00013450_novel05	CA00013450_novel02,CA00013450_novel05
LG41	CA00013450	+	A3	12793715-12793717	CA00013450_novel05	CA00013450_novel03,CA00013450_novel05
LG31	CA00013497	-	A3	7332444-7332441	CA00013497_novel02	CA00013497_novel04,CA00013497_novel02
LG31	CA00013549	-	A3	7929114-7929101	CA00013549_R1	CA00013549_novel01,CA00013549_R1
LG31	CA00013553	+	A3	7960363-7960364	CA00013553_novel10	CA00013553_novel01,CA00013553_novel02,CA00013553_novel03,CA00013553_novel06,CA00013553_novel04,CA00013553_R1,CA00013553_novel08,CA00013553_novel09,CA00013553_novel10
LG31	CA00013553	+	A3	7964594-7964600	CA00013553_novel08,CA00013553_novel03	CA00013553_novel04,CA00013553_novel03,CA00013553_novel08
LG31	CA00013553	+	A3	7964594-7964603	CA00013553_novel10	CA00013553_novel01,CA00013553_novel02,CA00013553_R1,CA00013553_novel09,CA00013553_novel13,CA00013553_novel10
LG15	CA00013563	+	A3	14619439-14619787	CA00013563_R1,CA00013563_novel10,CA00013563_novel02	CA00013563_novel03,CA00013563_novel02,CA00013563_R1,CA00013563_novel10
LG15	CA00013592	-	A3	14142913-14142892	CA00013592_R1	CA00013592_novel02,CA00013592_novel01,CA00013592_R1
LG15	CA00013592	-	A3	14144942-14144630	CA00013592_R1	CA00013592_novel02,CA00013592_R1
LG15	CA00013601	-	A3	14023835-14023828	CA00013601_R1	CA00013601_novel02,CA00013601_novel18,CA00013601_novel03,CA00013601_novel16,CA00013601_novel14,CA00013601_novel13,CA00013601_novel12,CA00013601_novel09,CA00013601_novel01,CA00013601_novel17,CA00013601_novel10,CA00013601_novel07,CA00013601_novel04,CA00013601_R1
LG15	CA00013624	+	A3	13472948-13472990	CA00013624_R1	CA00013624_novel01,CA00013624_novel04,CA00013624_novel03,CA00013624_novel05,CA00013624_R1
LG15	CA00013628	+	A3	13199823-13199838	CA00013628_novel01	CA00013628_R1,CA00013628_novel01
LG15	CA00013641	+	A3	12960985-12961000	CA00013641_R1	CA00013641_novel02,CA00013641_R1
LG15	CA00013642	+	A3	12938093-12938147	CA00013642_R1	CA00013642_novel01,CA00013642_novel04,CA00013642_novel06,CA00013642_novel02,CA00013642_R1
LG15	CA00013644	-	A3	12883616-12883577	CA00013644_R1	CA00013644_novel02,CA00013644_novel01,CA00013644_novel04,CA00013644_R1
LG15	CA00013649	-	A3	12840940-12840937	CA00013649_novel01	CA00013649_R1,CA00013649_novel01
LG15	CA00013649	-	A3	12842966-12842946	CA00013649_R1	CA00013649_novel01,CA00013649_R1
LG15	CA00013649	-	A3	12843158-12843106	CA00013649_R1	CA00013649_novel01,CA00013649_R1
LG15	CA00013651	+	A3	12785747-12785833	CA00013651_novel01	CA00013651_R1,CA00013651_novel01
LG15	CA00013651	+	A3	12797810-12797851	CA00013651_novel02	CA00013651_R1,CA00013651_novel02
LG15	CA00013651	+	A3	12802201-12802237	CA00013651_R1	CA00013651_novel02,CA00013651_R1
LG43	CA00013683	-	A3	10705902-10705899	CA00013683_novel01,CA00013683_novel03	CA00013683_novel02,CA00013683_novel01,CA00013683_novel03
LG43	CA00013690	-	A3	10409626-10409623	CA00013690_novel03	CA00013690_R1,CA00013690_novel03
LG43	CA00013708	-	A3	9759632-9759503	CA00013708_R1	CA00013708_novel07,CA00013708_novel03,CA00013708_novel06,CA00013708_R1
LG43	CA00013710	+	A3	9743418-9743439	CA00013710_novel03	CA00013710_novel02,CA00013710_novel04,CA00013710_R1,CA00013710_novel06,CA00013710_novel07,CA00013710_novel03
LG43	CA00013731	-	A3	9283221-9282995	CA00013731_R1	CA00013731_novel04,CA00013731_novel02,CA00013731_R1
LG43	CA00013740	+	A3	9083976-9084063	CA00013740_R1	CA00013740_novel01,CA00013740_novel02,CA00013740_novel03,CA00013740_novel04,CA00013740_novel05,CA00013740_novel06,CA00013740_novel07,CA00013740_novel08,CA00013740_R1
LG43	CA00013749	-	A3	8802055-8802007	CA00013749_novel01,CA00013749_novel07,CA00013749_novel06,CA00013749_novel04,CA00013749_novel08,CA00013749_R1	CA00013749_novel03,CA00013749_novel02,CA00013749_novel04,CA00013749_novel06,CA00013749_novel01,CA00013749_novel08,CA00013749_novel07,CA00013749_R1
LG43	CA00013749	-	A3	8802608-8802586	CA00013749_novel03,CA00013749_novel02,CA00013749_novel01,CA00013749_novel07,CA00013749_novel06,CA00013749_novel05,CA00013749_novel04,CA00013749_R1	CA00013749_novel08,CA00013749_novel04,CA00013749_novel03,CA00013749_novel06,CA00013749_novel02,CA00013749_novel05,CA00013749_novel01,CA00013749_novel07,CA00013749_R1
LG43	CA00013749	-	A3	8804564-8804561	CA00013749_novel01,CA00013749_novel07,CA00013749_novel06,CA00013749_novel04	CA00013749_novel03,CA00013749_novel02,CA00013749_novel05,CA00013749_novel08,CA00013749_R1,CA00013749_novel04,CA00013749_novel06,CA00013749_novel01,CA00013749_novel07
LG43	CA00013761	-	A3	8491919-8488729	CA00013761_R1	CA00013761_novel01,CA00013761_R1
LG43	CA00013771	-	A3	7984065-7984047	CA00013771_R1	CA00013771_novel01,CA00013771_R1
LG31	CA00013793	-	A3	4347179-4347143	CA00013793_novel02	CA00013793_novel01,CA00013793_R1,CA00013793_novel02
LG31	CA00013794	-	A3	4353322-4353286	CA00013794_R1	CA00013794_novel01,CA00013794_R1
LG31	CA00013794	-	A3	4355178-4354716	CA00013794_R1,CA00013794_novel01	CA00013794_novel03,CA00013794_novel01,CA00013794_R1
LG31	CA00013803	-	A3	4472210-4472207	CA00013803_novel01	CA00013803_R1,CA00013803_novel01
LG31	CA00013803	-	A3	4473322-4473220	CA00013803_R1	CA00013803_novel01,CA00013803_R1
LG31	CA00013815	+	A3	4643508-4644738	CA00013815_R1	CA00013815_novel01,CA00013815_R1
LG31	CA00013816	-	A3	4648560-4647259	CA00013816_R1	CA00013816_novel05,CA00013816_R1
LG31	CA00013836	+	A3	5133446-5133527	CA00013836_novel02	CA00013836_novel01,CA00013836_novel03,CA00013836_R1,CA00013836_novel02
LG31	CA00013838	+	A3	5168188-5168197	CA00013838_novel08,CA00013838_novel05	CA00013838_R1,CA00013838_novel04,CA00013838_novel05,CA00013838_novel08
LG31	CA00013838	+	A3	5168188-5168307	CA00013838_novel09	CA00013838_R1,CA00013838_novel04,CA00013838_novel09
LG31	CA00013838	+	A3	5168197-5168307	CA00013838_novel09	CA00013838_novel05,CA00013838_novel08,CA00013838_novel09
LG31	CA00013850	+	A3	5567125-5567187	CA00013850_R1	CA00013850_novel01,CA00013850_R1
LG31	CA00013853	+	A3	5629622-5629655	CA00013853_novel02	CA00013853_R1,CA00013853_novel02
LG34	CA00013918	+	A3	3152942-3153620	CA00013918_R1,CA00013918_novel02,CA00013918_novel08	CA00013918_novel01,CA00013918_novel02,CA00013918_R1,CA00013918_novel08
LG34	CA00013934	-	A3	2567791-2567786	CA00013934_novel01,CA00013934_novel02,CA00013934_novel06	CA00013934_R1,CA00013934_novel02,CA00013934_novel01,CA00013934_novel06
LG34	CA00013934	-	A3	2567800-2567786	CA00013934_novel01,CA00013934_novel02,CA00013934_novel06	CA00013934_novel03,CA00013934_novel02,CA00013934_novel01,CA00013934_novel06
LG34	CA00013934	-	A3	2567800-2567791	CA00013934_R1	CA00013934_novel03,CA00013934_R1
LG34	CA00013950	-	A3	1985083-1985064	CA00013950_novel01	CA00013950_novel02,CA00013950_novel01
LG34	CA00013974	+	A3	1441892-1441895	CA00013974_R1	CA00013974_novel01,CA00013974_R1
LG34	CA00013974	+	A3	1443847-1443904	CA00013974_novel01	CA00013974_R1,CA00013974_novel01
LG36	CA00014018	+	A3	12539649-12539671	CA00014018_novel03	CA00014018_novel02,CA00014018_R1,CA00014018_novel03
LG36	CA00014018	+	A3	12549857-12549860	CA00014018_novel03	CA00014018_novel02,CA00014018_R1,CA00014018_novel03
LG36	CA00014019	+	A3	12526859-12526919	CA00014019_novel02,CA00014019_novel01	CA00014019_R1,CA00014019_novel01,CA00014019_novel02
LG36	CA00014026	+	A3	12355101-12355104	CA00014026_novel04,CA00014026_novel05	CA00014026_novel01,CA00014026_R1,CA00014026_novel04,CA00014026_novel05
[truncated: 18,296 more rows]

## Sheet: Celestial-Eye only
CA00000009	-	A3	9280051-9280004
CA00000010	-	A3	9284385-9284382
[truncated: 10,515 more rows]

## Sheet: Ryukin only
CA00000012	-	A3	9329496-9329493
[truncated: 11,087 more rows]

[truncated: 1 more sheets: shared]
