# Supplementary material for: Full-Length RNA Sequencing Provides Insights into Goldfish Evolution under Artificial Selection
Source: Int J Mol Sci. 2023 Feb 1;24(3):2735. doi: 10.3390/ijms24032735 (PMC9916754; doi:10.3390/ijms24032735)
Supplement: Supplementary file 1 [file ijms-24-02735-s001.zip › Table s3 Poly A mRNA in Ryukin and Celestial-Eye goldfish.xlsx]

## Sheet: sheet 1
	Ryukin goldfish				Celestial-Eye goldfish
GeneID	Strand	Aligned reads	Num sites	Locations	Strand	Aligned reads	Num sites	Locations
CA00000009	-	4	1	9274257	-	4	1	9274257
CA00000058	+	6	1	10227824	+	6	1	10227824
CA00000135	-	20	2	12449444;12448597	-	12	2	12449444;12448597
CA00000276	+	40	1	9333296	+	30	1	9333296
CA00000321	-	24	1	7846023	-	16	1	7846023
CA00000364	+	3	1	6740672	+	3	1	6740672
CA00000378	-	10	1	6202801	-	9	1	6202801
CA00000505	-	5	1	13974454	-	4	1	13974454
CA00000560	+	9	2	15859144;15859733	+	6	2	15859144;15859733
CA00000561	-	5	1	15936687	-	3	1	15936687
CA00000609	+	6	1	16788145	+	7	1	16788145
CA00000624	-	13	1	17128439	-	10	1	17128439
CA00000685	-	6	1	18460274	-	9	1	18460274
CA00000784	+	6	1	29992087	+	4	1	29992087
CA00000796	+	8	1	30163811	+	15	1	30163811
CA00000822	+	2	1	30757310	+	2	1	30757310
CA00000831	-	36	1	30886328	-	14	1	30886328
CA00000850	+	5	1	31249463	+	7	1	31249463
CA00000853	+	22	1	31378201	+	55	1	31378201
CA00000885	+	8	1	19347329	+	10	1	19347329
CA00000886	+	2	1	19340265	+	5	1	19340265
CA00000927	-	10	1	18625672	-	6	1	18625672
CA00000952	+	2	1	18245396	+	3	1	18245396
CA00001003	-	3	1	17392476	-	3	1	17392476
CA00001034	-	3	1	16892483	-	8	1	16892483
CA00001151	+	3	1	14711280	+	2	1	14711280
CA00001297	+	6	1	27785650	+	27	1	27785650
CA00001330	-	4	1	26842851	-	6	1	26842851
CA00001334	+	8	1	26720069	+	7	1	26720069
CA00001365	-	90	1	26166687	-	47	1	26166687
CA00001377	-	12	1	25788852	-	12	1	25788852
CA00001472	-	15	2	23419784;23419600	-	24	2	23419784;23419600
CA00001623	+	31	1	29605160	+	18	1	29605160
CA00001676	+	3	1	12294190	+	3	1	12294190
CA00001717	-	4	1	11232742	-	4	1	11232742
CA00001734	-	11	1	10752036	-	14	1	10752036
CA00001780	+	3	1	469502	+	3	1	469502
CA00001793	-	7	1	752860	-	5	1	752860
CA00001794	-	7	1	759513	-	5	1	759513
CA00001829	+	6	1	1363121	+	7	1	1363121
CA00001847	+	20	1	1633814	+	36	1	1633814
CA00001880	+	15	1	1973436	+	27	1	1973436
CA00001931	+	16	1	2628421	+	9	1	2628421
CA00001955	-	4	1	14300172	-	10	1	14300172
CA00001972	-	16	1	13714153	-	18	1	13714153
CA00001995	+	2	1	13129797	+	3	1	13129797
CA00002010	-	6	1	12767717	-	16	1	12767717
CA00002086	-	5	1	11070971	-	3	1	11070971
CA00002153	+	8	1	9794394	+	29	1	9794394
CA00002246	+	30	1	12191666	+	9	1	12191666
CA00002287	+	6	1	30153754	+	3	1	30153754
CA00002360	+	6	1	28533224	+	3	1	28533224
CA00002379	+	9	1	28023471	+	7	1	28023471
CA00002398	-	8	1	27578438	-	12	1	27578438
CA00002420	+	30	1	26793645	+	22	1	26793645
CA00002524	-	2	1	25230923	-	2	1	25230923
CA00002535	-	2	1	25059706	-	2	1	25059706
CA00002648	+	10	1	18388943	+	8	1	18388943
CA00002687	-	8	1	17403440	-	6	1	17403440
CA00002741	-	12	1	16306114	-	11	1	16306114
CA00002821	-	67	1	14012796	-	50	1	14012796
CA00002855	+	6	1	13519524	+	7	1	13519524
CA00003005	-	8	1	1747106	-	5	1	1747106
CA00003048	+	3	1	2663535	+	4	1	2663535
CA00003071	+	11	1	1466076	+	2	1	1466076
CA00003320	+	15	1	14064193	+	15	1	14064193
CA00003421	-	9	1	9503430	-	4	1	9503430
CA00003423	+	8	1	9608632	+	20	1	9608632
CA00003498	-	18	1	11029938	-	13	1	11029938
CA00003528	+	4	1	11844281	+	4	1	11844281
CA00003713	+	7	1	4042825	+	9	1	4042825
CA00003750	-	5	1	3501330	-	5	1	3501330
CA00003892	+	8	1	10059916	+	9	1	10059916
CA00003901	+	33	1	10349950	+	22	1	10349950
CA00003935	+	9	1	10947405	+	3	1	10947405
CA00003971	-	3	1	13529016	-	6	1	13529016
CA00004032	-	18	1	14339945	-	14	1	14339945
CA00004137	+	6	1	16736488	+	19	1	16736488
CA00004160	+	12	1	17086673	+	15	1	17086673
CA00004165	-	20	1	17210715	-	15	1	17210715
CA00004236	+	7	1	16223895	+	9	1	16223895
CA00004291	-	13	1	15366390	-	9	1	15366390
CA00004344	+	16	1	14264072	+	20	1	14264072
CA00004398	-	9	1	13016505	-	10	1	13016505
CA00004423	-	11	1	12640759	-	13	1	12640759
CA00004459	+	5	1	27220568	+	6	1	27220568
CA00004587	+	22	1	29256267	+	22	1	29256267
CA00004727	-	6	1	7020852	-	10	1	7020852
CA00004736	+	7	1	6728945	+	6	1	6728945
CA00004747	-	5	1	6461340	-	9	1	6461340
CA00004856	+	12	1	11341682	+	4	1	11341682
CA00004963	+	14	1	9289090	+	11	1	9289090
CA00004968	-	6	1	9243911	-	7	1	9243911
CA00004984	-	4	1	9017590	-	5	1	9017590
CA00005123	-	5	1	5812089	-	5	1	5812089
CA00005134	+	5	1	5945853	+	9	1	5945853
CA00005180	+	8	1	6981495	+	9	1	6981495
CA00005208	+	4	1	7915984	+	9	1	7915984
CA00005220	-	2	1	8091265	-	4	1	8091265
CA00005289	+	8	1	22031296	+	4	1	22031296
CA00005299	-	21	1	21863210	-	18	1	21863210
CA00005309	-	7	1	21750736	-	4	1	21750736
CA00005391	+	3	1	20506326	+	3	1	20506326
CA00005402	-	8	1	20306790	-	8	1	20306790
CA00005409	-	8	1	20184430	-	5	1	20184430
CA00005413	+	4	1	20124009	+	4	1	20124009
CA00005472	+	5	1	10062594	+	9	1	10062594
CA00005501	-	19	1	9300775	-	7	1	9300775
CA00005599	+	16	1	7335965	+	6	1	7335965
CA00005648	-	2	1	29552770	-	4	1	29552770
CA00005686	-	18	1	30147936	-	40	1	30147936
CA00005745	+	10	1	31155359	+	7	1	31155359
CA00006032	+	3	1	683876	+	3	1	683876
CA00006121	-	13	1	2821742	-	15	1	2821742
CA00006163	-	5	1	3441897	-	7	1	3441897
CA00006200	-	9	1	4572378	-	5	1	4572378
CA00006277	+	13	1	28755736	+	17	1	28755736
CA00006450	+	2	1	8120553	+	3	1	8120553
CA00006467	+	17	1	7768778	+	32	1	7768778
CA00006468	-	22	1	7754594	-	28	1	7754594
CA00006488	-	4	1	7508999	-	11	1	7508999
CA00006489	-	3	1	7505574	-	5	1	7505574
CA00006532	-	5	1	7099642	-	4	1	7099642
CA00006544	-	3	1	6997615	-	3	1	6997615
CA00006582	-	6	1	6326345	-	9	1	6326345
CA00006612	-	6	1	5601127	-	4	1	5601127
CA00006710	-	9	1	2324412	-	5	1	2324412
CA00006956	-	4	1	8977302	-	3	1	8977302
CA00006992	-	2	1	9575019	-	4	1	9575019
CA00006997	-	13	1	9651802	-	8	1	9651802
CA00007056	-	3	1	11534116	-	5	1	11534116
CA00007058	+	3	1	11496957	+	3	1	11496957
CA00007191	+	10	1	9265768	+	12	1	9265768
CA00007235	-	13	1	8355027	-	7	1	8355027
CA00007267	+	3	1	7820580	+	2	1	7820580
CA00007271	-	2	1	7800657	-	15	1	7800657
CA00007336	-	17	1	6520886	-	14	1	6520886
CA00007355	+	6	1	6121199	+	3	1	6121199
CA00007382	+	2	1	3885592	+	6	1	3885592
CA00007515	-	6	1	26437726	-	5	1	26437726
CA00007548	-	3	1	27117271	-	3	1	27117271
CA00007574	-	5	1	22456709	-	8	1	22456709
CA00007577	+	12	1	22418207	+	10	1	22418207
CA00007619	-	6	1	20950900	-	2	1	20950900
CA00007624	-	28	1	20919449	-	43	1	20919449
CA00007651	-	10	1	20111872	-	16	1	20111872
CA00007701	+	6	1	18698706	+	4	1	18698706
CA00007741	+	7	1	891924	+	6	1	891924
CA00007854	+	4	1	2248269	+	2	1	2248269
CA00007879	+	16	1	2411872	+	4	1	2411872
CA00008067	+	9	1	2054413	+	8	1	2054413
CA00008078	-	97	2	1915654;1915574	-	86	2	1915654;1915574
CA00008081	-	9	1	1878973	-	3	1	1878973
CA00008098	+	3	1	1690292	+	14	1	1690292
CA00008105	+	4	1	1580061	+	6	1	1580061
CA00008289	+	11	1	14069549	+	11	1	14069549
CA00008310	+	3	1	13689415	+	2	1	13689415
CA00008396	-	6	1	17637089	-	2	1	17637089
CA00008402	-	4	1	17779594	-	3	1	17779594
CA00008587	-	9	1	7367319	-	9	1	7367319
CA00008606	-	3	1	7011121	-	4	1	7011121
CA00008636	-	2	1	5952204	-	7	1	5952204
CA00008755	-	8	1	1927564	-	6	1	1927564
CA00008767	-	12	1	2088987	-	10	1	2088987
CA00009062	-	15	1	6704649	-	8	1	6704649
CA00009102	-	28	1	7674480	-	29	1	7674480
CA00009104	-	17	1	7685004	-	23	1	7685004
CA00009115	+	5	1	7780835	+	6	1	7780835
CA00009119	-	8	1	7809336	-	23	1	7809336
CA00009138	-	9	1	8059815	-	7	1	8059815
CA00009386	-	2	1	14660346	-	3	1	14660346
CA00009402	+	8	1	14436230	+	4	1	14436230
CA00009723	+	6	1	6434026	+	8	1	6434026
CA00009742	-	23	1	6237606	-	7	1	6237606
CA00009843	-	3	1	7817739	-	4	1	7817739
CA00010000	-	4	1	1175288	-	6	1	1175288
CA00010020	-	8	1	1563650	-	6	1	1563650
CA00010022	-	3	1	1620292	-	3	1	1620292
CA00010043	-	37	1	1990022	-	41	1	1990022
CA00010135	+	13	1	1867725	+	8	1	1867725
CA00010208	+	8	1	13733077	+	8	1	13733077
CA00010239	-	24	1	14214917	-	30	1	14214917
CA00010248	-	13	1	14287644	-	26	1	14287644
CA00010255	+	7	1	14474670	+	12	1	14474670
CA00010369	-	34	1	13026121	-	61	1	13026121
CA00010422	+	6	1	11851137	+	4	1	11851137
CA00010435	+	8	1	11178202	+	10	1	11178202
CA00010439	-	7	1	11123739	-	12	1	11123739
CA00010450	-	12	1	10960008	-	9	1	10960008
CA00010487	+	34	2	9840107;9839151	+	29	2	9840107;9839151
CA00010504	-	7	1	3798011	-	9	1	3798011
CA00010524	-	5	1	4196798	-	2	1	4196798
CA00010544	-	3	1	4629479	-	4	1	4629479
CA00010559	-	2	1	5044402	-	4	1	5044402
CA00010755	-	17	1	11698119	-	27	1	11698119
CA00010799	+	27	1	11156897	+	20	1	11156897
CA00010849	-	25	1	10440661	-	26	1	10440661
CA00010890	-	4	1	9523235	-	6	1	9523235
CA00010901	-	5	1	38998	-	5	1	38998
CA00011076	-	10	1	29164774	-	35	1	29164774
CA00011083	+	18	1	29329493	+	12	1	29329493
CA00011108	+	5	1	29842797	+	3	1	29842797
CA00011153	-	13	2	31409629;31408740	-	15	2	31409629;31408740
CA00011161	-	3	1	31537183	-	13	1	31537183
CA00011205	+	3	1	25313774	+	5	1	25313774
CA00011219	+	11	1	25127336	+	3	1	25127336
CA00011235	+	2	1	24859168	+	3	1	24859168
CA00011287	-	11	1	23671096	-	3	1	23671096
CA00011296	+	3	1	23520840	+	3	1	23520840
CA00011336	-	2	1	543535	-	4	1	543535
CA00011359	-	6	1	851081	-	12	1	851081
CA00011400	-	6	1	1482940	-	2	1	1482940
CA00011424	+	10	1	1791785	+	7	1	1791785
CA00011469	+	5	1	23258096	+	3	1	23258096
CA00011481	-	19	1	23470153	-	3	1	23470153
CA00011604	+	8	1	6626276	+	10	1	6626276
CA00011605	-	5	1	6603121	-	9	1	6603121
CA00011658	-	5	1	5922021	-	4	1	5922021
CA00011725	+	4	1	17910999	+	5	1	17910999
CA00011761	-	5	1	18712923	-	5	1	18712923
CA00011776	+	5	1	19042740	+	6	1	19042740
CA00011892	+	10	1	3604181	+	3	1	3604181
CA00012026	-	10	1	19970490	-	5	1	19970490
CA00012033	-	2	1	19839822	-	2	1	19839822
CA00012061	+	59	1	19414629	+	36	1	19414629
CA00012063	-	4	1	19386562	-	5	1	19386562
CA00012090	+	3	1	18871594	+	3	1	18871594
CA00012142	-	25	1	18660466	-	10	1	18660466
CA00012153	-	14	1	18320589	-	14	1	18320589
CA00012178	-	3	1	17782517	-	7	1	17782517
CA00012288	+	3	1	14019011	+	2	1	14019011
CA00012299	-	24	1	14231415	-	22	1	14231415
CA00012444	-	4	1	27462406	-	2	1	27462406
CA00012466	-	19	1	27794660	-	12	1	27794660
CA00012485	-	4	1	28030924	-	4	1	28030924
CA00012501	+	2	1	11317042	+	2	1	11317042
CA00012570	-	14	1	13197492	-	2	1	13197492
CA00012626	+	5	1	15400660	+	9	1	15400660
CA00012759	-	10	1	14344597	-	14	1	14344597
CA00012760	-	3	1	14352058	-	2	1	14352058
CA00012810	+	5	1	15751035	+	7	1	15751035
CA00012854	-	12	1	16726848	-	12	1	16726848
CA00012931	+	24	1	19916027	+	40	1	19916027
CA00013206	-	3	1	14146024	-	9	1	14146024
CA00013231	-	4	1	7241867	-	3	1	7241867
CA00013248	-	6	1	7014581	-	7	1	7014581
CA00013251	-	10	1	6963812	-	5	1	6963812
CA00013334	+	2	1	4575750	+	6	1	4575750
CA00013425	-	3	1	13454964	-	2	1	13454964
CA00013474	-	12	2	7027696;7027808	-	26	2	7027696;7027808
CA00013508	-	18	1	7496840	-	11	1	7496840
CA00013525	+	27	1	7768171	+	8	1	7768171
CA00013526	+	22	1	7781358	+	17	1	7781358
CA00013566	+	15	1	14567808	+	21	1	14567808
CA00013584	-	2	1	14245400	-	2	1	14245400
CA00013602	-	5	1	13999325	-	23	1	13999325
CA00013708	-	7	1	9758726	-	11	1	9758726
CA00013816	-	6	1	4644961	-	12	1	4644961
CA00013934	-	5	1	2562602	-	6	1	2562602
CA00014018	+	8	1	12557568	+	8	1	12557568
CA00014031	+	8	1	12249709	+	5	1	12249709
CA00014091	+	28	1	10526055	+	12	1	10526055
CA00014122	-	6	1	9741628	-	16	1	9741628
CA00014178	-	13	1	18066560	-	3	1	18066560
CA00014182	-	11	1	18110947	-	16	1	18110947
CA00014194	+	4	1	18314357	+	15	1	18314357
CA00014236	-	28	1	2830489	-	2	1	2830489
CA00014250	+	3	1	2604984	+	6	1	2604984
CA00014328	-	2	1	1372110	-	3	1	1372110
CA00014598	-	6	1	3873588	-	3	1	3873588
CA00014692	-	11	1	14450321	-	8	1	14450321
CA00014698	-	21	1	14286822	-	13	1	14286822
CA00014893	+	3	1	3804354	+	5	1	3804354
CA00014907	+	4	1	3231290	+	7	1	3231290
CA00014927	+	4	1	9426902	+	3	1	9426902
CA00014950	-	5	1	8916273	-	5	1	8916273
CA00014969	+	7	1	8398946	+	7	1	8398946
CA00015017	+	15	1	7596803	+	42	1	7596803
CA00015067	-	3	1	8147082	-	9	1	8147082
CA00015068	+	30	1	8226099	+	12	1	8226099
CA00015115	+	6	1	9303150	+	5	1	9303150
CA00015130	+	52	1	9558257	+	20	1	9558257
CA00015203	-	2	1	1291399	-	12	1	1291399
CA00015246	-	6	1	2674606	-	19	1	2674606
CA00015255	-	4	1	2886124	-	2	1	2886124
CA00015302	-	5	1	23200013	-	6	1	23200013
CA00015337	+	5	1	22439953	+	6	1	22439953
CA00015358	-	3	1	21954979	-	3	1	21954979
CA00015404	-	5	1	20231744	-	3	1	20231744
CA00015454	-	13	1	3539909	-	13	1	3539909
CA00015501	+	6	1	4404811	+	5	1	4404811
CA00015504	+	17	1	4462544	+	25	1	4462544
CA00015608	-	23	1	12785846	-	19	1	12785846
CA00015660	+	3	1	5818081	+	3	1	5818081
CA00015767	+	18	1	12876440	+	10	1	12876440
CA00015782	-	9	1	12699494	-	8	1	12699494
CA00015844	-	2	1	11532039	-	10	1	11532039
CA00015865	+	3	1	3092709	+	6	1	3092709
CA00016058	+	7	1	12382880	+	4	1	12382880
CA00016205	+	7	1	8187751	+	8	1	8187751
CA00016291	+	19	1	6039562	+	12	1	6039562
CA00016292	+	4	1	6030229	+	6	1	6030229
CA00016322	+	12	1	18319123	+	7	1	18319123
CA00016402	-	6	1	17234217	-	6	1	17234217
CA00016516	+	12	1	12358728	+	39	1	12358728
CA00016523	-	9	1	12309144	-	4	1	12309144
CA00016922	-	3	1	6642389	-	3	1	6642389
CA00017048	-	15	1	249497	-	6	1	249497
CA00017090	-	2	1	721505	-	2	1	721505
CA00017160	+	11	1	3768611	+	12	1	3768611
CA00017175	-	7	1	4219839	-	6	1	4219839
CA00017186	-	11	1	4479482	-	20	1	4479482
CA00017200	+	15	1	4746747	+	10	1	4746747
CA00017285	-	32	1	3318556	-	7	1	3318556
CA00017322	+	24	1	26164858	+	14	1	26164858
CA00017338	+	8	1	25960752	+	6	1	25960752
CA00017375	+	5	1	25177054	+	2	1	25177054
CA00017454	+	11	1	10704553	+	8	1	10704553
CA00017541	-	3	1	12674517	-	3	1	12674517
CA00017616	-	16	1	33864633	-	36	1	33864633
CA00017686	+	12	1	21897589	+	10	1	21897589
CA00017729	-	2	1	8815542	-	5	1	8815542
CA00017922	+	2	1	24960701	+	2	1	24960701
CA00017939	-	5	1	24701127	-	8	1	24701127
CA00018243	+	3	1	16878616	+	6	1	16878616
CA00018328	-	2	1	7548526	-	4	1	7548526
CA00018348	-	6	1	7058350	-	8	1	7058350
CA00018387	-	3	1	32463190	-	8	1	32463190
CA00018388	-	3	1	32451319	-	3	1	32451319
CA00018594	+	12	1	25845360	+	5	1	25845360
CA00018604	+	4	1	25767437	+	2	1	25767437
CA00018823	+	3	1	25860702	+	5	1	25860702
CA00018904	+	3	1	5645321	+	2	1	5645321
CA00018933	+	2	1	14696491	+	9	1	14696491
CA00018939	+	8	1	14664685	+	4	1	14664685
CA00018956	+	30	1	14350448	+	16	1	14350448
CA00018998	-	4	1	13799788	-	10	1	13799788
CA00019092	-	20	2	12700496;12700165	-	13	2	12700496;12700165
CA00019121	-	6	1	4040612	-	5	1	4040612
CA00019254	+	4	1	14399218	+	5	1	14399218
CA00019295	-	21	1	13556679	-	15	1	13556679
CA00019308	-	4	1	621753	-	4	1	621753
CA00019468	+	3	1	5126521	+	6	1	5126521
CA00019617	-	21	1	12478610	-	16	1	12478610
CA00019708	+	4	1	7269964	+	4	1	7269964
CA00019787	+	22	1	22145284	+	46	1	22145284
CA00019860	-	4	1	1093634	-	21	1	1093634
CA00019996	+	4	1	1664097	+	6	1	1664097
CA00020073	+	9	1	24984213	+	2	1	24984213
CA00020146	-	4	1	4871452	-	3	1	4871452
CA00020384	-	4	1	4147808	-	6	1	4147808
CA00020396	-	2	1	3826826	-	2	1	3826826
CA00020439	-	4	1	3186986	-	4	1	3186986
CA00020446	-	26	1	3096523	-	7	1	3096523
CA00020471	-	15	1	19157536	-	8	1	19157536
CA00020554	-	7	1	165659	-	2	1	165659
CA00020559	-	5	1	257450	-	3	1	257450
CA00020590	+	5	1	704579	+	4	1	704579
CA00020611	+	5	1	1127075	+	3	1	1127075
CA00020644	+	6	1	595643	+	6	1	595643
CA00020658	-	2	1	873968	-	2	1	873968
CA00020860	+	10	1	18284443	+	8	1	18284443
CA00020877	+	11	1	17831478	+	12	1	17831478
CA00020943	-	7	1	17924636	-	5	1	17924636
CA00020962	+	5	1	18428298	+	9	1	18428298
CA00020989	-	5	1	19046981	-	12	1	19046981
CA00021026	+	6	1	1360925	+	2	1	1360925
CA00021061	-	21	2	2694097;2694313	-	40	2	2694097;2694313
CA00021107	+	19	2	11264005;11264267	+	11	2	11264005;11264267
CA00021164	-	12	1	10361463	-	5	1	10361463
CA00021167	+	15	1	10172324	+	8	1	10172324
CA00021229	-	2	1	9363773	-	15	1	9363773
CA00021231	-	10	1	9342051	-	7	1	9342051
CA00021242	+	62	2	9016426;9016742	+	49	2	9016426;9016742
CA00021250	+	6	1	20118449	+	15	1	20118449
CA00021421	-	58	1	13119185	-	54	1	13119185
CA00021461	-	16	1	12610030	-	18	1	12610030
CA00021517	+	8	1	5711373	+	12	1	5711373
CA00021626	+	3	1	19609321	+	2	1	19609321
CA00021724	-	5	1	21133189	-	10	1	21133189
CA00021771	+	8	1	11830915	+	12	1	11830915
CA00022040	+	7	1	13038759	+	9	1	13038759
CA00022071	+	9	1	4985649	+	10	1	4985649
CA00022205	+	5	1	6329440	+	8	1	6329440
CA00022277	-	3	1	3560381	-	5	1	3560381
CA00022331	+	6	1	25581226	+	6	1	25581226
CA00022426	-	72	1	11676660	-	30	1	11676660
CA00022462	+	3	1	10467227	+	4	1	10467227
CA00022474	+	24	1	14443786	+	11	1	14443786
CA00022482	+	9	1	14534881	+	6	1	14534881
CA00022539	+	21	1	15482380	+	16	1	15482380
CA00022617	+	7	1	19360908	+	6	1	19360908
CA00022657	+	4	1	6154620	+	3	1	6154620
CA00022661	-	7	1	6216219	-	6	1	6216219
CA00022705	-	3	1	14385480	-	5	1	14385480
CA00022854	+	2	1	623596	+	5	1	623596
CA00022901	-	12	1	12587389	-	20	1	12587389
CA00022924	-	3	1	12333587	-	8	1	12333587
CA00022933	+	6	1	12136214	+	6	1	12136214
CA00022985	+	16	1	16816318	+	6	1	16816318
CA00023011	+	10	1	16303376	+	7	1	16303376
CA00023105	-	4	1	6276509	-	3	1	6276509
CA00023145	-	5	1	8203504	-	14	1	8203504
CA00023167	-	2	1	8755075	-	2	1	8755075
CA00023203	+	6	1	14239806	+	10	1	14239806
CA00023220	+	10	1	14500654	+	6	1	14500654
CA00023226	-	7	1	14554517	-	6	1	14554517
CA00023254	-	12	1	15490249	-	8	1	15490249
CA00023306	-	104	2	589403;581294	-	68	2	589403;581294
CA00023318	+	4	1	667109	+	9	1	667109
CA00023357	-	23	1	15870508	-	35	1	15870508
CA00023412	-	9	1	17053705	-	6	1	17053705
CA00023460	+	3	1	728993	+	6	1	728993
CA00023489	+	2	1	1449851	+	2	1	1449851
CA00023770	+	4	1	19158749	+	4	1	19158749
CA00023858	+	11	1	13361587	+	5	1	13361587
CA00023924	-	5	1	8826187	-	6	1	8826187
CA00023993	+	17	1	10020652	+	18	1	10020652
CA00024009	-	8	1	10205883	-	7	1	10205883
CA00024132	-	8	1	15184700	-	7	1	15184700
CA00024230	-	9	1	22341396	-	3	1	22341396
CA00024269	-	5	1	21112362	-	3	1	21112362
CA00024288	+	2	1	22353515	+	4	1	22353515
CA00024446	-	22	1	19770491	-	26	1	19770491
CA00024634	-	13	1	17903955	-	13	1	17903955
CA00024770	-	12	1	33529457	-	13	1	33529457
CA00024826	-	3	1	12264605	-	3	1	12264605
CA00024935	-	7	2	804409;804180	-	9	2	804409;804180
CA00024993	-	2	1	21877696	-	4	1	21877696
CA00025141	+	3	1	26689389	+	3	1	26689389
CA00025156	+	3	1	17827875	+	4	1	17827875
CA00025188	-	4	1	17159412	-	2	1	17159412
CA00025288	-	3	1	14951042	-	3	1	14951042
CA00025290	+	3	1	14988128	+	4	1	14988128
CA00025330	-	6	1	15688164	-	6	1	15688164
CA00025514	+	6	1	6599777	+	9	1	6599777
CA00025535	-	2	1	6884208	-	3	1	6884208
CA00025583	+	70	1	7967116	+	57	1	7967116
CA00025718	-	9	1	18334483	-	11	1	18334483
CA00025740	-	2	1	18618774	-	5	1	18618774
CA00025766	-	12	1	19654741	-	6	1	19654741
CA00025781	-	4	1	17733645	-	5	1	17733645
CA00025920	-	4	1	1247946	-	3	1	1247946
CA00025924	+	34	1	1312512	+	21	1	1312512
CA00025935	+	7	1	1579370	+	6	1	1579370
CA00025966	-	17	1	3399677	-	14	1	3399677
CA00026000	+	34	1	2571941	+	2	1	2571941
CA00026006	+	2	1	5004913	+	5	1	5004913
CA00026024	-	9	1	4563212	-	4	1	4563212
CA00026046	+	6	1	4247288	+	5	1	4247288
CA00026071	+	12	1	8656645	+	8	1	8656645
CA00026197	-	7	1	3180647	-	10	1	3180647
CA00026271	+	21	1	6745925	+	19	1	6745925
CA00026332	+	14	1	225858	+	9	1	225858
CA00026421	-	16	1	8027803	-	17	1	8027803
CA00026456	-	3	1	11088825	-	3	1	11088825
CA00026620	-	5	1	1908982	-	17	1	1908982
CA00026695	-	15	1	27733098	-	6	1	27733098
CA00026696	-	26	1	27753306	-	22	1	27753306
CA00026740	-	19	1	836276	-	18	1	836276
CA00026822	+	4	1	8559427	+	4	1	8559427
CA00026907	-	7	1	4193494	-	15	1	4193494
CA00027150	+	2	1	23712767	+	8	1	23712767
CA00027170	+	3	1	23230555	+	3	1	23230555
CA00027242	+	6	1	25978540	+	4	1	25978540
CA00027267	-	15	1	25322797	-	12	1	25322797
CA00027342	+	13	2	5069338;5070168	+	11	2	5069338;5070168
CA00027405	+	7	1	1077471	+	4	1	1077471
CA00027466	+	10	1	2455143	+	14	1	2455143
CA00027576	+	30	1	10284970	+	2	1	10284970
CA00027580	-	7	1	10204279	-	7	1	10204279
CA00027618	+	4	1	10746923	+	5	1	10746923
CA00027725	+	8	1	12762492	+	9	1	12762492
CA00027754	+	2	1	14569183	+	2	1	14569183
CA00027971	+	12	1	21447862	+	6	1	21447862
CA00027983	+	2	1	21579335	+	2	1	21579335
CA00028019	-	11	1	638525	-	4	1	638525
CA00028058	-	25	1	17792684	-	24	1	17792684
CA00028059	+	4	1	17817050	+	9	1	17817050
CA00028120	-	10	1	17227283	-	5	1	17227283
CA00028142	+	33	1	17708638	+	19	1	17708638
CA00028239	+	6	1	26979824	+	13	1	26979824
CA00028244	-	22	1	26868943	-	11	1	26868943
CA00028337	-	6	1	20177912	-	15	1	20177912
CA00028435	-	12	1	15445724	-	2	1	15445724
CA00028534	-	8	1	322787	-	10	1	322787
CA00028544	-	6	1	551398	-	5	1	551398
CA00028624	-	11	1	9347871	-	8	1	9347871
CA00028777	-	9	1	3193805	-	14	1	3193805
CA00028815	+	7	1	4687819	+	16	1	4687819
CA00028816	+	4	1	4712597	+	5	1	4712597
CA00028862	-	30	1	5538888	-	37	1	5538888
CA00028881	+	4	1	6178843	+	4	1	6178843
CA00028890	+	13	1	5982485	+	7	1	5982485
CA00028926	-	5	1	17499024	-	8	1	17499024
CA00029062	+	29	1	22160890	+	13	1	22160890
CA00029073	+	4	1	22354050	+	4	1	22354050
CA00029137	+	12	1	1329775	+	9	1	1329775
CA00029283	+	4	1	5013364	+	4	1	5013364
CA00029294	+	10	1	4883278	+	3	1	4883278
CA00029323	+	13	1	2068605	+	15	1	2068605
CA00029590	-	2	1	287316	-	5	1	287316
CA00029621	+	3	1	904427	+	3	1	904427
CA00029640	-	2	1	1353876	-	3	1	1353876
CA00029641	+	18	2	1366942;1367791	+	30	2	1366942;1367791
CA00029718	-	16	1	413663	-	24	1	413663
CA00029721	-	3	1	440727	-	3	1	440727
CA00029893	-	24	1	2273246	-	6	1	2273246
CA00029936	-	28	1	8954137	-	10	1	8954137
CA00029974	-	3	1	8255498	-	2	1	8255498
CA00030083	-	4	1	8810448	-	2	1	8810448
CA00030226	+	37	1	19755655	+	13	1	19755655
CA00030241	+	2	1	20017557	+	4	1	20017557
CA00030339	-	7	1	2202976	-	5	1	2202976
CA00030346	-	2	1	2082941	-	4	1	2082941
CA00030357	-	9	1	1990060	-	8	1	1990060
CA00030571	-	11	1	27365049	-	15	1	27365049
CA00030618	-	4	1	6584783	-	3	1	6584783
CA00030620	-	15	1	6506564	-	8	1	6506564
CA00030646	-	11	1	6190939	-	9	1	6190939
CA00030654	-	4	1	6095938	-	4	1	6095938
CA00030892	+	29	1	1882666	+	22	1	1882666
CA00030950	+	3	1	17673232	+	2	1	17673232
CA00030974	+	3	1	8006550	+	5	1	8006550
CA00031019	+	7	1	6502474	+	4	1	6502474
CA00031172	-	31	1	28859125	-	29	1	28859125
CA00031275	+	6	1	6252496	+	10	1	6252496
CA00031277	+	5	1	6148482	+	6	1	6148482
CA00031286	+	11	1	6018851	+	9	1	6018851
CA00031331	+	5	1	28073703	+	5	1	28073703
CA00031334	-	7	1	27992300	-	3	1	27992300
CA00031356	+	7	1	27575510	+	11	1	27575510
CA00031386	+	10	1	13359944	+	14	1	13359944
CA00031562	+	19	1	10119726	+	32	1	10119726
CA00031788	+	132	1	101802	+	205	1	101802
CA00031882	-	9	1	8513859	-	14	1	8513859
CA00031883	+	5	1	8512783	+	9	1	8512783
CA00032140	-	14	1	1480792	-	8	1	1480792
CA00032240	+	16	1	22022387	+	8	1	22022387
CA00032282	+	4	1	29118579	+	8	1	29118579
CA00032313	-	17	1	28559084	-	21	1	28559084
CA00032363	-	15	1	10215441	-	8	1	10215441
CA00032505	+	23	1	19247245	+	17	1	19247245
CA00032554	+	7	1	221426	+	4	1	221426
CA00032577	-	5	1	538089	-	3	1	538089
CA00032695	-	17	1	18391140	-	11	1	18391140
CA00032949	+	2	1	25421761	+	6	1	25421761
CA00033192	+	4	1	14997665	+	5	1	14997665
CA00033209	+	40	1	14377295	+	13	1	14377295
CA00033528	+	3	1	13824651	+	3	1	13824651
CA00033560	+	9	1	19435895	+	5	1	19435895
CA00033579	+	33	1	19810407	+	31	1	19810407
CA00033657	+	2	1	7682576	+	2	1	7682576
CA00033658	+	7	1	7688951	+	4	1	7688951
CA00033735	+	12	1	5149573	+	9	1	5149573
CA00033745	+	9	1	5243626	+	7	1	5243626
CA00033801	-	8	1	27994938	-	16	1	27994938
CA00033804	+	168	1	27929214	+	114	1	27929214
CA00033834	-	10	1	26675375	-	10	1	26675375
CA00033972	+	2	1	3378684	+	4	1	3378684
CA00033986	-	17	1	15723813	-	34	1	15723813
CA00034010	-	2	1	15969296	-	4	1	15969296
CA00034243	-	3	1	7351067	-	4	1	7351067
CA00034308	+	62	1	666123	+	54	1	666123
CA00034434	-	3	1	6006925	-	6	1	6006925
CA00034500	-	4	1	8665023	-	3	1	8665023
CA00034518	-	4	1	8874975	-	2	1	8874975
CA00034571	+	32	1	10202002	+	3	1	10202002
CA00034843	+	6	1	13942210	+	8	1	13942210
CA00035054	+	22	1	11222783	+	9	1	11222783
CA00035057	+	2	1	11253168	+	2	1	11253168
CA00035152	+	5	1	22284393	+	3	1	22284393
CA00035455	+	6	1	418784	+	4	1	418784
CA00035642	-	7	1	9677993	-	6	1	9677993
CA00035931	-	7	1	4925746	-	3	1	4925746
CA00035969	+	2	1	7026017	+	4	1	7026017
CA00035982	+	3	1	16240308	+	6	1	16240308
CA00035996	+	6	1	16489910	+	3	1	16489910
CA00036000	-	5	1	16519227	-	3	1	16519227
CA00036035	+	7	1	13687710	+	5	1	13687710
CA00036263	-	2	1	11532439	-	2	1	11532439
CA00036360	+	3	1	19402308	+	14	1	19402308
CA00036385	-	19	1	19436456	-	13	1	19436456
CA00036399	+	6	1	19305989	+	2	1	19305989
CA00036452	-	10	1	5299920	-	6	1	5299920
CA00036480	-	3	1	35193039	-	7	1	35193039
CA00036690	+	6	1	518227	+	10	1	518227
CA00036716	-	5	1	5867513	-	15	1	5867513
CA00036901	+	2	1	1581641	+	4	1	1581641
CA00037283	+	4	1	13005440	+	2	1	13005440
CA00037391	-	3	1	23128280	-	2	1	23128280
CA00037426	-	6	1	2961897	-	3	1	2961897
CA00037495	-	41	1	17451578	-	89	1	17451578
CA00037713	-	7	1	268878	-	12	1	268878
CA00037725	-	8	1	442707	-	7	1	442707
CA00037813	+	6	1	23364592	+	5	1	23364592
CA00037820	+	15	1	23534558	+	16	1	23534558
CA00037866	-	9	1	28019719	-	7	1	28019719
CA00037873	+	7	1	28114149	+	8	1	28114149
CA00037985	-	2	1	23509979	-	3	1	23509979
CA00038009	+	45	1	14075259	+	68	1	14075259
CA00038156	-	4	1	2511238	-	7	1	2511238
CA00038215	+	29	1	5414216	+	26	1	5414216
CA00038464	-	5	1	12703085	-	14	1	12703085
CA00038571	-	7	1	134248	-	2	1	134248
CA00038577	-	31	1	241596	-	22	1	241596
CA00038731	-	2	1	2277633	-	8	1	2277633
CA00038848	+	4	1	12429869	+	4	1	12429869
CA00038856	-	7	1	12257072	-	4	1	12257072
CA00038944	-	28	1	26351611	-	48	1	26351611
CA00038973	-	2	1	711653	-	4	1	711653
CA00039024	+	2	1	9407164	+	7	1	9407164
CA00039026	+	10	1	9429053	+	11	1	9429053
CA00039121	-	11	1	6274198	-	7	1	6274198
CA00039132	-	9	1	6433119	-	6	1	6433119
CA00039237	+	5	1	5932799	+	7	1	5932799
CA00039276	-	30	2	9579832;9580432	-	26	2	9579832;9580432
CA00039299	-	16	1	10134196	-	10	1	10134196
CA00039333	+	5	1	7154451	+	4	1	7154451
CA00039360	-	4	1	7029998	-	5	1	7029998
CA00039373	-	4	1	6731784	-	9	1	6731784
CA00039390	-	6	1	91397	-	5	1	91397
CA00039487	+	33	1	7667927	+	23	1	7667927
CA00039508	-	5	1	6597401	-	3	1	6597401
CA00039533	+	16	1	9516405	+	9	1	9516405
CA00039536	-	4	1	9461711	-	2	1	9461711
CA00039545	-	7	1	9065298	-	6	1	9065298
CA00039614	+	20	1	15940004	+	14	1	15940004
CA00039650	+	31	1	23013216	+	20	1	23013216
CA00039738	+	12	1	96206	+	9	1	96206
CA00039807	+	2	1	3189892	+	2	1	3189892
CA00039824	-	4	1	3646396	-	3	1	3646396
CA00039833	-	4	1	3723409	-	5	1	3723409
CA00039970	+	6	1	20836288	+	3	1	20836288
CA00039971	+	5	1	20829077	+	6	1	20829077
CA00040153	+	4	1	16486220	+	10	1	16486220
CA00040172	+	5	1	16123290	+	7	1	16123290
CA00040364	+	14	1	6128423	+	4	1	6128423
CA00040510	+	7	1	21473017	+	7	1	21473017
CA00040583	+	15	1	27249633	+	14	1	27249633
CA00040597	+	10	1	27736489	+	9	1	27736489
CA00040731	+	6	1	1034328	+	9	1	1034328
CA00040784	-	5	1	6616208	-	10	1	6616208
CA00040888	-	3	1	10466827	-	4	1	10466827
CA00040904	+	19	1	28732220	+	18	1	28732220
CA00040908	+	13	1	28537992	+	6	1	28537992
CA00040921	-	11	1	28088856	-	4	1	28088856
CA00040945	+	4	1	12364233	+	3	1	12364233
CA00041035	-	7	1	17482409	-	8	1	17482409
CA00041284	+	30	1	820799	+	27	1	820799
CA00041298	+	20	1	15789990	+	20	1	15789990
CA00041603	+	3	1	23980861	+	5	1	23980861
CA00041664	+	5	1	220186	+	5	1	220186
CA00041753	+	6	1	16598033	+	5	1	16598033
CA00041819	-	9	1	21124718	-	12	1	21124718
CA00041836	-	28	1	140460	-	13	1	140460
CA00041953	-	12	1	22036924	-	5	1	22036924
CA00041967	+	14	1	22242997	+	12	1	22242997
CA00041970	-	10	1	7370279	-	4	1	7370279
CA00042049	+	23	1	24211117	+	30	1	24211117
CA00042098	-	23	1	9027245	-	15	1	9027245
CA00042190	+	6	1	19431421	+	6	1	19431421
CA00042216	+	3	1	5783045	+	5	1	5783045
CA00042278	-	52	1	406649	-	5	1	406649
CA00042387	-	3	1	19550130	-	2	1	19550130
CA00042441	-	3	1	13035017	-	6	1	13035017
CA00042492	+	3	1	17432357	+	5	1	17432357
CA00042503	+	17	1	17483277	+	17	1	17483277
CA00042541	-	34	1	20691318	-	18	1	20691318
CA00042543	-	37	1	20583338	-	28	1	20583338
CA00042622	+	9	1	189824	+	4	1	189824
CA00042706	+	5	1	27434706	+	8	1	27434706
CA00042904	-	12	1	24844070	-	5	1	24844070
CA00042913	-	51	1	24618475	-	22	1	24618475
CA00042955	-	23	1	21205632	-	41	1	21205632
CA00043228	+	4	1	9253920	+	2	1	9253920
CA00043321	+	11	1	12248794	+	16	1	12248794
CA00043364	-	4	1	6709845	-	3	1	6709845
CA00043367	+	7	1	15219714	+	6	1	15219714
CA00043436	+	6	1	6157131	+	6	1	6157131
CA00043551	-	16	1	14503468	-	15	1	14503468
CA00043572	-	22	1	14901750	-	6	1	14901750
CA00043683	-	3	1	8562809	-	11	1	8562809
CA00043732	-	17	1	26309313	-	7	1	26309313
CA00043755	-	3	1	10853044	-	6	1	10853044
CA00043768	+	29	1	10987606	+	19	1	10987606
CA00044152	-	7	1	12070468	-	9	1	12070468
CA00044163	+	3	1	12197811	+	5	1	12197811
CA00044339	+	7	1	26783787	+	5	1	26783787
CA00044366	+	15	1	30638409	+	6	1	30638409
CA00044458	+	5	1	6639259	+	3	1	6639259
CA00044462	+	20	1	6509755	+	13	1	6509755
CA00044713	+	7	1	145868	+	3	1	145868
CA00044722	-	18	1	364768	-	4	1	364768
CA00044789	-	8	1	10249601	-	8	1	10249601
CA00044827	+	3	1	2377533	+	2	1	2377533
CA00044828	+	17	1	2347941	+	4	1	2347941
CA00045000	-	8	1	1074546	-	16	1	1074546
CA00045107	-	4	1	93834	-	9	1	93834
CA00045177	+	2	1	11142236	+	2	1	11142236
CA00045500	+	18	1	6776259	+	14	1	6776259
CA00045559	-	5	1	3855673	-	8	1	3855673
CA00045640	-	174	1	140391	-	34	1	140391
CA00045728	+	27	1	17395135	+	12	1	17395135
CA00045743	-	7	1	644935	-	4	1	644935
CA00045761	+	7	2	401955;401879	+	12	2	401955;401879
CA00045767	-	3	1	25699509	-	2	1	25699509
CA00045833	-	9	1	38324	-	6	1	38324
CA00045909	+	5	1	26776316	+	4	1	26776316
CA00045915	-	4	1	26651163	-	10	1	26651163
CA00045980	+	3	1	20404198	+	5	1	20404198
CA00046019	+	2	1	5753849	+	2	1	5753849
CA00046058	-	21	1	18000366	-	16	1	18000366
CA00046096	+	4	1	3659876	+	4	1	3659876
CA00046211	+	25	1	10762419	+	19	1	10762419
CA00046374	-	3	1	7906517	-	5	1	7906517
CA00046545	+	19	1	2008885	+	15	1	2008885
CA00046609	-	17	1	30506346	-	13	1	30506346
CA00046760	-	5	1	3505517	-	3	1	3505517
CA00046806	+	12	1	20763284	+	10	1	20763284
CA00046930	+	5	1	9838990	+	5	1	9838990
CA00047033	+	12	1	512302	+	7	1	512302
CA00047077	+	10	2	3111763;3112461	+	9	2	3111763;3112461
CA00047190	-	5	1	27448855	-	3	1	27448855
CA00047231	+	8	1	20515102	+	8	1	20515102
CA00047431	-	7	1	10276424	-	9	1	10276424
CA00047448	+	12	1	2762512	+	15	1	2762512
CA00047476	+	4	1	18169218	+	7	1	18169218
CA00047604	-	8	1	5220795	-	6	1	5220795
CA00047918	-	2	1	3087581	-	4	1	3087581
CA00047966	-	7	1	23926355	-	2	1	23926355
CA00048043	+	9	1	6745138	+	10	1	6745138
CA00048109	+	2	1	24249097	+	3	1	24249097
CA00048245	-	7	1	92717	-	12	1	92717
CA00048279	+	3	1	21688706	+	3	1	21688706
CA00048312	+	5	1	142941	+	10	1	142941
CA00048424	-	3	1	1031774	-	7	1	1031774
CA00048446	+	3	1	13522124	+	3	1	13522124
CA00048448	+	5	1	13609558	+	4	1	13609558
CA00048662	-	4	1	2984774	-	3	1	2984774
CA00048788	-	3	1	6413436	-	5	1	6413436
CA00048860	+	6	1	7591132	+	2	1	7591132
CA00048903	-	16	1	64686	-	12	1	64686
CA00048974	-	13	1	3521741	-	14	1	3521741
CA00049092	+	7	1	17350819	+	24	1	17350819
CA00049106	-	6	1	17544743	-	26	1	17544743
CA00049151	+	11	1	74413	+	5	1	74413
CA00049463	+	6	1	101278	+	3	1	101278
CA00049660	-	16	1	22716128	-	6	1	22716128
CA00049701	+	16	1	23257336	+	27	1	23257336
CA00049702	-	7	1	23258964	-	2	1	23258964
CA00049744	+	2	1	20328576	+	3	1	20328576
CA00049924	-	5	1	24833311	-	5	1	24833311
CA00049933	-	3	1	1775354	-	10	1	1775354
CA00050041	-	4	1	24469834	-	2	1	24469834
CA00050208	-	4	1	13662450	-	7	1	13662450
CA00050266	+	9	1	18750458	+	2	1	18750458
CA00050304	-	83	1	7794447	-	45	1	7794447
CA00050422	+	29	1	283490	+	13	1	283490
CA00050476	+	2	1	326215	+	9	1	326215
CA00050855	+	6	1	13034105	+	4	1	13034105
CA00050956	-	20	1	17466696	-	66	1	17466696
CA00051289	-	5	1	19557742	-	5	1	19557742
CA00051297	+	14	1	19693107	+	22	1	19693107
CA00051338	-	27	1	250449	-	63	1	250449
CA00051400	-	16	1	533597	-	7	1	533597
CA00051411	+	4	1	781722	+	2	1	781722
CA00051423	+	5	1	12797035	+	6	1	12797035
CA00051738	-	4	1	158487	-	8	1	158487
CA00051980	+	14	1	17800443	+	7	1	17800443
CA00052042	-	11	1	596135	-	8	1	596135
CA00052071	-	4	1	22656322	-	6	1	22656322
CA00052078	-	4	1	22746502	-	2	1	22746502
CA00052142	-	3	1	18042050	-	7	1	18042050
CA00052412	-	3	1	357438	-	4	1	357438
CA00052456	+	4	1	2519595	+	4	1	2519595
CA00052490	+	10	1	1560460	+	27	1	1560460
CA00052530	-	12	1	23138728	-	17	1	23138728
CA00052843	-	15	1	6960152	-	32	1	6960152
CA00053074	-	17	1	10793736	-	22	1	10793736
CA00053094	+	26	1	349956	+	22	1	349956
CA00053310	-	10	1	6327609	-	5	1	6327609
CA00053547	-	13	1	18356212	-	22	1	18356212
CA00053579	+	4	1	4579763	+	3	1	4579763
CA00053756	-	4	1	144950	-	4	1	144950
CA00053983	-	4	1	7571488	-	8	1	7571488
CA00054018	+	7	1	4102060	+	9	1	4102060
CA00054272	-	6	1	9043560	-	6	1	9043560
CA00054333	-	30	1	5013736	-	5	1	5013736
CA00054506	-	2	1	15405823	-	2	1	15405823
CA00054650	-	6	1	26934626	-	4	1	26934626
CA00054777	+	17	1	8827428	+	9	1	8827428
CA00054789	+	6	1	8935192	+	6	1	8935192
CA00054921	-	16	1	22728295	-	7	1	22728295
CA00054958	-	10	1	18561703	-	4	1	18561703
CA00055186	-	7	1	25493953	-	3	1	25493953
CA00055288	+	4	1	20821898	+	4	1	20821898
CA00055300	+	4	1	47012	+	6	1	47012
CA00055345	-	3	1	21201486	-	8	1	21201486
CA00055441	+	3	1	1483007	+	3	1	1483007
CA00055447	-	6	1	1352501	-	6	1	1352501
CA00055659	-	7	1	2922952	-	7	1	2922952
CA00055790	+	2	1	23737747	+	5	1	23737747
CA00055966	+	13	1	4285156	+	22	1	4285156
CA00056030	-	4	1	80719	-	10	1	80719
CA00056206	+	6	1	7837967	+	4	1	7837967
CA00056282	-	22	1	10748394	-	8	1	10748394
CA00056371	-	6	1	18663790	-	6	1	18663790
CA00056381	-	5	1	16153774	-	8	1	16153774
CA00057024	-	3	1	9519248	-	4	1	9519248
CA00057167	+	18	1	153669	+	9	1	153669
CA00057227	+	9	1	23477923	+	4	1	23477923
CA00057514	+	9	1	27395819	+	27	1	27395819
CA00057539	-	37	1	2354092	-	24	1	2354092
CA00057639	-	9	1	10732709	-	2	1	10732709
CA00057764	-	19	1	2453713	-	48	1	2453713
CA00058133	+	9	1	19694535	+	6	1	19694535
CA00058136	-	2	1	19719586	-	4	1	19719586
CA00058255	-	4	1	9249994	-	2	1	9249994
CA00058275	-	8	1	9003343	-	13	1	9003343
CA00058296	-	9	1	10442	-	7	1	10442
CA00058400	-	2	1	18142144	-	11	1	18142144
CA00058424	-	4	1	14305960	-	3	1	14305960
CA00058570	-	3	1	19819852	-	2	1	19819852
CA00058580	-	4	1	1057085	-	5	1	1057085
CA00058661	+	20	1	2266324	+	32	1	2266324
CA00058738	+	13	1	19279653	+	3	1	19279653
CA00058813	-	8	1	244335	-	2	1	244335
CA00059063	-	7	1	19298	-	10	1	19298
CA00059097	+	19	1	87838	+	4	1	87838
CA00059263	-	51	1	737897	-	17	1	737897
CA00059394	-	10	1	40135	-	5	1	40135
CA00059535	+	5	1	20070498	+	5	1	20070498
CA00059738	+	13	1	18102395	+	17	1	18102395
CA00059823	-	11	1	262838	-	28	1	262838
CA00060055	-	13	1	16112035	-	5	1	16112035
CA00060343	+	9	1	1673523	+	5	1	1673523
CA00060351	-	4	1	1571652	-	7	1	1571652
CA00060510	-	5	1	25643	-	5	1	25643
CA00060592	-	6	1	1484067	-	4	1	1484067
CA00060668	-	5	1	18802620	-	2	1	18802620
CA00060670	-	10	2	18748832;18749029	-	6	2	18748832;18749029
CA00060940	+	59	1	120084	+	80	1	120084
CA00061011	+	5	1	16809485	+	6	1	16809485
CA00061065	-	3	1	93616	-	5	1	93616
CA00061087	+	7	1	1902603	+	3	1	1902603
CA00061098	+	21	1	195024	+	43	1	195024
CA00061434	-	3	1	19943425	-	5	1	19943425
CA00061477	-	30	1	1286930	-	16	1	1286930
CA00061485	-	25	1	1365671	-	12	1	1365671
CA00061498	-	7	1	16531537	-	9	1	16531537
CA00061611	-	2	1	117269	-	2	1	117269
CA00061775	-	4	1	14363	-	4	1	14363
CA00061854	+	2	1	16082	+	3	1	16082
CA00061936	+	14	1	14855837	+	2	1	14855837
CA00062643	+	15	1	76957	+	6	1	76957
CA00062755	-	10	1	13915572	-	3	1	13915572
CA00062912	-	2	1	35072386	-	2	1	35072386
CA00063195	+	3	1	26793753	+	5	1	26793753
CA00063303	+	32	1	23671591	+	18	1	23671591
CA00063444	-	9	1	4208080	-	4	1	4208080
CA00063471	+	8	1	34099339	+	7	1	34099339
CA00063773	+	37	1	6474827	+	50	1	6474827
CA00064277	+	2	1	1600327	+	9	1	1600327
CA00064489	-	4	1	89440	-	4	1	89440
CA00064786	-	7	1	10634267	-	4	1	10634267
CA00064800	+	9	1	227316	+	18	1	227316
CA00065580	-	14	1	5073936	-	15	1	5073936
CA00065697	-	5	1	5750916	-	5	1	5750916
CA00065997	+	3	1	991164	+	2	1	991164
CA00066056	-	4	1	22916848	-	12	1	22916848
CA00066157	+	22	1	39005	+	15	1	39005
CA00066578	+	11	1	17697993	+	4	1	17697993
CA00066618	-	5	1	63788	-	3	1	63788
CA00066804	-	3	1	7777726	-	16	1	7777726
CA00066910	-	13	1	6728	-	6	1	6728
CA00066947	-	4	1	22365	-	18	1	22365
CA00067197	+	3	1	16457047	+	3	1	16457047
CA00067225	-	8	1	23824801	-	6	1	23824801
CA00067354	+	6	1	387695	+	4	1	387695
CA00067522	+	2	1	26964	+	3	1	26964
CA00067796	+	9	1	31794	+	16	1	31794
CA00067809	-	3	1	26560	-	4	1	26560
CA00068030	+	9	1	5907471	+	3	1	5907471
CA00068204	+	18	1	203859	+	22	1	203859
CA00068532	+	26	1	10850957	+	13	1	10850957
CA00068597	-	22	1	14096055	-	16	1	14096055
CA00068717	-	7	1	24842903	-	13	1	24842903
CA00068769	+	15	1	34165	+	8	1	34165
CA00069156	-	2	1	8272959	-	3	1	8272959
CA00069226	+	3	1	73070	+	5	1	73070
CA00069236	+	3	1	9675028	+	6	1	9675028
CA00069242	-	2	1	16028413	-	3	1	16028413
CA00069485	-	2	1	16842663	-	6	1	16842663
CA00069738	+	3	1	8900102	+	2	1	8900102
CA00069832	+	3	1	42514	+	2	1	42514
CA00069862	+	5	1	22528663	+	7	1	22528663
CA00070033	-	2	1	80570	-	8	1	80570
CA00070153	+	37	1	6616915	+	2	1	6616915
CA00070266	+	5	1	27329	+	9	1	27329
CA00070500	-	8	1	1668398	-	11	1	1668398
CA00070803	+	6	1	28016732	+	6	1	28016732
CA00071655	+	4	1	20625564	+	7	1	20625564
CA00071670	-	6	1	9707223	-	8	1	9707223
CA00071716	-	6	1	24077070	-	8	1	24077070
CA00072097	+	3	1	15891351	+	4	1	15891351
CA00072224	+	6	1	21208	+	3	1	21208
CA00072746	-	4	1	23451	-	5	1	23451
CA00072782	+	14	1	85617	+	10	1	85617
CA00073196	+	2	1	17164988	+	6	1	17164988
CA00073378	-	4	1	8468	-	12	1	8468
CA00073444	+	8	1	13326174	+	10	1	13326174
CA00074059	-	51	1	18300999	-	20	1	18300999
CA00074071	+	7	1	8961177	+	2	1	8961177
CA00074281	-	51	1	21097329	-	45	1	21097329
CA00074885	-	3	1	11798112	-	2	1	11798112
CA00075171	+	11	1	6279	+	2	1	6279
CA00075346	+	10	1	258375	+	4	1	258375
CA00076561	-	11	1	17267836	-	8	1	17267836
CA00078230	+	16	1	773777	+	10	1	773777
CA00078342	-	7	1	6798156	-	6	1	6798156
CA00078792	-	23	1	25605	-	15	1	25605
CA00079636	+	9	1	13342	+	14	1	13342
CA00080822	-	4	1	27749	-	3	1	27749
CA00080823	-	4	1	52573	-	5	1	52573
CA00081169	-	3	1	5312	-	6	1	5312
CA00000010	-	6	1	9299912	-	8	2	9299908;9281460
CA00000013	-	53	5	9344680;9343444;9343932;9343964;9344770	-	49	5	9343438;9343928;9343962;9344671;9344770
CA00000014					+	4	1	9386703
CA00000016	+	9	2	9402136;9402031	+	3	1	9402156
CA00000018	-	7	3	9406430;9407486;9407562
CA00000019					+	11	2	9431481;9431508
CA00000020	+	5	1	9436770	+	4	1	9436766
CA00000021	+	7	1	9445261	+	15	1	9445249
CA00000022	-	11	1	9446260	-	8	2	9446250;9446330
CA00000031					-	9	1	9643481
CA00000032	-	47	3	9661130;9661194;9659351	-	12	2	9661191;9661138
CA00000035					+	4	1	9725211
CA00000036					+	2	1	9776138
CA00000037	+	6	1	9795067	+	2	1	9795066
CA00000038	-	12	2	9796211;9797237	-	11	2	9796197;9796576
CA00000050	-	2	1	10072743
CA00000054					-	6	1	10170948
CA00000059	+	20	1	10249004	+	13	1	10249005
CA00000061	+	25	2	10283967;10284060	+	9	1	10283984
CA00000062	+	10	2	10295034;10304290
CA00000063					+	5	2	10312661;10314637
CA00000065	+	3	1	10473595	+	3	1	10473603
CA00000066	+	16	1	10494658	+	13	1	10494650
CA00000068					+	3	1	10511412
CA00000069					-	3	1	10511471
CA00000071	+	9	1	10531722	+	10	1	10531720
CA00000072					-	3	1	10532303
CA00000074	-	5	1	10550654	-	6	1	10550647
CA00000075	+	2	1	10574715	+	4	1	10573325
CA00000077	+	2	1	14618188
CA00000081	-	10	2	14546953;14546929	-	10	3	14546949;14551130;14546708
CA00000083	-	9	3	14516985;14517010;14518263	-	5	1	14518265
CA00000086	+	7	2	14506599;14507354	+	12	2	14506584;14506705
CA00000087	+	11	2	14500411;14499690	+	13	2	14500413;14499691
CA00000091	-	30	2	14115492;14115736	-	16	2	14115499;14115739
CA00000101					+	2	1	13932299
CA00000102	-	2	1	13920379	-	16	1	13920352
CA00000103	+	17	2	13919408;13912559	+	6	1	13912559
CA00000113	-	3	1	13521849	-	11	2	13521853;13522081
CA00000114	-	7	2	13500345;13502427	-	7	2	13500208;13500326
CA00000116					-	3	1	12885973
CA00000124	+	10	3	12669564;12669635;12670251	+	9	3	12669635;12669241;12669557
CA00000128	+	10	1	12638105	+	20	2	12638147;12638087
CA00000133	-	4	1	12500018	-	17	1	12500016
CA00000134	-	5	1	12458137
CA00000136	+	3	1	12448230	+	7	1	12448227
CA00000145	+	21	3	12113453;12112749;12113209	+	13	1	12113456
CA00000146	+	14	1	12071401	+	14	2	12071400;12072832
CA00000155	+	2	1	11851884
CA00000176	+	8	1	11569690	+	8	1	11569691
CA00000178	-	4	2	11528937;11529200	-	7	2	11528933;11529197
CA00000179	-	7	1	11508579	-	18	1	11508580
CA00000187	-	3	1	11433632	-	4	1	11434536
CA00000188					+	3	1	11403860
CA00000191	+	3	1	11367232	+	2	1	11367252
CA00000192					+	3	1	11351273
CA00000199	-	4	1	11191918
CA00000212	-	7	1	10863430	-	6	1	10863431
CA00000215	+	2	1	10741893	+	2	1	10741892
CA00000220					+	3	1	10582913
CA00000226	+	33	1	10406015	+	33	1	10406018
CA00000227	-	5	1	10379657	-	15	1	10379656
CA00000228	+	33	3	10378352;10378192;10378066	+	24	3	10378356;10378066;10378193
CA00000230	+	19	2	10364396;10364297	+	6	1	10364398
CA00000233	+	10	2	10176392;10176429	+	12	1	10176392
CA00000240	+	2	1	10087199	+	3	1	10087209
CA00000245	+	7	1	9983007
CA00000246	-	3	1	9958254
CA00000249					+	5	1	9916455
CA00000250	+	6	1	9903379	+	4	1	9903378
CA00000254	-	9	3	9823111;9843199;9821788
CA00000267	-	5	1	9508927	-	4	1	9508929
CA00000270	+	3	1	9463893
CA00000273					+	5	1	9382541
CA00000277	+	14	1	9324318
CA00000278	+	10	3	9302248;9316629;9316473	+	7	3	9302248;9316460;9316628
CA00000280	-	4	1	9277493
CA00000282					-	4	1	9261042
CA00000284	-	8	1	9241466	-	11	2	9241474;9241419
CA00000297	-	14	3	8938731;8938802;8938919	-	9	1	8938731
CA00000300	-	2	1	8918532
CA00000301	+	12	2	8917265;8918428	+	7	1	8918426
CA00000307	-	15	3	8517453;8517770;8517952	-	7	1	8516822
CA00000310	-	10	1	8465474	-	4	1	8465473
CA00000315					+	7	1	8061019
CA00000317	-	2	1	8031696	-	4	2	8031557;8031693
CA00000318	-	9	1	7907940	-	9	2	7907940;7908928
CA00000324	-	9	2	7666178;7665267	-	6	1	7666178
CA00000325	-	5	1	7654853	-	5	1	7654852
CA00000329	+	5	1	7575768	+	4	1	7575773
CA00000330	-	7	1	7557802	-	5	1	7557775
CA00000337	-	15	1	7427432	-	9	1	7427426
CA00000344	-	2	1	7383854
CA00000346	-	4	1	7371331
CA00000347	-	12	2	7357230;7358313	-	4	1	7357231
CA00000349	-	8	1	7335434	-	16	1	7335433
CA00000351	-	10	2	7307973;7308188	-	6	2	7307977;7308376
CA00000352	-	3	1	7296351
CA00000372	-	2	1	6229971	-	11	1	6229949
CA00000379	+	24	2	6201657;6201748	+	18	3	6201758;6201665;6196996
CA00000380	-	7	1	6172016
CA00000387	-	7	2	6068047;6068803
CA00000395	-	8	1	5939952	-	8	1	5939948
CA00000406	+	70	12	5400647;5460690;5464091;5468830;5352858;5432438;5463941;5521317;5521438;5522660;5442340;5501395	+	33	6	5468831;5521440;5400647;5464097;5522157;5522658
CA00000407	+	23	1	5325390	+	10	2	5322495;5325390
CA00000408	+	9	3	5282530;5282243;5282407	+	4	1	5282408
CA00000428	-	2	1	11810061
CA00000432					+	2	1	11860696
CA00000433	-	10	2	11861255;11860925	-	9	2	11861253;11861181
CA00000434	+	3	1	11890318
CA00000438	-	11	1	11918487	-	17	2	11918533;11917524
CA00000444	+	14	3	12051105;12049414;12051874	+	19	3	12051105;12049414;12051881
CA00000445	-	16	1	12053191	-	23	2	12053193;12052831
CA00000448	+	27	3	12109336;12109800;12109185	+	9	2	12109800;12109194
CA00000449	-	4	1	12110992
CA00000450	+	8	2	12181327;12179579	+	7	1	12181332
CA00000451	-	7	1	12182309	-	3	1	12182310
CA00000456	+	8	2	12395802;12405972	+	9	1	12405974
CA00000460	+	12	2	12551912;12518604	+	9	2	12563466;12518604
CA00000461	+	2	1	12577899
CA00000462	-	3	1	12577874
CA00000467	-	3	1	12770602	-	4	1	12770569
CA00000468	-	2	1	12781048
CA00000470	-	13	3	12830955;12832087;12831782	-	8	2	12830957;12832089
CA00000472	-	32	3	12875305;12875539;12875161	-	7	1	12875301
CA00000480					-	2	1	13187751
CA00000483	+	17	1	13233832	+	10	2	13233829;13226006
CA00000487	+	9	2	13335706;13335627	+	4	1	13335705
CA00000488	-	11	1	13337266	-	7	1	13337265
CA00000489	-	205	3	13356111;13356448;13356331	-	140	3	13356104;13356459;13356325
CA00000492	-	6	1	13437452	-	7	2	13437454;13438747
CA00000494	-	3	1	13460483	-	2	1	13460481
CA00000496					-	11	2	13557270;13556914
CA00000497	+	10	2	13624163;13625663	+	10	2	13625663;13627087
CA00000498	+	4	1	13638510	+	5	2	13638512;13650593
CA00000499	-	22	4	13718268;13717629;13718609;13732773	-	20	4	13717629;13718579;13718267;13718609
CA00000500	-	13	3	13804448;13808092;13808472	-	6	1	13804445
CA00000504					-	4	1	13904704
CA00000506					-	4	1	14017902
CA00000508					+	5	2	14046452;14046249
CA00000509	-	7	3	14049032;14049354;14049415
CA00000510					-	2	1	14058566
CA00000511					+	3	1	14086920
CA00000513	-	3	1	14103624	-	4	1	14103623
CA00000515	-	8	1	14168251
CA00000529	+	15	2	14405955;14403011	+	14	1	14405953
CA00000539	+	4	1	14567796	+	8	1	14567804
CA00000542	+	11	2	14643068;14642053	+	6	1	14643493
CA00000545	-	4	1	14680992
CA00000548	-	19	1	14763024	-	16	1	14763023
CA00000551	+	7	1	15139562	+	9	1	15139563
CA00000555	+	3	1	15372575	+	5	1	15372572
CA00000557	+	11	1	15436819	+	5	1	15436711
CA00000558	+	11	3	15595092;15595309;15551244	+	6	1	15551246
CA00000567					+	12	2	16072148;16072979
CA00000571	-	12	2	16125257;16125013	-	20	1	16125246
CA00000572	-	25	2	16147611;16147376	-	5	1	16147378
CA00000574					-	2	1	16261132
CA00000575	+	9	2	16268309;16268560	+	7	1	16268306
CA00000581	+	48	1	16377120	+	27	1	16377126
CA00000584	+	26	2	16449813;16435367	+	10	2	16449790;16449814
CA00000585	+	3	1	16465109
CA00000589	-	19	3	16540644;16537355;16538296	-	10	2	16540645;16537355
CA00000598					+	4	1	16707250
CA00000608	+	3	1	16776849	+	4	1	16776847
CA00000611					-	6	1	16790574
CA00000614	-	5	1	16810674	-	5	1	16810672
CA00000615	+	4	1	16882316	+	8	1	16882317
CA00000617	+	4	1	16988369	+	3	1	16947223
CA00000618					+	8	2	17001345;17001039
CA00000622	+	9	3	17116942;17117065;17117203
CA00000623					-	4	1	17118302
CA00000627	+	17	1	17170793	+	12	1	17170794
CA00000632					-	5	1	17233253
CA00000633	-	3	1	17239103
CA00000635	+	13	1	17316931	+	9	3	17316931;17316323;17301564
CA00000642	-	2	1	17352409
CA00000645	+	3	1	17528887
CA00000646	-	13	2	17536402;17532859	-	8	3	17532859;17536399;17537141
CA00000647	+	3	1	17551562	+	12	2	17551559;17546167
CA00000650	+	3	1	17606971
CA00000658	-	9	3	17886922;17885787;17886600	-	8	1	17885900
CA00000664					+	3	1	18045597
CA00000665	-	6	1	18051118	-	4	1	18051120
CA00000668	-	6	1	18131391	-	5	1	18131393
CA00000670	+	15	1	18227195	+	5	1	18227194
CA00000674					+	2	1	18333257
CA00000675					+	3	1	18336253
CA00000676					-	5	1	18335929
CA00000677	+	6	1	18348112	+	6	1	18348113
CA00000678	-	2	1	18348320
CA00000682	+	8	1	18408299	+	8	1	18408322
CA00000683	-	6	1	18409159	-	6	1	18409161
CA00000689	-	77	3	18561585;18561984;18562037	-	41	5	18561585;18561978;18562031;18562051;18562273
CA00000690	+	2	1	18586216	+	5	1	18585401
CA00000691	-	24	2	18586359;18586410	-	16	2	18586367;18597415
CA00000692					+	3	1	18617016
CA00000695					-	3	1	18642493
CA00000696	+	11	2	18659245;18660328	+	5	1	18660336
CA00000697	-	14	2	18661170;18661335	-	20	2	18661168;18661337
CA00000715	-	11	1	19635999	-	7	1	19635989
CA00000756					-	3	1	29520332
CA00000761	+	7	1	29585260	+	6	1	29585249
CA00000769					-	5	1	29740239
CA00000771					-	3	1	29750881
CA00000787	+	8	3	30029296;30029576;30029404	+	7	2	30029569;30029395
CA00000788					+	6	1	30050716
CA00000791					+	2	1	30114762
CA00000802	-	9	1	30257479	-	8	1	30257477
CA00000805	+	5	1	30407259	+	4	1	30407248
CA00000810	+	8	1	30586653	+	13	1	30586651
CA00000812					-	3	1	30598209
CA00000821	+	21	1	30749789	+	17	1	30749788
CA00000827	-	12	1	30790533
CA00000830					-	11	2	30823942;30823856
CA00000834	+	12	1	30935130	+	14	1	30935128
CA00000836	-	7	2	30948605;30948743	-	11	1	30948606
CA00000840					-	3	1	31059547
CA00000841	-	12	1	31085351
CA00000846	+	5	1	31206396	+	2	1	31206395
CA00000856	+	12	2	31414196;31414042	+	4	1	31414197
CA00000857					+	2	1	31440762
CA00000881					+	2	1	19378975
CA00000902					+	3	1	18978671
CA00000903	-	2	1	18942859
CA00000915					-	4	1	18799306
CA00000926					+	3	1	18655224
CA00000933	+	4	1	18537913	+	10	1	18537912
CA00000935	-	28	2	18506538;18507301	-	30	1	18506538
CA00000936	-	5	1	18465988	-	7	2	18465987;18464913
CA00000937	+	27	1	18464776	+	11	1	18464770
CA00000938	-	4	1	18450490	-	10	1	18450489
CA00000939	-	13	2	18445066;18444011	-	9	1	18443673
CA00000945	-	10	1	18404467	-	8	1	18404461
CA00000947	-	4	1	18387782
CA00000948	+	3	1	18387533	+	8	2	18387533;18387610
CA00000950	-	3	1	18289408	-	13	3	18289395;18323723;18325694
CA00000953	-	6	1	18228069	-	5	2	18228065;18232792
CA00000961	+	8	1	18059370
CA00000962	-	19	1	18036170	-	18	1	18036169
CA00000963	-	6	1	18005984
CA00000972	+	10	1	17889785	+	15	1	17889782
CA00000973	-	4	1	17880759
CA00000984	+	42	3	17775086;17775043;17775222	+	22	2	17775086;17775043
CA00000985	-	6	1	17755333	-	6	1	17755331
CA00000987	+	10	1	17743761	+	28	1	17743756
CA00000988	+	4	1	17739526	+	5	1	17739559
CA00000990	+	9	1	17705558	+	8	1	17705563
CA00000991					-	2	1	17677674
CA00000992	+	4	1	17671631	+	3	1	17672203
CA00000996	-	4	1	17583223
CA00000998	+	2	1	17547599
CA00001009	-	18	1	17297828	-	16	1	17297826
CA00001020	-	3	1	17067050
CA00001030					+	3	1	16915903
CA00001031	-	3	1	16903117	-	7	1	16903116
CA00001035					+	3	1	16891927
CA00001044					-	3	1	16796173
CA00001046	-	9	1	16772807	-	4	1	16772808
CA00001048	+	11	2	16730754;16730669	+	25	2	16730753;16730669
CA00001057	-	10	2	16517421;16517471	-	7	1	16517474
CA00001064					+	5	1	16287576
CA00001067	+	4	1	16268676	+	2	1	16268663
CA00001068	-	4	1	16228502	-	2	1	16247831
CA00001069	+	7	1	16224560	+	9	1	16224552
CA00001102	-	22	4	15519642;15519712;15519775;15520020	-	19	5	15519707;15520596;15519646;15519770;15520455
CA00001104	-	20	2	15493056;15493084	-	8	1	15493060
CA00001108	+	3	1	15442942
CA00001110					+	3	1	15376000
CA00001111	-	14	2	15336094;15336826	-	18	2	15336094;15336840
CA00001115	+	9	2	15291883;15291591	+	7	2	15291229;15291890
CA00001119	-	2	1	15219696
CA00001126	+	27	1	15111634	+	32	1	15111633
CA00001127	-	2	1	15078429	-	6	2	15079545;15079817
CA00001129					-	2	1	15063687
CA00001139					-	2	1	14847132
CA00001147					-	2	1	14736419
CA00001159	+	7	1	14653598
CA00001161	+	6	2	14630969;14631406	+	6	2	14631008;14630938
CA00001165	+	14	2	14605016;14604642	+	11	2	14604644;14605012
CA00001168	+	6	1	14496233
CA00001169	+	3	1	14481431	+	2	1	14481432
CA00001173	+	6	1	14430699
CA00001175	+	3	1	14408802	+	2	1	14408796
CA00001176	-	2	1	14401006	-	2	1	14400993
CA00001184					-	2	1	14229726
CA00001187	+	11	2	14215449;14215377	+	2	1	14215449
CA00001188	+	15	1	14202823	+	16	1	14202821
CA00001193	+	5	2	13995576;13995739
CA00001194	-	2	1	13981542	-	3	1	13981544
CA00001195	-	5	1	13947484	-	4	1	13947483
CA00001197	-	2	1	13928099	-	4	1	13928165
CA00001198	-	3	1	13900147	-	3	1	13900154
CA00001214	-	168	4	13491304;13491586;13491402;13497554	-	86	1	13491304
CA00001231	+	5	1	13031079	+	4	1	13031078
CA00001232	-	10	1	12978777	-	13	1	12978780
CA00001235	-	7	1	12896614	-	3	1	12896613
CA00001247					+	8	2	12319417;12461619
CA00001287	-	2	1	28010703
CA00001311					+	3	1	27307019
CA00001316	+	8	1	27178098	+	12	2	27178106;27177967
CA00001318	+	4	1	27111814	+	10	2	27109986;27110712
CA00001321	+	15	1	27042789	+	10	2	27042787;27038937
CA00001322					+	6	1	27015719
CA00001323	-	5	2	26987956;26988971
CA00001329	-	4	1	26860820
CA00001331	+	6	1	26842138	+	2	1	26842145
CA00001336					+	4	1	26512039
CA00001342	+	16	3	26444721;26445931;26444666	+	20	2	26445928;26445907
CA00001343	-	5	1	26371966
CA00001344	+	13	1	26369895
CA00001346	-	15	1	26321386	-	15	1	26321383
CA00001351	+	2	1	26291227
CA00001352	+	11	2	26265808;26265318	+	8	1	26265791
CA00001364	-	6	1	26190913
CA00001376					-	2	1	25801089
CA00001387	+	6	1	25648424	+	6	1	25648426
CA00001391	-	10	1	25517947	-	5	1	25517946
CA00001392	+	11	1	25515763	+	9	1	25515758
CA00001395					-	2	1	25449031
CA00001398	-	11	4	25364003;25358240;25358758;25359373	-	10	3	25358248;25358762;25364003
CA00001400					-	3	1	25333627
CA00001401	-	6	1	25313884
CA00001410	-	9	1	24700110	-	14	1	24700111
CA00001413	-	7	1	24682109	-	4	1	24682101
CA00001430	-	12	1	24375583	-	5	1	24375590
CA00001436	-	16	3	24298610;24299376;24299004	-	17	2	24298607;24299376
CA00001437	-	12	1	24292134
CA00001439	-	46	3	24242552;24243577;24242639	-	17	2	24242553;24243572
CA00001443	-	26	2	24200121;24203673	-	12	2	24200121;24199670
CA00001445	-	5	1	24172027	-	5	1	24172031
CA00001449	-	9	1	24130277	-	4	1	24130284
CA00001453	-	2	1	23932007	-	7	2	23931617;23933118
CA00001471	+	34	3	23434441;23434281;23434359	+	31	3	23434441;23434291;23434357
CA00001476					+	2	1	23359429
CA00001477	+	12	2	23303567;23303427	+	15	3	23303570;23303427;23303498
CA00001489	-	32	2	22995276;22995400	-	21	1	22995280
CA00001496					+	14	5	22949673;22959442;22960074;22957216;22962222
CA00001507	-	7	2	22721853;22721476	-	9	1	22721476
CA00001509					-	3	1	22685422
CA00001512					-	2	1	22666716
CA00001513	+	3	1	22659507
CA00001526	+	10	4	22355296;22379101;22384425;22396066	+	9	1	22396058
CA00001532	-	9	2	22261181;22261294	-	16	1	22261183
CA00001534	+	15	1	22244182	+	13	1	22244183
CA00001543	-	5	1	22121937	-	2	1	22121931
CA00001551	+	59	4	22056408;22058201;22058175;22056477	+	53	3	22058202;22056409;22058176
CA00001555					-	4	1	22004715
CA00001557	+	5	2	21939053;21940483	+	7	2	21939045;21940483
CA00001565	-	14	2	21644283;21644032	-	33	2	21644050;21644283
CA00001567	-	2	1	21626450
CA00001569	+	3	1	21609105	+	8	1	21609109
CA00001572					-	3	1	21512320
CA00001577					+	3	1	21388832
CA00001579	-	2	1	21362079
CA00001589	-	201	1	21188536	-	208	2	21188531;21188476
CA00001590	+	6	1	21185359	+	5	1	21185360
CA00001591	+	2	1	21174379
CA00001596	+	9	2	20819019;20834290	+	4	1	20833819
CA00001598	-	4	2	30179359;30180137	-	11	1	30180133
CA00001599	+	11	1	30167372	+	24	2	30167372;30167342
CA00001602	-	44	2	30124081;30123985	-	31	3	30124085;30123988;30124863
CA00001605	-	3	1	30034964	-	21	3	30034981;30035499;30034929
CA00001606	+	12	1	30034939	+	20	1	30034934
CA00001612					+	4	1	29858669
CA00001617	+	9	2	29685400;29692603	+	12	2	29685577;29692594
CA00001628	-	6	1	29438570	-	6	1	29438565
CA00001629	-	2	1	29414025
CA00001630	-	7	1	29406089	-	2	1	29406095
CA00001634	-	6	1	29331805	-	3	1	29331793
CA00001656	-	7	2	28587845;28588455	-	4	1	28587846
CA00001658	-	5	2	28574168;28574187	-	10	1	28574182
CA00001659	+	6	1	28567885	+	2	1	28567889
CA00001684	+	3	1	12002141
CA00001700					-	4	1	11773590
CA00001709	-	26	2	11497633;11497834	-	13	1	11497629
CA00001710					-	8	2	11490082;11487897
CA00001713	-	5	1	11391472
CA00001715	-	8	1	11268958	-	13	2	11268960;11265476
CA00001719					-	2	1	11222459
CA00001728	+	8	2	10865750;10880774	+	7	1	10880777
CA00001729	+	20	2	10854859;10855930	+	28	3	10854859;10855928;10854983
CA00001730	+	16	1	10837083	+	18	2	10837082;10837372
CA00001731					-	2	1	10817338
CA00001751					-	2	1	10332340
CA00001752					-	3	1	10324730
CA00001758	+	4	2	10267298;10267371	+	4	1	10267374
CA00001763	-	12	1	74408	-	13	1	74405
CA00001764	-	8	2	105069;104341	-	9	2	104345;105067
CA00001772					+	3	1	400904
CA00001774	+	3	1	422964	+	3	1	422704
CA00001776	-	5	1	431709	-	16	2	431708;433959
CA00001778	-	3	1	450864	-	4	1	450866
CA00001784	-	15	2	498591;498751	-	12	3	498547;498868;484536
CA00001805	-	6	2	944734;945245
CA00001806	-	6	1	966635	-	5	2	966639;967407
CA00001810	-	6	2	1004445;1004630	-	15	2	1004631;1004441
CA00001817	+	5	1	1137751	+	8	1	1137749
CA00001827	+	25	3	1302461;1299817;1296184	+	57	2	1302461;1299818
CA00001828	+	2	1	1334229
CA00001833	-	9	1	1432436	-	8	1	1432434
CA00001834	+	5	1	1451232	+	11	1	1451231
CA00001835	-	49	2	1452871;1451254	-	18	3	1452870;1451256;1452521
CA00001836	+	31	2	1467454;1466882	+	25	3	1467450;1466882;1467393
CA00001838	+	2	1	1556512
CA00001843	-	4	1	1593839	-	6	1	1593838
CA00001844	+	10	4	1605294;1604824;1605053;1605733	+	17	4	1605041;1605290;1604931;1605736
CA00001846	+	9	2	1627221;1615307	+	6	2	1615309;1627218
CA00001852	-	18	1	1655946	-	11	2	1655930;1655950
CA00001856	-	8	2	1676536;1676670	-	38	2	1676670;1676542
CA00001857					-	5	1	1688144
CA00001875	+	5	1	1920894	+	5	1	1920892
CA00001876					+	5	1	1940869
CA00001878	+	11	1	1959941	+	8	1	1959949
CA00001879					-	2	1	1960141
CA00001882					+	3	1	1998296
CA00001889	-	6	2	2097043;2098091
CA00001893	-	22	1	2131863	-	25	1	2131861
CA00001901					-	2	1	2190944
CA00001903	-	3	1	2222344	-	2	1	2222347
CA00001906	+	3	1	2281429
CA00001911	+	8	2	2392938;2393202	+	15	1	2392943
CA00001913	+	9	3	2410440;2410409;2410325	+	9	2	2410440;2410325
CA00001924	-	10	2	2550088;2550836	-	17	1	2550082
CA00001927	+	6	1	2596702
CA00001928					-	2	1	2597831
CA00001929	+	12	1	2617552	+	6	2	2617552;2617284
CA00001930					+	3	1	2621031
CA00001954	-	3	1	14311710
CA00001964					+	4	1	14042650
CA00001968	+	5	1	13976483	+	9	2	13978897;13977820
CA00001981	+	4	1	13537152	+	11	1	13537151
CA00001984	+	16	1	13472225	+	3	1	13472226
CA00001987	+	3	1	13447772
CA00001988	-	4	1	13420181	-	11	3	13420179;13421431;13421544
CA00001990	+	4	1	13382158
CA00002000	+	13	1	13054502	+	7	1	13054501
CA00002002	-	4	1	12969673	-	8	1	12969674
CA00002005	-	2	1	12904716
CA00002006	-	5	1	12888781
CA00002011	+	3	1	12766568
CA00002016	+	9	2	12698449;12697690	+	14	2	12698446;12698288
CA00002017					-	5	1	12682649
CA00002019					+	4	1	12677505
CA00002029	+	13	3	12517488;12517432;12517691	+	19	2	12517485;12517691
CA00002031	+	3	1	12500975	+	2	1	12500977
CA00002032	+	5	1	12480574	+	6	1	12480603
CA00002033					-	2	1	12464654
CA00002036	-	15	2	12409575;12409275	-	18	3	12409592;12409270;12408955
CA00002044					-	3	1	12273528
CA00002049					+	4	1	12206287
CA00002054	-	9	2	11647611;11647261	-	3	1	11668920
CA00002055					-	6	1	11637421
CA00002056					+	2	1	11586240
CA00002057	-	5	1	11516245	-	9	1	11516251
CA00002065					+	4	1	11412984
CA00002075	+	2	1	11188594	+	6	1	11188593
CA00002087	-	3	1	11040172
CA00002088	+	9	1	11028961	+	16	1	11028960
CA00002095	+	8	2	10906369;10906560	+	11	2	10906369;10906567
CA00002096	-	4	1	10876381
CA00002107	-	5	1	10580464	-	6	1	10580457
CA00002119	-	19	1	10362950	-	10	1	10362953
CA00002121					-	2	1	10298088
CA00002122	+	13	2	10288947;10291954	+	13	3	10291955;10288941;10291453
CA00002128	-	6	1	10228919	-	7	2	10230478;10228916
CA00002138					+	6	1	10121007
CA00002140	+	11	1	10091525	+	10	2	10091531;10090225
CA00002144	-	30	2	10014230;10014560	-	5	2	10014230;10014314
CA00002145	-	17	1	9995061	-	21	1	9995070
CA00002148	-	45	3	9866874;9867263;9866749	-	73	3	9866875;9867262;9867067
CA00002149	-	6	1	9827785	-	24	2	9827785;9827831
CA00002152	-	4	1	9795417	-	3	1	9795414
CA00002157	-	9	2	9755960;9754302	-	7	2	9755959;9754300
CA00002158	-	5	2	9747300;9748544	-	2	1	9748548
CA00002159	+	2	1	9747483
CA00002169	-	3	1	9551365	-	5	1	9551364
CA00002172	-	5	1	9533642
CA00002174	-	36	1	9514502	-	16	2	9514502;9514765
CA00002182	-	29	2	9397253;9397619	-	22	2	9397298;9398159
CA00002184	-	2	1	9329230
CA00002185	-	3	1	9314712	-	2	1	9314681
CA00002186	+	7	1	9313985	+	5	1	9313986
CA00002188	-	10	2	9251646;9251429	-	8	1	9251645
CA00002200	+	5	1	9093199
CA00002207	-	6	1	9027958	-	13	1	9027980
CA00002213	+	6	1	9015707
CA00002225	+	3	1	8881446
CA00002245					-	3	1	12167406
CA00002251	+	3	1	12283687	+	4	2	12283691;12284993
CA00002255	-	26	2	12416303;12416170	-	12	1	12416168
CA00002261	-	16	1	12466231	-	16	1	12466225
CA00002293	-	5	1	30029246	-	10	3	30029242;30029991;30030084
CA00002301	-	5	1	29908782
CA00002302	-	5	1	29848944
CA00002321					-	2	1	29491112
CA00002326	+	2	1	29192933
CA00002329	-	13	1	29073430	-	22	1	29073431
CA00002337	+	10	2	28930402;28930276	+	18	2	28930404;28930263
CA00002344	+	9	1	28840968	+	5	2	28840401;28840968
CA00002345	+	9	2	28830982;28826418	+	2	1	28830963
CA00002351	+	2	1	28756695
CA00002358	-	51	2	28564384;28564624	-	45	1	28564387
CA00002361	-	5	2	28465238;28466238
CA00002367					-	9	1	28316657
CA00002374	-	3	1	28104467	-	7	1	28104473
CA00002375	+	7	1	28104427	+	8	1	28104428
CA00002376	-	8	1	28042417	-	5	1	28042414
CA00002377	-	14	2	28028258;28029211	-	11	2	28028259;28028105
CA00002380	-	2	1	28002584
CA00002381	-	63	2	27989291;27989355	-	79	3	27989357;27989293;27989335
CA00002383	+	6	1	27976487	+	15	1	27976484
CA00002384	+	24	1	27960550	+	29	1	27960549
CA00002385	+	3	1	27929353	+	3	1	27929357
CA00002390	+	5	2	27722761;27730375
CA00002409					-	2	1	27264707
CA00002413	-	8	1	26902265
CA00002418	+	3	1	26849596
CA00002419	+	10	1	26806896
CA00002426	-	71	3	26718545;26718828;26718960	-	38	5	26718542;26718964;26719167;26718671;26718827
CA00002429	+	25	1	26685590	+	28	1	26685610
CA00002430	-	9	2	26659344;26658518
CA00002431	+	14	1	26658300	+	18	1	26658299
CA00002443	+	3	1	26564659	+	2	1	26564669
CA00002451					+	3	1	26416749
CA00002452	-	5	1	26391146
CA00002469	+	2	1	26167045	+	6	1	26167044
CA00002471	+	8	1	26152017	+	6	1	26152027
CA00002472	-	4	1	26138386	-	16	5	26138497;26138387;26138829;26138871;26138662
CA00002501	-	14	2	25559106;25559019	-	6	1	25559103
CA00002506	+	2	1	25501747
CA00002511	+	22	1	25438819	+	13	1	25438816
CA00002515	+	5	2	25384960;25385137
CA00002517	-	11	2	25324382;25322712
CA00002523	+	3	1	25249724
CA00002534	+	2	1	25080017
CA00002547	-	29	4	24628853;24628138;24626169;24628119	-	53	4	24626167;24628862;24628121;24628882
CA00002563					-	3	1	24056660
CA00002564					+	2	1	24055790
CA00002572	-	3	1	23994280	-	3	1	23999240
CA00002573	-	8	1	23977610	-	6	2	23977610;23977870
CA00002578	-	7	1	23833623	-	3	1	23833618
CA00002579	-	57	2	23805928;23806119	-	36	3	23805928;23806736;23806117
CA00002582	+	23	2	23703098;23703002	+	9	2	23703002;23703099
CA00002585	-	17	4	23601021;23601104;23601506;23601158	-	6	2	23601019;23601158
CA00002589	-	3	1	23559656	-	5	1	23559862
CA00002593	-	23	2	23455821;23455531	-	21	2	23455521;23455820
CA00002594	-	10	1	23451175	-	5	1	23451176
CA00002612	-	2	1	19484074
CA00002624					-	3	1	19242646
CA00002627	-	5	1	19170238	-	5	1	19170239
CA00002628	+	2	1	19165067
CA00002633	-	10	2	19101409;19102168	-	12	2	19102168;19101408
CA00002634	+	5	1	19089884	+	4	1	19089880
CA00002637	-	25	2	19005633;19005918
CA00002641	-	5	2	18682501;18683661
CA00002650	-	12	1	18344880	-	10	2	18344878;18346530
CA00002651	+	2	1	18305934	+	2	1	18305935
CA00002659	+	4	1	18107341	+	3	1	18107344
CA00002660	-	37	4	18069041;18069717;18069389;18069641	-	23	5	18069043;18068930;18069715;18069389;18069647
CA00002663	-	6	2	18050103;18051889	-	2	1	18051874
CA00002664	-	8	1	18040074	-	10	1	18040066
CA00002665	-	12	2	17987836;17987730	-	5	1	17987835
CA00002666	-	9	3	17946580;17947281;17946663	-	11	1	17946578
CA00002667					+	6	2	17871206;17886842
CA00002672	-	3	1	17726459
CA00002673	-	4	1	17715317
CA00002674	+	4	1	17712073
CA00002696	+	21	3	17067137;17066829;17067026	+	19	3	17066829;17066873;17067134
CA00002697	+	7	1	17056898	+	4	1	17056900
CA00002701	+	4	2	17002653;17002047
CA00002704	-	7	1	16902882
CA00002705					+	4	1	16901925
CA00002733	-	16	2	16431600;16430668	-	10	3	16430667;16431594;16430601
CA00002742	-	3	1	16286635
CA00002743	-	29	1	16254683	-	34	1	16254680
CA00002745	-	7	1	16235670	-	4	1	16235678
CA00002746					+	2	1	16233586
CA00002747	-	2	1	16218457	-	4	1	16218458
CA00002750					-	2	1	16201555
CA00002751	-	2	1	16185525
CA00002754	+	18	2	16093534;16093247	+	6	1	16093535
CA00002757					+	2	1	16034719
CA00002759	+	13	2	15983852;15983460	+	21	2	15983852;15983463
CA00002760					-	2	1	15910505
CA00002762	+	10	1	15797027	+	8	1	15797029
CA00002767	-	4	1	15726809	-	6	1	15726807
CA00002788	+	5	1	14849293	+	9	1	14849291
CA00002790	+	14	1	14819277	+	9	2	14820390;14819277
CA00002805	+	5	1	14381832
CA00002808	+	11	2	14289274;14311018	+	6	2	14311018;14348128
CA00002811	-	8	2	14223320;14223542	-	11	2	14223542;14223320
CA00002822	-	8	1	14004682	-	21	1	14004681
CA00002825	-	5	1	13984276	-	5	1	13984284
CA00002827	-	25	2	13957230;13957463	-	5	1	13957228
CA00002828	-	47	7	13946450;13948202;13946473;13950752;13948777;13949045;13950630	-	52	4	13946451;13948211;13949064;13950750
CA00002835	+	6	1	13861639
CA00002836	+	4	1	13848644	+	3	1	13848647
CA00002837	+	8	1	13837918	+	10	1	13837912
CA00002841	+	16	2	13743072;13737194	+	6	1	13743076
CA00002842	+	5	1	13730920	+	7	1	13730917
CA00002847					+	3	1	13664440
CA00002851	-	6	1	13573546	-	5	1	13573545
CA00002858	+	24	1	13436083	+	23	1	13436091
CA00002861	-	153	4	13384034;13384287;13387709;13387787	-	232	4	13384043;13384262;13387709;13384286
CA00002872	-	3	1	13163581	-	3	1	13163580
CA00002876	+	3	1	13109163	+	8	1	13109169
CA00002893	-	5	1	228249	-	4	1	228252
CA00002894	-	2	1	234473	-	15	1	234475
CA00002895	+	8	1	250660
CA00002898	-	5	1	276573	-	9	1	276584
CA00002900	-	4	1	320806
CA00002905	-	10	2	380011;378517	-	7	1	379986
CA00002932	+	6	1	841446	+	9	2	841458;837834
CA00002936	-	6	1	886026
CA00002940	-	6	1	928021	-	6	1	928023
CA00002947	-	3	1	1005447	-	4	1	1005450
CA00002955	+	15	2	1111605;1111472	+	4	1	1111605
CA00002964	-	5	1	1195906	-	6	1	1195905
CA00002965					+	2	1	1224037
CA00002972					-	9	2	1286337;1286660
CA00002977	-	3	1	1373018
CA00002978					-	8	2	1384528;1385031
CA00002980	-	37	1	1399635	-	12	1	1399633
CA00002983	+	5	1	1422588	+	6	2	1422530;1422587
CA00002984	-	74	2	1422561;1422694	-	69	1	1422562
CA00002986	-	4	1	1435723	-	7	1	1435415
CA00003000	+	10	2	1633358;1633477	+	11	2	1633367;1633476
CA00003002	+	5	1	1678460	+	5	1	1685033
CA00003003	+	9	1	1692801	+	16	1	1692802
CA00003007	-	4	1	1802898
CA00003010					-	2	1	1893002
CA00003011	+	3	1	1921593
CA00003014	+	7	1	2059199
CA00003021	-	13	3	2158803;2157475;2158561
CA00003022	+	13	3	2178609;2178376;2184776	+	15	1	2178621
CA00003023	+	3	1	2202172
CA00003024					+	5	2	2207818;2207576
CA00003027	-	6	2	2242693;2241293	-	3	1	2241296
CA00003029	-	15	2	2265459;2266112	-	6	1	2266109
CA00003042	+	13	1	2562587	+	11	1	2562589
CA00003046					+	2	1	2617449
CA00003053					+	2	1	1801747
CA00003056	-	5	1	1751820	-	7	1	1751821
CA00003062	-	2	1	1525042
CA00003063	+	5	2	1524854;1524974	+	6	1	1525032
CA00003069	-	3	1	1477605	-	3	1	1477603
CA00003072	-	8	1	1449738
CA00003073	+	5	1	1447105	+	2	1	1447138
CA00003076	+	16	1	1373987	+	11	1	1373973
CA00003080	+	3	1	1317559
CA00003084					-	4	1	1287225
CA00003086	+	34	2	1280346;1280230	+	17	1	1280347
CA00003094	-	5	2	1183745;1183898
CA00003095	-	4	1	1176904	-	11	1	1176907
CA00003096	-	11	2	1153752;1147986	-	15	3	1147786;1153751;1148070
CA00003097	+	9	1	1147190	+	14	1	1147195
CA00003102	-	5	1	1083676	-	2	1	1083677
CA00003103	-	11	2	1065005;1065596	-	5	1	1064708
CA00003104	+	7	1	1056693	+	6	1	1056699
CA00003108	-	17	1	998296	-	7	1	998294
CA00003115	+	15	1	959536	+	9	1	959543
CA00003116					-	4	1	934769
CA00003118					+	2	1	772022
CA00003136					+	2	1	367024
CA00003137					+	3	1	294671
CA00003149					+	10	2	17358477;17358204
CA00003155	+	9	1	17254449	+	10	1	17254456
CA00003157	-	7	1	17115388
CA00003159	+	14	1	17060108	+	6	1	17060105
CA00003168					-	4	2	16850938;16849411
CA00003170	-	4	1	16842745
CA00003171	-	7	1	16820788	-	9	2	16820788;16820575
CA00003176	+	6	2	16725308;16725874	+	7	1	16725883
CA00003180					+	2	1	16616310
CA00003183	+	7	1	16564582	+	19	1	16564580
CA00003185	+	9	3	16550779;16553430;16553605	+	12	3	16550754;16550778;16553422
CA00003191	-	37	2	16492030;16492457	-	18	1	16492028
CA00003201					+	8	1	16360463
CA00003205	-	11	3	16248530;16249114;16247861	-	5	1	16249114
CA00003208	+	4	1	16231246	+	6	2	16231252;16229805
CA00003209	-	4	1	16184049
CA00003215	+	23	1	16127292	+	133	2	16127295;16127193
CA00003218	+	10	1	16094129	+	3	1	16094127
CA00003222	-	10	2	15950644;15950323	-	5	1	15950315
CA00003224	-	61	2	15872390;15880121	-	55	2	15872396;15872297
CA00003225	-	4	1	15858751
CA00003226	-	12	1	15844871	-	9	1	15844874
CA00003241	-	17	1	15403771	-	10	1	15403769
CA00003247	+	5	1	15277628
CA00003248	-	14	1	15181314	-	20	3	15181315;15180500;15189867
CA00003258	+	23	3	14911018;14916080;14915296	+	16	2	14911012;14916080
CA00003280	-	2	1	14565554
CA00003281	-	4	1	14528505
CA00003282	+	7	2	14527764;14527839
CA00003284	-	4	1	14491508	-	4	1	14503462
CA00003293	-	4	1	14388939
CA00003294	+	30	2	14388796;14388762	+	33	2	14388764;14388881
CA00003299					+	3	1	14358682
CA00003304					+	2	1	14326012
CA00003309	+	10	3	14280468;14280892;14281179	+	7	2	14280893;14282235
CA00003321	-	8	1	14009406	-	6	1	14009403
CA00003322	+	6	1	14008260	+	4	1	14008261
CA00003328	-	7	2	13915501;13915596	-	4	1	13915388
CA00003336	-	13	1	13805503
CA00003338	-	5	1	13791428	-	7	1	13791421
CA00003340	+	3	1	13775030	+	4	1	13775032
CA00003345	-	15	1	13728454	-	14	1	13728459
CA00003350	+	7	1	13651780	+	4	1	13651169
CA00003353	+	4	1	13617131	+	4	1	13617130
CA00003354	+	2	1	13599370	+	3	1	13599369
CA00003355	-	5	1	13566575	-	5	1	13566578
CA00003357	+	4	1	13560459	+	6	1	13560931
CA00003366	+	28	2	13260650;13259520	+	18	2	13259522;13260650
CA00003379					+	5	1	13039202
CA00003380	+	3	1	13028021	+	16	2	13028361;13028016
CA00003387	-	17	4	12870074;12871757;12869937;12881406	-	14	3	12870073;12869933;12871757
CA00003404	-	19	2	9265676;9278139	-	16	2	9265675;9266401
CA00003406	+	6	2	9338305;9338404	+	5	1	9337307
CA00003407	+	3	1	9358575
CA00003412					-	2	1	9438028
CA00003415	+	2	1	9451381
CA00003431	+	56	4	9734204;9737365;9736367;9736152	+	52	4	9734170;9737365;9734206;9737084
CA00003435	+	3	1	9875052	+	5	1	9875053
CA00003436	+	5	1	9904644	+	6	1	9904643
CA00003437					+	2	1	9941295
CA00003440					+	3	1	9964929
CA00003454	+	3	1	10452252	+	7	1	10451749
CA00003465	+	7	1	10604721	+	5	2	10604720;10604892
CA00003470	-	4	1	10653811
CA00003471	+	45	1	10703155	+	42	1	10703165
CA00003472					-	2	1	10720201
CA00003474					-	4	1	10733699
CA00003487	+	5	1	10893615
CA00003488	+	5	1	10903994	+	7	1	10903987
CA00003496	-	6	1	11015341	-	8	1	11015338
CA00003500	-	2	1	11052595
CA00003503	-	3	1	11098402	-	8	2	11098274;11098402
CA00003504	-	10	1	11115602	-	11	1	11115594
CA00003508					+	11	2	11236394;11236589
CA00003509	-	12	1	11269884	-	21	1	11269885
CA00003530	-	4	1	11850187
CA00003532	-	5	1	11892276	-	11	2	11899441;11899284
CA00003535	+	2	1	11933530
CA00003536	-	7	1	11933789	-	9	1	11933788
CA00003537	-	23	4	11951921;11952539;11953398;11953014	-	28	5	11951925;11953015;11953398;11952578;11949847
CA00003539	-	12	1	11964721	-	13	1	11964718
CA00003540	+	4	1	11984263
CA00003541	-	18	2	11984811;11984927	-	14	2	11984813;11984921
CA00003544	+	9	2	12041361;12041502	+	4	1	12041355
CA00003559	-	59	3	12281141;12281043;12281063	-	84	4	12281141;12281055;12281236;12280992
CA00003560	-	13	1	12285601	-	26	1	12285602
CA00003563	+	25	1	12319670	+	15	2	12319673;12307665
CA00003565	-	4	1	12328903	-	5	2	12328904;12329153
CA00003566	+	4	1	12352420	+	3	1	12352418
CA00003571					-	12	1	12381747
CA00003573					+	4	1	12413453
CA00003577	+	10	2	12471563;12471923	+	2	1	12471929
CA00003589	-	20	2	12643486;12644166	-	10	1	12643486
CA00003593	-	14	1	12740082	-	10	1	12740083
CA00003603	+	6	1	12789387
CA00003604	+	3	1	12800519
CA00003609	-	3	1	12823303
CA00003619	+	12	3	12938078;12938026;12937879	+	20	2	12938078;12937887
CA00003623	-	2	1	5007594
CA00003624	+	2	1	5023806
CA00003636	+	8	1	5355018	+	8	3	5357956;5355020;5359209
CA00003637	+	6	1	5369053	+	7	2	5370469;5369028
CA00003639					-	3	1	5400855
CA00003641	-	16	2	5500095;5500591	-	20	2	5500116;5500590
CA00003643	-	10	1	5579972	-	5	1	5579971
CA00003652	+	6	1	5931257	+	10	1	5931254
CA00003657	-	4	1	6069101	-	2	1	6069102
CA00003660	+	8	1	6095640	+	3	1	6099061
CA00003662	+	11	1	6129136	+	3	1	6129142
CA00003669	-	2	1	6208143	-	9	1	6208144
CA00003670	+	3	1	6223948
CA00003671	-	35	2	6224921;6224999	-	54	2	6224921;6225054
CA00003676	-	7	1	6398788	-	13	1	6398790
CA00003688					-	2	1	6625867
CA00003689	+	17	3	6659734;6659589;6659702	+	24	4	6659757;6639816;6659713;6659733
CA00003692	+	15	2	6740732;6740898	+	17	1	6740732
CA00003693	-	8	1	6741082	-	2	1	6741081
CA00003698	+	5	1	4477596	+	2	1	4477595
CA00003710	-	9	1	4095602	-	22	1	4095603
CA00003721	+	6	1	3753583	+	15	2	3753503;3753584
CA00003730	+	9	1	3707340	+	18	1	3707329
CA00003731	+	10	1	3702197	+	32	1	3702206
CA00003735	+	3	1	3666224
CA00003736	-	15	3	3653091;3652894;3653889	-	2	1	3653093
CA00003737	-	12	1	3641908	-	7	1	3641896
CA00003746	-	3	1	3529661
CA00003748					+	3	1	3524826
CA00003751	-	12	1	3496049	-	2	1	3496051
CA00003753	-	4	1	3438783
CA00003754	+	8	1	3431360	+	14	1	3431359
CA00003760	+	4	1	3360988	+	7	1	3360991
CA00003763	+	7	2	3321630;3322722	+	5	2	3316474;3322721
CA00003764	+	11	2	3287888;3287911	+	15	1	3287904
CA00003781	-	4	1	7374994	-	7	1	7374969
CA00003782	-	3	1	7385423
CA00003783					+	3	1	7394454
CA00003784	-	20	1	7394512	-	17	2	7394511;7394650
CA00003786	-	7	1	7410492
CA00003790	-	2	1	7471888	-	6	1	7471889
CA00003792	+	6	2	7501699;7502184	+	11	1	7502194
CA00003793	+	4	1	7508927	+	8	1	7508928
CA00003796	+	24	2	7531348;7530870	+	24	1	7531352
CA00003798	-	7	2	7538846;7539237	-	3	1	7538845
CA00003800	+	6	1	7585327
CA00003802	-	4	1	7603508	-	16	2	7603511;7604052
CA00003806	-	7	2	7658564;7658586	-	11	1	7658568
CA00003811	+	4	1	7757420	+	9	2	7757423;7756450
CA00003812	-	4	2	7758850;7758873	-	4	1	7758852
CA00003813					-	6	1	7778505
CA00003831	-	7	1	8352374	-	5	1	8352375
CA00003834					+	3	1	8628838
CA00003835	-	18	2	8630785;8630264	-	8	2	8630785;8630256
CA00003836	-	8	2	8655014;8655136	-	3	1	8655136
CA00003837	+	11	1	8685799	+	5	2	8685793;8686699
CA00003838	-	4	2	8687760;8687787
CA00003840	-	2	1	8720618
CA00003841	+	9	2	8752050;8744601	+	4	2	8752050;8752070
CA00003853	+	4	1	8958457	+	4	1	8959305
CA00003862	+	20	4	9240185;9239486;9240405;9240058	+	11	3	9240411;9239492;9240184
CA00003863					+	2	1	9248211
CA00003866	+	3	1	9397716
CA00003869					+	7	2	9496819;9516743
CA00003880	-	21	2	9873684;9872617	-	14	2	9873678;9872615
CA00003881	-	14	1	9886239	-	8	1	9886237
CA00003884					-	2	1	9937418
CA00003885	+	4	1	9969294	+	8	1	9969291
CA00003894	-	10	2	10118742;10118634	-	11	2	10118736;10118039
CA00003895	+	22	3	10181340;10178290;10179895	+	11	3	10180260;10179889;10181337
CA00003905	-	8	1	10370501	-	7	2	10370501;10371913
CA00003918	+	2	1	10627997
CA00003924	+	7	1	10673789	+	6	1	10673781
CA00003926					-	3	1	10691442
CA00003928	+	10	2	10751039;10740184	+	9	2	10751039;10751275
CA00003931	+	12	1	10867426	+	11	3	10867426;10868290;10868558
CA00003932	+	3	1	10899775	+	10	3	10899810;10899693;10900197
CA00003933					-	5	1	10900173
CA00003934	+	17	2	10920633;10920165	+	8	2	10920633;10909516
CA00003942	-	3	1	11013747	-	3	1	11013744
CA00003943	+	5	1	11026110
CA00003948	+	4	1	12942424
CA00003951	+	3	1	12981165	+	6	1	12981166
CA00003954	+	7	2	13027075;13024588	+	6	1	13031389
CA00003959	+	3	1	13104027
CA00003960	+	10	1	13112077	+	10	2	13112077;13112174
CA00003963	+	10	2	13232118;13221725	+	6	1	13232117
CA00003966	-	2	1	13438998
CA00003969	+	23	1	13507722	+	23	1	13507725
CA00003970	+	5	1	13519362	+	12	2	13519360;13518027
CA00003972					+	24	2	13554283;13548486
CA00003973	-	23	2	13554353;13552240	-	11	1	13554353
CA00003975	-	2	1	13621147
CA00003976	-	19	1	13656084	-	12	1	13656077
CA00003977					-	2	1	13677597
CA00003978	-	20	5	13688669;13688761;13688970;13689168;13688476	-	12	2	13689014;13689164
CA00003986	-	5	1	13771667	-	8	1	13771666
CA00003992	-	18	1	13821465	-	23	1	13821463
CA00004004					+	4	1	13951550
CA00004005	+	17	4	13972278;13972543;13977449;13977670	+	19	4	13972271;13977448;13977581;13977672
CA00004010	-	5	1	13993666
CA00004011	+	28	1	14021390	+	76	1	14021384
CA00004018	-	5	1	14090197	-	16	4	14090201;14089805;14090037;14090525
CA00004023	+	9	2	14189394;14177074	+	10	2	14189394;14177098
CA00004027	-	4	1	14262424
CA00004029					+	5	1	14303304
CA00004031	+	5	1	14338802	+	16	1	14338803
CA00004033	+	6	1	14368664
CA00004039	+	9	2	14427514;14427661	+	16	2	14427518;14427660
CA00004040	+	7	1	14459566	+	6	1	14443874
CA00004046	+	17	2	14718981;14718581	+	20	2	14718584;14718982
CA00004047	+	8	2	14730456;14731391	+	2	1	14731393
CA00004052	+	69	3	14874319;14873767;14874200
CA00004053	+	34	1	14886799	+	33	3	14886801;14886611;14886288
CA00004054	+	19	2	14913664;14913432	+	4	1	14913661
CA00004057	-	4	1	14929770
CA00004059	+	5	1	14944872	+	2	1	14944871
CA00004060	+	106	2	14965251;14965100	+	35	2	14965252;14965096
CA00004062	-	12	1	14972481	-	15	1	14972492
CA00004063					-	4	1	14977367
CA00004065	-	8	2	14989816;14987464	-	6	1	14987463
CA00004067					-	3	1	15001481
CA00004068	+	8	2	15016156;15016441	+	9	2	15007910;15016442
CA00004070	+	44	2	15042880;15042124	+	24	1	15042879
CA00004077	+	3	1	15079171
CA00004081	-	17	2	15244251;15245838	-	13	1	15244254
CA00004082	-	9	1	15266210	-	15	1	15266211
CA00004091	+	7	1	15423335	+	14	1	15423337
CA00004092	-	2	1	15426029	-	2	1	15426039
CA00004098					-	6	1	15728789
CA00004099	+	16	2	15761416;15760703	+	34	2	15761416;15760712
CA00004100					-	3	1	15762176
CA00004101	+	14	1	15792434	+	11	1	15792432
CA00004103					+	6	1	15823011
CA00004106	+	7	2	15839276;15838504	+	4	2	15839280;15838506
CA00004123	+	2	1	16397012
CA00004133	+	5	1	16670285	+	3	1	16670661
CA00004145	-	3	1	16876209
CA00004151					-	3	1	16937595
CA00004155					+	2	1	17010312
CA00004156	-	2	1	17011591
CA00004157	-	6	1	17055853	-	8	1	17055855
CA00004159	-	4	1	17069716	-	10	1	17069708
CA00004167	-	2	1	17294429
CA00004172	-	4	1	17431912
CA00004173	-	16	1	17443938	-	19	1	17443937
CA00004180					-	2	1	17522510
CA00004182	-	9	1	17534114	-	15	2	17534118;17534042
CA00004186					-	5	1	17557750
CA00004194	+	9	2	17410785;17410688	+	10	2	17410787;17410694
CA00004195	+	10	1	17396009	+	9	2	17396002;17396427
CA00004196					+	4	1	17389433
CA00004200	+	44	2	17335565;17335786	+	21	3	17335563;17334068;17335786
CA00004201	+	45	1	17290825	+	29	2	17290825;17290799
CA00004214					+	4	1	16758896
CA00004215	+	3	1	16724547	+	11	2	16724551;16723959
CA00004223	-	2	1	16600818	-	4	1	16600811
CA00004226	+	6	1	16507728
CA00004229	+	9	2	16365791;16365965	+	17	3	16365789;16365964;16366666
CA00004230	-	7	1	16338450
CA00004235	+	11	3	16230479;16229360;16229628	+	3	1	16230477
CA00004243	-	20	2	16007198;16007826	-	14	2	16007195;16007824
CA00004244	-	11	2	16002887;16003009	-	9	3	16002756;16002886;16003006
CA00004245	+	26	1	16002165	+	8	1	16002174
CA00004248	+	7	1	15937035	+	9	2	15937034;15935735
CA00004249					-	2	1	15892609
CA00004253	-	10	2	15867641;15867662	-	7	1	15867659
CA00004255	-	3	1	15859451	-	3	1	15859455
CA00004268					-	6	1	15667415
CA00004269	-	2	1	15660492	-	9	2	15660492;15660675
CA00004271	-	29	3	15638222;15638244;15639415	-	22	2	15638244;15638222
CA00004276	-	3	1	15572878	-	2	1	15572874
CA00004277	-	15	1	15543753	-	13	1	15543754
CA00004279	-	25	1	15495536	-	39	1	15495534
CA00004281	-	39	3	15480302;15480601;15480492	-	27	1	15480296
CA00004283	+	7	1	15444281	+	19	2	15444281;15444144
CA00004285	-	3	1	15429526
CA00004286	-	64	4	15415045;15414559;15414224;15414607	-	66	3	15415045;15414609;15414220
CA00004288	-	6	1	15395698	-	11	1	15395691
CA00004289					+	4	1	15379845
CA00004292					+	3	1	15363920
CA00004294	+	15	3	15350915;15350072;15349576	+	10	2	15350937;15350909
CA00004298	-	5	1	15306094	-	11	1	15306081
CA00004300	-	5	1	15289065	-	4	2	15289064;15289160
CA00004301	-	2	1	15280816	-	3	1	15280817
CA00004302	-	11	3	15267626;15265681;15266823	-	8	1	15267623
CA00004305	-	5	1	15233972	-	3	1	15234104
CA00004306	-	17	2	15226171;15227050	-	9	3	15226838;15227074;15226169
CA00004314	+	5	1	15162052	+	4	1	15162054
CA00004318	+	7	1	15012754	+	8	2	15012753;15017113
CA00004319	+	11	1	14991560	+	9	1	14991565
CA00004321					+	6	1	14901528
CA00004326	+	17	3	14813104;14813684;14812695	+	6	2	14813105;14813683
CA00004328	-	4	1	14784190	-	10	1	14784187
CA00004329					+	12	1	14783995
CA00004331	+	13	1	14756510	+	5	1	14756519
CA00004335	-	2	1	14457897
CA00004337	+	5	1	14407962	+	4	1	14407969
CA00004338					+	2	1	14391793
CA00004341	+	6	1	14316971	+	9	2	14316971;14321048
CA00004342					+	2	1	14296618
CA00004345	+	4	1	14258724
CA00004346	+	12	2	14215369;14215473	+	10	2	14215242;14215473
CA00004388					+	2	1	13234714
CA00004395					+	10	1	13113163
CA00004396	-	2	1	13065326	-	6	1	13065298
CA00004400	+	7	1	13015521	+	7	1	13015543
CA00004421					-	4	1	12664123
CA00004424					-	3	1	12544604
CA00004426					-	3	1	12494532
CA00004428	-	6	1	12471719	-	10	2	12471633;12471719
CA00004431	+	11	2	26563745;26564184	+	4	1	26563746
CA00004432					+	4	1	26579898
CA00004435	-	21	1	26599832	-	15	1	26599837
CA00004436	+	8	2	26630832;26632129	+	16	2	26632127;26630831
CA00004439					+	4	1	26642360
CA00004445					+	4	1	26957609
CA00004446	+	11	2	26994906;26994543	+	3	1	26994915
CA00004447	+	3	1	27020955	+	14	1	27020948
CA00004450	+	9	2	27047314;27046981
CA00004454	+	40	1	27131172	+	18	1	27131171
CA00004456	-	10	1	27150219	-	7	1	27150218
CA00004457					+	3	1	27178439
CA00004462	-	16	1	27243786	-	5	1	27243790
CA00004463	+	8	1	27267190
CA00004468	-	2	1	27293092
CA00004472	+	3	1	27323421	+	2	1	27323417
CA00004475					-	3	1	27351479
CA00004479	-	3	1	27417153	-	4	1	27417163
CA00004487					-	2	1	27525349
CA00004488	-	16	5	27541288;27540944;27534984;27541400;27541587	-	15	3	27534985;27540936;27541566
CA00004497	+	42	7	27691295;27693210;27692189;27692608;27692588;27666744;27691408	+	16	6	27692151;27693175;27696067;27700570;27700804;27688865
CA00004498	-	4	1	27693562	-	2	1	27693564
CA00004499					+	3	1	27709613
CA00004501	-	14	1	27731286	-	11	1	27731284
CA00004502	-	11	1	27739199	-	12	1	27739200
CA00004505	+	4	1	27834553	+	12	2	27834555;27848631
CA00004506	-	16	1	27849257
CA00004508	+	5	1	27871835
CA00004510	+	36	1	27884902	+	42	2	27884925;27884902
CA00004511	+	6	1	28111046	+	15	2	28111130;28080493
CA00004514	-	9	1	28212423	-	3	1	28212425
CA00004518	+	3	1	28378615
CA00004523	+	7	1	28467723	+	6	1	28462899
CA00004524	-	9	2	28462901;28462981	-	3	1	28462902
CA00004529	-	4	1	28581316
CA00004545	+	9	1	28859723	+	5	1	28859725
CA00004553	+	14	1	28970119	+	6	1	28976133
CA00004555	-	5	1	28982471
CA00004556					-	4	1	28988767
CA00004560	-	9	1	29009796
CA00004561	+	3	1	29036101	+	3	1	29036100
CA00004562	-	6	1	29052999	-	8	2	29053020;29050195
CA00004579					-	2	1	29203125
CA00004580	+	2	1	29222226
CA00004588					+	2	1	29277916
CA00004590	+	13	1	29309665	+	9	1	29309669
CA00004597	+	34	1	5152310	+	25	1	5152307
CA00004600	-	7	2	5174150;5183093	-	4	1	5174151
CA00004604	+	15	4	5261710;5291097;5292204;5292474	+	23	4	5292207;5292497;5287924;5291364
CA00004605	-	5	1	5292637	-	11	1	5292638
CA00004608					-	2	1	5313852
CA00004610	-	8	2	5335825;5335195
CA00004611					-	3	1	5386944
CA00004617	+	19	3	5596233;5596395;5596316	+	6	1	5596237
CA00004620	+	10	1	5685195	+	7	1	5685203
CA00004625	-	25	2	5786628;5786478	-	23	2	5786628;5786480
CA00004644	+	3	1	6216869
CA00004652	+	3	1	6443059
CA00004657	-	3	1	6555502
CA00004658					+	3	1	6648287
CA00004659	+	6	1	6679814	+	17	2	6679806;6679991
CA00004673	-	24	3	8209141;8209384;8208496	-	7	2	8208203;8208535
CA00004675	+	7	1	8177000	+	23	2	8176999;8176410
CA00004682	-	9	1	7786792	-	3	1	7786795
CA00004684	-	16	2	7741292;7741873	-	13	1	7741296
CA00004686	+	6	2	7708160;7723555	+	10	2	7708182;7723555
CA00004689	+	5	1	7684143
CA00004698					+	6	1	7530326
CA00004700					-	3	1	7472810
CA00004704	+	28	2	7410222;7426429	+	31	2	7410225;7410081
CA00004705	-	2	1	7401107
CA00004706					-	4	1	7389102
CA00004710	+	10	2	7340632;7341254	+	11	2	7341258;7340631
CA00004712					+	4	1	7330311
CA00004713					-	2	1	7311208
CA00004715	+	32	2	7308013;7308309	+	32	2	7308316;7308012
CA00004717	-	19	3	7259355;7259523;7260109	-	10	2	7259355;7260106
CA00004723	+	15	1	7132698	+	11	2	7132701;7119044
CA00004725	-	4	1	7055860
CA00004728	-	4	1	6979751
CA00004732	+	11	2	6812430;6864802	+	9	2	6812430;6874755
CA00004735	-	2	1	6760731
CA00004740	+	32	2	6600683;6600448	+	22	2	6600674;6600448
CA00004741	-	6	1	6539867	-	5	1	6539868
CA00004743					+	6	1	6538881
CA00004755	-	2	1	6337532	-	5	2	6337491;6337535
CA00004759	-	4	1	6312352
CA00004760	-	3	1	6299737	-	4	1	6299741
CA00004761	-	4	1	6285509	-	5	1	6285513
CA00004767	+	16	3	6151255;6151479;6149409
CA00004769	-	4	1	6064862
CA00004774	+	16	3	6017111;6017933;6017189	+	12	2	6017917;6017112
CA00004776	-	11	1	5997676	-	15	1	5997681
CA00004777					+	4	1	5995783
CA00004778	+	2	1	5971564	+	3	1	5971572
CA00004779	+	4	1	5942009
CA00004781	-	29	1	5879126	-	9	1	5879124
[truncated: 11,339 more rows]
