# Supplementary material for: Full-Length RNA Sequencing Provides Insights into Goldfish Evolution under Artificial Selection
Source: Int J Mol Sci. 2023 Feb 1;24(3):2735. doi: 10.3390/ijms24032735 (PMC9916754; doi:10.3390/ijms24032735)
Supplement: Supplementary file 1 [file ijms-24-02735-s001.zip › Table s4 fusion transcrips summary.xlsx]

## Sheet: Celestial-Eye
transcriptID	block1.start	block1.end	block1.chr	block1.strand	block1.chrstart	block1.chrend	block1.geneid	block1.coverage	block2.start	block2.end	block2.chr	block2.strand	block2.chrstart	block2.chrend	block2.geneid	block2.coverage	on the same chromosome?
i4_LQ_Celestial-Eye_c7328/f1p5/4548	1	1006	tig00004557_arrow	-	619645	626104	notsure	22	1007	4528	tig00217233_arrow	-	102393	113884	notsure	77.1	No
i4_LQ_Celestial-Eye_c5483/f1p0/4360	1	3187	LG1	-	3944762	4021993	CA00051764	70.4	3188	4530	LG1	+	2762799	2781542	notsure	29.6	Yes
i3_LQ_Celestial-Eye_c22586/f1p8/3216	14	1534	LG19	+	27471264	27472784	notsure	47.4	1535	3212	tig00026259_arrow	-	456554	458231	CA00059569	52.2	No
i2_LQ_Celestial-Eye_c49832/f1p46/2845	1	537	tig00023542_arrow	-	10750	11294	CA00080125	18.9	538	2839	LG32	-	799941	802381	CA00049349	81	No
i3_LQ_Celestial-Eye_c18611/f1p5/3124	1	2001	LG1	+	22802472	22880874	CA00054924,CA00054923	64.1	2002	3121	LG1	+	18071653	18072772	CA00053536	35.9	Yes
i4_LQ_Celestial-Eye_c7589/f1p0/5020	1	726	LG1	+	14527562	14528284	notsure	14.4	727	5047	LG13	-	15207159	15267421	CA00016118	85.6	No
i2_LQ_Celestial-Eye_c32874/f1p116/2675	1	1031	LG1	+	2645659	2646698	notsure	38.5	1032	2680	LG19	-	14944602	14946256	notsure	61.5	No
i1_LQ_Celestial-Eye_c4637/f1p0/1819	1	286	LG1	-	25500444	25500731	notsure	15.7	287	1819	LG19	-	21295720	21297959	CA00053213	84.3	No
i5_LQ_Celestial-Eye_c7135/f1p4/5850	1	1228	tig00040156_arrow	-	7	14844	CA00072280	20	1229	6128	tig00214921_arrow	+	13030	18050	CA00071151	79.9	No
i2_LQ_Celestial-Eye_c22285/f1p4/2235	1	1642	tig00216973_arrow	-	128306	129947	notsure	73.2	1643	2243	LG49	-	467325	467933	notsure	26.8	No
i2_LQ_Celestial-Eye_c53869/f1p5/2225	4	551	LG1	-	28495338	28495891	notsure	24.4	552	2247	LG20	-	3267627	3279822	CA00017130	75.5	No
i2_LQ_Celestial-Eye_c39214/f1p12/2182	1	1040	tig00038153_arrow	+	37208	38246	notsure	47.6	1041	2183	LG27	-	2453715	2455009	CA00057764	52.4	No
i1_LQ_Celestial-Eye_c10175/f1p0/1730	1	1112	LG10	-	16221672	17010435	CA00059442,CA00059445,CA00034019,CA00067456,CA00067457,CA00067455,CA00067452,CA00056751,CA00056750,CA00056753,CA00056752,CA00056760,CA00056754,CA00056757,CA00056756,CA00056755,CA00056748,CA00056747	64.2	1113	1731	tig00009130_arrow	-	1204606	1205224	notsure	35.8	No
i3_LQ_Celestial-Eye_c28210/f1p0/3042	1	351	tig00217025_arrow	-	227475	229157	CA00046832	11.5	352	3044	tig00029160_arrow	-	231343	238283	CA00061316	88.5	No
i1_LQ_Celestial-Eye_c17990/f1p5/1829	1	1412	LG33	+	3665985	3768576	CA00070762,CA00070763,CA00057333	77.2	1413	1829	tig00042157_arrow	-	5403	5823	notsure	22.8	No
i1_LQ_Celestial-Eye_c6255/f1p0/1982	1	1659	LG38	+	24284878	24353510	CA00064053,CA00064052	81	1660	2049	tig00216595_arrow	-	38677	39066	notsure	19	No
i2_LQ_Celestial-Eye_c13069/f1p62/2880	1	610	LG1	-	15184200	15184809	notsure	21.2	611	2879	LG27	+	3760710	3762981	notsure	78.8	No
i1_LQ_Celestial-Eye_c19437/f1p10/1841	1	494	LG1	+	15139587	15140080	notsure	26.8	495	1846	LG50	+	15629752	15631079	notsure	73.2	No
i2_LQ_Celestial-Eye_c15124/f1p4/2037	2	968	tig00216597_arrow	-	18815	21031	CA00060752	47.4	969	2042	tig00006860_arrow	+	34593	36161	CA00080123	52.6	No
i5_LQ_Celestial-Eye_c6787/f1p1/5174	1	3129	LG1	-	28745	39125	CA00049156,CA00049155	60.5	3130	5127	LG8	-	30568764	30570829	notsure	38.6	No
i4_HQ_Celestial-Eye_c1636/f2p0/4168	1	734	LG2	-	23618661	23619394	CA00071430	17.6	735	4167	tig00016529_arrow	+	32308	35674	CA00068357	82.3	No
i1_LQ_Celestial-Eye_c9193/f2p43/1857	2	458	tig00214282_arrow	-	820878	821331	notsure	24.6	459	1857	LG19	-	14944601	14945999	notsure	75.3	No
i5_LQ_Celestial-Eye_c2641/f1p0/5112	1	2282	LG1	-	28134880	28137168	notsure	44.5	2283	5133	LG9	-	36075238	36078055	CA00041129	55.5	No
i4_LQ_Celestial-Eye_c11078/f1p0/4538	1	1564	LG10	+	21700894	21734610	CA00027866	33	1565	4736	LG10	+	19944810	19947988	notsure	67	Yes
i2_HQ_Celestial-Eye_c32403/f3p1/2562	1	320	LG10	-	20815737	20836237	CA00027813	12.5	321	2562	LG10	+	20034429	20052852	CA00031919	87.5	Yes
i3_LQ_Celestial-Eye_c22784/f1p0/3202	1	2392	LG10	+	18094977	18106545	CA00066027	74.7	2393	3202	LG32	-	19694602	19695739	CA00022604	25.3	No
i3_LQ_Celestial-Eye_c20506/f1p1/3165	3	1173	tig00021055_arrow	+	211001	212194	notsure	36.5	1174	3208	LG6	+	7441603	7443638	notsure	63.4	No
i5_LQ_Celestial-Eye_c6036/f1p0/5053	8	4805	LG10	+	18050946	18055743	notsure	89.7	4806	5349	LG32	-	34704152	34704728	CA00024399	10.2	No
i2_LQ_Celestial-Eye_c37886/f1p41/2528	4	920	LG10	+	1531232	1532907	notsure	36.2	921	2531	LG33	+	1876908	1878520	notsure	63.7	No
i1_LQ_Celestial-Eye_c5687/f1p9/1905	1	975	LG10	+	4355956	4356930	CA00040000	51	976	1911	LG35	-	3467804	3468738	notsure	49	No
i2_HQ_Celestial-Eye_c1928/f6p2/2455	3	293	LG10	-	5300827	5301116	CA00038610	11.9	294	2454	LG35	-	4011171	4025556	CA00010516	88.1	No
i3_LQ_Celestial-Eye_c24544/f1p5/3348	1	2968	LG28	+	21321611	21332243	notsure	88.3	2969	3361	tig00019252_arrow	+	719749	720149	notsure	11.7	No
i3_LQ_Celestial-Eye_c21955/f1p0/4060	1	3197	LG15	+	18124110	18131055	notsure	78.2	3198	4089	tig00051521_arrow	+	59	8693	notsure	21.8	No
i4_LQ_Celestial-Eye_c11219/f1p5/4635	1	876	LG10	-	2486248	2494335	CA00027463	18.5	877	4727	LG9	-	31477764	31581871	CA00009035,CA00009033	81.5	No
i2_HQ_Celestial-Eye_c5843/f4p5/2219	1	1973	tig00215265_arrow	+	29714	42304	CA00069043	88.9	1974	2219	tig00034518_arrow	+	3319	3564	CA00060707	11.1	No
i2_LQ_Celestial-Eye_c8156/f1p0/2275	1	733	LG11	-	1604306	1608147	CA00065934	32.2	734	2276	LG11	+	105269	108807	CA00051449	67.8	Yes
i2_LQ_Celestial-Eye_c17757/f1p32/2519	26	889	LG24	+	18121566	18144110	CA00059735	34.3	890	2522	tig00012867_arrow	+	8887	10509	notsure	64.8	No
i2_LQ_Celestial-Eye_c38940/f1p14/2556	1	1614	tig00217920_arrow	+	15103	26160	notsure	63.2	1615	2553	LG11	-	6931289	6932305	CA00022181	36.8	No
i3_LQ_Celestial-Eye_c22675/f1p0/3821	1	414	LG11	+	16905056	16908150	CA00004211,CA00004210	10.8	415	3834	LG3	-	23369909	23374686	notsure	89.2	No
i1_LQ_Celestial-Eye_c4763/f1p1/1474	1	1180	LG1	-	6192	16491	CA00049158	80.1	1181	1474	tig00216733_arrow	+	18985	19278	notsure	19.9	No
i3_LQ_Celestial-Eye_c23042/f1p6/3481	1	785	LG47	+	5576588	5584185	CA00073726	22.5	786	3487	tig00017857_arrow	-	19208	39928	CA00073107	77.5	No
i5_LQ_Celestial-Eye_c1913/f1p3/5718	1	5310	tig00030346_arrow	-	1076	6398	notsure	90	5311	5900	LG32	-	24147272	24147869	notsure	10	No
i4_LQ_Celestial-Eye_c11142/f1p6/4649	1	2630	LG8	-	698745	701373	notsure	56	2631	4693	tig00014207_arrow	-	853781	855844	notsure	44	No
i2_LQ_Celestial-Eye_c54591/f1p5/2952	1	507	LG11	+	8687787	8688293	notsure	17.2	508	2940	LG36	-	13581534	13583943	notsure	82.8	No
i4_LQ_Celestial-Eye_c14996/f1p2/4083	1	2508	LG5	+	14195744	14232718	CA00003311	61.3	2509	4091	chrM	+	11081	12663	notsure	38.7	No
i1_LQ_Celestial-Eye_c26743/f1p2/1347	1	160	LG11	+	7469422	7469581	notsure	11.9	161	1344	LG36	+	16343110	16400683	CA00032064,CA00032063,CA00032062	87.7	No
i4_LQ_Celestial-Eye_c13249/f1p5/4554	1	2079	tig00214737_arrow	-	140079	142143	CA00066846	45.7	2080	4551	LG40	-	19599267	19601746	CA00042386	54.3	No
i1_LQ_Celestial-Eye_c30108/f1p7/1077	1	484	tig00215606_arrow	+	505	1153	CA00072135	44.9	485	1078	LG49	+	10203982	10204575	CA00010868	55.1	No
i1_LQ_Celestial-Eye_c9186/f1p3/1637	1	1208	LG12	+	9268749	9269958	CA00024022	73.6	1209	1641	LG16	-	27799706	27800330	CA00012468	26.4	No
i1_LQ_Celestial-Eye_c9840/f1p4/1948	1	1660	tig00216901_arrow	+	219248	221167	notsure	84.7	1661	1951	tig00044830_arrow	-	44787	45079	notsure	14.8	No
i2_LQ_Celestial-Eye_c6940/f1p150/2149	3	1763	LG12	+	2609425	2611264	notsure	81.8	1764	2153	LG36	-	8452521	8452910	notsure	18.1	No
i1_LQ_Celestial-Eye_c12757/f1p11/1935	1	710	LG12	-	19170456	19171165	CA00002627	36.7	711	1934	LG37	+	17657948	17659172	CA00018207	63.2	No
i2_LQ_Celestial-Eye_c65683/f1p54/2275	1	1331	LG5	-	29549093	29550423	notsure	58.6	1332	2273	tig00215781_arrow	+	515565	516501	notsure	41.4	No
i4_LQ_Celestial-Eye_c11096/f1p27/4769	1	4112	LG13	-	10313208	10323892	CA00032368	84.7	4113	4857	LG13	+	23641703	23642890	notsure	15.3	Yes
i3_LQ_Celestial-Eye_c17093/f1p1/3952	1	2194	LG13	-	14430365	14458195	CA00036241,CA00036240	55.4	2195	3963	LG13	-	12883395	12887018	CA00073515	44.6	Yes
i3_LQ_Celestial-Eye_c13939/f1p3/3937	1	1378	tig00216614_arrow	-	21153	58052	CA00073928	35	1379	3939	LG27	-	12793976	12824724	CA00055255,CA00055254	65	No
i2_LQ_Celestial-Eye_c18022/f1p2/2630	1	664	LG17	+	18433879	18438334	CA00042943	25.4	665	2612	tig00214296_arrow	+	5836	17331	CA00077910	74.6	No
i4_LQ_Celestial-Eye_c7853/f1p2/4251	1	428	LG13	-	18028380	18031493	CA00020731	10	429	4259	LG23	+	2003378	2009500	CA00021044	90	No
i3_LQ_Celestial-Eye_c16057/f1p0/3048	1	1936	LG13	-	14882881	14889621	notsure	63.1	1937	3068	LG25	-	11537334	11538458	notsure	36.9	No
i3_LQ_Celestial-Eye_c9186/f1p0/3824	1	2709	LG13	+	14506991	14511296	CA00036250	71	2710	3817	LG27	+	1849393	1850992	CA00003050	29	No
i8_LQ_Celestial-Eye_c429/f1p0/8689	1	7534	LG13	-	20065930	20167145	CA00054700,CA00054699	86.5	7535	8711	LG28B	+	7672033	7673210	notsure	13.5	No
i2_LQ_Celestial-Eye_c37889/f1p4/2296	1	671	LG4	+	21828514	21858580	CA00041942,CA00041943	29	672	2310	tig00217870_arrow	-	329	1967	notsure	70.9	No
i2_LQ_Celestial-Eye_c69005/f1p4/2678	2	580	LG27	-	16367717	16369176	CA00025376	21.6	581	2681	tig00215135_arrow	-	611675	640153	CA00049908	78.4	No
i2_LQ_Celestial-Eye_c50345/f1p4/2452	1	1521	tig00041360_arrow	+	8722	70311	CA00079123	61.9	1522	2456	tig00046690_arrow	-	6183	53409	CA00081169	38.1	No
i2_LQ_Celestial-Eye_c35840/f1p6/2352	1	1335	tig00215844_arrow	-	713817	715151	notsure	56.8	1336	2352	LG18	-	17185537	17225880	CA00011703	43.2	No
i3_LQ_Celestial-Eye_c16942/f1p3/3895	1	2265	LG13	+	17932433	17951235	CA00020724,CA00020723	56.9	2266	3967	LG3	-	10717510	10759145	CA00035767,CA00035766,CA00035768	42.7	No
i3_LQ_Celestial-Eye_c9793/f1p0/3459	1	2951	LG13	-	3118529	3137857	CA00047453	85.3	2952	3460	LG38	+	14906	15414	notsure	14.7	No
i3_LQ_Celestial-Eye_c25853/f1p0/3185	8	2506	LG13	-	4171706	4244083	CA00071324,CA00071323	79.1	2507	3158	LG9	+	4507806	4508457	notsure	20.6	No
i1_LQ_Celestial-Eye_c17452/f1p6/1999	5	1183	LG41	-	26021533	26184479	CA00059683,CA00059680,CA00033005,CA00032999,CA00032998,CA00033000,CA00033001,CA00033002	58.9	1184	2003	tig00216187_arrow	+	35805	36703	notsure	40.9	No
i1_LQ_Celestial-Eye_c3570/f1p4/1782	1	1274	LG48	+	6828170	6882488	notsure	71.5	1275	1781	tig00018647_arrow	-	49616	103033	CA00073927	28.5	No
i2_LQ_Celestial-Eye_c21419/f1p5/2644	2	433	tig00020768_arrow	+	23608	30254	CA00070787	16.3	434	2655	LG16	-	24544645	24582147	CA00008798	83.7	No
i3_LQ_Celestial-Eye_c27406/f1p0/3071	1	414	LG14	+	33354595	33358411	CA00071713	13.4	415	3081	LG14	-	33230758	33234272	CA00057928	86.5	Yes
i5_LQ_Celestial-Eye_c4683/f1p0/5852	1	2647	LG14	+	11390109	11406255	CA00055583	43.9	2648	6024	LG14	-	15606803	15795068	CA00067676,CA00067677,CA00061049,CA00061047,CA00061046,CA00061045	56.1	Yes
i3_LQ_Celestial-Eye_c25562/f1p1/3896	1	1217	LG14	+	33355822	33358411	CA00071713	31.3	1218	3893	LG14	-	33230751	33234272	CA00057928	68.7	Yes
i2_LQ_Celestial-Eye_c45318/f1p0/2099	1	232	LG14	+	30021585	30021827	notsure	11	233	2101	LG20	+	21571	40225	CA00054454	89	No
i3_LQ_Celestial-Eye_c10538/f1p1/4003	8	967	LG14	-	9404990	9406151	notsure	24	968	4007	LG3	-	8315382	8318420	notsure	75.9	No
i2_LQ_Celestial-Eye_c37287/f1p7/2421	1	1786	LG14	+	33186328	33192934	CA00057933,CA00057931	73.5	1787	2429	LG37	-	12402218	12404339	CA00019621	26.5	No
i2_LQ_Celestial-Eye_c61952/f1p2/2068	1	1594	LG15	-	148520	150112	notsure	77.1	1595	2068	LG12	-	4244238	4244711	notsure	22.9	No
i1_LQ_Celestial-Eye_c2753/f1p15/1505	2	358	LG15	+	23443329	23454526	notsure	23.8	359	1503	LG15	-	24448547	24550779	CA00041574	76.2	Yes
i2_LQ_Celestial-Eye_c40856/f1p2/2335	1	2029	LG15	+	12317328	12323135	CA00007022	87.3	2030	2324	LG16	-	16040267	16040561	CA00001079	12.7	No
i4_LQ_Celestial-Eye_c3723/f1p0/4355	1	870	tig00216727_arrow	-	288296	307593	CA00059379	19.9	871	4360	tig00019275_arrow	+	114579	118100	notsure	80	No
i4_LQ_Celestial-Eye_c16684/f1p0/4573	5	585	LG15	-	19499767	19500351	notsure	12.7	586	4588	LG19	+	9938050	9942104	notsure	87.2	No
i3_LQ_Celestial-Eye_c23453/f1p0/3679	1	539	LG15	-	982527	983275	notsure	14.6	540	3686	LG2	-	21313919	21338795	CA00047634	85.4	No
i1_LQ_Celestial-Eye_c8088/f1p1/1700	1	583	LG15	-	10796833	10797411	notsure	34.1	584	1711	LG40	+	7792794	7811772	notsure	65.9	No
i3_LQ_Celestial-Eye_c21046/f1p2/3862	1	2453	LG15	+	5899728	5902187	CA00064863	61.9	2454	3951	LG40	+	9314325	9316827	CA00005500	37.8	No
i5_LQ_Celestial-Eye_c8073/f1p0/5041	1	3675	tig00037506_arrow	+	27739	53969	CA00074241	72.8	3676	5048	LG36	-	19962535	19963898	CA00057301	27.2	No
i2_LQ_Celestial-Eye_c33263/f1p1/2193	1	263	tig00001751_arrow	-	36436	36729	notsure	12	264	2193	tig00217114_arrow	+	15259	17500	notsure	88	No
i2_LQ_Celestial-Eye_c82887/f1p1/2029	1	380	tig00214358_arrow	+	12829	13208	notsure	18.7	381	2032	LG13	+	11613800	11615502	notsure	81.3	No
i2_LQ_Celestial-Eye_c39192/f1p1/2722	1	463	LG15	-	5244052	5309166	CA00039183,CA00039185,CA00039184	17	464	2729	LG40	-	11019363	11096174	CA00005424	83	No
i4_LQ_Celestial-Eye_c11143/f1p4/4875	1	1185	LG15	+	9379437	9380625	CA00015120	24.3	1186	4873	LG47	+	8310148	8317280	CA00021346	75.7	No
i1_LQ_Celestial-Eye_c18039/f1p0/1441	1	1019	tig00216060_arrow	+	119928	120947	notsure	70.3	1020	1449	LG44F	+	6916204	6917097	notsure	29.7	No
i2_LQ_Celestial-Eye_c52435/f1p1/2474	3	1924	LG15	-	4198756	4203729	CA00029562	77.5	1925	2480	LG5	-	27582942	27583496	notsure	22.4	No
i7_LQ_Celestial-Eye_c276/f1p0/7847	13	2777	tig00023751_arrow	+	679569	706253	notsure	35	2778	7903	tig00214941_arrow	+	3853	189382	CA00081559	64.9	No
i2_LQ_Celestial-Eye_c60890/f1p8/2099	1	663	tig00021222_arrow	-	35679	36351	notsure	31.2	664	2123	LG13	-	14879532	14892899	CA00016102	68.7	No
i4_LQ_Celestial-Eye_c11645/f1p0/4581	1	4085	LG41	-	26357044	26383386	CA00053871	89.2	4086	4582	tig00214373_arrow	-	11087	11583	notsure	10.8	No
i5_LQ_Celestial-Eye_c2141/f1p6/5229	1	771	LG15	-	22244890	22245618	notsure	14.7	772	5230	LG6	+	12360626	12365170	CA00037222	85.3	No
i4_LQ_Celestial-Eye_c6872/f1p2/4482	1	3415	LG13	+	21176122	21312681	CA00053551,CA00053552,CA00053553,CA00053554,CA00053555	75.2	3416	4543	tig00041149_arrow	-	52277	62325	CA00081147	24.8	No
i4_LQ_Celestial-Eye_c15596/f1p0/4075	1	3197	LG15	+	12207093	12247270	CA00007029,CA00007030	76.2	3198	4198	LG9	+	3398158	3399158	CA00053257	23.8	No
i7_LQ_Celestial-Eye_c203/f1p0/7805	3	6178	tig00043276_arrow	+	337	25482	notsure	76.1	6179	8119	tig00036729_arrow	+	3743	14776	notsure	23.9	No
i4_LQ_Celestial-Eye_c13456/f1p0/4518	2	3498	LG47	-	10460123	10475351	CA00031467	77.4	3499	4517	tig00045119_arrow	-	61591	62609	CA00061280	22.6	No
i2_LQ_Celestial-Eye_c36493/f1p1/2177	2	1390	LG16	-	26040211	26049638	CA00071632	65.1	1391	2132	LG16	+	25652264	25665464	CA00036403	34.8	Yes
i2_LQ_Celestial-Eye_c61633/f1p3/2033	1	1725	LG16	+	20823506	20825230	notsure	84.8	1726	2033	LG16	+	1974062	1974367	notsure	15.2	Yes
i2_LQ_Celestial-Eye_c47991/f5p4/2406	2	1564	tig00041360_arrow	+	8721	118888	CA00079123	64.9	1565	2409	LG8	-	1059674	1068844	CA00080283	35.1	No
i1_LQ_Celestial-Eye_c21637/f1p2/1795	1	1013	tig00216597_arrow	-	18815	21032	CA00060752	56.3	1014	1798	tig00006860_arrow	+	35089	36161	CA00080123	43.7	No
i1_LQ_Celestial-Eye_c3022/f1p7/2122	1	1836	tig00033242_arrow	+	169281	231742	CA00061100,CA00061097,CA00061098,CA00061099	87.1	1837	2109	tig00215734_arrow	+	236939	237189	notsure	12.9	No
i2_LQ_Celestial-Eye_c4468/f1p0/2788	5	491	LG29	-	16164846	16165312	notsure	17.5	492	2784	tig00025933_arrow	-	540798	568297	notsure	82.4	No
i2_HQ_Celestial-Eye_c17088/f11p1/2608	1	1306	LG16	-	26042675	26049636	CA00071632	50.1	1307	2608	LG16	+	25638463	25665943	CA00036403	49.9	Yes
i1_LQ_Celestial-Eye_c4904/f1p0/1972	1	439	tig00217260_arrow	-	74967	75405	CA00076388	22.3	440	1972	LG12	-	21054566	21056150	CA00041177	77.7	No
i3_LQ_Celestial-Eye_c16043/f1p0/3075	1	381	LG41	+	24746051	24749041	notsure	12.5	382	3049	tig00036596_arrow	+	42734	69171	CA00077986	87.4	No
i2_LQ_Celestial-Eye_c48285/f1p1/2177	1	882	LG16	-	26042675	26049595	CA00071632	40.4	883	2185	LG16	+	25638463	25665943	CA00036403	59.6	Yes
i2_LQ_Celestial-Eye_c49924/f1p34/2862	2	445	LG2	+	10339199	10339642	notsure	15.2	446	2930	tig00005817_arrow	+	293866	296349	notsure	84.8	No
i2_LQ_Celestial-Eye_c21146/f1p9/2356	1	760	tig00214429_arrow	+	4056	4815	notsure	32.2	761	2357	LG6	+	7327383	7330311	CA00004712	67.8	No
i2_LQ_Celestial-Eye_c23871/f1p1/2812	1	1295	LG16	-	26042675	26049625	CA00071632	49.9	1296	2595	LG16	+	25638463	25665944	CA00036403	50.1	Yes
i2_LQ_Celestial-Eye_c6973/f1p2/2678	1	678	LG16	-	25785149	25785917	CA00036407	25.3	679	2680	LG16	-	14271876	14274343	notsure	74.7	Yes
i2_LQ_Celestial-Eye_c61494/f1p18/2149	1	1103	LG16	-	27807019	27808898	CA00012469	51.4	1104	2146	LG20	+	25929854	25930903	notsure	48.6	No
i4_LQ_Celestial-Eye_c6489/f1p7/4498	1	707	LG36	-	9626444	9636062	CA00014131	15.8	708	4480	tig00215808_arrow	+	23043	33073	CA00024884	84.2	No
i3_LQ_Celestial-Eye_c19845/f1p1/3260	1	678	LG16	-	25785146	25785911	CA00036407	20.8	679	3264	LG45	+	1602193	1604833	CA00036155	79.2	No
i2_LQ_Celestial-Eye_c68852/f1p32/2660	1	328	LG17	+	27385917	27386247	CA00055091	12.3	329	2661	LG10	+	12896754	12901037	CA00040970	87.7	No
i2_LQ_Celestial-Eye_c20991/f1p1/2542	7	1265	LG17	-	9346191	9352260	CA00021231	47.9	1266	2631	LG15	+	6544475	6547888	notsure	51.9	No
i1_LQ_Celestial-Eye_c6325/f1p4/1648	1	485	LG17	-	22612759	22614677	CA00045005	28.9	486	1672	LG16	+	9514156	9516430	CA00010721	70.8	No
i5_LQ_Celestial-Eye_c6993/f1p1/5674	1	964	LG17	-	8105503	8110268	CA00023138	17	965	5682	LG17	-	18961438	18980007	CA00060197	83	Yes
i5_HQ_Celestial-Eye_c709/f2p0/5722	1	974	LG17	-	8105503	8110278	CA00023138	17	975	5721	LG17	-	18961440	18980007	CA00060197	83	Yes
i4_LQ_Celestial-Eye_c3994/f1p1/4551	1	3274	tig00043890_arrow	-	34445	37739	CA00078771	71.9	3275	4555	LG21	+	5607503	5614736	CA00074248	28.1	No
i4_HQ_Celestial-Eye_c16116/f5p0/4979	1	4132	LG17	-	15249984	15256151	CA00071218	83.1	4133	4971	LG17	-	14601486	14631894	CA00044891,CA00044892	16.9	Yes
i4_HQ_Celestial-Eye_c1382/f2p2/5112	1	4141	LG17	-	15249984	15256161	CA00071218	80.8	4142	5122	LG17	-	14601345	14631894	CA00044891,CA00044892	19.2	Yes
i2_LQ_Celestial-Eye_c9033/f1p15/2939	1	405	LG3	-	13583715	13609671	notsure	13.9	406	2923	tig00215944_arrow	-	295809	298306	notsure	86.1	No
i5_LQ_Celestial-Eye_c8317/f1p18/5092	1	4134	LG17	-	15249984	15256151	CA00071218	80.9	4135	5108	LG17	-	14601345	14631894	CA00044891,CA00044892	19.1	Yes
i4_LQ_Celestial-Eye_c6281/f1p21/4472	1	2872	LG17	+	25920692	25926407	CA00061704	64.2	2873	4474	LG17	+	25585207	25590030	CA00058519	35.8	Yes
i2_LQ_Celestial-Eye_c56613/f1p38/2584	1	877	LG17	+	12239542	12240421	notsure	33.3	878	2634	LG30	-	25522221	25523995	CA00001391	66.7	No
i1_HQ_Celestial-Eye_c16620/f2p0/1593	1	209	LG17	+	23575886	23577693	CA00011295	12.9	210	1614	LG42	-	12422484	12424974	CA00055099	87	No
i4_LQ_Celestial-Eye_c5160/f1p24/5005	1	3478	tig00216350_arrow	-	495	27761	CA00080554	69.4	3479	5014	tig00216496_arrow	+	4711	61664	CA00080854	30.6	No
i2_LQ_Celestial-Eye_c77300/f1p128/2063	1	667	tig00214429_arrow	+	2477	3143	notsure	32.3	668	2067	LG27	+	6995105	7003021	CA00025539	67.7	No
i5_LQ_Celestial-Eye_c3567/f1p2/5227	1	3477	tig00021987_arrow	-	207737	234163	CA00062209,CA00062211	66.5	3478	5228	tig00020493_arrow	-	90614	143729	CA00025643,CA00025645,CA00025647	33.5	No
i1_LQ_Celestial-Eye_c3739/f1p2/1519	1	1129	tig00216006_arrow	+	188709	209357	notsure	71.1	1130	1587	tig00015623_arrow	-	203878	211829	notsure	28.9	No
i3_LQ_Celestial-Eye_c6075/f1p0/3501	1	2155	tig00033420_arrow	+	61773	94082	CA00061121	62	2156	3478	tig00214896_arrow	+	161477	162794	notsure	38	No
i2_LQ_Celestial-Eye_c40435/f1p0/2999	1	2682	LG17	+	6819484	6822173	notsure	89.4	2683	3000	LG6	-	8690202	8690521	CA00005004	10.6	No
i2_HQ_Celestial-Eye_c5328/f10p4/2274	1	1202	tig00216597_arrow	-	18815	21079	CA00060752	52.9	1203	2274	tig00006860_arrow	+	34593	36160	CA00080123	47.1	No
i4_LQ_Celestial-Eye_c12429/f1p1/4246	1	441	LG6	-	19825848	19826288	notsure	10.3	442	4268	tig00215510_arrow	-	5	25605	notsure	89.5	No
i2_LQ_Celestial-Eye_c29914/f1p2/2107	1	296	LG18	+	10512415	10517240	CA00029511	14	297	2114	LG20	+	8003475	8006548	CA00030974	86	No
i2_LQ_Celestial-Eye_c70892/f1p14/2181	9	1496	LG18	-	15601237	15702765	CA00030452,CA00030448,CA00030450	68.1	1497	2185	LG21	+	12442694	12443504	CA00003577	31.5	No
i2_LQ_Celestial-Eye_c52124/f1p4/2771	1	2176	LG18	-	3393976	3403211	CA00003756	78.4	2177	2777	LG21	-	14582202	14582811	CA00019519	21.6	No
i2_LQ_Celestial-Eye_c66155/f1p11/2242	1	1323	LG18	+	24400737	24407264	CA00042240	59	1324	2244	tig00048964_arrow	-	55746	56672	CA00072958	41	No
i4_LQ_Celestial-Eye_c13330/f1p1/4420	1	543	LG18	-	20853575	20854119	notsure	12.3	544	4424	LG3	-	24413155	24426590	CA00020039	87.7	No
i1_LQ_Celestial-Eye_c9814/f1p5/1791	1	711	LG18	+	3300691	3306498	notsure	39.7	712	1790	LG34	+	13285055	13286133	notsure	60.3	No
i1_LQ_Celestial-Eye_c6792/f1p1/2047	1	324	LG18	+	472225	472623	CA00032571	15.8	325	2049	LG43	-	121445	132796	CA00051868,CA00051869	84.2	No
i2_HQ_Celestial-Eye_c78520/f4p2/2037	2	309	LG18	+	472233	472623	CA00032571	15.1	310	2036	LG43	-	121446	132796	CA00051868,CA00051869	84.8	No
i2_LQ_Celestial-Eye_c83370/f1p2/2046	3	344	LG18	+	472209	472623	CA00032571	16.7	345	2053	LG43	-	121446	132796	CA00051868,CA00051869	83.2	No
i2_LQ_Celestial-Eye_c24590/f1p2/2270	2	309	LG18	+	472233	472623	CA00032571	13.6	310	2269	LG43	-	120995	132796	CA00051868,CA00051869	86.4	No
i2_HQ_Celestial-Eye_c8112/f5p11/2317	1	2017	LG18	+	957665	970740	CA00026579	87.3	2018	2310	LG43	+	1181981	1182273	CA00050373	12.7	No
i6_LQ_Celestial-Eye_c2333/f1p3/6068	1	1193	tig00217152_arrow	+	339070	340261	notsure	19.7	1194	6069	LG15	+	15596952	15621681	notsure	80.3	No
i3_LQ_Celestial-Eye_c25563/f1p0/3922	1	1087	LG18	-	20447649	20448771	notsure	27.7	1088	3927	LG43	+	12767873	12774684	notsure	72.3	No
i1_LQ_Celestial-Eye_c2747/f1p7/1761	6	263	LG2	-	17123676	17123936	notsure	14.6	264	1764	tig00025600_arrow	+	12869	20443	CA00063523,CA00063524,CA00063525	85.1	No
i2_HQ_Celestial-Eye_c74201/f3p2/2049	3	305	LG18	+	472239	472623	CA00032571	14.8	306	2049	LG43	-	121447	132796	CA00051868,CA00051869	85.1	No
i7_LQ_Celestial-Eye_c918/f1p6/7972	28	3978	LG19	-	10709905	10713876	notsure	49.7	3979	7946	LG17	+	6027191	6037314	notsure	49.9	No
i3_LQ_Celestial-Eye_c7611/f1p2/3755	1	2146	LG19	+	13002594	13004757	CA00016422	57.3	2147	3747	LG19	-	13502693	13504302	notsure	42.7	Yes
i2_LQ_Celestial-Eye_c56916/f1p3/2686	4	882	LG24	-	5059604	5125001	CA00026963	32.8	883	2680	tig00031891_arrow	-	130311	132024	notsure	67.1	No
i2_LQ_Celestial-Eye_c15604/f1p0/2070	1	867	tig00020565_arrow	-	4598	5468	CA00081716	41.2	868	2102	LG5	+	2667702	2787621	CA00035543,CA00035536,CA00035537,CA00035541,CA00035540	58.8	No
i6_LQ_Celestial-Eye_c1355/f1p2/6331	1	3608	LG19	+	5090360	5093956	notsure	57	3609	6335	LG19	-	7996690	8004242	CA00009135	43	Yes
i2_LQ_Celestial-Eye_c25527/f1p2/2491	1	1841	LG40	-	15679622	16427415	CA00046798,CA00046795,CA00048073,CA00048072,CA00048071,CA00048070,CA00048076,CA00048075,CA00046799,CA00048064,CA00048065,CA00046796,CA00046797,CA00046800,CA00048061,CA00048063,CA00048068,CA00048069	73.6	1842	2490	tig00030951_arrow	-	90768	91396	notsure	25.9	No
i2_LQ_Celestial-Eye_c76722/f1p5/2049	1	387	tig00214429_arrow	+	4424	4811	notsure	18.9	388	2047	tig00217085_arrow	+	68252	71434	notsure	81.1	No
i2_LQ_Celestial-Eye_c23994/f1p23/2364	1	500	LG19	+	17550368	17551509	notsure	21.1	501	2361	LG19	-	23851172	23856978	notsure	78.6	Yes
i2_LQ_Celestial-Eye_c69320/f1p1/2543	1	308	LG2	-	3157134	3157441	notsure	12	309	2561	tig00045915_arrow	-	18654	22800	CA00072779,CA00072780	88	No
i4_LQ_Celestial-Eye_c7290/f1p0/4203	1	927	LG19	+	17890591	17891505	notsure	22.1	928	4196	LG19	-	17736330	17739636	notsure	77.9	Yes
i4_LQ_Celestial-Eye_c8947/f1p4/4257	33	2334	tig00030631_arrow	+	35574	56480	CA00068370	54	2335	4265	LG44	+	12880761	12882691	notsure	45.3	No
i0_LQ_Celestial-Eye_c266/f1p0/932	9	189	LG19	+	17546347	17546796	notsure	19.4	190	932	LG19	+	23868530	23870581	CA00045483	79.7	Yes
i2_LQ_Celestial-Eye_c69009/f1p10/2084	1	222	LG10	-	18425477	18425768	CA00025723	10.6	223	2082	tig00217731_arrow	+	49566	55708	CA00055301	89.2	No
i5_LQ_Celestial-Eye_c8615/f1p0/5932	3	1784	tig00217060_arrow	+	170327	181073	CA00073679	30	1785	5947	LG36	-	19961612	19977115	CA00057301	70	No
i3_LQ_Celestial-Eye_c25262/f1p5/3479	15	446	LG19	+	388747	389179	notsure	12.4	447	3478	LG26	-	8340581	8379551	CA00008547,CA00008546,CA00008545	87.2	No
i2_LQ_Celestial-Eye_c22480/f1p6/2631	1	1517	tig00214826_arrow	+	573075	574595	notsure	57.7	1518	2629	LG21	-	26241929	26243239	CA00063736	42.3	No
i1_LQ_Celestial-Eye_c11079/f1p1/1782	2	1076	LG19	+	27323950	27325088	notsure	59.2	1077	1815	LG34	-	5901522	5902272	notsure	40.7	No
i2_LQ_Celestial-Eye_c44309/f1p35/2312	3	437	LG28B	-	7756069	7756503	notsure	18.8	438	2317	tig00033592_arrow	+	27680	29505	notsure	81.1	No
i4_LQ_Celestial-Eye_c11288/f1p0/4989	4	838	tig00004584_arrow	-	522501	527192	CA00048133	16.7	839	4987	LG41	+	16489886	16503216	CA00067199	83.2	No
i2_HQ_Celestial-Eye_c7072/f2p2/2719	1	374	LG19	+	27455290	27461579	CA00004483	13.7	375	2723	LG36	+	3851531	3855527	CA00053613	86.3	No
i3_LQ_Celestial-Eye_c13823/f1p0/3932	6	841	LG22	-	14748557	14749393	notsure	20.9	842	3994	tig00041559_arrow	+	56084	59393	notsure	78.7	No
i2_LQ_Celestial-Eye_c39980/f1p21/2968	1	456	LG19	+	23800802	23801257	CA00045479	15.3	457	2972	LG39	-	7608313	7610821	CA00048858	84.7	No
i4_LQ_Celestial-Eye_c3301/f1p2/4498	1	660	tig00014999_arrow	+	91483	92610	CA00045131	13.8	661	4768	tig00014572_arrow	-	103204	134217	CA00055990,CA00055991	86.2	No
i1_LQ_Celestial-Eye_c10569/f1p1/2024	1	756	LG19	+	26890959	26891702	CA00004443	36.2	757	2086	LG39	-	5555910	5557808	CA00042225	63.8	No
i3_LQ_Celestial-Eye_c18791/f1p0/3596	6	444	LG2	+	10962787	10963233	notsure	12.2	445	3573	tig00217304_arrow	+	141566	145400	notsure	87.2	No
i1_LQ_Celestial-Eye_c9084/f1p1/1960	1	1745	LG19	-	21259041	21267748	CA00053217,CA00053215	88.9	1746	1962	LG43	+	15509603	15509819	notsure	11.1	No
i1_LQ_Celestial-Eye_c19076/f1p0/1976	1	394	tig00217339_arrow	+	16097	51258	CA00081611	19.8	395	1986	LG27	-	16484042	16485631	CA00025380	80.2	No
i1_LQ_Celestial-Eye_c22050/f1p2/1501	1	661	chrM	+	2021	2681	notsure	44	662	1501	LG31	+	22291845	22293757	CA00019773	56	No
i3_LQ_Celestial-Eye_c10155/f1p7/3692	10	2906	tig00046079_arrow	-	231	29749	CA00068853	78.4	2907	3697	tig00050262_arrow	+	4458	5251	notsure	21.4	No
i2_LQ_Celestial-Eye_c67747/f1p51/2632	1	1305	LG9	-	37072302	37148981	CA00057450	49.5	1306	2631	tig00042977_arrow	+	11877	47299	notsure	50.3	No
i2_LQ_Celestial-Eye_c19725/f1p2/2622	1	1720	tig00001604_arrow	+	21704	126877	CA00065375,CA00065374,CA00065376,CA00065371,CA00065370,CA00065373,CA00065372	65.7	1721	2616	LG41	+	24642260	24643155	CA00068091	34.2	No
i2_LQ_Celestial-Eye_c9080/f1p8/3083	8	2701	tig00000390_arrow	-	32835	43095	CA00069838	87.4	2702	3081	LG3	-	6718637	6719016	CA00006559	12.3	No
i1_LQ_Celestial-Eye_c9904/f1p1/1617	1	1112	tig00215406_arrow	-	595125	596236	notsure	68.8	1113	1615	LG19	-	20822601	20823839	CA00055291	31.1	No
i2_LQ_Celestial-Eye_c13436/f1p2/3139	1	313	LG19	-	8052759	8053071	CA00009137	10.5	314	2991	LG44	+	2055934	2068971	CA00007827	89.5	No
i1_LQ_Celestial-Eye_c23851/f1p18/2016	1	1665	tig00031568_arrow	+	27605	29238	notsure	81.1	1666	2053	LG23	-	12484194	12486020	notsure	18.9	No
i4_LQ_Celestial-Eye_c5299/f1p2/4724	1	723	LG19	+	20097034	20097756	CA00069399	14.4	724	5035	LG44	+	9542805	9559673	CA00060401	85.6	No
i3_LQ_Celestial-Eye_c16025/f1p3/3051	1	1751	LG2	+	26052760	26054532	CA00023677	57.4	1752	3030	LG1	-	2957423	3095003	CA00056636,CA00056641,CA00056640	41.9	No
i4_LQ_Celestial-Eye_c12076/f1p0/4927	1	533	LG2	+	27970755	28221812	CA00050328,CA00050330,CA00050333,CA00050336,CA00050325,CA00018869	10.8	534	4951	LG13	-	15644678	15649279	notsure	89.2	No
i2_LQ_Celestial-Eye_c6717/f1p31/3114	2	499	tig00013776_arrow	+	8299	8799	notsure	16	500	3117	LG7	-	36029287	36035557	CA00036504	84	No
i5_LQ_Celestial-Eye_c2137/f1p17/5920	8	2986	tig00002331_arrow	+	4181	7161	notsure	50.3	2987	5927	LG9	+	33348244	33351183	notsure	49.6	No
i2_HQ_Celestial-Eye_c24541/f2p2/2405	1	502	LG2	-	27821959	27824941	CA00018875	20.8	503	2410	LG2	+	25143447	25152101	CA00023714	79.2	Yes
i4_LQ_Celestial-Eye_c16680/f1p0/4654	7	3735	tig00215781_arrow	+	479384	514737	CA00026347,CA00026348	75.6	3736	4934	tig00214298_arrow	+	25050	26292	CA00069700	24.3	No
i2_LQ_Celestial-Eye_c54162/f1p1/2387	1	1920	LG2	-	25143448	25163846	CA00023713	80.4	1921	2387	LG2	+	27821958	27824907	notsure	19.6	Yes
i3_LQ_Celestial-Eye_c19137/f1p2/3808	1	707	LG2	+	507504	530473	CA00070812,CA00070813,CA00070811	18.6	708	3811	LG2	-	1014497	1046374	CA00065999,CA00065998	81.4	Yes
i4_LQ_Celestial-Eye_c14282/f1p0/4973	10	3233	LG27	+	24672074	25207693	CA00002544,CA00002546,CA00002527,CA00002539,CA00002543,CA00002542,CA00002534,CA00002528,CA00002530,CA00002532,CA00002538,CA00002541	64.3	3234	5015	tig00006882_arrow	-	80860	82629	notsure	35.5	No
i2_LQ_Celestial-Eye_c20544/f1p3/2936	1	2436	LG50	-	2527864	2530306	CA00069317	83.1	2437	2931	tig00018493_arrow	+	64246	66858	CA00058159	16.9	No
i2_HQ_Celestial-Eye_c9328/f6p2/2518	1	515	LG2	-	27821959	27825010	CA00018875	20.5	516	2518	LG2	+	25143447	25152196	CA00023714	79.5	Yes
i1_LQ_Celestial-Eye_c7131/f1p0/1833	1	347	tig00001753_arrow	-	197071	211098	notsure	19.3	348	1799	LG2	-	15564725	15566133	notsure	80.7	No
i3_LQ_Celestial-Eye_c3957/f1p0/3637	1	1318	LG2	+	2354739	2372129	CA00044827	36.1	1319	3647	LG2	-	21872107	21876366	CA00035266	63.9	Yes
i2_LQ_Celestial-Eye_c22001/f1p5/2129	1	1716	LG2	+	12472676	12476379	CA00075276	80.6	1717	2128	LG2	+	13676174	13676588	notsure	19.4	Yes
i2_LQ_Celestial-Eye_c32444/f2p2/2388	1	499	LG2	-	27821959	27824994	CA00018875	20.9	500	2393	LG2	+	25143447	25152087	CA00023714	79.1	Yes
i2_LQ_Celestial-Eye_c34957/f1p20/2292	1	1668	LG28	+	4203825	4206307	notsure	73.1	1669	2279	tig00031547_arrow	+	105954	106736	notsure	26.8	No
i2_LQ_Celestial-Eye_c53993/f1p2/2408	1	519	LG2	-	27821959	27825061	CA00018875	21.6	520	2408	LG2	+	25143447	25152082	CA00023714	78.4	Yes
i2_LQ_Celestial-Eye_c23253/f1p1/2528	1	1327	LG2	-	4575308	4641279	CA00019431	52.3	1328	2536	LG26	+	24047771	24048979	notsure	47.7	No
i4_LQ_Celestial-Eye_c13817/f1p1/4226	1	610	LG36	-	9626444	9635955	CA00014131	13.4	611	4553	tig00215808_arrow	+	23043	33264	CA00024884	86.6	No
i4_LQ_Celestial-Eye_c12116/f1p0/4801	1	3996	LG2	+	13471859	13506678	CA00048444	83.1	3997	4792	LG27	+	22130095	22130890	CA00005281	16.6	No
i2_LQ_Celestial-Eye_c54786/f1p3/2560	1	1448	tig00005214_arrow	-	881968	884977	CA00010947	56.5	1449	2562	LG50	+	19965642	19966763	notsure	43.5	No
i2_LQ_Celestial-Eye_c3745/f1p6/2544	1	1987	LG2	-	9919578	9932332	CA00038559	78	1988	2547	LG27	+	7532941	7533513	notsure	22	No
i9_LQ_Celestial-Eye_c20/f1p0/9689	1	3524	tig00026259_arrow	+	33439	171351	CA00059552,CA00059551,CA00059556,CA00059557,CA00059554,CA00059555	35.8	3525	9848	LG3	+	19106709	19113055	notsure	64.2	No
i1_LQ_Celestial-Eye_c4600/f1p4/1920	1	205	tig00217421_arrow	+	78109	78313	notsure	10.7	206	1919	tig00029693_arrow	+	22638	24309	notsure	89.3	No
i1_HQ_Celestial-Eye_c1401/f8p2/1996	1	1688	LG2	-	10060582	10065653	CA00038565	84.4	1689	1999	LG27	-	23559674	23559984	notsure	15.6	No
i2_LQ_Celestial-Eye_c26387/f1p8/2403	1	2168	LG2	-	20126851	20130716	CA00029664	89.8	2169	2414	LG27	+	1056631	1056876	CA00003104	10.2	No
i2_LQ_Celestial-Eye_c24732/f1p98/2995	1	1743	LG2	-	10264745	10266871	notsure	58	1744	3006	LG29	+	22069938	22071180	CA00055506	42	No
i3_LQ_Celestial-Eye_c5239/f1p1/3174	1	610	LG15	+	6124427	6132696	CA00026304	19.2	611	3178	tig00215156_arrow	+	4126	20063	CA00073123	80.8	No
i1_LQ_Celestial-Eye_c4775/f1p4/1916	6	728	LG2	+	1455388	1456955	CA00056258	40.8	729	1770	LG30	-	15600109	15602163	CA00024103	58.9	No
i2_LQ_Celestial-Eye_c11082/f1p29/2537	1	1160	tig00016903_arrow	-	141422	177855	CA00066651	45.7	1161	2535	tig00215479_arrow	-	5833	37336	notsure	54.2	No
i2_LQ_Celestial-Eye_c71839/f1p1/2583	1	881	tig00011025_arrow	+	35240	36120	notsure	33.8	882	2606	LG10	-	17697380	17703057	CA00052869	66.2	No
i4_LQ_Celestial-Eye_c15617/f1p0/4108	1	2567	LG28B	-	6055547	6058186	notsure	62.4	2568	4115	tig00023288_arrow	-	63417	158610	CA00057865,CA00057866	37.6	No
i5_LQ_Celestial-Eye_c5847/f1p0/5937	1	1556	LG2	+	24292785	24294364	notsure	26.3	1557	5912	LG35	+	660904	701803	notsure	73.7	No
i2_LQ_Celestial-Eye_c2785/f1p9/2604	1	1740	tig00216980_arrow	-	66797	68551	notsure	66.7	1741	2608	LG9	-	32311286	32312196	notsure	33.3	No
i2_LQ_Celestial-Eye_c68733/f1p3/2699	1	1670	LG2	-	25213720	25216704	notsure	61.9	1671	2697	LG39	+	10683549	10689696	CA00069119	38.1	No
i3_HQ_Celestial-Eye_c1305/f2p0/3375	1	1571	LG33	+	448301	510041	CA00047066	46.5	1572	3380	tig00046690_arrow	-	5313	53409	CA00081169	53.5	No
i2_LQ_Celestial-Eye_c70331/f1p2/2290	23	487	LG2	+	988455	988991	CA00065997	20.3	488	2287	LG41	+	9374592	9376405	notsure	78.7	No
i2_LQ_Celestial-Eye_c3026/f1p23/2862	1	701	LG1	+	14493322	14494022	notsure	24.5	702	2861	tig00002058_arrow	-	59911	62157	CA00074224	75.5	No
i4_LQ_Celestial-Eye_c4440/f1p28/4488	1	4037	LG20	+	23528875	23568976	CA00061337,CA00061338	89.6	4038	4507	LG1	+	928955	929425	notsure	10.4	No
i2_LQ_Celestial-Eye_c20965/f1p84/2163	1	753	tig00017136_arrow	+	66888	67640	notsure	34.8	754	2162	LG47	-	6109446	6111729	CA00053836	65.2	No
i2_LQ_Celestial-Eye_c8895/f1p5/2403	1	289	tig00014003_arrow	+	15109	15397	notsure	12	290	2403	LG41	+	2288530	2296145	CA00030334	88	No
i3_LQ_Celestial-Eye_c8252/f1p0/3553	16	2146	LG20	-	2378871	2422237	notsure	59.9	2147	3557	LG20	-	6443349	6444759	CA00053304	39.7	Yes
i3_LQ_Celestial-Eye_c3719/f1p0/3781	1	2766	tig00001753_arrow	+	913024	916256	notsure	73.2	2767	3777	tig00214584_arrow	-	79814	83998	notsure	26.8	No
i1_LQ_Celestial-Eye_c7842/f1p0/2009	4	392	tig00009729_arrow	-	20983	43933	CA00063423	19.4	393	2000	LG5	+	25082117	25118301	CA00018784,CA00018785,CA00018786	80.4	No
i4_LQ_Celestial-Eye_c8199/f1p3/4581	2	3461	LG16	+	27504072	27507545	CA00012449	75.5	3462	4581	tig00214951_arrow	+	379193	380314	notsure	24.4	No
i3_LQ_Celestial-Eye_c22465/f1p0/3281	3	1080	tig00010838_arrow	+	9546	36544	notsure	32.7	1081	3296	LG10	-	917776	919988	notsure	67.2	No
i5_LQ_Celestial-Eye_c7335/f1p1/5971	1	1408	LG20	+	12785543	12813168	CA00022896,CA00022898	23.6	1409	5974	LG20	-	14813632	14832346	CA00078395	76.4	Yes
i3_LQ_Celestial-Eye_c24857/f1p1/3700	1	469	LG20	+	2499553	2502494	notsure	12.7	470	3703	LG20	-	2000525	2023316	CA00067410	87.3	Yes
i3_LQ_Celestial-Eye_c26665/f1p0/3024	1	466	tig00050518_arrow	-	1927	19944	CA00078957,CA00078958	15	467	3109	LG11	+	18109684	18126381	CA00058402	85	No
i3_LQ_Celestial-Eye_c9668/f1p0/3192	2	473	LG20	-	2697817	2698344	notsure	14.5	474	3265	LG36	+	19045892	19048645	CA00049768	85.5	No
i2_LQ_Celestial-Eye_c20858/f1p146/2297	1	1434	tig00215135_arrow	-	326803	337133	notsure	62.3	1435	2301	tig00217359_arrow	+	9486	10358	notsure	37.7	No
i4_LQ_Celestial-Eye_c3781/f1p1/4902	2	1274	tig00216514_arrow	-	100614	197134	CA00056705	26	1275	4904	LG15	+	18603401	19347089	CA00024660,CA00028382,CA00028384,CA00024677,CA00024676,CA00024675,CA00024674,CA00024673,CA00024664,CA00024680,CA00024679	74	No
i1_LQ_Celestial-Eye_c11707/f1p20/1981	1	362	LG20	+	1353734	1354098	notsure	18.3	363	1983	LG37	+	12711428	12713033	notsure	81.7	No
i2_LQ_Celestial-Eye_c40926/f1p153/2440	1	836	LG20	+	20144117	20144953	notsure	34.3	837	2440	LG45	+	11872998	11874606	notsure	65.7	No
i2_LQ_Celestial-Eye_c10431/f1p45/2422	6	1990	tig00215723_arrow	-	577892	589991	notsure	81.9	1991	2424	LG3	-	18621299	18621731	notsure	17.9	No
i2_LQ_Celestial-Eye_c39099/f2p11/2952	1	2430	LG10	-	17335184	18402580	CA00063820,CA00064974,CA00066025,CA00066031,CA00025714,CA00066029,CA00025718,CA00063826,CA00052862,CA00052861,CA00052859,CA00025715,CA00052866,CA00052855,CA00063823,CA00063822,CA00052869,CA00063824,CA00052870,CA00063827,CA00025716	81.7	2431	2973	tig00016313_arrow	-	36447	36989	notsure	18.3	No
i3_LQ_Celestial-Eye_c17101/f1p4/3117	1	824	LG45	+	14325193	14326021	notsure	26.7	825	3090	tig00214782_arrow	-	11726	17387	notsure	73.3	No
i4_LQ_Celestial-Eye_c15933/f1p3/4030	1	3516	LG20	-	27961029	27967289	CA00033803	81.9	3517	4294	LG45	+	18069732	18070510	CA00032683	18.1	No
i2_LQ_Celestial-Eye_c48616/f1p5/2264	3	1911	tig00215265_arrow	+	29805	42304	CA00069043	84	1912	2272	tig00034518_arrow	+	3319	3677	CA00060707	15.9	No
i3_LQ_Celestial-Eye_c15849/f1p0/3020	1	531	LG21	-	6813411	6816012	CA00040833	17.6	532	3022	LG21	+	142276	152960	CA00025860	82.4	Yes
i3_LQ_Celestial-Eye_c26890/f1p0/3020	1	519	LG21	-	6813412	6816001	CA00040833	17.2	520	3012	LG21	+	134513	152961	CA00025860	82.8	Yes
i1_LQ_Celestial-Eye_c3237/f1p2/1562	1	1185	tig00031959_arrow	+	391256	394080	CA00050691	75.6	1186	1567	LG16	+	2255327	2255800	CA00006706	24.4	No
i2_LQ_Celestial-Eye_c5189/f1p1/2312	3	302	tig00009727_arrow	-	14405	20790	notsure	13	303	2306	LG44	-	12883390	12887386	CA00079086	86.8	No
i2_HQ_Celestial-Eye_c9245/f6p2/3014	1	519	LG21	-	6813411	6816000	CA00040833	17.2	520	3012	LG21	+	142276	152962	CA00025860	82.8	Yes
i2_LQ_Celestial-Eye_c70265/f1p0/2927	1	1361	LG21	+	16299255	16308269	notsure	46.4	1362	2935	LG23	-	19440036	19441662	notsure	53.6	No
i1_LQ_Celestial-Eye_c22966/f1p0/1600	1	516	tig00217329_arrow	-	48446	48961	notsure	32.1	517	1606	LG27	-	10920353	10936119	CA00021134,CA00021133	67.9	No
i1_LQ_Celestial-Eye_c20045/f1p1/1964	1	375	LG21	-	24742482	24742856	notsure	19.1	376	1967	LG24	-	2366258	2369100	CA00033272	80.9	No
i2_LQ_Celestial-Eye_c44045/f1p3/2014	4	210	tig00023431_arrow	+	19237	21545	CA00075901	10.3	211	2014	LG34	-	12500019	12504922	CA00000133	89.6	No
i2_LQ_Celestial-Eye_c54541/f1p22/2229	1	1113	LG27	-	3562508	3564899	CA00006168	49.7	1114	2241	tig00017026_arrow	-	488870	489989	CA00048407	50.3	No
i8_LQ_Celestial-Eye_c353/f1p0/8622	1	7891	LG14	+	22298422	22405932	CA00035155,CA00035156,CA00035157	88.6	7892	8903	tig00016310_arrow	+	20910	25187	notsure	11.4	No
i2_LQ_Celestial-Eye_c76869/f1p0/2032	13	277	LG21	-	24743046	24743311	notsure	12.5	278	2118	LG24	-	2366262	2369100	CA00033272	86.9	No
i2_LQ_Celestial-Eye_c21230/f1p37/3017	1	1915	LG21	+	25381830	25383744	notsure	63.4	1916	3019	LG44	+	15370889	15371985	notsure	36.6	No
i2_LQ_Celestial-Eye_c22853/f1p38/2231	1	1944	LG21	+	8356465	8374599	notsure	87	1945	2235	LG45	+	19848131	19848424	notsure	13	No
i2_LQ_Celestial-Eye_c49813/f1p9/2872	1	2463	LG21	+	15837990	15850277	CA00039610	85.8	2464	2870	LG6	+	14280749	14281155	notsure	14.2	No
i1_LQ_Celestial-Eye_c22924/f1p1/1757	1	1473	LG22	+	7569383	7570857	CA00052330	83.9	1474	1755	LG12	-	20243298	20243579	notsure	16.1	No
i2_LQ_Celestial-Eye_c52678/f1p59/2641	14	471	tig00018446_arrow	+	82126	90090	notsure	17.3	472	2642	LG26	-	16774933	16786513	CA00041747	82.2	No
i2_LQ_Celestial-Eye_c68461/f1p1/2449	2	319	LG5	-	15302626	15302942	CA00003246	13	320	2451	tig00215565_arrow	+	1743639	1747110	notsure	87	No
i2_LQ_Celestial-Eye_c21488/f1p43/2909	1	817	LG22	+	2099183	2099996	notsure	28.2	818	2902	LG2	+	8658229	8660320	notsure	71.8	No
i2_LQ_Celestial-Eye_c17665/f1p0/2812	1	1509	LG22	-	9623776	9634478	CA00069235	53.6	1510	2814	LG22	+	11778789	11783102	CA00015654	46.4	Yes
i2_LQ_Celestial-Eye_c27324/f1p39/2460	1	424	LG22	-	28535251	28535674	notsure	17.1	425	2476	LG22	+	29148006	29150070	notsure	82.9	Yes
i2_HQ_Celestial-Eye_c30695/f4p4/2133	1	1061	tig00216597_arrow	-	18815	21075	CA00060752	49.7	1062	2133	tig00006860_arrow	+	34593	36161	CA00080123	50.3	No
i3_LQ_Celestial-Eye_c6558/f1p4/3331	6	2358	LG20	+	2024327	2057697	CA00060254	69.5	2359	3386	tig00012548_arrow	-	31659	32685	notsure	30.3	No
i3_LQ_Celestial-Eye_c12356/f1p3/3483	1	678	tig00216266_arrow	+	106409	107077	notsure	19.3	679	3507	tig00034004_arrow	-	10508	13322	notsure	80.7	No
i4_LQ_Celestial-Eye_c8428/f1p4/4721	1	1163	LG22	-	24761995	24764272	notsure	24.7	1164	4717	LG3	+	2279182	2305531	CA00027102	75.3	No
i4_LQ_Celestial-Eye_c8989/f1p1/4593	2	548	LG22	-	17457925	17458471	notsure	11.9	549	4594	LG4	+	15664230	15744997	CA00041302,CA00041301	88.1	No
i2_LQ_Celestial-Eye_c40823/f1p10/2370	1	673	LG22	-	17457809	17458481	notsure	28.3	674	2375	LG4	+	15561416	15563170	notsure	71.7	No
i2_LQ_Celestial-Eye_c65217/f1p8/2810	1	482	LG22	-	23337730	23340150	CA00061404	17.3	483	2793	LG44F	-	5476894	5482600	CA00020317	82.7	No
i1_LQ_Celestial-Eye_c6513/f1p2/1870	1	521	LG22	+	14031000	14031519	notsure	27.8	522	1873	LG45	-	15185374	15186746	notsure	72.2	No
i2_LQ_Celestial-Eye_c14255/f1p41/2133	17	1755	tig00214400_arrow	+	846988	981305	CA00055945	81.1	1756	2144	tig00023947_arrow	+	38141	38523	notsure	18.1	No
i4_LQ_Celestial-Eye_c8177/f1p0/4619	1	930	tig00019392_arrow	-	308528	309458	notsure	20	931	4646	LG49	+	6122375	6127126	CA00003662	80	No
i2_LQ_Celestial-Eye_c52132/f1p247/2172	1	1779	tig00214429_arrow	+	12225	14005	notsure	81.5	1780	2184	chrM	+	3291	3695	notsure	18.5	No
i3_LQ_Celestial-Eye_c25877/f1p0/3214	1	2298	tig00214021_arrow	-	1646141	1670393	notsure	70.3	2299	3266	LG28	-	22272335	22273314	notsure	29.6	No
i2_LQ_Celestial-Eye_c18905/f1p0/2553	3	2257	LG43	-	13995391	14007653	CA00034849	88.3	2258	2555	tig00011994_arrow	-	129441	129745	notsure	11.7	No
i1_LQ_Celestial-Eye_c11415/f1p2/1670	2	570	LG22	-	17457925	17458493	notsure	34.1	571	1670	LG46	-	14603093	14605994	CA00042639	65.9	No
i2_LQ_Celestial-Eye_c25080/f2p23/2818	1	1630	LG22	+	13624320	13629536	CA00015585	57.8	1631	2818	LG7	+	33484412	33485870	notsure	42.2	No
i2_LQ_Celestial-Eye_c70133/f1p1/2803	1	2324	LG23	+	15985103	15987429	CA00008324	82.2	2325	2819	LG30	+	274545	275039	notsure	17.5	No
i2_LQ_Celestial-Eye_c13618/f1p6/2707	1	535	LG23	+	6244802	6245336	CA00016282	19.9	536	2689	LG31	-	7155103	7159573	CA00013486	80.1	No
i3_LQ_Celestial-Eye_c14319/f2p0/3366	1	1563	LG33	+	448309	510041	CA00047066	46.5	1564	3362	tig00046690_arrow	-	5315	53409	CA00081169	53.5	No
i2_LQ_Celestial-Eye_c71259/f1p0/2644	1	852	LG23	-	17886946	17898668	CA00059291,CA00059293,CA00059294	32.2	853	2646	LG6	+	18656847	18662745	CA00007704	67.8	No
i2_LQ_Celestial-Eye_c53590/f1p3/2470	1	379	tig00217329_arrow	-	48581	48964	notsure	15.3	380	2475	LG15	+	14867013	14869111	notsure	84.7	No
i5_LQ_Celestial-Eye_c2343/f1p3/5425	1	4670	LG24	-	22179602	22187282	CA00033602	86.1	4671	5425	LG2	-	16197994	16202979	CA00023020	13.9	No
i4_LQ_Celestial-Eye_c13645/f1p0/4547	1	2119	LG24	+	1731973	1818076	CA00033310,CA00033305	46.4	2120	4563	LG26	+	22117228	22119808	notsure	53.6	No
i3_LQ_Celestial-Eye_c8011/f1p1/3243	1	562	LG20	+	16235665	16236226	notsure	17.3	563	3252	tig00215416_arrow	-	1819699	1822385	notsure	82.7	No
i3_LQ_Celestial-Eye_c4800/f1p6/3790	8	415	tig00011864_arrow	-	25683	26090	notsure	10.6	416	3862	tig00215236_arrow	-	899646	944213	CA00040360	89.3	No
i2_LQ_Celestial-Eye_c48199/f1p9/2504	1	1587	tig00214179_arrow	-	26232	30202	notsure	63.2	1588	2503	LG47	-	5237412	5238322	CA00028846	36.5	No
i3_LQ_Celestial-Eye_c4723/f1p10/3682	1	402	tig00035511_arrow	-	12280	20688	CA00080871,CA00080870	10.9	403	3691	LG3	+	22237087	22240369	CA00024295	89.1	No
i1_LQ_Celestial-Eye_c6612/f1p1/2095	1	1513	LG21	+	6898524	6902799	CA00040826	72.3	1514	2094	tig00002951_arrow	+	1144683	1145262	CA00029132	27.7	No
i4_LQ_Celestial-Eye_c16782/f1p0/4452	1	514	tig00216060_arrow	+	512176	512696	notsure	11.5	515	4479	tig00217329_arrow	-	239121	243084	notsure	88.5	No
i5_LQ_Celestial-Eye_c3111/f1p0/5318	1	4588	LG24	-	22179766	22187282	CA00033602	86.5	4589	5307	LG30	-	7794448	7795166	CA00050304	13.5	No
i5_LQ_Celestial-Eye_c2751/f1p4/5318	1	1767	tig00217060_arrow	+	170333	181073	CA00073679	33.2	1768	5326	LG36	-	19962213	19977115	CA00057301	66.8	No
i3_LQ_Celestial-Eye_c8998/f1p0/3178	1	1650	LG24	-	15919818	15921461	notsure	52.4	1651	3147	LG31	-	6653974	6655470	notsure	47.6	No
i3_LQ_Celestial-Eye_c3965/f1p1/3342	1	2278	tig00045620_arrow	+	18606	52726	CA00073303	68.2	2279	3341	LG34	-	27053172	27054236	notsure	31.8	No
i2_LQ_Celestial-Eye_c39212/f1p10/2188	4	443	tig00214737_arrow	+	280845	377313	notsure	20.1	444	2189	tig00048699_arrow	-	31767	44836	notsure	79.8	No
i2_LQ_Celestial-Eye_c5501/f1p5/2514	1	1972	LG24	-	15685537	15695022	CA00063119	78.2	1973	2522	LG49	-	10585935	10587245	CA00010836	21.8	No
i7_LQ_Celestial-Eye_c681/f1p1/7857	41	3929	LG24	+	22177717	22183463	notsure	49.5	3930	7855	LG49B	+	984458	990303	CA00035415	50	No
i2_LQ_Celestial-Eye_c7910/f1p1/2970	25	715	LG24	+	2756320	2757017	CA00026239	22.9	716	3012	tig00214714_arrow_1_2670353	+	835537	837828	CA00002932	76.2	No
i6_LQ_Celestial-Eye_c2395/f1p4/6079	45	3077	LG24	+	22177717	22242016	CA00033604	49.8	3078	6089	LG49B	+	985753	990299	CA00035415	49.4	No
i4_LQ_Celestial-Eye_c9451/f1p0/4804	2	1995	tig00030446_arrow	+	210807	277864	CA00059985,CA00059984,CA00059987,CA00059986	41.5	1996	4801	LG7	+	18221	21024	CA00048897	58.4	No
i6_LQ_Celestial-Eye_c163/f1p0/6515	45	3267	LG24	+	22177717	22182502	notsure	49.4	3268	6523	LG49B	+	985408	990299	CA00035415	49.9	No
i2_LQ_Celestial-Eye_c67981/f1p10/2339	1	366	LG25	+	22788918	22789315	notsure	15.6	367	2345	LG16	+	12864407	12866383	notsure	84.4	No
i6_LQ_Celestial-Eye_c426/f1p0/6697	10	3488	LG25	-	2123	18936	notsure	50	3489	6963	LG25	-	1145155	1161668	CA00027412	49.9	Yes
i3_LQ_Celestial-Eye_c17863/f1p0/3292	1	1046	tig00214433_arrow	+	86455	116774	CA00077176	31.5	1047	3313	LG26	-	15078297	15111434	CA00079460	68.3	No
i3_LQ_Celestial-Eye_c24105/f1p0/3448	1	2618	LG25	+	15865797	15886014	CA00072097	72.9	2619	3574	LG44	+	2758360	2761243	CA00007919	26.6	No
i4_LQ_Celestial-Eye_c7162/f1p0/4345	1	2058	LG26	-	6712650	7324428	CA00008599,CA00008611,CA00008610,CA00008608,CA00008609,CA00008590,CA00008605,CA00008606,CA00008593,CA00008600,CA00008601,CA00008602,CA00008597,CA00008604	47.2	2059	4358	LG10	-	9389063	9393799	CA00052542	52.8	No
i3_LQ_Celestial-Eye_c10263/f1p4/4129	1	1407	tig00032617_arrow	-	9447	34600	CA00080295,CA00080294	34.2	1408	4114	LG21	-	90996	106140	CA00076981	65.8	No
i3_LQ_Celestial-Eye_c20294/f1p0/4007	4	3602	LG38	+	24216485	24353510	CA00064053,CA00064052,CA00064051,CA00064050	86.5	3603	4159	tig00216595_arrow	-	38510	39066	notsure	13.4	No
i1_HQ_Celestial-Eye_c16156/f5p0/1953	1	1329	LG1	-	6192	16500	CA00049158	68	1330	1954	tig00216733_arrow	+	40089	40720	notsure	32	No
i3_LQ_Celestial-Eye_c18645/f1p0/3224	1	1861	LG26	-	16972023	17272082	CA00016403,CA00016402,CA00016405,CA00016404,CA00016407,CA00016415,CA00016416,CA00016399	57.7	1862	3227	LG2	-	28140346	28141711	notsure	42.3	No
i4_LQ_Celestial-Eye_c5242/f1p11/4917	1	3802	LG26	+	1484234	1502604	CA00044206	77.2	3803	4922	LG26	+	2226742	2227846	notsure	22.8	Yes
i0_LQ_Celestial-Eye_c315/f1p0/873	1	251	LG26	+	12252071	12252322	CA00022396	28.7	252	875	LG36	-	16078248	16078866	notsure	71.3	No
i2_LQ_Celestial-Eye_c71527/f1p14/2705	1	1364	tig00214327_arrow	-	941155	1004371	CA00029626	50	1365	2727	LG36	+	3347581	3349196	notsure	50	No
i2_LQ_Celestial-Eye_c25268/f1p18/2748	1	2217	tig00216545_arrow	+	962412	1002295	CA00034979,CA00034980	80.6	2218	2751	LG15	-	20052872	20053406	notsure	19.4	No
i1_LQ_Celestial-Eye_c20063/f1p10/1798	1	347	LG26	-	1419897	1420243	notsure	19.3	348	1801	LG45M	-	689382	690859	notsure	80.7	No
i1_LQ_Celestial-Eye_c13208/f1p2/1942	8	1705	tig00000254_arrow	-	1928381	1934032	CA00008755	86.9	1706	1955	LG27	-	14599894	14600143	notsure	12.8	No
i1_LQ_Celestial-Eye_c23142/f1p3/1825	1	1328	LG26	-	19040284	19052702	CA00054418	71.9	1329	1847	LG5	+	22894473	22894991	notsure	28.1	No
i5_LQ_Celestial-Eye_c6857/f1p1/5228	1	4821	tig00007438_arrow	+	11622	27647	notsure	88.6	4822	5440	LG31	+	10819993	10820616	notsure	11.4	No
i1_LQ_Celestial-Eye_c4785/f1p1/1777	1	970	LG26	+	5586402	5587362	notsure	54.3	971	1787	LG6	-	6416042	6416845	notsure	45.7	No
i2_LQ_Celestial-Eye_c22232/f1p8/2855	1	2082	LG8	+	23208662	23299393	CA00062103,CA00062102,CA00062101,CA00048950	72.8	2083	2857	tig00019985_arrow	+	3160	3934	notsure	27.1	No
i2_LQ_Celestial-Eye_c52306/f1p2/2399	1	2025	LG27	+	21631727	21633755	CA00005320	84.4	2026	2398	LG1	-	3776158	3776530	notsure	15.5	No
i4_LQ_Celestial-Eye_c5182/f1p0/4298	1	1053	LG27	-	4479487	4534412	CA00006199,CA00006197	24.1	1054	4375	LG2	+	23168590	23171911	CA00067953	75.9	No
i1_LQ_Celestial-Eye_c6507/f1p6/1695	1	1484	tig00044128_arrow	-	4277	27970	notsure	87.4	1485	1698	LG22	-	31696011	31696224	notsure	12.6	No
i2_LQ_Celestial-Eye_c56853/f1p8/2652	6	2324	LG27	+	1048990	1056368	CA00003104	87.2	2325	2656	LG2	-	20126798	20127129	CA00029664	12.5	No
i3_LQ_Celestial-Eye_c9472/f1p1/3570	1	3158	LG27	+	23698033	23704027	CA00002582	88.3	3159	3576	LG2	+	6692582	6693000	notsure	11.7	No
i1_LQ_Celestial-Eye_c21800/f1p23/1766	4	840	LG27	+	3276161	3280440	CA00064351	47.3	841	1763	LG2	+	1226380	1232119	CA00060409	52.1	No
i4_LQ_Celestial-Eye_c5180/f1p0/4547	1	1232	LG27	-	4479487	4534507	CA00006199,CA00006197	27.1	1233	4553	LG2	+	23168590	23171907	CA00067953	72.9	No
i2_LQ_Celestial-Eye_c3162/f1p5/2610	1	1400	LG27	-	24966019	24989604	CA00002536	53.7	1401	2608	LG22	+	1556963	1560213	CA00052490	46.3	No
i7_LQ_Celestial-Eye_c814/f1p0/7763	1	3906	LG8	+	22137178	22157921	CA00014479	50.1	3907	7793	tig00030296_arrow	+	177907	184412	CA00053503	49.9	No
i3_HQ_Celestial-Eye_c3409/f2p0/3882	17	1151	LG27	-	12124210	12186330	CA00080197	29.2	1152	3883	LG27	-	19205516	19259697	CA00076863,CA00076862	70.4	Yes
i5_LQ_Celestial-Eye_c6980/f1p0/5246	1	4697	tig00214714_arrow_1_2670353	+	2279802	2315191	CA00003030	89.5	4698	5249	LG36	-	15031331	15031882	notsure	10.5	No
i2_LQ_Celestial-Eye_c41137/f1p5/2861	1	804	LG27	-	21864657	21867528	CA00005299	27.7	805	2901	LG29	-	17346479	17352887	CA00025367	72.1	No
i4_HQ_Celestial-Eye_c16731/f2p0/4533	1	3409	LG13	+	21176128	21312681	CA00053551,CA00053552,CA00053553,CA00053554,CA00053555	75.2	3410	4536	tig00041149_arrow	-	52278	62325	CA00081147	24.8	No
i2_LQ_Celestial-Eye_c69565/f1p19/2480	1	1567	LG1	+	3599068	3609074	notsure	63.2	1568	2479	tig00032733_arrow	+	48440	68634	notsure	36.8	No
i2_LQ_Celestial-Eye_c12329/f1p0/2292	1	346	LG27	-	8935137	8935482	notsure	15.1	347	2296	LG30F	+	19945	122725	CA00010202,CA00010204	84.9	No
i3_LQ_Celestial-Eye_c2203/f1p3/3573	5	2856	tig00046079_arrow	-	183	29723	CA00068853	79.8	2857	3572	tig00050262_arrow	+	4458	5176	notsure	20	No
i4_LQ_Celestial-Eye_c2797/f1p4/4569	1	789	LG27	-	8542111	8548537	notsure	17.2	790	4581	LG42	-	10298085	10303476	CA00030134	82.8	No
i4_LQ_Celestial-Eye_c6509/f1p0/4199	1	3762	LG28	-	11362492	11366199	notsure	89.2	3763	4215	LG1	+	24497422	24497872	notsure	10.7	No
i2_LQ_Celestial-Eye_c42053/f1p13/2471	1	694	LG28	+	2974417	2975178	notsure	28.2	695	2464	LG16	+	20311539	20460132	CA00008914,CA00008915,CA00008916	71.8	No
i2_LQ_Celestial-Eye_c24526/f1p1/2940	2	2392	LG28	+	1892297	1901662	CA00051786	81.3	2393	2942	LG17	+	12943027	12944046	notsure	18.7	No
i3_LQ_Celestial-Eye_c22001/f1p4/3191	1	484	tig00217937_arrow	+	8836	9319	notsure	15.1	485	3208	LG25	+	12849815	12940982	CA00016907	84.9	No
i2_LQ_Celestial-Eye_c18305/f1p12/2298	11	263	LG28	+	19998113	19998366	notsure	11	264	2299	LG19	+	6807229	6809758	CA00009070	88.6	No
i1_LQ_Celestial-Eye_c3643/f1p0/1912	1	1634	tig00023281_arrow	-	43404	45040	CA00072959,CA00072960	86.4	1635	1890	LG2	+	19324959	19325207	CA00036396	13.5	No
i1_LQ_Celestial-Eye_c25047/f1p3/1782	8	855	tig00000876_arrow	-	778180	779027	notsure	47.6	856	1779	tig00215416_arrow	+	1322346	1323267	CA00011387	51.9	No
i3_LQ_Celestial-Eye_c24981/f1p3/3195	1	2375	tig00216865_arrow	+	735695	752982	notsure	73.8	2376	3216	tig00028723_arrow	-	154661	155470	notsure	26.2	No
i3_LQ_Celestial-Eye_c18325/f1p2/3630	1	817	LG24	+	19231028	19231844	notsure	22.5	818	3633	tig00216833_arrow	-	16208	93471	CA00073131,CA00073132,CA00073133	77.5	No
i3_LQ_Celestial-Eye_c10099/f1p0/3109	1	2620	LG28	-	2547473	2550089	notsure	84.3	2621	3109	LG2	+	4573640	4574128	notsure	15.7	No
i2_LQ_Celestial-Eye_c7915/f1p32/2599	1	1860	LG28	+	7650473	7653136	notsure	71.4	1861	2604	LG22	+	24905123	24911230	CA00017928	28.6	No
i5_LQ_Celestial-Eye_c6721/f1p0/5179	1	3299	tig00216962_arrow	+	44101	47404	notsure	63.7	3300	5175	LG31	-	11827057	11849341	notsure	36.3	No
i2_LQ_Celestial-Eye_c5071/f1p5/2799	3	2377	LG28	+	15029500	15031904	CA00004070	84.7	2378	2804	LG26	-	23714335	23714809	notsure	15.2	No
i2_LQ_Celestial-Eye_c37774/f1p4/2833	1	431	LG28	-	11454651	11463370	CA00029365	15.2	432	2839	LG28	+	12939454	12942426	CA00003948	84.8	Yes
i4_LQ_Celestial-Eye_c9238/f1p6/4580	5	4029	LG25	-	5305356	5445344	CA00063847,CA00063846,CA00063849,CA00063848,CA00063851	87.8	4030	4585	tig00012727_arrow	+	75520	76069	notsure	12.1	No
i1_LQ_Celestial-Eye_c12562/f1p1/1772	1	499	LG4	+	10419461	10419959	CA00066530	28	500	1781	tig00008846_arrow	+	127192	128476	notsure	72	No
i2_LQ_Celestial-Eye_c2610/f2p8/3118	7	2723	LG28	+	23661047	23671222	CA00063303	87.2	2724	3117	LG3	-	6718630	6719016	CA00006559	12.6	No
i2_LQ_Celestial-Eye_c22257/f1p156/2650	25	1172	LG28	-	8978749	8980431	notsure	43.2	1173	2657	LG3	+	4902695	4905082	CA00038240	55.9	No
i3_LQ_Celestial-Eye_c21137/f1p2/3257	1	2408	LG21	-	598601	627511	CA00025886,CA00025885,CA00025884	74	2409	3254	tig00002951_arrow	+	547634	1166167	CA00029121,CA00029123,CA00029119,CA00029132,CA00029108,CA00029127,CA00029115,CA00029114,CA00029110,CA00029113,CA00029112,CA00029128,CA00029107	26	No
i10_LQ_Celestial-Eye_c86/f1p0/11011	31	5624	LG28	-	8964313	8981239	notsure	49.5	5625	11306	LG3	+	4853680	4905879	CA00038240	50.3	No
i3_LQ_Celestial-Eye_c4014/f1p0/3285	5	1185	LG20	+	24950907	24974510	notsure	35.9	1186	3292	tig00029804_arrow	+	156020	158354	notsure	64	No
i1_LQ_Celestial-Eye_c20232/f1p24/1800	1	1570	LG28	-	9132757	9173813	CA00007197,CA00007199,CA00007198	87.2	1571	1800	LG3	-	5041756	5041985	notsure	12.8	No
i3_LQ_Celestial-Eye_c20081/f1p0/4039	1	1729	LG28	+	13045423	13055946	CA00003956	43	1730	4025	LG3	+	29170821	29173109	CA00070583	57	No
i2_LQ_Celestial-Eye_c19501/f1p8/3256	1	2861	LG28	+	23654223	23671216	CA00063302,CA00063303	87.7	2862	3262	LG3	-	6718630	6719022	CA00006559	12.3	No
i2_LQ_Celestial-Eye_c11843/f1p12/2605	1	2358	tig00214405_arrow	-	18185	20520	notsure	89.7	2359	2628	LG9	+	14354867	14355136	notsure	10.3	No
i5_LQ_Celestial-Eye_c6672/f1p0/5404	1	2194	LG28	+	10917684	10999622	notsure	40.4	2195	5436	LG46	-	17488044	17491286	CA00042505	59.6	No
i3_LQ_Celestial-Eye_c8999/f1p2/3874	1	2696	LG22	-	1764187	1812466	notsure	69.6	2697	3871	tig00026821_arrow	-	134081	146494	CA00066274,CA00066276	30.4	No
i2_LQ_Celestial-Eye_c11640/f1p0/2773	1	2153	LG39	-	4870155	4943964	CA00029810,CA00029811,CA00029809	77.6	2154	2773	tig00214763_arrow	+	16653	17272	notsure	22.4	No
i2_LQ_Celestial-Eye_c44695/f1p2/2143	1	1669	LG28	-	5513509	5515204	notsure	77.1	1670	2165	LG7	+	34795603	34796098	notsure	22.9	No
i4_LQ_Celestial-Eye_c12949/f1p0/4314	4	3279	LG28B	-	8757399	8766240	CA00052711	74.4	3280	4406	LG28B	-	3031387	3032505	notsure	25.6	Yes
i4_HQ_Celestial-Eye_c1759/f2p9/4410	1	897	LG47	+	5576556	5589467	CA00073726	20.3	898	4415	tig00017857_arrow	-	18385	39928	CA00073107	79.7	No
i2_LQ_Celestial-Eye_c39521/f1p6/3004	1	1409	tig00020199_arrow	-	98303	112627	CA00053435	46.9	1410	3005	LG10	-	18596065	18606726	CA00025739	53.1	No
i2_LQ_Celestial-Eye_c58728/f8p1/2090	1	320	LG28B	-	6793966	6799609	notsure	15.3	321	2090	LG28B	+	8106669	8122303	CA00080121	84.7	Yes
i1_LQ_Celestial-Eye_c26957/f1p5/1383	1	830	LG5	+	27799882	27896012	CA00040602,CA00040603,CA00040604,CA00000718	60.1	831	1376	tig00216553_arrow	+	113853	159775	notsure	39.5	No
i5_LQ_Celestial-Eye_c6248/f1p3/5457	3	2188	LG28B	-	3842763	3861713	CA00033944	39.6	2189	5522	LG28B	+	8357651	8361143	CA00071904	60.4	Yes
i6_LQ_Celestial-Eye_c1142/f1p0/6935	2	2855	tig00050315_arrow	-	3203	6058	notsure	41	2856	6966	tig00214941_arrow	+	3968	190032	CA00081559	59	No
i4_LQ_Celestial-Eye_c1308/f2p2/4720	1	1340	LG28B	-	3842836	3849788	CA00033944	28.3	1341	4733	LG28B	+	8357668	8361135	CA00071904	71.7	Yes
i2_LQ_Celestial-Eye_c60835/f1p9/2106	2	447	tig00215236_arrow	-	836342	836784	notsure	21.4	448	2085	tig00037076_arrow	-	8029	26618	notsure	78.6	No
i3_LQ_Celestial-Eye_c28295/f1p0/3001	1	1571	LG9	+	7506702	7821947	CA00009841,CA00009838,CA00009840,CA00009842	50.7	1572	3096	tig00216324_arrow	-	321969	323505	notsure	49.3	No
i3_LQ_Celestial-Eye_c20711/f1p5/3201	1	2072	LG13	+	21217431	21312681	CA00053551,CA00053552,CA00053553,CA00053554	64.7	2073	3202	tig00041149_arrow	-	52275	62325	CA00081147	35.3	No
i1_LQ_Celestial-Eye_c27690/f1p3/1226	1	135	LG28B	-	6476976	6479834	notsure	11	136	1227	LG28B	-	8391872	8392938	notsure	89	Yes
i1_LQ_Celestial-Eye_c8493/f1p4/1956	1	290	LG18	+	23919624	23919899	notsure	15	291	1939	tig00216873_arrow	-	9350	23556	CA00076362	85	No
i3_HQ_Celestial-Eye_c1577/f2p2/3857	29	462	LG28B	-	3842836	3843629	CA00033944	11.2	463	3858	LG28B	+	8357668	8361138	CA00071904	88	Yes
i3_LQ_Celestial-Eye_c17401/f1p1/3128	1	549	LG29	+	16020182	16020731	notsure	17	550	3208	LG22	-	19443592	19458164	notsure	82.6	No
i2_LQ_Celestial-Eye_c25045/f1p0/2757	1	834	LG29	-	3569492	3577291	CA00065039	30.2	835	2758	LG29	+	6696534	6701545	CA00063390	69.8	Yes
i4_LQ_Celestial-Eye_c4170/f1p1/4926	19	2550	LG29	+	3881451	3905615	notsure	51.2	2551	4946	LG29	+	7890358	7902806	CA00071857	48.4	Yes
i2_LQ_Celestial-Eye_c71135/f1p2/2518	1	894	tig00009729_arrow	-	20983	46313	CA00063423	35.5	895	2520	LG5	+	25082117	25118308	CA00018784,CA00018785,CA00018786	64.5	No
i2_LQ_Celestial-Eye_c56066/f1p9/2546	1	1486	LG2	-	8002876	8005589	notsure	58.1	1487	2558	tig00216014_arrow	-	546977	658741	notsure	41.9	No
i3_LQ_Celestial-Eye_c5191/f1p0/3552	1	2407	LG32	+	21187509	21195487	CA00022548	67.7	2408	3557	tig00009845_arrow	+	77206	78355	notsure	32.3	No
i3_LQ_Celestial-Eye_c18678/f1p2/3490	8	913	LG29	-	11682400	11686484	notsure	26	914	3490	LG32	+	5919077	5921665	notsure	73.8	No
i2_HQ_Celestial-Eye_c3101/f4p5/2610	1	307	LG29	+	12416018	12416541	CA00013118	11.7	308	2615	LG4	+	21263324	21271927	CA00027963	88.3	No
i2_LQ_Celestial-Eye_c24210/f1p8/2681	1	1924	tig00027515_arrow	-	224621	226522	notsure	71.1	1925	2707	tig00214644_arrow	-	104627	105406	notsure	28.9	No
i2_LQ_Celestial-Eye_c66326/f1p8/2872	1	1029	tig00216014_arrow	-	1171049	1172088	notsure	35.8	1030	2872	tig00018356_arrow	+	74206	101564	CA00063163,CA00063164	64.2	No
i9_LQ_Celestial-Eye_c230/f1p0/9876	3	7612	LG19	+	23428215	23490006	CA00070107	74.8	7613	10169	tig00046863_arrow	-	71327	78871	CA00067431	25.1	No
i3_LQ_Celestial-Eye_c19005/f1p0/3359	6	2986	tig00214145_arrow	+	77744	80867	notsure	86.9	2987	3414	LG34	+	23534187	23534618	notsure	12.5	No
i6_LQ_Celestial-Eye_c948/f1p0/6154	15	1202	LG29	-	1288792	1289981	notsure	19.1	1203	6226	LG6	-	18304112	18943392	CA00007721,CA00007716,CA00007715,CA00007703,CA00007713,CA00007712,CA00007710,CA00007709,CA00007699,CA00007719,CA00007718,CA00020857,CA00007720,CA00007707,CA00020858,CA00007700,CA00007705	80.7	No
i4_LQ_Celestial-Eye_c11843/f1p8/4724	1	4133	LG3	+	2714933	2788678	CA00027089,CA00027090,CA00027091,CA00027087	87.5	4134	4725	LG28	-	15287743	15288310	notsure	12.5	No
i2_LQ_Celestial-Eye_c52092/f1p17/2507	1	1992	LG14	-	11129981	11131985	notsure	78.5	1993	2539	tig00217260_arrow	+	132237	133527	notsure	21.5	No
i8_LQ_Celestial-Eye_c543/f1p0/8232	11	1882	LG3	+	7369154	7378998	CA00006503	22.7	1883	8234	LG28	-	23565292	23953311	CA00074474,CA00059137,CA00059138,CA00063299,CA00070797,CA00067225,CA00059135,CA00080471,CA00063297,CA00067232,CA00070800,CA00067223,CA00059133,CA00063300,CA00063301,CA00063304,CA00070798,CA00063298,CA00059140	77.1	No
i2_HQ_Celestial-Eye_c47977/f2p2/2182	1	1722	LG17	-	25683377	25766120	CA00058524,CA00058525,CA00058526,CA00058527	78.9	1723	2183	tig00027103_arrow	-	558420	558880	notsure	21.1	No
i2_LQ_Celestial-Eye_c12225/f1p3/2901	3	1239	LG3	-	11302971	11307055	CA00038935	42.6	1240	2903	LG28	+	12961996	13055942	CA00003955,CA00003954,CA00003956,CA00003951	57.3	No
i1_LQ_Celestial-Eye_c5093/f1p5/2029	1	1795	LG3	+	7396755	7405954	CA00006501	88.5	1796	2028	LG28	-	23935659	23935891	CA00074474	11.5	No
i3_LQ_Celestial-Eye_c4396/f1p0/3740	12	2088	LG3	+	6126196	6200457	CA00006587,CA00006586	55.4	2089	3748	LG28	-	23812585	23814265	CA00080471	44.3	No
i3_LQ_Celestial-Eye_c13031/f1p32/3107	2	2108	tig00037444_arrow	+	3651	28001	notsure	66.5	2109	3170	tig00056593_arrow	+	4934	25881	notsure	33.5	No
i2_LQ_Celestial-Eye_c5250/f1p4/3010	1	1368	LG3	-	11302949	11307058	CA00038935	45.4	1369	3008	LG28	+	12962018	13055942	CA00003955,CA00003954,CA00003956,CA00003951	54.5	No
i5_LQ_Celestial-Eye_c1307/f1p24/5819	2	2498	LG3	-	12736771	12758757	CA00066761	41.3	2499	6043	LG3	+	15579511	15583555	CA00053797,CA00053795	58.7	Yes
i2_LQ_Celestial-Eye_c41227/f1p1/2542	1	524	LG3	-	18728478	18729001	notsure	20.6	525	2543	LG3	+	220735	232414	CA00047020	79.4	Yes
i2_LQ_Celestial-Eye_c70140/f1p2/2271	1	719	tig00037442_arrow	-	22174	22892	notsure	31.7	720	2268	LG5	-	11392875	11395137	CA00008457	68.3	No
i1_LQ_Celestial-Eye_c23609/f1p0/1997	1	281	LG3	-	28773681	28773961	notsure	14.1	282	1995	LG3	+	24208495	24215476	CA00020026	85.9	Yes
i7_LQ_Celestial-Eye_c459/f1p3/7209	32	2988	LG3	-	16213343	16216299	notsure	39.5	2989	7489	LG3	+	15912707	15919132	CA00053816	60.1	Yes
i2_HQ_Celestial-Eye_c9886/f4p1/2420	1	504	LG3	-	18728478	18728981	notsure	20.8	505	2419	LG3	+	220735	232421	CA00047020	79.2	Yes
i1_LQ_Celestial-Eye_c16787/f1p0/1907	1	500	LG3	-	18728478	18728977	notsure	26.1	501	1914	LG3	+	220735	231288	CA00047020	73.9	Yes
i2_LQ_Celestial-Eye_c3717/f1p4/2593	1	1098	LG3	+	18115208	18765480	CA00052562,CA00052156,CA00052566,CA00050266,CA00052565,CA00052166,CA00052167,CA00052568,CA00050264,CA00052162,CA00052163,CA00052160,CA00052159,CA00057486,CA00052153,CA00050267,CA00056374	42.4	1099	2588	LG40	+	17184311	17185804	notsure	57.6	No
i2_HQ_Celestial-Eye_c1326/f13p5/2278	7	1918	tig00215265_arrow	+	29805	42304	CA00069043	83.9	1919	2278	tig00034518_arrow	+	3319	3678	CA00060707	15.8	No
i2_LQ_Celestial-Eye_c42640/f1p2/2420	1	603	LG3	-	22520420	22521159	notsure	24.9	604	2422	LG8	+	12700374	12711029	notsure	75.1	No
i2_LQ_Celestial-Eye_c21585/f1p2/2547	1	261	LG3	-	18529508	18529768	notsure	10.3	262	2545	LG8	+	25801366	25803597	CA00033411	89.7	No
i2_LQ_Celestial-Eye_c27439/f1p12/2462	1	528	LG30	+	18031565	18032058	notsure	21.2	529	2485	LG21	-	20981910	20983844	CA00040484	78.8	No
i2_LQ_Celestial-Eye_c52550/f1p7/2529	3	1424	LG30	+	2144449	2155617	CA00008060	55.9	1425	2546	LG27	-	29295078	29296201	notsure	44.1	No
i2_LQ_Celestial-Eye_c82764/f1p2/2010	1	525	LG30	-	3895479	3897985	CA00054007	26.1	526	2010	LG30	+	1385524	1388426	CA00008126	73.9	Yes
i4_LQ_Celestial-Eye_c7632/f1p0/4683	5	3742	tig00216663_arrow	-	41847	195806	CA00071659,CA00071658,CA00071657,CA00071660	78.9	3743	4739	LG20	-	23822855	23855867	CA00061327,CA00061328	21	No
i4_LQ_Celestial-Eye_c15498/f1p0/4073	1	3523	LG38	+	24216561	24353510	CA00064053,CA00064052,CA00064051,CA00064050	84.6	3524	4166	tig00216595_arrow	-	38415	39066	notsure	15.4	No
i2_HQ_Celestial-Eye_c13309/f2p2/2199	1	524	LG30	-	3895479	3897984	CA00054007	23.8	525	2200	LG30	+	1385524	1388617	CA00008126	76.2	Yes
i4_LQ_Celestial-Eye_c6052/f1p0/4962	1	542	tig00014974_arrow	+	35517	36057	CA00071843	10.9	543	4957	LG8	-	697134	701547	notsure	89.1	No
i4_LQ_Celestial-Eye_c15797/f1p0/4106	2	2092	LG25	-	23402507	23425511	CA00046303,CA00046302	51.6	2093	4055	tig00218081_arrow	-	2339	17330	notsure	48.4	No
i1_HQ_Celestial-Eye_c2862/f3p3/2003	1	524	LG30	-	3895479	3897984	CA00054007	26.2	525	2003	LG30	+	1385524	1388421	CA00008126	73.8	Yes
i4_LQ_Celestial-Eye_c12530/f1p0/4989	1	2596	tig00035951_arrow	+	142801	145499	notsure	51.8	2597	5015	LG5	-	32531017	32533573	notsure	48.2	No
i1_LQ_Celestial-Eye_c22133/f1p2/1583	1	1291	LG1	-	6192	16526	CA00049158	81.5	1292	1585	tig00216733_arrow	+	18985	19278	notsure	18.5	No
i2_LQ_Celestial-Eye_c24542/f1p2/2525	1	288	LG30	+	4972847	4973135	CA00049791	10.8	289	2674	LG30	+	707074	731528	CA00058748	89.2	Yes
i2_LQ_Celestial-Eye_c66185/f1p48/2902	6	1050	tig00214346_arrow	-	204317	205762	notsure	35.8	1051	2913	tig00215630_arrow	+	487730	489665	CA00034069	63.9	No
i2_LQ_Celestial-Eye_c76197/f1p2/2051	2	573	LG30	-	3895479	3898032	CA00054007	27.9	574	2053	LG30	+	1385524	1388421	CA00008126	72.1	Yes
i1_LQ_Celestial-Eye_c5079/f1p6/1980	1	1499	LG30	+	28888036	28890113	CA00032294	75.6	1500	1982	LG32	-	32335408	32335890	notsure	24.4	No
i2_LQ_Celestial-Eye_c61674/f1p15/2094	1	520	tig00035347_arrow	+	148641	151565	CA00044318	24.8	521	2096	LG6	+	25145152	25146719	CA00017379	75.2	No
i3_LQ_Celestial-Eye_c8659/f1p0/3453	1	2600	tig00216820_arrow	-	4759	18886	notsure	74.8	2601	3475	LG13	+	1347192	1348066	notsure	25.2	No
i1_LQ_Celestial-Eye_c13259/f1p0/1795	1	1544	LG12	-	2683297	2684840	CA00019194	81.3	1545	1893	tig00014308_arrow	-	699036	699427	CA00031237	18.4	No
i2_HQ_Celestial-Eye_c22747/f3p8/2660	1	1451	tig00025223_arrow	-	6405	8562	CA00080607	54.3	1452	2670	LG11	-	7480786	7482004	notsure	45.7	No
i4_LQ_Celestial-Eye_c12889/f1p3/4360	2	1398	LG1	+	4211585	4212981	notsure	31.7	1399	4396	tig00214762_arrow	+	116773	119766	notsure	68	No
i2_LQ_Celestial-Eye_c75126/f1p2/2115	1	446	tig00013485_arrow	-	33325	33770	notsure	21.2	447	2103	tig00216410_arrow	+	19121	25029	CA00058508	78.8	No
i5_HQ_Celestial-Eye_c671/f3p10/5634	1	3234	LG30	+	23523421	23552790	CA00001466	57.4	3235	5634	LG5	-	22407461	22409850	notsure	42.6	No
i2_HQ_Celestial-Eye_c74215/f3p0/2116	1	1182	LG31	+	27585743	27586920	notsure	55.9	1183	2114	LG19	-	17093077	17094178	notsure	44.1	No
i3_LQ_Celestial-Eye_c21049/f1p0/3224	1	690	LG31	+	16212627	16253132	CA00040161	21.3	691	3237	LG31	-	7155108	7159968	CA00013486	78.7	Yes
i3_LQ_Celestial-Eye_c25412/f1p0/3273	1	475	LG31	+	26732370	26733985	notsure	14.4	476	3291	LG42	-	10298921	10303476	CA00030134	85.6	No
i3_LQ_Celestial-Eye_c20905/f1p7/3505	1	2534	tig00012675_arrow	-	24	13991	CA00078281	72.2	2535	3511	tig00017470_arrow	+	7911	8907	CA00069910	27.8	No
i2_LQ_Celestial-Eye_c68692/f1p29/2533	1	1338	LG31	-	10677588	10724012	notsure	52.5	1339	2551	LG5	-	19148763	19269120	notsure	47.5	No
i4_LQ_Celestial-Eye_c7392/f1p2/5059	1	4232	LG31	+	14792744	14807440	CA00014674	83	4233	5075	LG6	-	17287548	17288393	CA00020903	16.5	No
i5_LQ_Celestial-Eye_c2347/f1p47/5195	1	3232	LG31	-	13515493	13541846	CA00014736	64.5	3233	5007	LG6	+	18696766	18698709	notsure	35.4	No
i3_LQ_Celestial-Eye_c20637/f1p0/3562	18	2741	LG31	-	401009	586048	CA00061000,CA00061007	76.5	2742	3563	LG6	+	23986465	23987286	notsure	23.1	No
i3_LQ_Celestial-Eye_c21755/f1p1/3985	1	442	chrM	+	2021	2466	notsure	11.1	443	3978	LG25	-	21255633	21271565	CA00035200	88.9	No
i2_LQ_Celestial-Eye_c35781/f1p1/2316	26	1282	LG19	+	16587410	16600792	CA00012845	53.2	1283	2365	tig00214327_arrow	-	1426290	1427372	CA00029646	45.8	No
i8_LQ_Celestial-Eye_c221/f1p0/8655	1	4368	LG31	-	18999061	19510319	CA00049512,CA00049521,CA00049511,CA00049519,CA00049520	50.3	4369	8685	LG7	-	24105709	24117763	notsure	49.7	No
i5_LQ_Celestial-Eye_c7367/f1p0/5305	1	1048	LG32	+	2063129	2064267	notsure	19.7	1049	5311	LG1	-	11538962	11558840	CA00020853,CA00020854	80.3	No
i3_LQ_Celestial-Eye_c22501/f1p0/3454	1	1502	LG33	+	3857307	3861590	CA00057339	43.9	1503	3420	tig00215844_arrow	+	772413	774356	notsure	56.1	No
i2_LQ_Celestial-Eye_c49191/f1p17/2285	1	1380	LG30	-	9049313	9126604	CA00005860	60.2	1381	2293	tig00216727_arrow	+	376377	455938	CA00059387	39.8	No
i2_LQ_Celestial-Eye_c54370/f1p34/2737	1	1792	LG32	+	17868210	17908199	CA00018492	65.4	1793	2730	LG16	-	23782357	23826733	notsure	34.2	No
i2_LQ_Celestial-Eye_c56432/f1p44/2844	1	2017	tig00039107_arrow	+	73438	75500	notsure	70.7	2018	2827	tig00214282_arrow	+	1507212	1510796	notsure	28.4	No
i5_HQ_Celestial-Eye_c8489/f3p0/5922	1	1754	tig00217060_arrow	+	170346	181073	CA00073679	29.6	1755	5922	LG36	-	19961603	19977115	CA00057301	70.4	No
i2_LQ_Celestial-Eye_c42362/f1p38/2582	2	1441	LG32	+	6156247	6157631	notsure	55.1	1442	2615	LG17	+	4129245	4130422	notsure	44.9	No
i2_LQ_Celestial-Eye_c34405/f1p1/2403	1	547	tig00006777_arrow	-	101760	102349	notsure	22.6	548	2423	LG18	+	19549929	19552469	notsure	77.4	No
i2_LQ_Celestial-Eye_c71998/f1p6/2170	2	1159	LG21	+	24726603	24729052	notsure	52.7	1160	2196	tig00216901_arrow	-	34444	36165	notsure	47.2	No
i1_LQ_Celestial-Eye_c22599/f1p1/1846	4	230	LG32	-	26699054	26699871	CA00025139	12.3	231	1846	LG29	-	5307584	5310993	CA00070710	87.5	No
i2_HQ_Celestial-Eye_c59335/f2p3/2025	1	1335	tig00215991_arrow	-	14272	43930	CA00078784	65.9	1336	2026	tig00215990_arrow	-	54071	54759	notsure	34.1	No
i3_LQ_Celestial-Eye_c25770/f1p2/3833	1	870	tig00215224_arrow	+	114384	115253	notsure	22.7	871	3836	LG34	-	14363745	14982076	CA00000085,CA00060398,CA00060394,CA00060395,CA00060396,CA00060397,CA00000082,CA00000083,CA00000081,CA00000079,CA00000078	77.3	No
i2_LQ_Celestial-Eye_c5497/f1p23/2128	1	461	LG13	-	16477076	16477537	notsure	21.7	462	2121	tig00003465_arrow	+	7564	17396	notsure	78.3	No
i2_LQ_Celestial-Eye_c32558/f1p9/2138	1	306	LG32	+	5652595	5652900	notsure	14.3	307	2139	LG32	+	22203512	22205328	notsure	85.7	Yes
i1_LQ_Celestial-Eye_c12586/f1p8/1789	1	366	LG38	+	11609530	11609908	notsure	20.5	367	1783	tig00057535_arrow	-	8431	9857	notsure	79.5	No
i2_LQ_Celestial-Eye_c34012/f1p4/2203	1	1134	tig00216597_arrow	-	18815	21056	CA00060752	51.5	1135	2203	tig00006860_arrow	+	34593	36159	CA00080123	48.5	No
i2_LQ_Celestial-Eye_c53631/f1p9/2185	2	1435	LG40	-	6501341	6520657	CA00039505	66.8	1436	2146	tig00028060_arrow	-	10134	10834	notsure	33.1	No
i4_LQ_Celestial-Eye_c13896/f1p2/4301	19	3554	LG36	+	600672	658758	CA00049223	81.9	3555	4317	tig00036359_arrow	+	18654	34489	notsure	17.7	No
i2_LQ_Celestial-Eye_c17617/f1p10/2845	1	480	tig00007487_arrow	-	346412	348023	notsure	16.9	481	2845	LG13	+	19658028	19663402	CA00048773	83.1	No
i2_LQ_Celestial-Eye_c68674/f1p3/2372	1	1091	LG14	-	3639994	3645843	notsure	45.9	1092	2378	tig00007968_arrow	-	76517	77824	notsure	54.1	No
i4_LQ_Celestial-Eye_c11478/f1p24/4536	1	1239	tig00217318_arrow	-	43049	44226	notsure	27.3	1240	4539	LG32	-	6921779	6925068	notsure	72.7	No
i2_LQ_Celestial-Eye_c68826/f1p5/2479	1	1222	LG12	+	3839475	3899451	CA00019133,CA00019134	49	1223	2494	tig00000876_arrow	-	79183	80452	CA00017034	51	No
i2_LQ_Celestial-Eye_c14622/f1p26/2140	1	613	LG32	-	16348486	16349097	notsure	28.5	614	2150	LG32	-	5190882	5348943	notsure	71.5	Yes
i3_LQ_Celestial-Eye_c13655/f1p0/3482	1	924	tig00001591_arrow	-	257440	266297	CA00017986	26.5	925	3481	LG3	+	20309982	20321677	CA00059694	73.5	No
i4_LQ_Celestial-Eye_c8327/f1p0/4935	1	679	LG32	-	32205805	32206484	notsure	13.7	680	4945	LG36	-	8620809	8625091	notsure	86.3	No
i5_LQ_Celestial-Eye_c5445/f1p0/5218	26	2756	LG32	+	19615141	19622356	notsure	52.2	2757	5232	LG7	-	31184733	31191602	CA00006359	47.3	No
i3_HQ_Celestial-Eye_c27814/f2p0/3089	1	1675	LG32	+	17868272	17882510	CA00018492	54.2	1676	3077	LG9	+	24696639	24738925	CA00024708,CA00024707,CA00024706,CA00024705,CA00024704	45.4	No
i2_LQ_Celestial-Eye_c72430/f1p0/2888	1	1201	LG33	+	3641398	3645926	CA00053321	41.6	1202	2889	LG33	+	2529895	2548979	CA00027513	58.4	Yes
i3_LQ_Celestial-Eye_c9341/f1p1/3632	5	1170	LG33	+	3641433	3645926	CA00053321	30.9	1171	3774	LG33	+	2529895	2548979	CA00027513	69	Yes
i2_LQ_Celestial-Eye_c65743/f1p3/2481	1	539	tig00010838_arrow	+	13517	29953	notsure	21.7	540	2486	LG9	-	37155284	37157231	notsure	78.3	No
i2_LQ_Celestial-Eye_c66753/f1p3/2334	1	1711	LG34	+	16440010	16444412	CA00018720	73.4	1712	2332	tig00044234_arrow	-	10178	10799	notsure	26.6	No
i2_HQ_Celestial-Eye_c9467/f3p1/2943	2	314	LG33	-	3126835	3127154	notsure	10.6	315	2945	LG8	-	2275847	2284176	CA00026168	89.3	No
i1_LQ_Celestial-Eye_c25551/f1p5/1692	1	194	LG33	+	3406611	3406806	CA00027478	11.5	195	1679	LG8	+	2480974	2483989	CA00026175	88.3	No
i0_LQ_Celestial-Eye_c698/f1p0/942	1	355	tig00214429_arrow	+	3828	4184	notsure	37.6	356	943	chrM	+	9911	10500	notsure	62.4	No
i2_LQ_Celestial-Eye_c22670/f1p1/3011	1	1768	tig00217186_arrow	-	30800	35998	CA00076810	58.7	1769	3010	tig00214670_arrow	+	33934	35177	notsure	41.3	No
i2_LQ_Celestial-Eye_c8511/f1p0/2988	1	698	LG33	+	368205	374437	CA00047056,CA00047057	23.8	699	2937	LG8	-	311535	313735	CA00041225	76.2	No
i3_LQ_Celestial-Eye_c18815/f1p1/3276	1	1954	tig00011564_arrow	+	39513	60973	notsure	59.7	1955	3272	tig00214833_arrow	+	507007	560895	notsure	40.3	No
i1_LQ_Celestial-Eye_c7262/f1p16/1828	1	276	tig00217260_arrow	-	74967	75242	CA00076388	14.8	277	1860	LG12	-	21054567	21056150	CA00041177	85.2	No
i1_LQ_Celestial-Eye_c20225/f1p1/1773	1	672	LG32	+	14171861	14172532	notsure	37.9	673	1773	tig00036306_arrow	+	248207	249308	notsure	62.1	No
i1_HQ_Celestial-Eye_c14999/f13p2/1640	1	169	LG33	+	3406638	3406806	CA00027478	10.3	170	1642	LG8	+	2480974	2483991	CA00026175	89.7	No
i4_LQ_Celestial-Eye_c18522/f1p0/4073	1	3505	LG38	+	24216579	24353510	CA00064053,CA00064052,CA00064051,CA00064050	86.6	3506	4049	tig00216595_arrow	-	38522	39066	notsure	13.4	No
i4_LQ_Celestial-Eye_c18508/f1p3/4055	1	3070	LG1	-	30589307	30678014	notsure	75.5	3071	4067	tig00215565_arrow	+	1649781	1650773	notsure	24.5	No
i3_LQ_Celestial-Eye_c13301/f1p2/3728	6	2018	LG34	+	9535944	9551657	notsure	59.8	2019	3363	LG19	-	8527925	8529220	notsure	40	No
i4_LQ_Celestial-Eye_c15009/f1p1/4094	1	2074	tig00022679_arrow	-	14530	28525	CA00067737	50.6	2075	4097	LG45	-	8981286	8997725	CA00054277	49.4	No
i2_LQ_Celestial-Eye_c14512/f1p2/2088	1	1703	LG34	+	16440017	16444412	CA00018720	81.5	1704	2090	LG21	-	22112587	22112973	notsure	18.5	No
i2_LQ_Celestial-Eye_c39300/f1p2/2136	1	311	LG34	+	17270924	17271624	CA00018681	14.5	312	2139	LG28	+	14863332	14865159	notsure	85.5	No
i2_LQ_Celestial-Eye_c37541/f1p7/2829	2	355	tig00214714_arrow_1_2670353	+	800781	801788	notsure	12.5	356	2835	LG50	+	15396721	15399195	notsure	87.5	No
i1_LQ_Celestial-Eye_c18978/f1p8/1916	1	1112	tig00025795_arrow	-	17246	18366	notsure	57.9	1113	1921	tig00014173_arrow	+	38061	39000	notsure	42.1	No
i2_LQ_Celestial-Eye_c25399/f1p5/2479	1	2107	LG43	+	12172533	12276732	CA00031486,CA00031487,CA00031491,CA00031490,CA00031492,CA00031488,CA00031489	84.6	2108	2491	tig00029804_arrow	-	186705	187082	CA00069760	15.4	No
i2_LQ_Celestial-Eye_c72184/f1p1/3031	10	2591	tig00020493_arrow	+	748531	761983	CA00025697	84.9	2592	3041	tig00217347_arrow	+	5094	5543	notsure	14.8	No
i6_LQ_Celestial-Eye_c1474/f1p0/6334	1	5149	LG34	+	19045299	19050528	CA00021604	81.3	5150	6332	LG32	+	34524587	34525770	notsure	18.7	No
i2_HQ_Celestial-Eye_c21501/f2p14/2886	1	1703	LG34	+	19032503	19050528	CA00021604	59	1704	2887	LG32	+	34524587	34525773	notsure	41	No
i1_LQ_Celestial-Eye_c20773/f1p0/1586	1	467	LG13	+	21291203	21312681	CA00053551	29.4	468	1587	tig00041149_arrow	-	56005	62325	CA00081147	70.6	No
i4_HQ_Celestial-Eye_c14476/f2p0/4187	1	3247	tig00045622_arrow	+	28298	33208	notsure	77.4	3248	4191	tig00217159_arrow	-	9596	10539	notsure	22.5	No
i4_LQ_Celestial-Eye_c7297/f1p0/4986	1	3877	LG34	-	18248758	18274607	CA00021571	77.7	3878	4992	LG34	+	20169358	20170477	CA00049736	22.3	Yes
i2_LQ_Celestial-Eye_c36204/f1p7/2970	1	376	tig00216123_arrow	-	174374	174749	CA00052830	12.6	377	2974	LG23	+	18716999	18723932	notsure	87.4	No
i2_LQ_Celestial-Eye_c15127/f1p4/2037	1	300	LG34	+	15723869	15724168	notsure	14.7	301	2044	LG34	-	20121229	20139968	CA00021651	85.3	Yes
i2_LQ_Celestial-Eye_c54375/f1p2/2253	1	1336	tig00026530_arrow	+	22299	25096	CA00074828	59.2	1337	2257	LG7	+	4786869	4787786	notsure	40.8	No
i2_LQ_Celestial-Eye_c59957/f1p0/2111	6	1070	tig00214594_arrow	-	27178	28270	notsure	50.4	1071	2115	LG10	+	21530004	21531053	notsure	49.4	No
i6_LQ_Celestial-Eye_c1419/f1p0/6765	1	3913	LG34	+	26755349	26759205	CA00043474	57.9	3914	6759	LG40	+	2146646	2157297	CA00015897	42.1	No
i2_LQ_Celestial-Eye_c48785/f1p4/2716	1	909	LG33	+	450691	510041	CA00047066	33.5	910	2717	tig00046690_arrow	-	5309	53409	CA00081169	66.5	No
i1_LQ_Celestial-Eye_c13801/f1p3/1225	1	268	tig00012326_arrow	-	69442	69708	notsure	21.9	269	1226	LG15	+	19434597	19435556	notsure	78.1	No
i2_LQ_Celestial-Eye_c4906/f1p8/2292	2	329	tig00025933_arrow	-	224687	264804	notsure	14.3	330	2298	tig00012443_arrow	-	73569	75528	notsure	85.7	No
i6_LQ_Celestial-Eye_c1430/f1p0/6440	33	3367	tig00215121_arrow	+	5766	12424	notsure	51.7	3368	6453	LG47	+	6868481	6874432	CA00057058	47.8	No
i2_LQ_Celestial-Eye_c40201/f1p9/2811	1	365	tig00215316_arrow	-	3035033	3035662	notsure	13	366	2817	tig00004250_arrow	-	48463	50963	notsure	87	No
i3_LQ_Celestial-Eye_c8228/f1p10/4087	1	1519	LG34	+	3528814	3530320	notsure	37.1	1520	4093	LG5	+	22336380	22343868	notsure	62.9	No
i2_LQ_Celestial-Eye_c72345/f1p3/2479	1	1857	LG34	+	16440010	16444413	CA00018720	74.9	1858	2479	LG50	+	6314549	6315174	notsure	25.1	No
i2_LQ_Celestial-Eye_c72173/f1p11/2730	1	2057	LG34	-	22241148	22248727	CA00024235	74.5	2058	2761	LG7	+	23453316	23459266	CA00041660	25.5	No
i3_HQ_Celestial-Eye_c16681/f2p0/3445	1	2495	LG34	+	24733452	24735968	notsure	72.3	2496	3447	LG8	+	1979109	1980062	notsure	27.6	No
i3_LQ_Celestial-Eye_c3756/f1p7/3824	1	2470	tig00214327_arrow	-	940916	1005448	CA00029626	64.5	2471	3832	tig00215926_arrow	+	119387	120743	notsure	35.5	No
i1_LQ_Celestial-Eye_c6114/f1p2/1760	1	749	LG30	+	25991893	25992566	notsure	42.5	750	1763	chrM	+	2688	3702	notsure	57.5	No
i4_LQ_Celestial-Eye_c6591/f1p0/4391	1	2215	tig00005608_arrow	-	182760	233810	CA00046644,CA00046645	49.9	2216	4443	LG4	-	28680219	28682448	notsure	50.1	No
i1_LQ_Celestial-Eye_c3697/f1p40/1511	1	444	tig00016351_arrow	+	592986	600965	notsure	29.3	445	1514	LG7	-	21222262	21223333	CA00016645	70.7	No
i2_LQ_Celestial-Eye_c52039/f1p5/2220	1	638	LG40	+	17274569	17292086	CA00041041	28.6	639	2227	tig00012356_arrow	+	8842	10429	notsure	71.3	No
i3_LQ_Celestial-Eye_c18756/f1p1/3743	21	1160	tig00028217_arrow	-	9729	10905	notsure	30.4	1161	3750	LG7	+	18816542	18819134	notsure	69.1	No
i3_LQ_Celestial-Eye_c8917/f1p5/3914	1	3407	LG34	-	17900532	18044418	CA00048594,CA00048595	84.1	3408	4050	LG9	-	22939864	22940505	notsure	15.9	No
i3_LQ_Celestial-Eye_c14093/f1p0/3699	1	2431	tig00029564_arrow	-	2126	28613	CA00075790,CA00075791	63.4	2432	3809	LG28	+	24445328	24447007	CA00064259	35.9	No
i3_HQ_Celestial-Eye_c12597/f2p0/3566	1	3182	LG34	-	7845908	7883156	CA00000321	89.2	3183	3568	LG9	-	13440368	13440754	notsure	10.8	No
i2_HQ_Celestial-Eye_c1406/f5p2/2420	6	500	LG35	+	16800853	16807521	CA00061011	20.5	501	2420	LG10	-	21623233	21625152	notsure	79.3	No
i3_HQ_Celestial-Eye_c5599/f2p6/3659	28	2946	LG36	-	19819765	19867253	CA00057295	79.5	2947	3673	LG11	+	18126130	18126855	notsure	19.8	No
i2_LQ_Celestial-Eye_c68623/f1p3/2774	1	2130	LG36	+	9974163	9976633	CA00014109	76.7	2131	2778	LG11	+	15935156	15935803	notsure	23.3	No
i1_LQ_Celestial-Eye_c24739/f1p7/1940	1	475	tig00007853_arrow	-	365923	388714	notsure	24.4	476	1943	LG9	-	28378046	28607056	CA00039909,CA00039915,CA00039914,CA00039920,CA00039923,CA00039922,CA00039916,CA00039912,CA00039926	75.6	No
i3_LQ_Celestial-Eye_c11041/f1p10/4044	40	2833	LG36	-	19835536	19867253	CA00057295	68.2	2834	4094	LG11	+	18126004	18127266	CA00058402	30.8	No
i1_HQ_Celestial-Eye_c2110/f3p6/1617	1	163	LG36	-	6422111	6422273	notsure	10	164	1628	LG36	-	9272217	9275763	CA00018257	90	Yes
i2_LQ_Celestial-Eye_c53298/f1p31/2537	1	328	tig00216043_arrow	-	92008	92335	notsure	12.9	329	2535	LG45	-	5444646	5449896	notsure	87	No
i3_LQ_Celestial-Eye_c5376/f1p0/3506	6	708	LG36	+	4300366	4326368	CA00057111	19.9	709	3530	LG36	-	12576848	12580398	CA00014015	79.9	Yes
i1_LQ_Celestial-Eye_c12164/f1p1/1892	1	1680	tig00215944_arrow	+	287550	434261	CA00066143,CA00066147,CA00066146,CA00066145,CA00066144	88.7	1681	1894	tig00056887_arrow	-	4978	6269	CA00081321	11.3	No
i2_LQ_Celestial-Eye_c14690/f1p0/2045	1	246	LG36	+	4300598	4319504	notsure	12	247	2045	LG36	-	12577672	12580398	CA00014015	88	Yes
i5_LQ_Celestial-Eye_c3132/f1p1/5198	1	1179	tig00218067_arrow	+	4893	6069	notsure	21.9	1180	5387	tig00021163_arrow	-	78811	88010	notsure	78.1	No
i2_LQ_Celestial-Eye_c37795/f1p1/2895	13	602	tig00020493_arrow	-	45615	46263	notsure	20.2	603	2916	LG26	-	15503866	15506224	CA00039579	79.4	No
i2_LQ_Celestial-Eye_c69338/f1p24/2444	17	686	tig00016903_arrow	+	142311	142981	notsure	27.3	687	2458	LG9	+	2391786	2393543	notsure	72.1	No
i4_LQ_Celestial-Eye_c11339/f1p3/4617	1	4066	LG36	-	13973486	13977551	notsure	88	4067	4622	LG5	+	19536731	19537286	notsure	12	No
i4_LQ_Celestial-Eye_c3113/f1p0/4198	1	477	LG9	-	11215869	11216341	notsure	11.3	478	4209	tig00216043_arrow	+	121850	125624	CA00055773	88.7	No
i3_LQ_Celestial-Eye_c1276/f2p2/3365	1	2476	tig00214259_arrow	-	1513480	1515967	notsure	72.8	2477	3401	LG26	-	16396482	16397406	notsure	27.2	No
i2_LQ_Celestial-Eye_c23575/f1p6/2365	1	817	LG38	-	22177866	22180903	CA00024964	34.5	818	2367	tig00031959_arrow	+	303892	307185	CA00050682	65.5	No
i4_LQ_Celestial-Eye_c15177/f1p0/4101	4	793	LG37	+	4167884	4168675	notsure	19.2	794	4102	LG1	+	19890717	20118232	notsure	80.6	No
i2_LQ_Celestial-Eye_c35914/f1p27/2913	1	1914	LG18	-	14584454	14678550	CA00030488	65.3	1915	2929	tig00215316_arrow	+	1810941	1811971	notsure	34.7	No
i6_LQ_Celestial-Eye_c1290/f1p1/6915	1	2955	LG37	+	10897284	11095828	CA00003939,CA00003938,CA00003946,CA00003932,CA00003944,CA00003945,CA00003937,CA00003943,CA00003935,CA00003934,CA00003940,CA00003941	42.7	2956	6921	LG13	+	6808004	6811948	CA00019679	57.3	No
i2_LQ_Celestial-Eye_c29296/f1p0/2088	1	390	LG37	+	4871649	4876203	notsure	18.9	391	2063	LG21	+	18273036	18297348	CA00020952,CA00020951	81	No
i3_LQ_Celestial-Eye_c20256/f1p0/3288	5	1551	LG13	+	19590055	19591599	notsure	46.9	1552	3301	tig00033307_arrow	+	220708	222453	notsure	53	No
i4_LQ_Celestial-Eye_c7227/f1p0/4819	2	2431	LG37	+	17636941	17651213	CA00018207	49.9	2432	4871	LG3	+	4895976	4905081	CA00038240	50.1	No
i2_LQ_Celestial-Eye_c9166/f1p0/2930	1	405	LG37	-	7185830	7191054	CA00003769	13.8	406	2931	LG37	-	13024272	13039122	CA00019586	86.2	Yes
i2_LQ_Celestial-Eye_c50087/f1p0/2661	1	405	LG37	-	7185830	7191054	CA00003769	15.2	406	2666	LG37	-	13024537	13039122	CA00019586	84.8	Yes
i2_LQ_Celestial-Eye_c68305/f1p2/2911	26	629	LG2	-	23618661	23619264	CA00071430	23	630	2630	tig00016529_arrow	+	32308	34299	CA00068357	76.1	No
i4_LQ_Celestial-Eye_c17167/f1p5/4828	1	585	LG37	-	5290715	5291301	CA00081706	12	586	4874	LG37	-	4753696	4772845	CA00079457	88	Yes
i2_LQ_Celestial-Eye_c36592/f1p137/2629	1	1518	tig00215567_arrow	+	176446	177964	notsure	57.8	1519	2627	LG35	-	2582586	2583697	notsure	42.2	No
i2_HQ_Celestial-Eye_c34652/f2p6/2877	1	2324	LG37	-	14336483	14349424	CA00010249	80.7	2325	2880	LG4	-	4904749	4905377	notsure	19.3	No
i4_LQ_Celestial-Eye_c3818/f1p0/4805	5	669	LG37	-	10697460	10698129	CA00003927	13.8	670	4813	LG5	+	20814140	20818324	notsure	86.1	No
i3_LQ_Celestial-Eye_c6003/f1p0/3277	1	2676	LG37M	+	248138	259709	CA00048187	81.6	2677	3266	LG8	-	29334944	29335815	notsure	18	No
i2_HQ_Celestial-Eye_c2013/f4p9/2992	1	2662	LG38	+	10927075	10933129	CA00017481	88.8	2663	2999	LG13	-	17535189	17535529	notsure	11.2	No
i3_LQ_Celestial-Eye_c23387/f1p12/3267	1	2325	LG36	+	19659948	19667761	CA00051295	71.1	2326	3269	tig00049816_arrow	+	35908	36920	notsure	28.9	No
i1_LQ_Celestial-Eye_c24841/f1p1/1975	1	360	LG38	-	10653632	10656914	CA00017452	18.2	361	1976	LG26	-	8432582	8481483	CA00008541,CA00008540,CA00008538,CA00008539	81.7	No
i5_LQ_Celestial-Eye_c2365/f1p0/5192	1	520	LG38	+	18863700	18864773	notsure	10	521	5194	LG27	+	22362868	22384525	CA00005274	90	No
i2_HQ_Celestial-Eye_c12129/f3p2/2538	1	478	LG38	+	511083	524017	CA00057816	18.8	479	2541	LG38	-	1912676	1914730	CA00042030	81.2	Yes
i2_LQ_Celestial-Eye_c22223/f2p0/2271	1	1962	tig00000254_arrow	+	2669113	2674895	CA00008797	85.9	1963	2285	LG48	+	994552	994888	notsure	14.1	No
i2_LQ_Celestial-Eye_c52839/f1p2/2457	1	491	LG38	+	511066	524017	CA00057816	19.9	492	2466	LG38	-	1912765	1914730	CA00042030	80.1	Yes
i2_LQ_Celestial-Eye_c55104/f1p0/2662	1	302	tig00217025_arrow	-	227475	229098	CA00046832	11.3	303	2655	tig00029160_arrow	-	231682	238283	CA00061316	87.9	No
i2_LQ_Celestial-Eye_c29989/f1p3/2050	1	752	tig00032640_arrow	+	11267	12018	CA00078934	36.7	753	2051	LG29	-	12774563	12776033	notsure	63.3	No
i4_HQ_Celestial-Eye_c726/f6p0/4299	1	763	tig00036359_arrow	-	18653	34488	CA00075022	17.7	764	4300	LG36	-	600670	658757	CA00049222	82.3	No
i5_LQ_Celestial-Eye_c3965/f1p0/5256	30	4507	LG38	+	20449713	20454195	notsure	85.3	4508	5251	LG4	-	17253155	17253892	notsure	14.2	No
i4_LQ_Celestial-Eye_c4452/f1p7/5038	2	616	LG38	-	18379621	18383980	CA00008137	12.2	617	5044	LG45	-	3363960	3376224	CA00038755	87.7	No
i3_LQ_Celestial-Eye_c5975/f1p7/3217	1	1278	LG39	-	2328409	2331375	CA00006105	39.4	1279	3246	LG11	+	821134	823115	notsure	60.6	No
i3_LQ_Celestial-Eye_c8411/f1p0/3303	1	2434	tig00214259_arrow	+	229484	302327	notsure	73.7	2435	3298	LG25	+	6809624	6810482	notsure	26.2	No
i3_HQ_Celestial-Eye_c16834/f2p0/3135	1	348	tig00215949_arrow	-	8088	13650	CA00080338	11.1	349	3135	tig00215948_arrow	-	1096	27624	CA00074312	88.9	No
i1_LQ_Celestial-Eye_c17648/f1p0/1727	1	354	LG39	+	12812614	12812963	notsure	20.5	355	1728	LG19	-	21259372	21267748	CA00053217,CA00053215	79.5	No
i7_LQ_Celestial-Eye_c347/f1p0/7849	1	1589	LG4	+	20270623	20291493	notsure	19.4	1590	8160	LG1	+	19903891	19910440	notsure	80.1	No
i2_LQ_Celestial-Eye_c60437/f1p98/2139	1	1218	LG4	+	93089	94300	notsure	56.8	1219	2142	LG10	-	580564	629439	CA00051403	43.1	No
i1_LQ_Celestial-Eye_c7505/f1p1/1908	1	1186	LG4	+	8492309	8495615	CA00006823	61.8	1187	1920	LG15	+	4611411	4612139	CA00029578	38.2	No
i2_LQ_Celestial-Eye_c14253/f1p3/2909	1	1634	LG4	+	13164281	13175271	CA00009345	56	1635	2919	LG17	+	150223	151505	notsure	44	No
i2_LQ_Celestial-Eye_c11055/f1p9/2954	1	2642	LG18	+	24394142	24411735	CA00042240	89.5	2643	2953	tig00048964_arrow	-	50622	50926	CA00072957	10.5	No
i3_LQ_Celestial-Eye_c17620/f1p0/3794	1	795	tig00216580_arrow	+	60329	90428	CA00068182	20.8	796	3821	LG9	-	22939863	22960278	CA00042836	79.2	No
i3_LQ_Celestial-Eye_c28266/f1p0/3039	1	890	tig00031959_arrow	+	391251	393685	CA00050691	29.2	891	3043	LG16	+	8604971	8616383	CA00005238	70.8	No
i2_LQ_Celestial-Eye_c29887/f1p0/2097	1	1900	LG4	+	14596587	14616377	CA00054138	86.9	1901	2187	LG18	-	16113371	16113657	notsure	13.1	No
i1_LQ_Celestial-Eye_c9252/f1p2/1648	4	1150	LG2	+	8463340	8492421	CA00069784,CA00069785,CA00069786	68.9	1151	1664	tig00036711_arrow	-	148257	148769	notsure	30.9	No
i2_LQ_Celestial-Eye_c18514/f1p4/2310	10	1503	LG4	-	24302266	24303749	notsure	64.8	1504	2305	LG18	+	15111984	15112848	notsure	34.8	No
i2_LQ_Celestial-Eye_c66501/f1p41/2438	1	579	LG4	+	378068	378647	notsure	23.7	580	2446	LG22	+	1347732	2005002	CA00052487,CA00052467,CA00075617,CA00075619,CA00052481,CA00052479,CA00052490,CA00052485,CA00075615,CA00052469,CA00052488,CA00052470,CA00052471,CA00052473,CA00052474,CA00075616,CA00052476,CA00052477	76.3	No
i3_LQ_Celestial-Eye_c20327/f1p1/3443	1	1240	LG4	-	10004613	10009466	CA00006748	36	1241	3445	LG23	+	6245098	6249398	CA00016282	64	No
i2_LQ_Celestial-Eye_c66600/f1p2/2529	21	1157	tig00011242_arrow	-	429075	574206	CA00036635,CA00036636,CA00036639,CA00036649,CA00036644,CA00036647,CA00036646,CA00036641,CA00036640,CA00036643,CA00036642	44.9	1158	2534	tig00027159_arrow	-	633	287562	CA00047740,CA00047744,CA00047745,CA00047751,CA00047750,CA00047749,CA00047739,CA00047738	54.3	No
i2_LQ_Celestial-Eye_c53301/f1p0/2475	1	354	tig00044525_arrow	-	8425	8777	notsure	14.3	355	2477	LG36	-	4395776	4397889	notsure	85.7	No
i3_LQ_Celestial-Eye_c21899/f1p0/3534	1	663	tig00012849_arrow	+	56146	64628	CA00074018	17.4	664	3821	tig00215156_arrow	+	4126	20672	CA00073123	82.6	No
i4_LQ_Celestial-Eye_c15102/f1p3/4142	1	726	LG2	-	23618661	23619386	CA00071430	17.4	727	4161	tig00016529_arrow	+	32308	35675	CA00068357	82.5	No
i2_LQ_Celestial-Eye_c54170/f1p22/2957	1	1709	LG4	+	27779181	27785798	CA00031344	57.7	1710	2963	LG28B	-	3749687	3752702	CA00033949	42.3	No
i8_LQ_Celestial-Eye_c26/f1p0/8235	1	3111	tig00038657_arrow	-	54400	184328	CA00064845,CA00064848	37.8	3112	8222	LG12	-	1510800	1550131	CA00059631	62.2	No
i2_LQ_Celestial-Eye_c51892/f1p2/2948	1	1837	LG4	+	13872493	13927738	CA00038020,CA00038019,CA00038017,CA00038015	62.3	1838	2950	LG29	-	818553	822670	CA00064412	37.7	No
i2_HQ_Celestial-Eye_c17546/f3p2/2741	11	1814	LG4	+	13872526	13927738	CA00038020,CA00038019,CA00038017,CA00038015	65.8	1815	2741	LG29	-	818739	822670	CA00064412	33.8	No
i2_LQ_Celestial-Eye_c67941/f1p2/2712	7	1788	LG4	+	13872526	13927738	CA00038020,CA00038019,CA00038017,CA00038015	65.7	1789	2713	LG29	-	818741	822670	CA00064412	34.1	No
i3_HQ_Celestial-Eye_c1800/f2p0/3313	11	1814	LG4	+	13872526	13927738	CA00038020,CA00038019,CA00038017,CA00038015	54.5	1815	3313	LG29	-	818167	822670	CA00064412	45.2	No
i3_HQ_Celestial-Eye_c5390/f3p0/3986	1	3562	LG38	+	24216522	24353510	CA00064053,CA00064052,CA00064051,CA00064050	89.4	3563	3985	tig00216595_arrow	-	38644	39066	notsure	10.6	No
i1_LQ_Celestial-Eye_c11565/f1p0/1790	1	205	LG38	-	4451543	4452247	notsure	11.4	206	1792	tig00215914_arrow	+	52317	73984	CA00071312,CA00071311	88.4	No
i3_LQ_Celestial-Eye_c28374/f1p4/3030	1	2563	tig00042758_arrow	+	6673	9236	CA00078271	84.5	2564	3034	tig00039176_arrow	+	6069	10587	CA00079324	15.5	No
i3_LQ_Celestial-Eye_c3609/f1p0/3275	2	2045	LG25	+	3846290	3879621	CA00038412,CA00038411	60.1	2046	3402	tig00216679_arrow	-	158767	160137	notsure	39.9	No
i4_LQ_Celestial-Eye_c3753/f1p2/4953	1	3331	tig00005214_arrow	+	1529188	1547793	CA00010975,CA00010974,CA00010973	67.2	3332	4959	tig00216347_arrow	-	148951	150615	CA00062708	32.8	No
i5_LQ_Celestial-Eye_c1611/f1p3/5517	1	776	LG4	-	20068450	20069232	notsure	14.1	777	5520	LG37	+	15993491	15998245	notsure	85.9	No
i5_LQ_Celestial-Eye_c1570/f1p0/5457	1	3852	LG4	+	5355021	7139247	CA00035826,CA00035845,CA00035866,CA00035867,CA00035860,CA00035862,CA00035863,CA00035848,CA00035869,CA00035886,CA00035887,CA00035884,CA00035885,CA00035882,CA00035883,CA00035880,CA00035836,CA00035878,CA00035830,CA00035873,CA00035872,CA00035871,CA00035877,CA00035875,CA00035838,CA00035852,CA00035839,CA00035857,CA00035856,CA00035874,CA00045333,CA00045332,CA00035890,CA00045334,CA00035840,CA00035841,CA0…	69.6	3853	5531	LG38	+	24383429	24385102	notsure	30.4	No
i3_LQ_Celestial-Eye_c10779/f1p1/3372	1	2909	tig00214186_arrow	-	957617	960540	notsure	86.1	2910	3377	LG19	-	9141446	9141913	notsure	13.9	No
i2_LQ_Celestial-Eye_c9194/f1p30/2497	3	1048	tig00217882_arrow	+	42454	52373	CA00074707	41.7	1049	2504	tig00029845_arrow	+	27715	29170	notsure	58	No
i3_LQ_Celestial-Eye_c21660/f1p2/3827	4	731	tig00214963_arrow	+	53547	54275	notsure	18.9	732	3854	LG8	-	6390148	6393265	notsure	81	No
i2_LQ_Celestial-Eye_c56084/f1p1/2509	1	292	LG4	+	14314018	14325222	CA00037998	11.6	293	2499	LG4	-	28236063	28246093	CA00031316	87.9	Yes
i2_LQ_Celestial-Eye_c26645/f1p0/2171	2	1719	tig00027603_arrow	+	513339	515091	CA00044735	78.5	1720	2188	tig00036640_arrow	+	15977	16444	CA00060143	21.4	No
i2_LQ_Celestial-Eye_c19727/f1p27/2136	1	1519	LG4	+	27008663	27140663	CA00051563,CA00051562,CA00051561,CA00051559,CA00051565,CA00051564	70.9	1520	2142	LG4	+	10276727	10277347	notsure	29.1	Yes
i2_LQ_Celestial-Eye_c82729/f1p4/2007	4	282	LG4	-	25331363	25331641	notsure	13.9	283	2011	LG4	-	24478083	24509670	CA00036199	86	Yes
i1_LQ_Celestial-Eye_c14217/f1p34/1338	1	376	LG4	-	1199734	1200106	notsure	28	377	1341	LG40	-	411956	412915	CA00015968	72	No
i3_HQ_Celestial-Eye_c11857/f2p0/3313	1	1171	LG4	-	8991116	8992286	notsure	35.3	1172	3307	LG5	+	26929334	26931469	notsure	64.4	No
i2_LQ_Celestial-Eye_c8713/f1p12/2187	1	617	LG40	-	9974185	9976146	CA00005477	28.1	618	2195	LG27	+	3276574	3281226	CA00064351	71.9	No
i2_LQ_Celestial-Eye_c6444/f1p3/2928	1	1676	LG40	-	9522472	9525075	notsure	57.2	1677	2931	LG3	+	5008518	5009749	notsure	42.8	No
i2_LQ_Celestial-Eye_c22745/f1p4/2473	1	1603	tig00041360_arrow	+	8681	118888	CA00079123	65.5	1604	2445	LG8	-	1059676	1068844	CA00080283	34.4	No
i3_LQ_Celestial-Eye_c14196/f1p7/3622	1	504	LG17	-	17245830	17249054	CA00038891	13.9	505	3633	tig00214992_arrow	+	120664	198241	CA00076597,CA00076596,CA00076598	86.1	No
i2_LQ_Celestial-Eye_c44977/f1p3/2092	1	1428	tig00215991_arrow	-	14272	44023	CA00078784	68.1	1429	2097	tig00215990_arrow	-	54092	54759	notsure	31.9	No
i2_LQ_Celestial-Eye_c65266/f1p1/2911	2	483	LG27	+	24046595	24053751	CA00002564	16.5	484	2915	tig00047316_arrow	-	52373	54803	CA00069459	83.4	No
i6_LQ_Celestial-Eye_c1348/f1p3/6821	1	6204	LG40	-	6609850	6670985	CA00039510,CA00039511,CA00039509	89.8	6205	6910	LG30F	+	1670922	1833374	CA00010137,CA00010135	10.2	No
i2_LQ_Celestial-Eye_c40036/f1p2/2339	1	1486	LG6	+	8789166	8790961	CA00004999	69	1487	2155	tig00017499_arrow	-	368076	368734	notsure	31	No
i2_LQ_Celestial-Eye_c8029/f1p22/2610	1	1736	LG19	-	17073866	17659571	CA00049089,CA00065110,CA00049105,CA00049106,CA00049102,CA00049103,CA00071576,CA00071577,CA00071574,CA00071575,CA00071572,CA00071573,CA00071578,CA00071579,CA00049098,CA00049097,CA00049095,CA00065106,CA00065107,CA00065105,CA00065103,CA00071580,CA00065108,CA00065109	66.7	1737	2597	tig00214214_arrow	+	53476	76146	notsure	33.1	No
i1_LQ_Celestial-Eye_c12662/f1p1/2033	12	270	LG40	+	4442222	4442480	notsure	12.7	271	2035	LG50	-	14814931	14817444	notsure	86.7	No
i2_LQ_Celestial-Eye_c24213/f1p3/2641	1	2202	LG20	+	2024366	2057608	CA00060254	83.6	2203	2631	tig00012548_arrow	-	32285	32713	notsure	16.3	No
i5_LQ_Celestial-Eye_c4071/f1p0/5984	1	4405	LG41	+	21504612	21525817	CA00021700	73.6	4406	5986	LG13	+	25022520	25024100	notsure	26.4	No
i5_LQ_Celestial-Eye_c2329/f1p1/5362	2	3738	LG41	-	17980729	18037530	CA00032772	68.9	3739	5423	LG16	-	26014803	26016434	notsure	31.1	No
i2_LQ_Celestial-Eye_c26521/f1p10/3043	1	1786	LG41	-	25534192	25535977	CA00032956	58.6	1787	3046	LG16	-	3543068	3553251	CA00020416	41.4	No
i2_LQ_Celestial-Eye_c26195/f1p11/2333	1	1245	LG50	-	12780873	12782114	CA00002010	53.2	1246	2339	tig00024441_arrow	+	55636	88677	notsure	46.8	No
i5_LQ_Celestial-Eye_c3942/f1p0/5502	1	1306	tig00018938_arrow	-	144773	148346	CA00065057	23.7	1307	5505	tig00036645_arrow	+	124445	128601	notsure	76.3	No
i7_LQ_Celestial-Eye_c704/f1p0/7968	11	3993	tig00013776_arrow	+	816	4830	notsure	49.9	3994	7947	tig00018446_arrow	+	7187	11191	notsure	49.6	No
i3_LQ_Celestial-Eye_c19793/f1p8/3552	3	886	LG41	+	11974076	11982959	CA00054526	24.9	887	3556	LG36	+	2839104	2852811	CA00042301,CA00042300	75.1	No
i3_HQ_Celestial-Eye_c27821/f16p1/3015	1	387	LG41	+	20489631	20490017	CA00074316	12.8	388	3015	LG41	+	19770347	19790815	CA00071286	87.2	Yes
i4_LQ_Celestial-Eye_c10742/f1p1/4766	1	2710	tig00008771_arrow	+	43142	45852	notsure	56.3	2711	4813	tig00018063_arrow	+	294032	296210	notsure	43.7	No
i4_LQ_Celestial-Eye_c13183/f1p0/4176	1	2191	LG41	+	26316581	26696447	CA00053884,CA00053885,CA00053883,CA00053880,CA00053873,CA00053872,CA00077524	50.8	2192	4314	LG41	+	23714611	23762000	CA00047972,CA00047971	49.2	Yes
i3_LQ_Celestial-Eye_c24464/f1p0/3673	1	1475	tig00015185_arrow	+	42529	47236	notsure	40.2	1476	3671	LG29	+	5808880	5829665	CA00031305,CA00031304,CA00031306	59.8	No
i3_LQ_Celestial-Eye_c20394/f1p2/3460	1	2840	tig00046079_arrow	-	183	29748	CA00068853	82	2841	3463	tig00050262_arrow	+	4458	5083	notsure	18	No
i2_LQ_Celestial-Eye_c49547/f1p3/2772	1	2411	LG47	+	1810690	1813048	CA00014293	87	2412	2772	chrM	+	16076	16436	notsure	13	No
i3_LQ_Celestial-Eye_c14873/f1p4/3059	31	1558	LG41	+	25034683	25041774	notsure	50.2	1559	3045	LG41	-	23875113	23881127	CA00047968	48.8	Yes
i2_LQ_Celestial-Eye_c6910/f3p6/3017	1	387	LG41	+	20489631	20490017	CA00074316	12.8	388	3019	LG41	+	19770347	19790819	CA00071286	87.2	Yes
i2_LQ_Celestial-Eye_c71509/f1p19/2238	19	1099	tig00216339_arrow	+	313413	314490	notsure	48.1	1100	2249	LG3	-	8374603	8375753	notsure	51.1	No
i5_LQ_Celestial-Eye_c6824/f1p0/5403	1	850	LG25	+	6660805	6681546	CA00055237,CA00055236	15.7	851	5414	tig00012827_arrow	+	895	12924	CA00077989	84.3	No
i3_LQ_Celestial-Eye_c5238/f1p6/3454	1	910	LG41	-	23901518	23902462	CA00047968	26.3	911	3442	LG41	-	25065266	25068801	CA00051125	73.1	Yes
i2_LQ_Celestial-Eye_c72749/f1p2/2466	1	2193	LG41	+	26316579	26696447	CA00053884,CA00053885,CA00053883,CA00053880,CA00053873,CA00053872,CA00077524	88.8	2194	2469	LG41	+	23714611	23741576	CA00047972	11.2	Yes
i1_LQ_Celestial-Eye_c27586/f1p16/1398	1	882	LG41	+	10864193	10865074	notsure	62.2	883	1414	LG42	+	2908588	2910754	notsure	37.5	No
i2_LQ_Celestial-Eye_c50627/f1p3/2331	2	1700	LG42	+	9135613	9164014	CA00026859	73.1	1701	2323	LG17	-	7186039	7186662	notsure	26.8	No
i4_LQ_Celestial-Eye_c7267/f1p1/4947	1	2989	tig00001782_arrow	+	1099	24106	notsure	60.2	2990	4966	LG12	+	5582515	5584485	notsure	39.8	No
i5_LQ_Celestial-Eye_c6603/f1p3/5113	1	889	tig00012979_arrow	-	5907	8279	CA00065985	17.4	890	5123	LG46	+	9160797	9175488	CA00062247	82.6	No
i1_LQ_Celestial-Eye_c17298/f1p1/1924	1	344	LG42	-	4752319	4752677	CA00053130	17.9	345	1917	LG29	-	19503455	19514164	CA00023739	82.1	No
i1_LQ_Celestial-Eye_c13116/f1p1/1577	1	923	LG42	-	17394425	17398075	CA00052293	58.4	924	1580	LG42	-	16824558	16825212	notsure	41.6	Yes
i2_LQ_Celestial-Eye_c2572/f1p2/2193	4	1739	LG42	-	433753	439554	CA00032442	78.2	1740	2218	LG48	+	4577672	4578160	notsure	21.6	No
i3_LQ_Celestial-Eye_c22545/f1p0/3671	1	3105	LG43	-	13577271	13791343	CA00034841,CA00034842,CA00031528	84.5	3106	3674	LG14	+	31360901	31361673	notsure	15.5	No
i2_LQ_Celestial-Eye_c24711/f1p7/2590	12	1513	LG43	+	14115554	14117083	CA00034856	57.9	1514	2593	LG19	+	21246821	21247903	notsure	41.7	No
i4_LQ_Celestial-Eye_c11075/f1p11/4673	1	2127	LG43	-	12421195	12434592	CA00031502	45.3	2128	4700	LG31	-	3293331	3295909	notsure	54.7	No
i2_LQ_Celestial-Eye_c76314/f1p16/2120	1	504	LG43	-	16122199	16122704	notsure	23.8	505	2122	LG9	-	36085572	36089164	CA00041129	76.2	No
i5_LQ_Celestial-Eye_c5953/f1p12/5498	1	849	LG44	+	11784646	11786724	CA00059491	15.4	850	5501	LG44	-	10673526	10707803	CA00059814	84.6	Yes
i2_LQ_Celestial-Eye_c53883/f1p2/2547	1	751	tig00036359_arrow	-	18653	34476	CA00075022	29.4	752	2551	LG36	-	643113	658757	CA00049222	70.5	No
i3_HQ_Celestial-Eye_c1257/f3p0/3515	1	2782	tig00046079_arrow	-	3586	29648	CA00068853	79.1	2783	3517	tig00050262_arrow	+	4439	5176	notsure	20.9	No
i6_LQ_Celestial-Eye_c331/f1p1/6776	1	725	LG44	+	11784768	11786724	CA00059491	10.7	726	6791	LG44	-	10673527	10707803	CA00059814	89.3	Yes
i3_LQ_Celestial-Eye_c24436/f1p1/3086	1	759	LG44	-	6585745	6586503	CA00058055	24.6	760	3086	LG44	-	5299265	5301596	CA00073504	75.3	Yes
i5_LQ_Celestial-Eye_c6496/f1p9/5831	1	1859	LG44	-	6584816	6586677	CA00058055	31.1	1860	5984	LG44	-	5226585	5246395	CA00073503	68.9	Yes
i2_LQ_Celestial-Eye_c25734/f1p7/2521	5	2236	LG7	+	788815	794889	CA00043160	88.3	2237	2528	tig00215913_arrow	+	61328	61989	CA00059125	11.6	No
i2_LQ_Celestial-Eye_c67590/f1p5/2879	1	340	LG44F	+	6969074	6969413	notsure	11.8	341	2872	LG1	+	8996650	9007301	CA00006958	88	No
i1_HQ_Celestial-Eye_c6725/f2p0/1924	3	231	LG44F	+	6219891	6220118	notsure	11.9	232	1928	LG21	+	15998593	16003138	CA00039616	88	No
i4_LQ_Celestial-Eye_c4994/f1p0/5007	1	2508	LG45	-	17011583	17081461	CA00065290,CA00065291	48.8	2509	5132	LG1	-	11468257	11486169	CA00020851	51.1	No
i2_LQ_Celestial-Eye_c8095/f1p17/2185	1	700	LG16	+	5757948	5762446	CA00005119	32.6	701	2144	tig00032367_arrow	+	35538	36987	notsure	67.3	No
i3_LQ_Celestial-Eye_c10863/f1p0/3886	1	1964	LG45	+	4984492	4986603	CA00025276	50.6	1965	3883	LG18	+	6197358	6199276	notsure	49.4	No
i3_LQ_Celestial-Eye_c15136/f1p0/3041	1	1227	LG33	+	448300	510041	CA00047066	40.5	1228	3031	tig00046690_arrow	-	5318	53409	CA00081169	59.5	No
i7_LQ_Celestial-Eye_c162/f1p0/7175	1	5224	LG45	+	5057323	5068923	notsure	70.2	5225	7442	LG43	-	3512421	3514663	notsure	29.8	No
i6_LQ_Celestial-Eye_c411/f1p0/6771	15	3028	LG45	-	14644608	14647624	notsure	44.3	3029	6808	LG45	-	279275	410087	CA00056944,CA00055926,CA00055924	55.5	Yes
i2_LQ_Celestial-Eye_c48464/f1p4/2334	1	1072	LG45M	-	667060	670060	CA00038968	45.9	1073	2337	LG46	+	249157	251650	CA00019896	54.1	No
i4_LQ_Celestial-Eye_c13716/f1p4/4424	1	450	LG26	-	15202541	15202990	notsure	10.2	451	4405	tig00216830_arrow	+	21996	25995	notsure	89.8	No
i3_LQ_Celestial-Eye_c24445/f1p2/3730	1	2717	tig00217546_arrow	+	36983	120928	CA00074568	72.6	2718	3740	tig00007853_arrow	+	355570	357451	notsure	27.4	No
i2_LQ_Celestial-Eye_c66652/f1p10/2256	1	326	tig00216794_arrow	+	22869	23191	CA00051350	14.4	327	2262	LG3	+	1118968	1133217	CA00061606	85.6	No
i5_LQ_Celestial-Eye_c1225/f1p6/5475	1	998	tig00027845_arrow	+	344824	345821	CA00058444	18.2	999	5486	LG30F	-	230090	237424	notsure	81.7	No
i5_LQ_Celestial-Eye_c2773/f1p0/5791	1	1228	LG46	+	9434467	9435743	CA00023797	21.2	1229	5788	LG16	+	5483442	5498264	CA00005104	78.8	No
i2_LQ_Celestial-Eye_c50193/f1p6/2217	2	1517	tig00214826_arrow	+	573079	574599	notsure	68.5	1518	2214	tig00013839_arrow	+	1526	2258	notsure	31.5	No
i2_LQ_Celestial-Eye_c21767/f1p16/2966	1	456	LG41	-	2711604	2712807	CA00058087,CA00058086	15.4	457	2967	tig00217347_arrow	+	7204	18044	CA00058012	84.6	No
i4_LQ_Celestial-Eye_c12993/f1p3/4919	1	4291	LG46	-	14627266	14784154	CA00042640,CA00042641	83.6	4292	5134	LG21	-	17681293	17682135	notsure	16.4	No
i2_LQ_Celestial-Eye_c71994/f1p0/2276	12	1971	tig00000254_arrow	+	2669115	2674895	CA00008797	85.2	1972	2301	LG48	-	2797798	2798132	notsure	14.3	No
i5_LQ_Celestial-Eye_c7267/f1p1/5138	3	4347	LG46	-	14627266	14784177	CA00042640,CA00042641	84.6	4348	5137	LG21	-	17681346	17682135	notsure	15.4	No
i4_LQ_Celestial-Eye_c3699/f1p0/4254	33	2109	LG28	+	24783758	24796083	notsure	48.8	2110	4255	tig00214203_arrow	+	87282	195543	CA00064871,CA00064875,CA00064867	50.4	No
i4_LQ_Celestial-Eye_c14750/f1p5/4069	1	2317	LG46	-	7047842	7073314	notsure	56.9	2318	4073	LG6	+	16895096	16896890	notsure	43.1	No
i5_LQ_Celestial-Eye_c4502/f1p0/5349	1	4356	LG17	-	12662584	12785706	CA00012541,CA00012542,CA00012545	81.3	4357	5358	tig00041928_arrow	-	41063	42056	notsure	18.7	No
i4_LQ_Celestial-Eye_c10723/f1p2/4294	1	2057	LG5	+	5317575	5356509	CA00009634,CA00009635	47.8	2058	4306	tig00214604_arrow	+	543104	547471	CA00043594	52.2	No
i3_LQ_Celestial-Eye_c6714/f1p0/3106	2	488	LG46	-	13241214	13241698	notsure	15.7	489	3110	LG7	-	36029283	36035557	CA00036504	84.3	No
i3_LQ_Celestial-Eye_c7326/f1p0/3312	12	1940	LG47	-	2916705	2918728	notsure	58.2	1941	3316	LG50	-	10605453	10606830	notsure	41.5	No
i2_LQ_Celestial-Eye_c52851/f1p15/2273	1	1181	tig00216035_arrow	-	14165	15345	notsure	51.7	1182	2283	LG18	+	508977	511832	CA00032572	48.2	No
i5_LQ_Celestial-Eye_c7544/f1p3/5865	1	4860	LG47	+	8289487	8310148	CA00021346	81.8	4861	5942	LG7	+	16483107	16484182	notsure	18.2	No
i2_LQ_Celestial-Eye_c25146/f1p26/2523	1	1519	LG48	+	6705303	6706863	notsure	60	1520	2530	LG11	+	5046240	5047259	notsure	40	No
i2_LQ_Celestial-Eye_c71422/f1p3/2299	1	1657	LG48	-	8899279	8911872	CA00065474	72	1658	2302	LG41	+	11980739	11987432	CA00054526	28	No
i2_HQ_Celestial-Eye_c18274/f2p6/2883	1	2498	LG49	+	6109411	6128695	CA00003662	86.6	2499	2884	LG24	+	12888332	12888732	notsure	13.4	No
i2_LQ_Celestial-Eye_c4955/f1p22/3050	18	2464	LG49	+	12043023	12045466	notsure	79.9	2465	3049	LG4	+	25189524	25190106	notsure	19.1	No
i3_LQ_Celestial-Eye_c2606/f1p1/3949	27	1903	LG49	-	15221158	15223032	notsure	47.4	1904	3957	LG49	+	14972765	14974831	CA00052518	51.9	Yes
i2_LQ_Celestial-Eye_c64500/f1p4/2348	6	1857	LG5	+	28683142	28759692	notsure	79	1858	2343	LG2	-	20538188	20538678	notsure	20.7	No
i2_LQ_Celestial-Eye_c27379/f1p72/2727	1	1109	LG32	-	11312233	11313344	notsure	40.6	1110	2722	tig00216384_arrow	-	22888	24497	notsure	59.1	No
i2_LQ_Celestial-Eye_c18914/f1p7/2243	1	686	LG5	-	20104109	20107750	CA00021251	30.8	687	2230	tig00005214_arrow	-	2270474	2273124	CA00011010	69.2	No
i2_LQ_Celestial-Eye_c10441/f1p8/2639	1	643	LG5	+	15978914	15979557	CA00003221	24.4	644	2636	LG29	-	19506101	19514090	CA00023739	75.6	No
i2_LQ_Celestial-Eye_c39349/f1p1/2232	1	1742	LG5	-	13468193	13473261	notsure	77.9	1743	2234	LG29	+	5509449	5510816	notsure	22	No
i2_LQ_Celestial-Eye_c57399/f1p1/2438	1	271	LG5	+	21244112	21244382	notsure	11.1	272	2448	LG30	-	22004335	22016793	CA00001555	88.9	No
i2_LQ_Celestial-Eye_c27460/f1p4/2998	5	449	tig00215808_arrow	-	603717	618492	notsure	14.8	450	3005	LG6	+	24378042	24381490	CA00042061	85.1	No
i2_LQ_Celestial-Eye_c33783/f1p3/2960	1	1235	LG35	-	2307997	2365584	CA00013033,CA00013032	41.6	1236	2951	tig00216727_arrow	-	357829	423073	CA00059383,CA00059388,CA00059386,CA00059385	57.8	No
i2_HQ_Celestial-Eye_c1248/f13p3/2436	1	406	LG5	+	18861762	18862302	CA00021324	16.7	407	2435	LG30	+	22242143	22244183	CA00001534	83.3	No
i1_LQ_Celestial-Eye_c20503/f1p3/1678	1	1185	LG22	+	7127651	7151969	notsure	70.8	1186	1673	tig00031692_arrow	+	90700	154216	notsure	29.2	No
i2_LQ_Celestial-Eye_c54666/f1p1/2868	1	384	tig00217339_arrow	+	16107	51258	CA00081611	13.4	385	2872	LG27	-	16483146	16485631	CA00025380	86.6	No
i2_LQ_Celestial-Eye_c44964/f1p0/2100	1	309	tig00001749_arrow	+	26930	27240	notsure	14.3	310	2166	tig00214664_arrow	+	26084	72192	CA00067512	85.7	No
i3_LQ_Celestial-Eye_c13434/f1p0/4006	34	907	tig00017159_arrow	-	4339	42454	CA00072004,CA00072000	21.8	908	4014	tig00017072_arrow	-	4436	7451	notsure	77.4	No
i4_HQ_Celestial-Eye_c1486/f2p5/4303	1	3720	LG5	-	4041736	4117968	CA00009687,CA00009686,CA00009685,CA00009688	86.1	3721	4321	LG30	+	732416	733014	notsure	13.9	No
i1_LQ_Celestial-Eye_c18809/f1p6/1879	2	297	tig00005869_arrow	-	10709	11008	CA00071237	15.5	298	1905	LG39	+	6764917	6768988	CA00043362	84.3	No
i2_LQ_Celestial-Eye_c68645/f1p2/3100	1	590	LG5	+	4028382	4031692	CA00009690	18.5	591	3188	LG30	-	737027	739547	CA00058749	81.5	No
i1_LQ_Celestial-Eye_c25190/f1p1/1857	1	503	tig00215353_arrow	+	32730	43549	CA00079483	28	504	1798	LG20	+	14258757	14265568	CA00074165	72	No
i3_LQ_Celestial-Eye_c24942/f1p0/3810	1	529	LG5	-	31473798	31474326	notsure	13.8	530	3832	LG35	+	1945553	2363154	CA00013024,CA00013020,CA00013017,CA00013022,CA00013019,CA00013031	86.2	No
i2_LQ_Celestial-Eye_c37600/f1p2/2644	1	1279	tig00215353_arrow	+	32114	43473	CA00079483	48.4	1280	2645	LG45	+	12491085	12503318	CA00076679	51.6	No
i2_LQ_Celestial-Eye_c2756/f1p5/3026	6	1955	LG25	+	3846389	3879621	CA00038412,CA00038411	65.5	1956	2977	tig00216679_arrow	-	159114	160137	notsure	34.3	No
i4_LQ_Celestial-Eye_c4939/f1p1/4900	1	1000	LG5	-	1115927	1116928	notsure	20.3	1001	4930	LG4	-	12719543	12723482	notsure	79.7	No
i3_LQ_Celestial-Eye_c14112/f1p0/3122	28	558	LG5	+	1320440	1321755	notsure	17	559	3124	LG44	+	1253627	1259669	CA00007760	82.1	No
i2_HQ_Celestial-Eye_c42132/f2p2/2170	1	238	LG5	+	20209117	20209354	notsure	11	239	2170	LG5	-	22410671	22418183	CA00017714	89	Yes
i2_LQ_Celestial-Eye_c20157/f1p17/2446	1	1626	LG5	+	30548384	30567495	CA00000810	65.7	1627	2475	LG5	-	1320441	1323818	CA00056154	34.3	Yes
i2_LQ_Celestial-Eye_c37696/f1p2/2331	1	399	LG5	+	20208956	20209354	notsure	17.1	400	2333	LG5	-	22410670	22418183	CA00017714	82.9	Yes
i5_LQ_Celestial-Eye_c2858/f1p0/5584	1	2411	tig00009580_arrow	+	41311	63561	notsure	43.4	2412	5555	LG13	+	5128052	5254967	CA00028923,CA00028919,CA00028921,CA00028920,CA00028924	56.6	No
i1_LQ_Celestial-Eye_c20715/f1p1/1750	1	1476	LG5	-	19498113	19499568	notsure	83.4	1477	1769	LG5	+	24272546	24272838	notsure	16.6	Yes
i2_HQ_Celestial-Eye_c1940/f2p24/3005	7	2647	LG2	-	3668055	3678738	CA00039826,CA00039827	87.7	2648	3011	tig00027603_arrow	-	435064	435427	notsure	12.1	No
i4_LQ_Celestial-Eye_c2507/f1p5/4347	1	504	LG5	-	18854749	18855345	notsure	11.5	505	4387	LG5	-	21076011	21100006	CA00058288	88.5	Yes
i3_LQ_Celestial-Eye_c2993/f1p0/3277	1	2602	tig00020109_arrow	+	159333	161924	notsure	79.4	2603	3276	LG44	+	1763812	1764485	notsure	20.6	No
i5_LQ_Celestial-Eye_c1855/f1p0/5690	11	4432	tig00216060_arrow	-	330110	334540	notsure	77.6	4433	5670	LG46	+	4113213	4114473	notsure	21.7	No
i4_LQ_Celestial-Eye_c2513/f1p3/4132	1	441	LG6	-	19825848	19826288	notsure	10.6	442	4139	tig00215510_arrow	-	5	25605	notsure	89.3	No
i2_LQ_Celestial-Eye_c38503/f1p0/2270	22	270	tig00214796_arrow	-	71124	71372	notsure	10.7	271	2335	LG22	+	29668845	29670893	notsure	88.4	No
i4_LQ_Celestial-Eye_c13926/f1p0/4429	1	2995	LG5	+	1914267	2172670	CA00037080,CA00037079,CA00037078,CA00037082,CA00037084,CA00037086,CA00037090,CA00037088,CA00037089	65.5	2996	4573	LG7	+	35781422	35783029	notsure	34.5	No
i4_LQ_Celestial-Eye_c16883/f1p0/4871	1	3537	tig00214327_arrow	-	940896	1006499	CA00029626	72.5	3538	4881	LG36	+	3347642	3349197	notsure	27.5	No
i5_LQ_Celestial-Eye_c6979/f1p0/5769	1	5095	LG22	+	21586006	21591101	notsure	88.2	5096	5772	tig00214654_arrow	-	9234	9910	notsure	11.7	No
i2_LQ_Celestial-Eye_c36208/f1p0/2915	1	2133	tig00002058_arrow	-	31942	64084	CA00074222,CA00074224	73	2134	2920	tig00214972_arrow	-	57980	65515	CA00078133	27	No
i2_LQ_Celestial-Eye_c38751/f1p4/2586	1	1396	LG50	+	10900820	10905183	CA00002095	54	1397	2587	LG20	-	25322799	25323988	CA00027267	46	No
i4_HQ_Celestial-Eye_c1362/f2p0/4824	6	3378	tig00028197_arrow	+	122619	202561	CA00063687,CA00063686,CA00063685,CA00063684,CA00063683,CA00063688	69.8	3379	4830	tig00216347_arrow	-	115955	256122	CA00062709,CA00062708,CA00062714,CA00062713,CA00062710,CA00062711	30.1	No
i5_HQ_Celestial-Eye_c8558/f2p1/5061	1	626	LG50	-	6478967	6479962	CA00030622	12.4	627	5064	LG25	+	9661110	9675676	CA00052730	87.6	No
i3_LQ_Celestial-Eye_c19211/f1p0/3736	1	3254	LG50	+	5128019	5136768	CA00018878	87	3255	3739	LG27	+	15881796	15885915	CA00017869	13	No
i2_LQ_Celestial-Eye_c23999/f1p3/3070	2	431	LG50	-	10840049	10842984	CA00002097	14	432	3073	LG38	-	3892492	3895133	CA00075931	86	No
i2_LQ_Celestial-Eye_c35950/f1p13/2832	1	318	LG6	-	9960452	9966241	notsure	11.2	319	2830	LG10	-	6931485	6936048	CA00023595	88.8	No
i4_LQ_Celestial-Eye_c6046/f1p1/4544	1	471	tig00005797_arrow	+	12534	13004	notsure	10.3	472	4576	tig00214711_arrow	+	7579	11687	notsure	89.7	No
i3_LQ_Celestial-Eye_c9699/f1p3/3733	1	1760	LG17	-	25676661	25766145	CA00058524,CA00058525,CA00058526,CA00058527	47.2	1761	3732	tig00027103_arrow	-	556899	558867	notsure	52.8	No
i5_LQ_Celestial-Eye_c2286/f1p5/5662	1	1786	tig00217060_arrow	+	170323	181073	CA00073679	31.5	1787	5664	LG36	-	19961894	19977115	CA00057301	68.5	No
i3_LQ_Celestial-Eye_c14905/f1p0/3040	10	403	LG24	-	132511	132904	notsure	12.9	404	3047	tig00216977_arrow	+	7430	49858	CA00071232	86.8	No
i4_LQ_Celestial-Eye_c8363/f1p3/4766	1	3246	LG6	+	6699197	6702440	notsure	68	3247	4771	LG19	-	21295722	21297956	CA00053213	32	No
i4_LQ_Celestial-Eye_c5777/f1p2/4397	4	3362	tig00035832_arrow	+	49652	71479	CA00070530	76.4	3363	4394	LG42F	-	143084	153867	CA00064568	23.5	No
i2_LQ_Celestial-Eye_c7492/f1p43/2683	1	1249	LG6	-	8691714	8695054	CA00005004	46.3	1250	2694	LG19	-	21295721	21297872	CA00053213	53.6	No
i1_LQ_Celestial-Eye_c22545/f1p0/1634	1	250	LG6	+	5694824	5695075	notsure	15.3	251	1633	LG19	-	21259368	21282986	CA00053217,CA00053215,CA00053214	84.6	No
i2_LQ_Celestial-Eye_c39966/f1p6/2900	1	878	LG6	+	8789178	8790961	CA00004999	29.7	879	2957	LG3	-	9837926	10114982	CA00040709,CA00040701,CA00040696,CA00040695,CA00040702,CA00040705,CA00040707,CA00040706,CA00040700,CA00040703	70.3	No
i2_LQ_Celestial-Eye_c6958/f1p15/2491	1	254	tig00216421_arrow	-	12119	12372	notsure	10.2	255	2493	tig00216420_arrow	-	164156	166393	CA00070100	89.8	No
i2_LQ_Celestial-Eye_c18983/f1p519/2795	28	666	LG6	+	8690198	8690845	CA00005005	22.8	667	2797	LG31	-	7155104	7159538	CA00013486	76.2	No
i1_LQ_Celestial-Eye_c5962/f1p0/1909	11	318	LG6	+	15804892	15805198	notsure	16.2	319	1896	LG34	-	9005797	9007393	notsure	83.1	No
i3_LQ_Celestial-Eye_c21653/f1p0/3111	13	1107	LG6	+	18292015	18305147	notsure	35.2	1108	3111	LG34	-	21712391	21827334	CA00024251,CA00024248,CA00024253,CA00024252,CA00024254	64.4	No
i2_LQ_Celestial-Eye_c35044/f1p15/2572	6	1269	LG6	+	8667961	8669853	notsure	49	1270	2581	LG36F	+	811155	1361468	CA00045687,CA00030854,CA00030846,CA00030849,CA00030850	50.8	No
i3_LQ_Celestial-Eye_c19063/f1p0/3978	1	1486	tig00008341_arrow	+	26393	27871	notsure	37.3	1487	3985	LG24	-	4457812	4460308	CA00026984	62.7	No
i5_LQ_Celestial-Eye_c3874/f1p4/5771	1	4952	tig00030202_arrow	+	4715	9730	notsure	83.6	4953	5923	LG30	+	5132818	5133880	notsure	16.4	No
i2_LQ_Celestial-Eye_c69297/f1p55/2432	3	2109	tig00214221_arrow	+	12342	46564	notsure	86.4	2110	2439	tig00215912_arrow	-	1392476	1392812	notsure	13.5	No
i2_LQ_Celestial-Eye_c40072/f1p0/2730	5	1483	LG6	-	26268327	26269844	notsure	52.9	1484	2791	LG48	+	6099415	6538062	CA00039217,CA00039202,CA00039203,CA00039204,CA00039205,CA00039207,CA00039226,CA00039209,CA00039224,CA00039210,CA00039219,CA00039218,CA00039208,CA00039213,CA00039221,CA00039212	46.8	No
i2_LQ_Celestial-Eye_c49202/f1p0/2663	1	1188	LG44	-	11844799	11975207	CA00051037,CA00051031,CA00051032	44.4	1189	2673	tig00032445_arrow	-	92108	93597	notsure	55.6	No
i2_LQ_Celestial-Eye_c71593/f1p2/2329	1	724	LG6	-	7129208	7129931	notsure	31.1	725	2329	LG7	-	8659248	8660978	CA00017722	68.9	No
i1_HQ_Celestial-Eye_c8538/f2p5/1873	3	436	LG6	+	27912143	27915625	CA00030599	23.1	437	1878	LG8	-	20296768	20299313	CA00014365	76.8	No
i1_LQ_Celestial-Eye_c11429/f1p0/1906	1	1489	tig00002576_arrow	+	336728	338216	CA00009958	78.1	1490	1906	LG30	+	15025299	15025714	notsure	21.9	No
i3_LQ_Celestial-Eye_c4232/f1p2/3883	1	1653	LG20	+	2024332	2055080	CA00060254	42.5	1654	3885	tig00215156_arrow	+	18494	20725	CA00073123	57.5	No
i3_LQ_Celestial-Eye_c11616/f1p7/3739	1	2191	tig00214186_arrow	-	305709	307928	notsure	58.4	2192	3752	LG34	-	19408196	20632481	CA00049745,CA00049742,CA00049741,CA00049748,CA00049749,CA00021622,CA00021647,CA00021627,CA00021640,CA00021642,CA00021629,CA00049754,CA00049753,CA00021638,CA00021650,CA00021651,CA00021634,CA00021635,CA00021636,CA00021637,CA00021630,CA00021633	41.6	No
i4_LQ_Celestial-Eye_c9631/f1p0/4457	1	3246	LG7	+	26191426	26209204	CA00032090	72.8	3247	4458	LG11	-	7480789	7482004	notsure	27.2	No
i2_LQ_Celestial-Eye_c67457/f1p4/2838	1	1866	LG7	-	1268928	1278048	CA00070862	65.7	1867	2842	LG14	+	21406018	21406993	notsure	34.3	No
i2_LQ_Celestial-Eye_c69643/f1p66/2833	3	492	LG7	+	11660320	11662950	CA00073308	17.3	493	2834	LG21	-	11933790	11939290	CA00003536	82.6	No
i2_LQ_Celestial-Eye_c4827/f1p14/2338	1	454	LG7	+	4627597	4628162	notsure	19.4	455	2340	LG22	+	12218149	12223873	CA00015632	80.6	No
i1_LQ_Celestial-Eye_c24275/f1p6/1410	1	208	LG2	-	2981408	2994322	CA00048662	14.6	209	1421	tig00011176_arrow	-	3811	5013	notsure	85.4	No
i2_HQ_Celestial-Eye_c2455/f2p4/2525	1	2009	LG7	+	7212977	7219300	CA00026375	79.6	2010	2525	LG32	+	30944549	30945065	CA00005730	20.4	No
i2_HQ_Celestial-Eye_c9692/f2p2/2877	1	883	tig00009729_arrow	-	20983	46302	CA00063423	30.7	884	2877	LG5	+	25082117	25118676	CA00018784,CA00018785,CA00018786	69.3	No
i2_LQ_Celestial-Eye_c55175/f1p13/2865	1	2384	LG7	-	23640451	23685169	CA00041651	82.9	2385	2874	LG32	-	4098483	4098972	notsure	17	No
i2_LQ_Celestial-Eye_c11932/f1p1/3141	1	2307	LG7	-	11862043	11864345	CA00000433	72.5	2308	3183	LG32	+	34237894	34238771	CA00024363	27.5	No
i3_LQ_Celestial-Eye_c2539/f1p0/3452	1	2620	tig00030698_arrow	+	34711	43335	CA00070129	75.7	2621	3445	LG26	+	20204121	20205914	CA00049074	23.8	No
i2_LQ_Celestial-Eye_c82976/f1p4/2003	1	1650	LG7	+	15361450	15372162	CA00000555	81.9	1651	2015	LG34	+	2067898	2068262	notsure	18.1	No
i2_HQ_Celestial-Eye_c7169/f2p6/2832	1	304	tig00005393_arrow	-	22195	23312	CA00077479	10.7	305	2836	LG17	+	25945117	25957757	CA00066735	89.3	No
i4_LQ_Celestial-Eye_c7946/f1p2/4903	1	3342	LG7	+	26191426	26209203	CA00032090	68.1	3343	4905	LG6	-	11021790	11023324	notsure	31.9	No
i1_LQ_Celestial-Eye_c20433/f1p0/1937	1	1233	tig00216558_arrow	+	769496	770737	notsure	63.7	1234	1937	LG29	-	16049416	16345982	CA00025345,CA00025347,CA00025348	36.3	No
i3_LQ_Celestial-Eye_c11642/f1p0/3373	1	449	LG1	-	9794603	9795055	notsure	13.3	450	3369	tig00214388_arrow	-	28487	31423	notsure	86.4	No
i2_LQ_Celestial-Eye_c13499/f1p5/2985	1	485	tig00214358_arrow	-	13276	18914	CA00046993	16.2	486	2989	tig00008356_arrow	-	122390	137387	CA00075485	83.8	No
i2_HQ_Celestial-Eye_c77474/f12p1/2410	1	1685	LG7	-	1235148	1244240	CA00043175	69.9	1686	2409	LG7	-	1836768	1837491	CA00052500	30.1	Yes
i4_LQ_Celestial-Eye_c17321/f1p10/4195	1	1008	tig00214388_arrow	+	68507	75255	CA00076660	24	1009	4197	LG9	+	13421097	13431939	CA00077595	76	No
i3_LQ_Celestial-Eye_c8870/f1p0/3742	1	3296	LG8	+	29232377	29235677	notsure	87.9	3297	3738	LG1	+	23343647	23344166	notsure	11.8	No
i2_LQ_Celestial-Eye_c44594/f1p0/2080	1	606	LG8	+	13095561	13097505	CA00009465	29	607	2090	LG1	-	14676640	14680121	CA00018935	71	No
i5_LQ_Celestial-Eye_c2807/f1p0/5916	4	2697	LG8	-	21892354	21905146	CA00014365	45	2698	5983	LG12	-	13946456	13950496	CA00002828	54.9	No
i1_LQ_Celestial-Eye_c6068/f2p0/1637	1	1475	tig00018110_arrow	-	62101	64898	notsure	89.8	1476	1643	LG37	-	15066522	15066681	notsure	10.2	No
i2_LQ_Celestial-Eye_c70421/f1p9/2748	1	451	LG4	-	4065655	4066097	notsure	16.6	452	2725	tig00215844_arrow	-	328517	330784	notsure	83.4	No
i5_LQ_Celestial-Eye_c8048/f1p0/5075	1	3742	LG8	+	14712539	14716338	notsure	73.6	3743	5082	LG13	-	2112382	2113721	CA00054565	26.4	No
i1_LQ_Celestial-Eye_c6423/f1p5/1694	5	940	tig00216618_arrow	-	51206	136317	notsure	55.2	941	1693	LG9	-	4091661	4092416	notsure	44.4	No
i2_LQ_Celestial-Eye_c53752/f1p2/3009	8	2511	LG8	-	12739268	12742414	notsure	84	2512	2980	LG14	+	5662798	5663265	notsure	15.7	No
i2_LQ_Celestial-Eye_c11759/f1p76/2701	3	316	tig00215230_arrow	+	129176	129489	notsure	11.6	317	2704	LG17	-	11348336	11350739	notsure	88.3	No
i5_LQ_Celestial-Eye_c7861/f1p7/5070	1	820	tig00020284_arrow	+	34487	35307	notsure	16.2	821	5040	tig00007853_arrow	+	55788	111112	CA00061983	83.3	No
i4_LQ_Celestial-Eye_c11823/f1p2/4201	1	1314	LG8	-	8079859	8081167	CA00031903	31.2	1315	4213	LG18	-	10674630	10677526	notsure	68.8	No
i2_HQ_Celestial-Eye_c4965/f4p12/2916	1	444	LG8	+	6859588	6860034	CA00061567	15.3	445	2889	LG21	-	24850829	24864896	notsure	84.1	No
i4_HQ_Celestial-Eye_c2410/f2p3/4431	1	711	tig00036359_arrow	-	18653	34436	CA00075022	16	712	4430	LG36	-	600488	658757	CA00049222	84	No
i3_LQ_Celestial-Eye_c26413/f1p0/3074	28	2474	tig00216860_arrow	+	448696	451146	notsure	79.5	2475	3079	tig00026587_arrow	+	73020	73629	notsure	19.6	No
i2_LQ_Celestial-Eye_c17946/f1p6/2849	1	445	LG8	+	6859588	6860034	CA00061567	15.2	446	2911	LG21	-	24850829	24864896	notsure	84	No
i4_LQ_Celestial-Eye_c1254/f1p0/4592	3	3450	LG13	+	21176097	21312681	CA00053551,CA00053552,CA00053553,CA00053554,CA00053555	75.3	3451	4578	tig00041149_arrow	-	52277	62325	CA00081147	24.6	No
i4_LQ_Celestial-Eye_c12649/f1p0/4950	4	758	LG8	-	9356559	9363100	CA00000013	15.2	759	4958	LG28	+	8969620	8981247	CA00007210	84.7	No
i2_LQ_Celestial-Eye_c11544/f1p17/2344	1	466	LG8	+	13798099	13798562	notsure	19.8	467	2351	LG31	-	5426595	5428480	notsure	80.2	No
i2_LQ_Celestial-Eye_c53461/f1p41/2376	1	325	LG8	+	29096632	29096956	notsure	13.7	326	2375	LG40	+	3132032	3134225	notsure	86.3	No
i3_LQ_Celestial-Eye_c22200/f1p3/3820	1	3194	tig00028889_arrow	-	25559	28748	notsure	83.4	3195	3831	LG7	+	9084186	9084826	notsure	16.6	No
i2_LQ_Celestial-Eye_c21413/f1p9/3189	1	2040	LG8	+	14085696	14087743	notsure	64	2041	3186	LG46	+	3579060	3580212	notsure	36	No
i4_LQ_Celestial-Eye_c5883/f1p4/4902	1	2540	tig00215912_arrow	+	1790198	1792729	notsure	51.9	2541	4897	LG28	+	3460408	4420994	CA00043085,CA00043133,CA00043135,CA00043134,CA00043119,CA00043118,CA00043131,CA00043130,CA00043115,CA00043114,CA00043117,CA00043111,CA00043113,CA00043112,CA00043090,CA00043091,CA00043095,CA00043120,CA00043132,CA00043108,CA00043109,CA00043106,CA00043104,CA00043105,CA00043103,CA00043100,CA00043101	48.1	No
i3_LQ_Celestial-Eye_c23875/f1p0/3064	1	385	LG8	+	4743119	4749028	CA00014648	12.5	386	3082	LG5	+	4487486	4491969	notsure	87.5	No
i4_LQ_Celestial-Eye_c13934/f1p4/4193	1	3082	LG8	+	7873234	7896176	CA00031912	73.4	3083	4201	LG8	+	8780227	8781345	CA00072353	26.6	Yes
i3_LQ_Celestial-Eye_c12918/f1p32/3608	5	2653	LG43	-	16188693	16246884	CA00047506	73.4	2654	3607	tig00039876_arrow	+	28650	29603	notsure	26.4	No
i3_LQ_Celestial-Eye_c10476/f1p2/3561	1	3078	LG8	+	7873234	7896176	CA00031912	86.3	3079	3567	LG8	+	8780227	8780715	CA00072353	13.7	Yes
i2_LQ_Celestial-Eye_c54244/f2p4/2359	1	2020	tig00009243_arrow	-	86271	96921	CA00053468	85.8	2021	2355	LG48	+	11163189	11163509	CA00068501	14.2	No
i3_LQ_Celestial-Eye_c3319/f1p1/3362	1	1293	LG8	-	92679	97823	CA00057997	39.3	1294	3288	LG8	-	1058843	1159968	CA00080283	60.7	Yes
i2_LQ_Celestial-Eye_c33323/f1p2/2600	18	657	LG35	+	1761333	1761960	notsure	24.5	658	2617	tig00214259_arrow	+	271975	274379	notsure	74.9	No
i4_LQ_Celestial-Eye_c8641/f1p0/4867	1	3234	LG8	+	7873187	7896176	CA00031912	65.9	3235	4906	LG8	+	8780227	8781909	CA00072353	34.1	Yes
i5_LQ_Celestial-Eye_c6002/f1p6/5905	12	4899	LG8	-	25001169	25076290	CA00061440	82.3	4900	5940	tig00215565_arrow	+	193604	194644	CA00030008	17.5	No
i3_LQ_Celestial-Eye_c16065/f1p0/3062	1	552	tig00029361_arrow	+	38547	39098	notsure	18.1	553	3058	LG7	-	23116235	23118801	notsure	81.9	No
i14_LQ_Celestial-Eye_c7/f1p0/14470	46	7269	tig00215490_arrow	+	15253	22489	notsure	49.7	7270	14546	LG19	+	389641	396960	notsure	50	No
i3_LQ_Celestial-Eye_c10073/f1p2/3508	1	2617	tig00025855_arrow	+	5453	9714	notsure	75.9	2618	3446	tig00044237_arrow	+	21594	28591	CA00075476,CA00075475	24.1	No
i2_LQ_Celestial-Eye_c68888/f1p3/2968	1	692	LG13	+	21281668	21312663	CA00053551,CA00053552,CA00053553	22.7	693	3043	tig00041149_arrow	-	51072	66206	CA00081147	77.3	No
i3_HQ_Celestial-Eye_c16825/f2p0/3234	1	1248	LG8	-	92679	97775	CA00057997	38.6	1249	3236	LG8	-	1058848	1159968	CA00080283	61.4	Yes
i4_LQ_Celestial-Eye_c14937/f1p2/4111	1	3078	LG8	+	7873234	7896176	CA00031912	73.3	3079	4200	LG8	+	8780227	8781348	CA00072353	26.7	Yes
i2_LQ_Celestial-Eye_c65512/f1p0/2460	23	406	tig00001591_arrow	-	39920	88765	CA00017981	15.6	407	2467	tig00217296_arrow	+	7214	159325	CA00075301,CA00075300,CA00075303,CA00075302,CA00075304	83.5	No
i1_LQ_Celestial-Eye_c21641/f1p9/2002	1	517	chrM	+	6672	7188	notsure	25.5	518	2026	LG27	+	5853147	5856136	CA00032190	74.5	No
i4_LQ_Celestial-Eye_c14031/f1p5/4216	1	3078	LG8	+	7873234	7896176	CA00031912	73.3	3079	4202	LG8	+	8780227	8781348	CA00072353	26.7	Yes
i3_LQ_Celestial-Eye_c23044/f1p3/3187	1	2518	tig00018653_arrow	+	28867	32060	notsure	78.8	2519	3194	LG11	+	6516902	6517574	CA00022200	21.2	No
i2_LQ_Celestial-Eye_c11968/f6p29/2246	1	566	LG28	-	6840682	6844411	CA00007318	25.2	567	2247	tig00214480_arrow	-	1063331	1065011	notsure	74.8	No
i2_LQ_Celestial-Eye_c5923/f1p11/2438	4	1808	LG8	+	696936	709450	CA00069495	71.2	1809	2535	LG8	+	468242	468968	notsure	28.7	Yes
i4_LQ_Celestial-Eye_c3898/f1p1/4826	4	2610	LG9	-	34696657	34729105	CA00047677,CA00047678	55.9	2611	4655	LG21	+	6256844	6258886	notsure	43.9	No
i3_LQ_Celestial-Eye_c21507/f1p0/3230	10	2507	LG9	-	36662010	36681055	notsure	77.3	2508	3230	LG31	-	26588835	26589559	notsure	22.4	No
i4_LQ_Celestial-Eye_c13415/f1p0/4513	1	3020	LG9	-	32975522	33095781	CA00017644,CA00017642	65.3	3021	4628	LG34	-	20492809	20494416	notsure	34.7	No
i2_LQ_Celestial-Eye_c67286/f1p1/2727	5	2351	LG9	-	33056621	33095820	CA00017642	85.9	2352	2732	LG34	-	20494735	20495118	notsure	13.9	No
i2_LQ_Celestial-Eye_c51135/f1p0/2532	1	2136	LG20	+	4748440	4816895	CA00017201,CA00017202	81	2137	2634	tig00016351_arrow	-	579976	580485	notsure	18.9	No
i1_LQ_Celestial-Eye_c4755/f1p0/1846	1	1220	LG1	-	6196	15511	CA00049158	65.9	1221	1850	tig00216733_arrow	+	40089	40725	notsure	34.1	No
i2_LQ_Celestial-Eye_c26368/f1p4/2233	1	1359	tig00041360_arrow	+	10677	118888	CA00079123	61.2	1360	2219	tig00046690_arrow	-	6181	15157	CA00081169	38.8	No
i2_LQ_Celestial-Eye_c53694/f1p0/2518	2	465	LG9	-	448042	448505	CA00037630	18.7	466	2473	LG48F	-	1099936	1104607	CA00058578	80.7	No
i3_LQ_Celestial-Eye_c24886/f1p2/3374	1	2584	tig00030698_arrow	+	34709	43335	CA00070129	75.7	2585	3414	LG26	+	20204121	20205922	CA00049074	24.3	No
i5_LQ_Celestial-Eye_c3066/f1p0/5176	1	941	tig00012979_arrow	-	5907	8271	CA00065985	18.2	942	5171	LG46	+	9160797	9175484	CA00062247	81.8	No
i3_LQ_Celestial-Eye_c3873/f1p3/3791	3	2587	tig00217546_arrow	+	51134	62800	notsure	65.9	2588	3920	tig00007853_arrow	+	355555	357693	notsure	34	No
i2_LQ_Celestial-Eye_c5257/f1p11/2168	8	1334	tig00216566_arrow	-	14271	47377	CA00077139	61.6	1335	2153	LG33	+	3659540	3660921	notsure	38	No
i1_LQ_Celestial-Eye_c20792/f1p4/1912	1	613	LG18	+	6191097	6191709	notsure	32	614	1918	tig00002785_arrow	-	14781	17262	CA00068644	68	No
i4_LQ_Celestial-Eye_c14729/f1p0/4042	1	3552	LG38	+	24216532	24353510	CA00064053,CA00064052,CA00064051,CA00064050	86.3	3553	4115	tig00216595_arrow	-	38505	39066	notsure	13.7	No
i3_LQ_Celestial-Eye_c18466/f1p0/3923	1	3034	LG28	-	18949260	18952291	notsure	77.2	3035	3930	chrM	+	5112	6010	notsure	22.8	No
i2_LQ_Celestial-Eye_c65080/f1p13/2737	1	873	LG9	+	13393040	13402335	CA00068749	31.9	874	2738	LG8	+	22628372	22631797	CA00014353	68.1	No
i1_LQ_Celestial-Eye_c9886/f1p2/1757	1	1230	LG9	-	3017570	3018799	notsure	70	1231	1753	LG9	+	2484168	2484691	notsure	29.8	Yes
i2_LQ_Celestial-Eye_c37846/f1p3/2945	1	323	tig00031568_arrow	-	68243	68659	CA00055639	11	324	2948	tig00217432_arrow	-	145954	151647	CA00050518	89	No
i2_LQ_Celestial-Eye_c26483/f1p2/2445	1	1962	tig00216099_arrow	+	95156	98692	CA00059212	79.4	1963	2471	LG21	+	8067949	8068457	notsure	20.6	No
i2_HQ_Celestial-Eye_c17553/f6p5/3007	1	1982	LG25	+	3846355	3879621	CA00038412,CA00038411	65.9	1983	3007	tig00216679_arrow	-	159113	160137	notsure	34.1	No
i3_LQ_Celestial-Eye_c21037/f1p9/3373	1	1580	tig00030169_arrow	+	13053	14841	notsure	46.3	1581	3411	tig00216378_arrow	+	115360	120084	CA00060940	53.7	No
i2_LQ_Celestial-Eye_c51825/f1p0/2615	1	360	tig00023476_arrow	-	83317	83652	notsure	13.7	361	2621	LG30	+	24402557	24425579	CA00001427,CA00001426,CA00001425	86.2	No
i2_LQ_Celestial-Eye_c50968/f1p28/2207	1	453	LG9	-	22627813	22628265	notsure	20.5	454	2208	LG9	+	13515617	13522056	CA00064517	79.5	Yes

## Sheet: Ryukin
transcriptID	block1.start	block1.end	block1.chr	block1.strand	block1.chrstart	block1.chrend	block1.geneid	block1.coverage	block2.start	block2.end	block2.chr	block2.strand	block2.chrstart	block2.chrend	block2.geneid	block2.coverage	on the same chromosome?
i3_LQ_Ryukin_c2424/f1p124/3682	1	973	chrM	+	2021	2992	notsure	26.4	974	3681	LG2	+	1224262	1232102	CA00060409	73.6	No
i5_LQ_Ryukin_c2370/f1p6/5824	29	2894	LG1	+	31737524	31749645	notsure	47.6	2895	6019	LG1	-	33186431	33200723	CA00016742	51.9	Yes
i2_HQ_Ryukin_c2284/f5p2/2872	1	2002	LG1	+	22802472	22880874	CA00054924,CA00054923	69.7	2003	2872	LG1	+	18071653	18090370	CA00053536	30.3	Yes
i3_LQ_Ryukin_c25038/f1p3/3903	1	2376	LG1	+	4723464	4975714	CA00054318,CA00054317,CA00054315,CA00054326,CA00054327,CA00054325,CA00054322,CA00054323,CA00054319,CA00054321	60.9	2377	3902	LG17	+	21639817	21679830	CA00037908,CA00037906	39.1	No
i2_LQ_Ryukin_c8310/f1p11/3029	1	671	LG1	-	8898720	8906665	CA00006947	22.1	672	3039	LG2	-	30124084	30131227	CA00001602	77.9	No
i8_LQ_Ryukin_c256/f1p0/8684	18	6667	LG1	+	29341028	30061492	CA00029843,CA00029841,CA00029858,CA00029846,CA00064077,CA00029844,CA00029861,CA00029849,CA00029848,CA00029851,CA00029867,CA00029866,CA00029854,CA00029852,CA00029856,CA00029853,CA00064076,CA00064074	76.4	6668	8706	LG26	-	7367321	7369367	CA00008587	23.4	No
i3_LQ_Ryukin_c19177/f1p35/3047	1	2313	LG1	-	30264235	30269091	CA00049270	75.9	2314	3049	LG26	+	8625309	8626045	CA00008533	24.1	No
i3_LQ_Ryukin_c28356/f1p31/3051	1	493	LG1	-	9794564	9795055	notsure	16.1	494	3061	LG3	+	8087127	8089795	CA00006455	83.9	No
i3_LQ_Ryukin_c31059/f1p5/3433	1	670	LG1	+	4240720	4241389	CA00051774	19.4	671	3445	LG44	+	5444234	5447009	notsure	80.6	No
i2_LQ_Ryukin_c38042/f1p10/2647	1	2243	LG1	-	16594020	16596249	notsure	83.9	2244	2652	LG46	-	7213771	7214202	notsure	15.3	No
i3_LQ_Ryukin_c26048/f1p19/3603	1	532	LG1	-	28495118	28495649	notsure	14.8	533	3595	LG7	-	25812210	25815415	notsure	85.2	No
i3_LQ_Ryukin_c21786/f1p5/3889	1	1160	LG1	-	10168632	10279233	CA00040882,CA00040880,CA00040881	29.8	1161	3896	tig00214937_arrow	+	23748	26489	CA00080637	70.2	No
i3_LQ_Ryukin_c14390/f1p5/3030	23	349	LG1	+	1219978	1220307	CA00049954	10.8	350	3034	tig00215565_arrow	-	1879888	1943624	CA00030056,CA00030055	88.5	No
i1_HQ_Ryukin_c2551/f2p3/1846	1	1217	LG1	-	6196	15508	CA00049158	65.9	1218	1847	tig00216733_arrow	+	40089	40725	notsure	34.1	No
i1_LQ_Ryukin_c1802/f2p6/1882	1	1261	LG1	-	6196	16498	CA00049158	66.9	1262	1873	tig00216733_arrow	+	40089	40707	notsure	32.4	No
i4_LQ_Ryukin_c12616/f1p0/4273	1	3550	LG10	+	14111495	14204587	CA00023904,CA00023906,CA00023910,CA00023908,CA00023909	83	3551	4275	LG1	-	21388230	21388948	notsure	17	No
i2_LQ_Ryukin_c68551/f1p0/2266	1	282	LG10	-	20815737	20836199	CA00027813	12.4	283	2268	LG10	+	20034429	20052596	CA00031919	87.6	Yes
i3_LQ_Ryukin_c15802/f1p0/3069	1	395	LG10	+	17158464	17158863	CA00073196	12.8	396	3093	LG10	-	17827681	17830461	notsure	87.2	Yes
i2_LQ_Ryukin_c7830/f3p0/2535	1	289	LG10	-	20815737	20836206	CA00027813	11.4	290	2544	LG10	+	20034429	20052865	CA00031919	88.6	Yes
i4_LQ_Ryukin_c11723/f1p2/4951	1	3944	LG10	+	14088201	14120104	CA00023904	77.7	3945	5074	LG25	-	6912761	6913913	CA00051931	22.3	No
i2_LQ_Ryukin_c61081/f1p4/2137	1	1709	LG10	-	13541752	13550176	CA00023862	79.9	1710	2138	LG34	+	10868514	10868944	notsure	20.1	No
i2_LQ_Ryukin_c1652/f7p3/2881	1	2509	LG10	+	8852390	8860667	CA00067278	86.7	2510	2895	LG35	-	7998053	7998438	CA00031756	13.3	No
i5_LQ_Ryukin_c5897/f1p9/5210	1	3661	LG10	-	15110708	15137944	CA00022516	70	3662	5229	LG35	-	13551558	13553129	CA00012710	30	No
i4_LQ_Ryukin_c12571/f1p0/4313	29	1959	LG10	-	1343022	1492623	CA00050230,CA00050232,CA00050233,CA00050234,CA00050235	43.5	1960	4442	tig00001428_arrow	+	34015	36575	notsure	55.9	No
i2_LQ_Ryukin_c43000/f1p5/2545	1	2186	LG10	-	11429510	11434696	CA00026444	85.9	2187	2545	tig00007751_arrow	+	105287	105645	notsure	14.1	No
i3_LQ_Ryukin_c19179/f1p0/3873	1	533	LG10	+	14221344	14221872	CA00023911	13.7	534	3881	tig00012250_arrow	+	1949	11795	CA00077252	86.3	No
i2_LQ_Ryukin_c9341/f2p4/2340	1	1929	LG10	-	13541751	13550395	CA00023862	81.3	1930	2373	tig00023221_arrow	+	391106	391539	notsure	18.7	No
i3_LQ_Ryukin_c15790/f1p16/3030	10	2302	LG10	-	16397194	16407088	CA00067457	73.8	2303	3105	tig00026110_arrow	-	87515	88368	notsure	25.9	No
i3_LQ_Ryukin_c4917/f1p9/3873	1	692	LG10	-	18620490	18623456	CA00025740	17.8	693	3879	tig00059511_arrow	+	2518	15568	notsure	82.1	No
i3_LQ_Ryukin_c12723/f1p3/3096	5	387	LG10	-	10320402	10320784	CA00054109	12.3	388	3102	tig00214588_arrow	+	100780	106819	CA00048799	87.5	No
i2_LQ_Ryukin_c67568/f1p0/2235	1	708	LG11	-	1604306	1608125	CA00065934	31.5	709	2251	LG11	+	105269	108807	CA00051449	68.5	Yes
i2_LQ_Ryukin_c30793/f1p0/2020	1	834	LG11	-	1604306	1608089	CA00065934	39.9	835	2085	LG11	+	105269	108515	CA00051449	59.9	Yes
i1_LQ_Ryukin_c5550/f1p3/1963	3	481	LG11	+	8977030	8978657	notsure	24.3	482	1970	LG11	+	5313784	5315481	CA00022239	75.6	Yes
i4_LQ_Ryukin_c15968/f1p0/4016	2	3337	LG11	+	16178711	16215457	CA00004236	83	3338	4018	LG31	-	26733301	26733985	CA00067374	16.9	No
i3_LQ_Ryukin_c10422/f1p3/4015	1	1615	LG11	+	5236532	5238165	notsure	40.2	1616	4014	LG35	+	12523269	12525672	notsure	59.8	No
i2_LQ_Ryukin_c66318/f1p1/2246	1	1698	LG11	-	17968290	17978743	CA00052149	75.3	1699	2255	LG44	+	2380252	2382521	CA00007874	24.7	No
i5_LQ_Ryukin_c3637/f1p5/5496	2	2845	LG12	+	17853466	17856313	CA00002667	51.6	2846	5507	LG1	+	2881800	3002026	CA00056637,CA00056634,CA00056635,CA00056633	48.3	No
i6_LQ_Ryukin_c1394/f1p3/6108	1	2993	LG12	+	16482546	16491340	CA00002730	48.7	2994	6145	LG23	-	14867067	16647764	CA00008323,CA00008322,CA00008320,CA00008327,CA00008326,CA00008325,CA00012349,CA00012346,CA00012344,CA00012345,CA00012342,CA00012340,CA00012341,CA00012326,CA00068114,CA00068112,CA00068113,CA00008335,CA00008330,CA00008317,CA00008332,CA00012351,CA00008318,CA00008339,CA00012338,CA00012337,CA00012353,CA00012334	51.3	No
i2_LQ_Ryukin_c29956/f1p0/2072	1	212	LG12	+	9298297	9298508	notsure	10.2	213	2071	LG30	-	26907171	26910410	CA00001328	89.8	No
i2_LQ_Ryukin_c23309/f1p9/2609	1	1851	LG12	-	16989157	16994112	notsure	70.9	1852	2609	LG34	+	16203774	16204532	notsure	29	No
i2_LQ_Ryukin_c18822/f1p5/2929	1	2715	LG12	-	101015	136458	CA00072668	86	2716	3151	LG37	+	358726	359142	CA00042473	13.8	No
i2_LQ_Ryukin_c70594/f1p2/2316	1	967	LG12	-	11349490	11350456	CA00001714	41.7	968	2317	LG37	+	9393440	9396177	CA00003866	58.3	No
i3_LQ_Ryukin_c24903/f1p3/3652	37	484	LG12	+	15438259	15441693	notsure	11.9	485	3756	LG46	-	5280562	6599814	CA00045999,CA00045998,CA00045997,CA00045995,CA00033881,CA00028474,CA00028477,CA00046008,CA00028470,CA00028473,CA00046004,CA00046005,CA00046020,CA00046007,CA00046000,CA00046027,CA00046024,CA00046025,CA00028478,CA00033875,CA00033874,CA00033876,CA00033871,CA00033873,CA00033872,CA00028487,CA00028479,CA00028482,CA00028483,CA00028467,CA00046010,CA00046016,CA00028460,CA00028468,CA00028469,CA00033868,CA0…	87.1	No
i2_LQ_Ryukin_c86067/f1p32/2909	1	2229	LG13	-	12511466	12513640	notsure	76.5	2230	2914	LG1	-	12962410	12963099	notsure	23.5	No
i4_LQ_Ryukin_c2662/f1p2/4354	1	2890	LG13	-	23411762	23423883	CA00027162	66	2891	4376	LG14	+	1759487	1764762	CA00026499	34	No
i3_LQ_Ryukin_c37489/f1p4/3931	2	2425	LG13	+	12743493	12757385	notsure	61.5	2426	3914	LG3	-	17795786	17797610	CA00025776	37.8	No
i4_LQ_Ryukin_c10941/f1p1/4353	1	1878	LG13	-	1283252	1387272	CA00055446,CA00055447,CA00068763,CA00068762	41.8	1879	4496	LG38	-	559622	564449	CA00075639	58.2	No
i3_LQ_Ryukin_c3012/f1p12/3723	1	488	LG13	-	10870438	10872158	notsure	13.1	489	3730	LG38	-	8638708	8644690	CA00057093	86.9	No
i7_LQ_Ryukin_c277/f1p2/7226	77	6170	LG13	-	3033442	3166464	CA00047451,CA00047453	81.5	6171	7477	LG38	+	15080	16388	notsure	17.5	No
i3_HQ_Ryukin_c6846/f2p5/3943	1	1916	LG13	-	1276851	1374478	CA00055447,CA00068763,CA00068762	48.5	1917	3948	LG38	+	1279841	1281885	notsure	51.5	No
i6_LQ_Ryukin_c76/f1p0/6547	41	5899	LG13	-	3118971	3166464	CA00047453	89.4	5900	6557	LG38	+	14832	15490	notsure	10	No
i4_LQ_Ryukin_c10322/f1p2/4518	12	2197	LG13	+	13141659	13241554	CA00069413,CA00069414,CA00069415	48.3	2198	4523	LG38	-	13531019	13533378	notsure	51.4	No
i2_LQ_Ryukin_c69240/f1p1/2955	1	883	LG13	-	5490525	5491407	CA00028918	29.9	884	2957	LG41	-	23218105	23221809	CA00044134	70.1	No
i2_LQ_Ryukin_c27628/f1p0/2656	7	318	LG13	+	17472766	17473078	notsure	11.7	319	2660	LG46	-	16692858	16695202	notsure	88	No
i1_LQ_Ryukin_c14412/f1p4/1354	1	1034	LG13	-	17670123	17676423	notsure	76.3	1035	1352	tig00025933_arrow	-	160210	161281	notsure	23.5	No
i3_LQ_Ryukin_c3889/f1p2/4029	1	3424	LG13	+	21176122	21312681	CA00053551,CA00053552,CA00053553,CA00053554,CA00053555	84.9	3425	4032	tig00041149_arrow	-	51076	62325	CA00081147	15.1	No
i4_LQ_Ryukin_c13239/f1p0/4491	1	3426	LG13	+	21176144	21314756	CA00053551,CA00053552,CA00053553,CA00053554,CA00053555	77.1	3427	4440	tig00041149_arrow	-	54750	62301	CA00081147	22.8	No
i4_HQ_Ryukin_c1845/f2p4/4578	1	3424	LG13	+	21176113	21312681	CA00053551,CA00053552,CA00053553,CA00053554,CA00053555	74.8	3425	4579	tig00041149_arrow	-	52277	62325	CA00081147	25.2	No
i4_HQ_Ryukin_c1141/f4p1/4452	1	3323	LG13	+	21176215	21312681	CA00053551,CA00053552,CA00053553,CA00053554,CA00053555	74.7	3324	4451	tig00041149_arrow	-	52277	62325	CA00081147	25.3	No
i3_LQ_Ryukin_c9336/f1p2/3797	1	2682	LG13	+	21187812	21312681	CA00053551,CA00053552,CA00053553,CA00053554,CA00053555	70.4	2683	3810	tig00041149_arrow	-	52277	62325	CA00081147	29.6	No
i4_LQ_Ryukin_c17957/f1p3/4421	1	3417	LG13	+	21176122	21312681	CA00053551,CA00053552,CA00053553,CA00053554,CA00053555	75.1	3418	4547	tig00041149_arrow	-	52275	62325	CA00081147	24.9	No
i4_LQ_Ryukin_c12110/f1p0/4486	1	3419	LG13	+	21176118	21312681	CA00053551,CA00053552,CA00053553,CA00053554,CA00053555	76.1	3420	4490	tig00041149_arrow	-	52360	62325	CA00081147	23.9	No
i4_LQ_Ryukin_c17283/f1p0/4673	1	3552	LG13	+	21176108	21312681	CA00053551,CA00053552,CA00053553,CA00053554,CA00053555	75.9	3553	4679	tig00041149_arrow	-	52278	62325	CA00081147	24.1	No
i2_LQ_Ryukin_c36937/f1p11/2663	1	1949	LG14	+	9417896	9419817	CA00039537	72.4	1950	2688	LG1	+	24597796	24598534	notsure	27.5	No
i3_LQ_Ryukin_c30376/f1p2/3566	1	1346	LG14	+	33057342	33059029	CA00057940	37.7	1347	3569	LG14	-	32348767	32358383	CA00069223	62.3	Yes
i10_LQ_Ryukin_c32/f1p0/10690	33	5380	LG14	+	255474	266321	notsure	49.9	5381	10714	LG14	+	10006612	10019420	CA00052066	49.8	Yes
i2_LQ_Ryukin_c24748/f1p38/2298	1	563	LG14	-	8855950	8856517	notsure	24.5	564	2299	LG19	-	7721945	7725098	CA00009110	75.5	No
i3_LQ_Ryukin_c25306/f1p9/3530	1	640	LG14	+	7848482	7849123	notsure	17.5	641	3647	LG26	-	17367287	17370305	notsure	82.2	No
i2_LQ_Ryukin_c20730/f1p27/2307	7	1512	LG14	-	30480516	30482022	notsure	64.2	1513	2344	LG3	+	24731718	24732552	notsure	35.5	No
i2_LQ_Ryukin_c9493/f1p14/2442	19	486	LG14	+	760129	760596	notsure	18.8	487	2489	LG32	+	19113705	19115762	notsure	80.4	No
i2_HQ_Ryukin_c18561/f3p68/2209	4	1919	LG14	+	12796650	12798565	notsure	86.7	1920	2211	tig00001753_arrow	+	665896	666191	notsure	13.2	No
i3_LQ_Ryukin_c6742/f2p4/3795	1	508	LG14	+	21189994	21190540	CA00062794	13.4	509	3795	tig00017026_arrow	-	1031775	1044590	CA00048424	86.6	No
i3_LQ_Ryukin_c29382/f4p0/3948	1	1301	LG14	+	33355738	33358411	CA00071713	32.9	1302	3954	tig00026988_arrow	-	35564	39058	CA00080047,CA00080048	67.1	No
i3_LQ_Ryukin_c18793/f1p13/3097	1	2728	LG14	-	1689816	1693561	CA00026497	87.7	2729	3108	tig00217833_arrow	+	18150	18534	notsure	12.2	No
i2_LQ_Ryukin_c2979/f1p48/2319	1	1296	LG15	-	23503893	23950215	CA00041544,CA00041545,CA00069051,CA00041541,CA00041543,CA00069050,CA00069046,CA00041539,CA00041538,CA00041535,CA00041536,CA00041533	55.9	1297	2317	LG12	-	20604769	20605799	notsure	44.1	No
i2_LQ_Ryukin_c56316/f1p9/2620	6	792	LG15	+	15651762	15652549	notsure	30.1	793	2614	LG20	+	5431257	5433078	CA00033759	69.7	No
i3_LQ_Ryukin_c34657/f1p18/3215	1	1363	LG15	-	12655398	12658159	notsure	42.2	1364	3210	LG29	-	20412701	20908147	CA00045823,CA00045822,CA00045821,CA00045820,CA00045826,CA00045825,CA00045824,CA00045829,CA00045828,CA00071147,CA00045831,CA00060290,CA00071146,CA00060288,CA00060289,CA00060286,CA00060287,CA00060291,CA00060294	57.2	No
i3_HQ_Ryukin_c3416/f2p0/3592	1	2622	LG15	+	5899725	5902756	CA00064863	73	2623	3586	LG40	+	9315227	9316827	CA00005500	26.8	No
i2_LQ_Ryukin_c62359/f1p6/2107	1	495	LG15	-	5501812	5503332	CA00039167	23.5	496	2109	LG40	+	15173101	15174714	CA00022136	76.5	No
i2_LQ_Ryukin_c84124/f1p3/2825	1	2420	LG15	-	5253567	5461426	CA00039183,CA00039182,CA00039169,CA00039184,CA00039176,CA00039177,CA00039174,CA00039175,CA00039173,CA00039170,CA00039171	85.5	2421	2831	LG40	+	15211549	15211975	CA00022138	14.5	No
i4_LQ_Ryukin_c5122/f1p4/4358	1	596	LG15	+	12015638	12016232	CA00007037	13.6	597	4375	LG48F	+	805404	1831646	CA00037348,CA00037347,CA00037346,CA00037345,CA00037344,CA00037343,CA00037342,CA00037340,CA00058577,CA00058579,CA00062526,CA00037359,CA00037350,CA00037351,CA00037352,CA00037353,CA00037354,CA00037355,CA00058582,CA00058583,CA00058581,CA00058584,CA00058585	86.4	No
i3_LQ_Ryukin_c20482/f1p5/3245	1	718	LG15	-	16417762	16418497	notsure	22.1	719	3250	LG50	-	18215659	18218103	notsure	77.9	No
i1_LQ_Ryukin_c16198/f1p0/1296	1	1135	LG15	-	24706456	24709074	CA00041058	87.4	1136	1287	LG8	+	18315046	18343710	CA00020794	11.7	No
i2_LQ_Ryukin_c21054/f1p10/2780	1	1399	LG15	+	7893798	7895196	notsure	50.3	1400	2775	tig00009130_arrow	+	451062	452421	notsure	49.5	No
i2_LQ_Ryukin_c43041/f1p86/2659	1	395	LG15	+	6886829	6887886	CA00026263	14.9	396	2658	tig00021008_arrow	-	417166	506824	CA00027801,CA00027808,CA00027807,CA00027806	85.1	No
i2_LQ_Ryukin_c84597/f1p9/2667	1	1367	LG15	-	18307183	18308527	notsure	51	1368	2675	tig00215034_arrow	+	47209	57643	notsure	48.8	No
i2_LQ_Ryukin_c74984/f1p94/2488	23	1788	LG15	+	16060343	16388384	CA00024579,CA00065848,CA00065850,CA00065846,CA00024577	71.1	1789	2482	tig00216914_arrow	-	135112	135964	notsure	28	No
i2_LQ_Ryukin_c21136/f1p51/2762	6	2246	LG16	-	7843075	7845937	notsure	80.6	2247	2782	LG1	-	5514846	5589102	CA00022626	19.3	No
i4_HQ_Ryukin_c1802/f2p4/4777	1	488	LG16	-	19458736	19459223	notsure	10.2	489	4780	LG14	+	11561340	11653642	CA00027655,CA00027656,CA00027657,CA00027651,CA00027653	89.8	No
i4_LQ_Ryukin_c2222/f1p12/4345	3	1271	LG16	-	7867455	7868726	notsure	29.1	1272	4355	LG15	+	13576556	13594816	CA00013622,CA00013621	70.8	No
i2_LQ_Ryukin_c90607/f1p2/2127	1	831	LG16	-	26042675	26049645	CA00071632	39	832	2129	LG16	+	25638463	25665939	CA00036403	61	Yes
i2_LQ_Ryukin_c68782/f1p2/2596	1	1396	LG16	-	26040211	26049645	CA00071632	53.6	1397	2600	LG16	+	25652264	25665942	CA00036403	46.3	Yes
i2_LQ_Ryukin_c17811/f12p2/2613	1	1311	LG16	-	26042675	26049641	CA00071632	50.2	1312	2610	LG16	+	25638463	25665940	CA00036403	49.8	Yes
i2_LQ_Ryukin_c2381/f1p2/2558	1	1391	LG16	-	26040211	26049640	CA00071632	54.4	1392	2557	LG16	+	25652264	25665888	CA00036403	45.6	Yes
i2_HQ_Ryukin_c43086/f2p2/2644	1	1430	LG16	-	26040211	26049657	CA00071632	54	1431	2649	LG16	+	25652264	25665941	CA00036403	46	Yes
i2_LQ_Ryukin_c56368/f1p2/2627	1	1569	LG16	-	23497156	23501242	CA00008821	58.6	1570	2676	LG3	-	18975795	18976902	notsure	41.4	No
i3_LQ_Ryukin_c12891/f1p3/3638	1	477	LG16	-	21820902	21821375	notsure	13	478	3678	LG36	+	3663888	3677217	CA00053610	87	No
i3_LQ_Ryukin_c31676/f1p1/3147	1	519	LG16	+	16992175	16992691	CA00001024	16.4	520	3155	LG36	-	17381880	17384515	notsure	83.5	No
i3_LQ_Ryukin_c11395/f1p16/3794	2	431	LG16	+	17645496	17645926	notsure	11.3	432	3803	LG37	+	14630880	14634782	CA00010259	88.7	No
i2_LQ_Ryukin_c86498/f1p40/2746	1	2182	LG16	+	12723073	12729857	notsure	78	2183	2797	LG38	+	23859935	23860548	notsure	22	No
i2_LQ_Ryukin_c24459/f1p8/2672	1	1641	LG16	-	2199493	2216144	CA00006703	60.8	1642	2700	LG47	+	5225911	5227034	notsure	39.2	No
i3_LQ_Ryukin_c11901/f1p4/3218	1	749	LG16	-	27807369	27808896	CA00012469	23.2	750	3226	LG50	-	17456597	17471748	CA00025176	76.8	No
i2_LQ_Ryukin_c50588/f1p20/2670	1	660	LG16	-	6121786	6124642	CA00005141	24.6	661	2688	tig00025652_arrow	+	25050	27065	notsure	75.4	No
i4_LQ_Ryukin_c6300/f1p1/4340	1	669	LG16	-	19410271	19410938	notsure	15.4	670	4334	tig00036008_arrow	-	46229	49860	notsure	84.6	No
i2_LQ_Ryukin_c70537/f1p8/2630	1	1564	LG16	-	23493893	23501276	CA00008821	59.4	1565	2633	tig00215838_arrow	+	10884	11951	notsure	40.6	No
i2_LQ_Ryukin_c61078/f1p3/2064	1	1280	LG17	+	25773217	25775985	CA00058528	61.7	1281	2073	LG17	+	26921245	26922039	CA00054648	38.3	Yes
i3_LQ_Ryukin_c34777/f1p1/3426	1	3076	LG17	-	15394409	15470720	CA00054421,CA00054420,CA00054423,CA00054422	89.5	3077	3437	LG17	+	18148976	18149353	CA00042918	10.5	Yes
i4_LQ_Ryukin_c12293/f1p4/5018	1	4187	LG17	-	15249984	15256160	CA00071218	83.3	4188	5029	LG17	-	14601483	14631894	CA00044891,CA00044892	16.7	Yes
i4_LQ_Ryukin_c3892/f1p4/4956	1	4459	LG17	+	19678444	19697309	CA00031057	89.9	4460	4961	LG18	-	2004907	2006963	CA00026629	10.1	No
i4_LQ_Ryukin_c17567/f1p1/4667	1	3863	LG17	-	7908393	7912256	notsure	82.5	3864	4681	LG2	-	19924043	19924861	notsure	17.5	No
i3_LQ_Ryukin_c22595/f1p3/3288	1	1452	LG17	-	24129860	24245434	CA00011267,CA00011268	44	1453	3297	LG39	+	2835313	2839050	CA00006123	56	No
i4_LQ_Ryukin_c17746/f1p1/4935	1	541	LG17	+	13004922	13008053	notsure	10.9	542	4943	LG42	-	9274486	9292084	CA00075758	89.1	No
i3_LQ_Ryukin_c9352/f1p8/3472	1	518	LG17	+	13004945	13008053	notsure	14.9	519	3473	LG42	-	9282524	9292084	CA00075758	85.1	No
i2_LQ_Ryukin_c58751/f1p8/2897	8	2500	LG17	+	11688074	11692372	CA00012519	86.2	2501	2892	LG42	+	11072351	11072742	notsure	13.6	No
i3_LQ_Ryukin_c10314/f1p6/3232	1	1781	LG17	+	20670028	20792578	CA00037949,CA00037948	54.5	1782	3269	LG5	+	22846633	22895815	notsure	45.5	No
i2_LQ_Ryukin_c95727/f1p4/2086	1	1812	LG17	+	7916651	7918462	notsure	86.5	1813	2095	LG50	+	14899797	14900093	notsure	13.5	No
i3_LQ_Ryukin_c34686/f1p8/3433	1	3075	LG17	-	14600502	14633371	CA00044891,CA00044892	89.6	3076	3433	LG9	+	8370982	8371344	notsure	10.4	No
i3_HQ_Ryukin_c27816/f2p8/3045	1	343	LG17	-	25729252	25731983	CA00058527	11.3	344	3045	tig00027103_arrow	-	556893	563730	notsure	88.7	No
i3_LQ_Ryukin_c29640/f3p7/3723	1	1756	LG17	-	25676661	25766139	CA00058524,CA00058525,CA00058526,CA00058527	47.1	1757	3731	tig00027103_arrow	-	556893	558867	notsure	52.9	No
i5_LQ_Ryukin_c4530/f1p42/5518	44	4265	LG17	-	12737779	12785776	CA00012545	77.3	4266	5462	tig00041928_arrow	-	41056	42253	notsure	21.9	No
i2_LQ_Ryukin_c66350/f1p0/2453	1	650	LG17	+	18433893	18438334	CA00042943	25.3	651	2574	tig00214296_arrow	+	5836	17289	CA00077910	74.7	No
i2_LQ_Ryukin_c4793/f1p0/2914	1	666	LG17	+	18433803	18438334	CA00042943	22.8	667	2917	tig00214296_arrow	+	5836	17619	CA00077910	77.2	No
i5_LQ_Ryukin_c4533/f1p0/5211	1	4439	LG17	+	3862987	3870651	notsure	85.3	4440	5207	tig00214405_arrow	+	296181	332576	notsure	14.7	No
i2_LQ_Ryukin_c42478/f1p5/2972	1	606	LG18	-	11184808	11185560	notsure	20.4	607	2973	LG17	-	4097234	4100001	notsure	79.6	No
i1_LQ_Ryukin_c7121/f1p1/1707	1	260	LG18	-	20853749	20854009	notsure	15.2	261	1709	LG18	-	8052893	8055357	CA00014990	84.8	Yes
i4_LQ_Ryukin_c2718/f1p2/4659	1	772	LG18	+	16401943	16402744	notsure	16.5	773	4679	LG20	+	12265191	12401923	CA00022918,CA00022919,CA00022930,CA00022925,CA00022927,CA00022920,CA00022923,CA00022929,CA00022928	83.5	No
i2_LQ_Ryukin_c41840/f1p25/2507	1	1141	LG18	+	13631773	13632912	CA00030526	44.9	1142	2540	LG22	-	12440337	12441828	notsure	55.1	No
i2_LQ_Ryukin_c21175/f1p0/2304	1	1224	LG18	-	1250460	1251832	notsure	52.9	1225	2293	LG28	-	18935426	18939065	notsure	46.2	No
i2_LQ_Ryukin_c45109/f1p0/2066	6	347	LG18	+	472209	472623	CA00032571	16.5	348	2068	LG43	-	121446	132796	CA00051868,CA00051869	83.2	No
i2_LQ_Ryukin_c61016/f1p0/2061	2	310	LG18	+	472233	472623	CA00032571	15	311	2062	LG43	-	121447	132796	CA00051868,CA00051869	85	No
i2_LQ_Ryukin_c20625/f1p5/2817	2	2233	LG18	-	3393967	3403258	CA00003756	78.8	2234	2832	LG45	-	3985632	3986230	notsure	21.2	No
i3_LQ_Ryukin_c26687/f1p3/3624	1	3041	LG18	-	22864775	22936316	CA00011792	83.3	3042	3648	LG46	+	15353541	15542876	notsure	16.6	No
i4_LQ_Ryukin_c12026/f1p4/4365	22	3811	LG18	+	24392187	24411858	CA00042240	86.6	3812	4374	tig00048964_arrow	-	50250	50800	notsure	12.9	No
i2_LQ_Ryukin_c18767/f1p265/2585	1	1273	LG19	-	26607701	26610378	CA00004435	49.2	1274	2590	chrM	+	2325	3640	notsure	50.8	No
i3_LQ_Ryukin_c21878/f1p13/3091	1	2574	LG19	-	3359644	3362209	notsure	82.5	2575	3120	LG1	-	6393927	6394474	notsure	17.5	No
i2_LQ_Ryukin_c74209/f1p1/2313	1	309	LG19	-	8512420	8516495	CA00009162	13.2	310	2338	LG12	-	13573555	13592302	CA00002851	86.5	No
i1_LQ_Ryukin_c4602/f1p4/1814	1	768	LG19	-	1579604	1582303	CA00060351	42.2	769	1821	LG17	-	26179016	26180069	notsure	57.8	No
i1_LQ_Ryukin_c11460/f1p1/1929	6	321	LG19	-	1259684	1260004	notsure	16	322	1970	LG2	-	4942571	4944216	notsure	83.7	No
i5_LQ_Ryukin_c3053/f1p0/5966	1	5265	LG19	+	11858212	11890276	CA00016471,CA00016472	86.3	5266	6101	LG30	-	7794447	7796216	CA00050304	13.7	No
i2_LQ_Ryukin_c19166/f1p4/2459	3	673	LG19	+	11053512	11054184	notsure	27.3	674	2462	LG4	-	12159720	12161504	CA00009294	72.7	No
i2_LQ_Ryukin_c42176/f1p0/2218	6	306	LG19	-	27765353	27767011	CA00004503	13.5	307	2223	LG44	+	5879900	5885218	CA00043711	86.2	No
i2_HQ_Ryukin_c52542/f4p0/2801	1	883	LG19	-	27765353	27768078	CA00004503	31.5	884	2802	LG44	+	5879900	5885220	CA00043711	68.5	No
i3_LQ_Ryukin_c25097/f1p21/3614	25	1984	LG19	+	8915101	8927862	notsure	54	1985	3629	LG44	+	1258124	1260256	CA00007760	45.3	No
i2_LQ_Ryukin_c60986/f1p58/2158	3	416	LG19	-	8614562	8614975	notsure	19.2	417	2158	LG44	+	1569081	1570820	notsure	80.7	No
i3_LQ_Ryukin_c35021/f1p2/3206	1	912	LG19	-	27765353	27768104	CA00004503	28.4	913	3206	LG44	+	5879900	5885595	CA00043711	71.6	No
i3_LQ_Ryukin_c6035/f1p0/3607	3	886	LG19	-	27765353	27768079	CA00004503	24.5	887	3609	LG44	+	5879900	5886101	CA00043711	75.5	No
i2_LQ_Ryukin_c68209/f1p0/2605	2	853	LG19	-	27765353	27768047	CA00004503	30.8	854	2770	LG44	+	5879900	5885218	CA00043711	69.2	No
i2_LQ_Ryukin_c43829/f1p40/3013	13	2591	LG2	-	26536305	26538890	notsure	85.4	2592	3020	LG15	+	24669718	24670146	notsure	14.2	No
i2_LQ_Ryukin_c18887/f1p64/2769	1	2049	LG2	-	12309434	12311458	notsure	73.8	2050	2770	LG18	-	16601717	16704506	CA00011693,CA00011692,CA00011695	26	No
i2_LQ_Ryukin_c53882/f1p1/2501	1	500	LG2	-	27821959	27824941	CA00018875	20	501	2503	LG2	+	25143447	25152196	CA00023714	80	Yes
i2_HQ_Ryukin_c1614/f14p1/2507	1	492	LG2	-	27821959	27824987	CA00018875	19.7	493	2496	LG2	+	25143447	25152197	CA00023714	80.3	Yes
i4_LQ_Ryukin_c10067/f1p0/4932	2	4052	LG2	+	21643959	21648123	notsure	81.2	4053	4988	LG2	-	21498071	21499126	notsure	18.8	Yes
i3_LQ_Ryukin_c5615/f1p2/3444	1	423	LG2	+	507504	530473	CA00070812,CA00070813,CA00070811	12.3	424	3445	LG2	-	1014496	1046374	CA00065999,CA00065998	87.7	Yes
i2_LQ_Ryukin_c66071/f1p4/2832	1	2278	LG2	+	3541709	3554681	CA00039820	80.4	2279	2834	LG2	+	5809382	5809973	notsure	19.6	Yes
i3_LQ_Ryukin_c6891/f1p0/3761	3	446	LG2	+	507483	530473	CA00070812,CA00070813,CA00070811	12.8	447	3438	LG2	-	971905	1046374	CA00065999,CA00065998	86.3	Yes
i3_LQ_Ryukin_c17951/f1p15/3805	1	3369	LG2	+	13060790	13066684	CA00059807	86.6	3370	3889	LG2	-	13187875	13188404	CA00068664	13.4	Yes
i2_LQ_Ryukin_c73597/f2p17/2815	1	328	LG2	+	6120949	6121569	CA00050705	11.6	329	2811	LG2	-	23084807	23090597	CA00043614	87.7	Yes
i2_LQ_Ryukin_c37932/f1p1/2336	1	495	LG2	-	27821959	27824990	CA00018875	21.2	496	2336	LG2	+	25143447	25152025	CA00023714	78.8	Yes
i3_LQ_Ryukin_c12063/f1p23/3898	1	3219	LG2	-	13254374	13257653	CA00048425	82.7	3220	3894	LG2	-	11158495	11159161	notsure	17.3	Yes
i2_LQ_Ryukin_c10106/f1p1/2436	1	495	LG2	-	27821959	27824990	CA00018875	20.3	496	2440	LG2	+	25143447	25152138	CA00023714	79.7	Yes
i3_LQ_Ryukin_c7282/f1p2/3798	1	3397	LG2	+	16787101	16816434	CA00022985	89.3	3398	3803	LG26	-	7182646	7183052	notsure	10.7	No
i2_LQ_Ryukin_c5338/f1p14/2984	1	1494	LG2	+	6105491	6124487	CA00050705	50	1495	2987	LG27	-	2936120	2939686	CA00037425	50	No
i2_LQ_Ryukin_c39303/f1p3/2331	2	373	LG2	-	20822094	20822465	CA00047614	15.9	374	2343	LG27	+	4002079	4004058	CA00006188	84.1	No
i4_LQ_Ryukin_c4698/f1p1/4842	1	4262	LG2	-	17714014	17725172	CA00064071	87.8	4263	4855	LG27	+	17037908	17038500	notsure	12.2	No
i6_LQ_Ryukin_c103/f1p0/6551	6	2130	LG2	+	23786889	23794038	CA00071432	31.1	2131	6826	LG28	+	20564560	20769404	CA00024512,CA00024509,CA00024511,CA00024506,CA00024508	68.8	No
i2_LQ_Ryukin_c70695/f1p18/2336	1	381	LG2	-	6136891	6137271	notsure	16.1	382	2365	LG31	+	26803715	26811766	CA00026645	83.9	No
i2_LQ_Ryukin_c3682/f1p44/2527	1	619	LG2	-	8589211	8589836	notsure	24.3	620	2551	LG49	+	1118061	1120003	notsure	75.7	No
i2_LQ_Ryukin_c96121/f1p38/2049	1	1418	LG2	-	28140286	28141703	notsure	68.9	1419	2057	LG5	+	14247950	14248696	notsure	31	No
i3_LQ_Ryukin_c31476/f1p15/3607	1	2706	LG2	-	4331209	4344237	CA00019416	74.9	2707	3615	LG8	-	13678329	13679236	notsure	25.1	No
i3_LQ_Ryukin_c7886/f1p0/3282	1	608	LG2	-	23521166	23521776	CA00062525	18.4	609	3299	LG8	-	1835581	1840320	notsure	81.6	No
i3_LQ_Ryukin_c11995/f1p3/3350	1	647	LG2	-	23521166	23521815	CA00062525	19.3	648	3351	LG8	-	1835582	1840320	notsure	80.7	No
i4_HQ_Ryukin_c16351/f2p4/4155	1	710	LG2	-	23618661	23619370	CA00071430	17.1	711	4159	tig00016529_arrow	+	32308	35677	CA00068357	82.9	No
i3_LQ_Ryukin_c15865/f1p15/3130	1	593	LG2	-	15735087	15735679	CA00058195	18.5	594	3214	tig00031124_arrow	-	44042	63263	CA00071545	81.5	No
i1_LQ_Ryukin_c12665/f1p0/1608	1	1095	LG2	+	8463392	8492421	CA00069784,CA00069785,CA00069786	68.1	1096	1609	tig00036711_arrow	-	148245	148769	notsure	31.9	No
i5_LQ_Ryukin_c3789/f1p1/5305	1	3725	LG2	-	21953559	21957284	CA00035259	69.3	3726	5376	tig00214183_arrow_4049273_7079891	-	406868	408518	CA00001773	30.7	No
i3_LQ_Ryukin_c9875/f1p4/4048	5	3463	LG20	-	14859311	15522989	CA00048219,CA00048228,CA00047289,CA00048211,CA00048229,CA00048222,CA00048230,CA00048220,CA00048218,CA00048226,CA00080880,CA00048232	85.2	3464	4060	LG13	-	26021459	26036441	notsure	14.7	No
i4_LQ_Ryukin_c7915/f1p7/4576	1	3718	LG20	+	18404660	18513434	CA00054632,CA00054633,CA00054634	81	3719	4590	LG20	-	20783675	20784534	notsure	19	Yes
i5_LQ_Ryukin_c2473/f1p9/5962	1	1408	LG20	+	12785543	12813168	CA00022896,CA00022898	23.6	1409	5977	LG20	-	14813631	14832346	CA00078395	76.4	Yes
i4_LQ_Ryukin_c10088/f1p21/4230	1	673	LG20	-	19610890	19611562	CA00046182	15.9	674	4243	LG20	+	21882093	21890976	CA00015362	84.1	Yes
i3_LQ_Ryukin_c7608/f1p19/3245	1	2778	LG20	+	23419462	23453872	CA00061341,CA00061343	86	2779	3232	LG40	+	220691	221145	notsure	14	No
i2_LQ_Ryukin_c62531/f1p3/2144	1	1459	LG20	-	20214810	20217175	CA00015406	68	1460	2145	LG45	+	6797826	6798510	CA00025226	32	No
i2_LQ_Ryukin_c30146/f1p3/2202	1	1401	LG20	-	20214810	20217117	CA00015406	63.8	1402	2197	LG45	+	6797826	6798620	CA00025226	36.2	No
i2_LQ_Ryukin_c9197/f1p3/2311	10	1697	LG20	-	20214810	20217562	CA00015406	72.9	1698	2315	LG45	+	6797826	6798442	CA00025226	26.7	No
i3_LQ_Ryukin_c34810/f1p52/4056	1	3079	LG20	-	8473855	8477285	CA00030991	75.2	3080	4095	LG45	-	1271184	1272201	CA00055077	24.8	No
i2_LQ_Ryukin_c92587/f1p3/2507	1	1313	LG20	-	20215030	20217249	CA00015406	52.3	1314	2512	LG45	+	6797606	6798802	CA00025226	47.7	No
i2_LQ_Ryukin_c51227/f1p4/2231	2	1493	LG20	-	8484623	8487467	CA00030991	67.8	1494	2202	LG5	+	13026476	13028020	CA00003380	32.2	No
i3_LQ_Ryukin_c33920/f1p0/3342	6	2346	LG20	+	2024311	2057608	CA00060254	69.1	2347	3390	tig00012548_arrow	-	31671	32713	notsure	30.8	No
i2_LQ_Ryukin_c42315/f1p9/2941	1	2415	LG20	+	8910474	8919781	CA00044953	82.1	2416	2939	tig00024258_arrow	-	18570	19093	notsure	17.8	No
i5_LQ_Ryukin_c1710/f1p2/5254	1	810	LG20	-	6077791	6104125	CA00053320	15.4	811	5263	tig00029179_arrow	-	14869	24649	CA00081513	84.6	No
i1_LQ_Ryukin_c13273/f1p12/1973	1	1558	LG20	-	24296477	24305904	CA00044930	78.9	1559	1975	tig00215130_arrow	-	91513	91929	notsure	21.1	No
i3_LQ_Ryukin_c12368/f1p0/3294	1	1633	LG20	+	2024334	2055080	CA00060254	49.4	1634	3304	tig00215156_arrow	+	18494	20164	CA00073123	50.6	No
i3_HQ_Ryukin_c9433/f2p0/3750	2	1574	LG20	+	2024364	2055080	CA00060254	41.9	1575	3752	tig00215156_arrow	+	18494	20672	CA00073123	58	No
i3_LQ_Ryukin_c20400/f1p1/3865	7	2602	LG20	+	2024311	2057851	CA00060254	65.3	2603	3972	tig00215156_arrow	+	19304	20676	notsure	34.5	No
i3_HQ_Ryukin_c3489/f2p0/3147	1	2368	LG20	+	2024426	2057851	CA00060254	75.2	2369	3151	tig00215156_arrow	+	19304	20086	notsure	24.8	No
i3_LQ_Ryukin_c30666/f1p0/3884	7	1713	LG20	+	2024311	2055080	CA00060254	43.9	1714	3891	tig00215156_arrow	+	18494	20672	CA00073123	56	No
i3_LQ_Ryukin_c11052/f1p2/4038	1	1471	LG20	+	2024347	2053124	CA00060254	36.2	1472	4067	tig00215156_arrow	+	15065	19560	CA00073123	63.8	No
i3_LQ_Ryukin_c13791/f3p0/3826	3	1649	LG20	+	2024338	2055080	CA00060254	43	1650	3827	tig00215156_arrow	+	18494	20672	CA00073123	56.9	No
i3_LQ_Ryukin_c25120/f1p2/3859	1	2343	LG20	+	2024334	2057727	CA00060254	60.8	2344	3856	tig00215156_arrow	+	19185	20700	notsure	39.2	No
i3_LQ_Ryukin_c13046/f1p0/3346	1	1539	LG20	+	2024447	2055080	CA00060254	45.3	1540	3400	tig00215156_arrow	+	18494	20360	CA00073123	54.7	No
i3_LQ_Ryukin_c25729/f1p1/3310	2	1643	LG20	+	2024343	2055080	CA00060254	49.5	1644	3314	tig00215156_arrow	+	18494	20164	CA00073123	50.4	No
i3_LQ_Ryukin_c17844/f1p21/3765	1	3281	LG20	-	21243322	21284629	notsure	86.9	3282	3774	tig00215912_arrow	+	1756965	1757458	notsure	13.1	No
i3_LQ_Ryukin_c18834/f1p27/3693	1	1740	LG21	+	12444047	12833493	CA00003604,CA00003606,CA00003600,CA00003603,CA00003579,CA00003608,CA00003586,CA00003594,CA00003584,CA00003585,CA00003582,CA00003583,CA00003581,CA00003577,CA00003588,CA00003590	46.9	1741	3707	LG16	+	13816209	13818175	notsure	53.1	No
i1_LQ_Ryukin_c2973/f1p2/1949	1	1073	LG21	-	8757855	8997809	CA00054208,CA00054212,CA00054200,CA00054203,CA00054202,CA00054205,CA00054204,CA00054199	54.7	1074	1962	LG18	+	20091529	20092426	CA00061433	45.3	No
i2_LQ_Ryukin_c3980/f8p2/3007	1	519	LG21	-	6813411	6816000	CA00040833	17.2	520	3009	LG21	+	142276	152960	CA00025860	82.8	Yes
i3_LQ_Ryukin_c29029/f1p2/3016	1	520	LG21	-	6813411	6816001	CA00040833	17.3	521	3012	LG21	+	142276	152960	CA00025860	82.7	Yes
i3_HQ_Ryukin_c35354/f2p1/3049	1	565	LG21	-	6813411	6816046	CA00040833	18.5	566	3056	LG21	+	142276	152962	CA00025860	81.5	Yes
i2_LQ_Ryukin_c52826/f1p1/2188	15	317	LG21	-	14557918	14558220	CA00019521	13.8	318	2197	LG46	+	13440626	13446630	CA00017592	85.6	No
i3_LQ_Ryukin_c24051/f1p8/3791	1	3261	LG22	-	8497562	8521151	CA00043687,CA00043686	85.6	3262	3811	chrM	+	9951	10500	notsure	14.4	No
i3_LQ_Ryukin_c2403/f1p5/3219	1	459	LG22	+	19863466	19873015	CA00012032	14.3	460	3220	LG13	-	18012687	18017674	CA00020731	85.7	No
i2_LQ_Ryukin_c28180/f1p0/2443	1	1424	LG22	+	4596692	4598164	notsure	58	1425	2456	LG14	+	32908214	32909247	notsure	42	No
i2_LQ_Ryukin_c39429/f1p3/2901	1	1648	LG22	+	901692	905021	notsure	56.6	1649	2913	LG14	-	3450316	3457056	notsure	43.4	No
i2_LQ_Ryukin_c52735/f1p2/2786	1	898	LG22	-	18396612	18443946	CA00012109	32.3	899	2784	LG22	+	20978035	20979925	CA00029005	67.7	Yes
i4_LQ_Ryukin_c2549/f1p11/4852	8	1915	LG22	-	32425331	32812616	CA00067580,CA00067581,CA00067582,CA00067578,CA00067579,CA00067572,CA00067577,CA00067576	39.1	1916	4844	LG22	-	2791599	3021052	CA00062940	60.1	Yes
i2_LQ_Ryukin_c12673/f1p10/2706	1	1906	LG22	+	6463845	6474002	CA00063773	70.4	1907	2681	LG22	+	6203731	6204505	CA00061841	28.6	Yes
i3_LQ_Ryukin_c37552/f1p14/3069	1	1065	LG22	+	11583423	11586104	notsure	34.8	1066	3048	LG26	+	15683786	16458955	CA00041763,CA00041766,CA00041767,CA00039587,CA00041776,CA00039592,CA00039593,CA00039594,CA00039595,CA00041771,CA00041770,CA00039598,CA00039599,CA00041774	64.7	No
i3_LQ_Ryukin_c25590/f1p0/3883	1	2645	LG22	-	4291629	4294270	notsure	67.7	2646	3896	LG33	+	2565605	2568897	CA00027512	32	No
i3_LQ_Ryukin_c32393/f1p4/3383	1	2293	LG22	+	16418709	16420971	notsure	66.8	2294	3433	LG4	+	24704883	24706024	CA00036192	33.2	No
i3_LQ_Ryukin_c15903/f1p1/3048	4	2740	LG22	-	9273207	9355185	CA00035187,CA00035186,CA00035185,CA00035184	89.6	2741	3046	LG47	+	5163183	5163487	CA00028836	10	No
i3_LQ_Ryukin_c11898/f3p4/3208	2	2183	LG22	-	10031283	10033476	CA00016825	68	2184	3208	LG49	-	4009715	4010997	notsure	32	No
i1_LQ_Ryukin_c10860/f1p11/1804	1	673	LG22	-	18184423	18187328	CA00061877	37.3	674	1804	LG5	+	2359155	2361801	notsure	62.7	No
i3_LQ_Ryukin_c14572/f2p2/3582	1	504	LG22	+	10715327	10715817	notsure	14.1	505	3570	LG8	-	11707722	11733622	CA00009532	85.9	No
i2_HQ_Ryukin_c58355/f2p1/2409	1	1799	LG22	+	6591549	6600703	notsure	74.6	1800	2410	tig00035523_arrow	+	17461	18072	notsure	25.4	No
i1_LQ_Ryukin_c5458/f1p3/1968	1	791	LG22	-	18184423	18185371	CA00061877	40	792	1979	tig00214346_arrow	-	248899	250094	notsure	60	No
i3_LQ_Ryukin_c17895/f1p3/4022	1	2853	LG22	-	18184423	18187290	CA00061877	70.6	2854	4039	tig00214346_arrow	-	248899	250094	notsure	29.4	No
i1_LQ_Ryukin_c13780/f1p2/1604	1	419	LG22	-	18184423	18187328	CA00061877	26.1	420	1603	tig00214346_arrow	-	248903	250094	notsure	73.9	No
i1_LQ_Ryukin_c13436/f1p12/1842	1	672	LG22	-	18184423	18187329	CA00061877	36.3	673	1852	tig00214346_arrow	-	248907	250094	notsure	63.7	No
i2_LQ_Ryukin_c66829/f1p8/3012	1	311	LG22	+	2459259	2459569	CA00048534	10.1	312	3073	tig00217789_arrow	-	1985	8071	CA00050726	89.9	No
i3_LQ_Ryukin_c14410/f1p18/3887	1	1906	LG22	+	2457659	2459569	CA00048533,CA00048534	48.9	1907	3901	tig00217789_arrow	-	1985	8071	CA00050726	51.1	No
i4_LQ_Ryukin_c3082/f1p0/4792	2	4220	LG23	-	8741492	8745717	CA00043929	88	4221	4795	chrM	+	9927	10501	notsure	12	No
i1_LQ_Ryukin_c3675/f1p3/1936	1	684	LG23	-	8997254	9002235	CA00065994	35.3	685	1939	LG14	+	12797614	12798868	notsure	64.7	No
i2_LQ_Ryukin_c60890/f1p8/2176	12	1817	LG23	+	12199054	12217342	CA00038859	82.4	1818	2192	LG3	+	15293904	15294400	notsure	17.1	No
i2_LQ_Ryukin_c38461/f1p3/2687	1	534	LG23	+	6244802	6245336	CA00016282	19.9	535	2687	LG31	-	7155103	7159573	CA00013486	80.1	No
i2_LQ_Ryukin_c55287/f1p1/2593	1	535	LG23	+	6244802	6245336	CA00016282	20.6	536	2595	LG31	-	7155202	7159573	CA00013486	79.4	No
i2_LQ_Ryukin_c42882/f1p1/2699	1	534	LG23	+	6244802	6245336	CA00016282	19.8	535	2701	LG31	-	7155103	7159573	CA00013486	80.2	No
i2_LQ_Ryukin_c26771/f1p10/2678	1	540	LG23	+	6244802	6245336	CA00016282	20.1	541	2693	LG31	-	7155106	7159573	CA00013486	79.9	No
i2_LQ_Ryukin_c70885/f1p1/2193	1	1477	LG23	-	17329585	17331060	notsure	67.2	1478	2197	LG32	-	5863002	5864183	CA00040372	32.8	No
i3_LQ_Ryukin_c25780/f1p23/3319	1	2815	LG23	-	2707260	2714426	CA00021063	83.9	2816	3357	LG45	+	8546474	8547014	notsure	16.1	No
i2_LQ_Ryukin_c69817/f1p1/3010	1	412	LG23	-	2468396	2468809	CA00021055	13.6	413	3024	LG48F	-	2054844	2057448	CA00037338	86.4	No
i4_LQ_Ryukin_c8811/f1p12/4602	1	2583	LG23	+	19675451	19678027	CA00077693	55.8	2584	4626	tig00216614_arrow	+	89370	92045	CA00073929	44.2	No
i2_LQ_Ryukin_c82243/f1p21/2996	6	758	LG24	+	15139158	15139910	notsure	25.1	759	2996	LG2	+	9869158	10161086	CA00038567,CA00038564,CA00038558,CA00038563,CA00038560,CA00038561	74.7	No
i2_HQ_Ryukin_c76407/f3p0/2126	1	1486	LG24	+	22977776	22980942	CA00056805	69.9	1487	2127	LG24	+	22704155	22704913	notsure	30.1	Yes
i6_LQ_Ryukin_c1371/f1p5/6068	42	3076	LG24	+	22177717	22242016	CA00033604	49.9	3077	6086	LG49B	+	985753	990298	CA00035415	49.5	No
i2_LQ_Ryukin_c73077/f1p8/2720	1	288	LG24	+	22852582	22852869	notsure	10.6	289	2722	LG49B	+	320830	445803	CA00035392,CA00035390,CA00035391	89.4	No
i6_LQ_Ryukin_c26/f2p0/6750	49	3412	LG24	+	22177717	22182642	notsure	49.6	3413	6780	LG49B	+	985306	990311	CA00035415	49.7	No
i1_LQ_Ryukin_c12403/f1p2/1976	1	388	LG24	+	22501970	22532502	CA00068313	19	389	2046	tig00037424_arrow	-	18562	41208	CA00076395,CA00076393	81	No
i2_LQ_Ryukin_c40224/f1p1/2613	1	395	LG24	+	1921894	1923314	CA00033297	15.1	396	2615	tig00214714_arrow_1_2670353	+	247394	250664	CA00002895	84.9	No
i2_LQ_Ryukin_c39841/f1p16/2905	5	1962	LG25	+	20283518	20295293	CA00030276	65.5	1963	2987	LG2	+	30142415	30143439	notsure	34.3	No
i5_LQ_Ryukin_c1123/f1p1/5345	1	644	LG25	+	16228155	16236032	CA00056388	11.3	645	5681	LG25	+	13758852	13844879	CA00052337,CA00052336,CA00052338	88.7	Yes
i2_LQ_Ryukin_c77402/f1p0/2165	1	1604	LG25	-	1749444	1760788	CA00073810	73.8	1605	2172	LG25	-	2588711	2589281	notsure	26.2	Yes
i5_LQ_Ryukin_c4597/f1p33/5161	1	579	LG25	+	16228221	16236032	CA00056388	11.2	580	5166	LG25	+	13758852	13844881	CA00052337,CA00052336,CA00052338	88.8	Yes
i2_LQ_Ryukin_c3671/f1p2/2823	1	1274	LG25	+	11740453	11743820	notsure	45	1275	2829	LG32	+	7309640	7317735	notsure	55	No
i2_LQ_Ryukin_c19096/f1p22/2365	1	351	LG25	-	13103139	13103489	CA00016908	14.8	352	2368	LG4	+	22864474	22866463	notsure	85.1	No
i6_LQ_Ryukin_c1134/f1p3/6320	23	3101	LG25	+	8115796	8125445	notsure	47.1	3102	6534	LG50	+	2945981	2953424	CA00057126	52.5	No
i2_LQ_Ryukin_c19684/f1p4/2729	1	504	LG25	-	20043117	20043620	CA00030242	18.4	505	2744	LG50	+	19210263	19218372	CA00037691	81.6	No
i3_LQ_Ryukin_c12626/f1p9/3306	1	1955	LG25	+	1543693	1545649	CA00061793	59.1	1956	3308	LG6	+	1704685	1706035	CA00036892	40.9	No
i4_LQ_Ryukin_c16809/f1p3/4565	1	3314	LG25	+	1542089	1545649	CA00061793	71.4	3315	4640	LG6	+	1704685	1706021	CA00036892	28.6	No
i7_LQ_Ryukin_c157/f1p0/7426	1	2311	LG25	-	2031266	2075161	CA00066953	30.6	2312	7549	tig00039608_arrow	-	55788	91656	CA00072716	69.4	No
i1_LQ_Ryukin_c2754/f1p0/1985	1	669	LG25	+	1544980	1545648	CA00061793	33.2	670	2016	tig00215416_arrow	+	1701556	1702901	CA00011413	66.8	No
i2_HQ_Ryukin_c1628/f15p4/3008	1	1982	LG25	+	3846355	3879621	CA00038412,CA00038411	65.9	1983	3008	tig00216679_arrow	-	159112	160137	notsure	34.1	No
i3_LQ_Ryukin_c2416/f1p2/3347	1	2332	LG25	+	3846352	3879621	CA00038412,CA00038411	69.5	2333	3357	tig00216679_arrow	-	159113	160137	notsure	30.5	No
i2_LQ_Ryukin_c52919/f1p4/2463	1	1984	LG25	+	3846353	3879621	CA00038412,CA00038411	80.5	1985	2464	tig00216679_arrow	-	159658	160137	notsure	19.5	No
i3_LQ_Ryukin_c28904/f1p8/3041	1	2022	LG25	+	3846315	3879621	CA00038412,CA00038411	66.4	2023	3047	tig00216679_arrow	-	159113	160137	notsure	33.6	No
i2_LQ_Ryukin_c54421/f1p4/2706	1	1520	LG25	+	3861242	3889457	CA00038412,CA00073698,CA00038411	56.2	1521	2692	tig00216679_arrow	-	158923	160097	notsure	43.4	No
i2_LQ_Ryukin_c58824/f1p4/2645	8	1624	LG25	+	3861102	3879621	CA00038412,CA00038411	61	1625	2650	tig00216679_arrow	-	159112	160137	notsure	38.7	No
i2_LQ_Ryukin_c28241/f1p6/2441	1	2129	LG26	+	7571870	7576039	CA00008574	87.3	2130	2440	LG1	+	29545917	29546227	CA00029854	12.7	No
i3_LQ_Ryukin_c22447/f1p6/3370	1	1799	LG26	-	8193396	8196642	CA00008554	53.1	1800	3389	LG22	-	3107314	3108907	notsure	46.9	No
i2_LQ_Ryukin_c52696/f1p2/2419	1	1004	LG26	-	21980774	22019987	CA00013062,CA00013063,CA00013064	41.5	1005	2422	LG26	-	19302731	19313749	CA00054406	58.5	Yes
i2_LQ_Ryukin_c44899/f1p11/2052	1	219	LG26	-	22443625	22443843	notsure	10.7	220	2053	LG33	-	3841867	3946053	CA00057337,CA00057340	89.2	No
i3_LQ_Ryukin_c18898/f1p43/3119	1	1694	LG26	-	12906392	12908087	notsure	54.3	1695	3119	LG34	+	14736870	14738296	notsure	45.7	No
i3_LQ_Ryukin_c5870/f1p1/3140	1	483	LG26	+	4724790	4725297	notsure	14.9	484	3249	LG39	+	3292602	3295352	notsure	85.1	No
i2_LQ_Ryukin_c84727/f1p39/2778	1	2303	LG26	-	3934717	3939460	CA00035898	82.6	2304	2787	LG4	-	20315707	20316195	notsure	17.4	No
i6_LQ_Ryukin_c398/f1p0/7041	1	1320	LG26	+	23559367	23563294	CA00037980	18.4	1321	7171	LG6	-	3289897	3295747	CA00022262	81.6	No
i2_LQ_Ryukin_c4991/f1p5/2697	1	535	LG26	-	5772762	5773297	notsure	19.8	536	2704	LG9	-	6553077	6555246	notsure	80.2	No
i5_LQ_Ryukin_c5659/f1p6/5993	2	5108	LG27	+	12398626	12403760	notsure	84.9	5109	6016	LG10	-	18618777	18619685	CA00025740	15.1	No
i2_LQ_Ryukin_c9752/f1p7/2964	1	2525	LG27	+	3951407	4001862	CA00006188,CA00006187	85.1	2526	2966	LG2	-	20821955	20822395	CA00047614	14.9	No
i3_LQ_Ryukin_c37476/f1p2/3093	1	570	LG27	-	25339748	25340315	CA00002517	18.6	571	3068	LG2	-	25902242	25912100	CA00023681	81.4	No
i2_LQ_Ryukin_c20425/f1p10/2863	1	2522	LG27	+	22717696	22726664	CA00005260	87.8	2523	2872	LG2	+	15395791	15396136	CA00043374	12.2	No
i3_HQ_Ryukin_c17019/f2p2/3515	14	860	LG27	+	21052017	21052920	CA00005359	24	861	3522	LG2	+	14653921	14656575	CA00034673	75.6	No
i3_LQ_Ryukin_c21368/f1p1/3651	1	1147	LG27	+	23698003	23700929	CA00002582	31.9	1148	3601	LG2	+	6690082	6692995	CA00018842,CA00018841	68.1	No
i2_LQ_Ryukin_c26532/f1p0/2866	2	1099	LG27	-	21298951	21302748	CA00005345	38	1100	2892	LG2	-	15024442	15026475	CA00034651	62	No
i3_HQ_Ryukin_c1899/f2p2/3663	1	3212	LG27	+	23698003	23704035	CA00002582	87.6	3213	3665	LG2	+	6692570	6693023	notsure	12.4	No
i2_LQ_Ryukin_c11748/f1p9/2918	1	1305	LG27	-	4479487	4534560	CA00006199,CA00006197	44.8	1306	2916	LG2	+	23168590	23170186	CA00067953	55.2	No
i2_LQ_Ryukin_c69360/f1p9/2966	1	517	LG27	-	25339748	25340264	CA00002517	17.4	518	2970	LG2	-	25902255	25912100	CA00023681	82.6	No
i1_LQ_Ryukin_c13031/f1p6/1832	1	1630	LG27	-	21296573	21301471	CA00005345	88.9	1631	1834	LG2	-	15025283	15025488	CA00034651	11.1	No
i2_HQ_Ryukin_c40177/f2p9/2982	1	599	LG27	-	25339676	25340271	CA00002517	20	600	2988	LG2	-	25902246	25910607	CA00023681	79.9	No
i3_LQ_Ryukin_c17628/f1p4/3168	1	752	LG27	-	30256756	30266585	notsure	23.8	753	3166	LG24	+	5885382	5888241	notsure	76.2	No
i3_LQ_Ryukin_c33232/f1p0/3643	1	929	LG27	-	12124210	12186157	CA00080197	25.5	930	3650	LG27	-	19205513	19259697	CA00076863,CA00076862	74.5	Yes
i2_LQ_Ryukin_c49609/f1p12/2680	1	2042	LG27	-	8882970	8903406	CA00064960	76.2	2043	2681	LG27	-	2925905	2928202	CA00037425	23.8	Yes
i3_HQ_Ryukin_c35342/f2p29/3058	2	497	LG27	-	9783963	9786474	CA00021180	16.2	498	3062	LG27	-	12793969	12824724	CA00055255,CA00055254	83.8	Yes
i4_LQ_Ryukin_c17596/f1p3/4308	1	2480	LG27	+	22449129	22451618	CA00005271	57.4	2481	4318	LG38	+	17788419	17793200	notsure	42.6	No
i3_LQ_Ryukin_c11619/f1p17/3786	1	1705	LG27	+	16276245	16277948	CA00017899,CA00017898	45	1706	3793	LG40	-	6613958	6663422	CA00039510,CA00039511,CA00039509	55	No
i3_LQ_Ryukin_c13064/f1p5/3251	1	2782	LG27	+	31425592	31428464	notsure	85.3	2783	3257	LG5	+	16737312	16737786	notsure	14.6	No
i2_LQ_Ryukin_c33321/f2p0/2823	1	2089	LG27	-	29917863	29920452	notsure	73.8	2090	2827	LG8	+	10767097	11016074	CA00035095,CA00035101	26.1	No
i2_LQ_Ryukin_c20195/f1p13/2481	3	1160	LG27	+	6995119	6996302	CA00025539	46	1161	2516	LG9	+	5469718	5613320	CA00004617,CA00004616,CA00004615	53.9	No
i3_LQ_Ryukin_c32190/f1p1/3142	20	423	LG27	+	22381654	22382057	notsure	12.8	424	3152	tig00002407_arrow	+	83886	86618	notsure	86.6	No
i3_LQ_Ryukin_c28740/f1p25/3043	1	2392	LG27	-	6399605	6408189	CA00025504	78.3	2393	3053	tig00005214_arrow	-	412871	414356	CA00010923	21.7	No
i2_LQ_Ryukin_c33851/f1p0/2530	1	2248	LG27	+	1513827	1524481	CA00003063	79.9	2249	2812	tig00040135_arrow	+	13098	13635	notsure	20	No
i1_LQ_Ryukin_c9565/f1p0/1991	10	816	LG27	-	30297334	30298149	notsure	40.4	817	1999	tig00043214_arrow	-	20764	21947	notsure	59.2	No
i5_LQ_Ryukin_c1944/f1p0/5192	8	3346	LG27	+	12127558	12403805	CA00055716,CA00055708,CA00055710	62.1	3347	5374	tig00059511_arrow	+	2566	17813	notsure	37.7	No
i2_HQ_Ryukin_c9667/f4p1/2673	1	577	LG27	-	16367717	16369174	CA00025376	21.6	578	2673	tig00215135_arrow	-	611670	640153	CA00049908	78.4	No
i2_LQ_Ryukin_c54971/f1p1/2677	1	581	LG27	-	16367717	16369178	CA00025376	21.6	582	2684	tig00215135_arrow	-	611674	640153	CA00049908	78.4	No
i2_LQ_Ryukin_c23436/f1p1/2543	1	579	LG27	-	16367717	16369176	CA00025376	22.6	580	2558	tig00215135_arrow	-	611670	640153	CA00049908	77.4	No
i1_LQ_Ryukin_c4175/f1p24/1814	1	774	LG28	+	19604220	19606361	CA00024546	42.6	775	1816	chrM	+	6981	8023	notsure	57.4	No
i3_LQ_Ryukin_c23979/f1p21/3195	1	1643	LG28	+	9814282	9817334	CA00007166	51.3	1644	3200	LG28	+	21510550	21512106	notsure	48.7	Yes
i3_LQ_Ryukin_c13789/f1p5/3167	1	1005	LG28	-	11450889	11480812	CA00029365	29.7	1006	3380	LG3	-	11399944	11407861	CA00038927	70.2	No
i2_LQ_Ryukin_c88718/f1p4/2105	1	461	LG28	+	22911834	22912295	notsure	21.9	462	2107	LG3	+	7663850	7665512	notsure	78.1	No
i3_LQ_Ryukin_c16845/f3p0/3700	1	1860	LG28	+	13045423	13056066	CA00003956	50.3	1861	3701	LG3	+	29170953	29172795	notsure	49.7	No
i3_LQ_Ryukin_c37624/f1p12/3100	1	2760	LG28	+	13798691	13811980	CA00003990	87.8	2761	3141	LG3	-	3926264	3926859	CA00017240	12.1	No
i2_LQ_Ryukin_c38238/f1p12/2803	20	1336	LG28	-	5684588	5696655	CA00059110	47	1337	2803	LG3	-	27574437	27575904	CA00066366	52.3	No
i3_LQ_Ryukin_c34478/f1p0/3646	1	1517	LG28	+	13045408	13054677	CA00003956	41.5	1518	3657	LG3	+	29170596	29172734	CA00070583	58.5	No
i2_LQ_Ryukin_c10872/f1p9/2990	2	2326	LG28	+	3225237	3227560	notsure	77.8	2327	2989	LG9	-	21894457	21896888	CA00069854	22.2	No
i3_LQ_Ryukin_c30329/f1p24/3925	1	474	LG28	-	22872756	22873234	notsure	12	475	3949	tig00020249_arrow	+	11	21404	notsure	88	No
i5_LQ_Ryukin_c2278/f1p9/5163	1	677	LG28	+	8545979	8620450	CA00007221	13.1	678	5157	tig00053171_arrow	+	1938	16699	notsure	86.8	No
i3_LQ_Ryukin_c18006/f1p5/3156	1	743	LG28	+	20970396	20976980	CA00024498	23.5	744	3166	tig00214679_arrow	-	14928	29172	CA00075273	76.5	No
i2_LQ_Ryukin_c14422/f1p2/2754	1	701	LG28B	-	3037887	3041563	CA00051133	25.4	702	2758	LG10	+	8294793	8302234	CA00042747	74.6	No
i2_HQ_Ryukin_c76438/f3p0/2109	1	338	LG28B	-	6793966	6799627	notsure	16	339	2109	LG28B	+	8106669	8122304	CA00080121	84	Yes
i5_LQ_Ryukin_c673/f1p0/5552	1	2175	LG28B	-	3842836	3861731	CA00033944	39.2	2176	5548	LG28B	+	8357668	8361141	CA00071904	60.8	Yes
i4_LQ_Ryukin_c8842/f1p0/4884	1	1490	LG28B	-	3842836	3849939	CA00033944	30.5	1491	4889	LG28B	+	8357668	8361141	CA00071904	69.5	Yes
i2_LQ_Ryukin_c74187/f1p1/2545	1	1230	LG28B	-	166541	167816	CA00059648	47.8	1231	2574	LG3	+	23956363	23957720	notsure	52.2	No
i3_LQ_Ryukin_c5137/f1p7/4167	1	3549	LG28B	+	6591799	6602914	CA00040785	84.7	3550	4189	LG4	+	28909603	28910245	notsure	15.3	No
i3_LQ_Ryukin_c7708/f1p45/3608	1	2968	LG28B	+	6593217	6602914	CA00040785	82.2	2969	3611	LG4	+	28909603	28910245	notsure	17.8	No
i2_LQ_Ryukin_c14897/f1p26/2087	8	1172	LG28B	+	531040	532210	notsure	55.6	1173	2096	LG7	+	17670100	17671019	notsure	44.1	No
i2_LQ_Ryukin_c38011/f1p18/2614	1	1965	LG28B	+	6596666	6602914	CA00040785	75.2	1966	2610	tig00040150_arrow	-	9070	9714	notsure	24.7	No
i3_LQ_Ryukin_c24305/f1p6/3303	11	2676	LG28B	+	6594633	6602914	CA00040785	80.6	2677	3308	tig00040150_arrow	-	9081	9714	notsure	19.1	No
i3_LQ_Ryukin_c34095/f1p7/4127	1	3482	LG28B	+	6591866	6602914	CA00040785	84.4	3483	4126	tig00040150_arrow	-	9071	9714	notsure	15.6	No
i3_LQ_Ryukin_c14786/f1p9/3092	1	2457	LG28B	+	6594926	6602914	CA00040785	79.3	2458	3100	tig00040150_arrow	-	9071	9714	notsure	20.7	No
i2_HQ_Ryukin_c33218/f2p40/2448	1	1963	LG29	+	22523147	22534875	notsure	80	1964	2453	LG19	+	7961930	7962419	notsure	20	No
i4_LQ_Ryukin_c9336/f1p1/4293	11	2980	LG29	+	19629045	19632072	notsure	69.1	2981	4297	LG26	+	24047665	24048981	notsure	30.6	No
i2_LQ_Ryukin_c33292/f4p3/2270	1	844	LG29	-	3569492	3577301	CA00065039	37.3	845	2264	LG29	+	6696534	6701551	CA00063390	62.7	Yes
i3_LQ_Ryukin_c2627/f1p2/3602	1	420	LG29	-	761380	778894	notsure	11.6	421	3610	LG29	-	5698982	5728701	CA00054253	88.4	Yes
i2_LQ_Ryukin_c4382/f1p3/2950	24	2549	LG29	+	5065927	5105575	CA00040204,CA00040203	84.5	2550	2988	LG29	-	8082443	8288503	CA00066576,CA00066577,CA00055599,CA00066573,CA00055593,CA00055596,CA00055597,CA00059899,CA00055595,CA00059900,CA00066575	14.7	Yes
i1_LQ_Ryukin_c17073/f1p0/1559	1	333	LG29	+	14267662	14268223	CA00013215	21.3	334	1552	LG29	-	10280702	10282892	CA00044787	78.1	Yes
i2_LQ_Ryukin_c78916/f1p10/2102	1	1203	LG29	-	14612109	14620849	CA00043563	57.2	1204	2102	LG9	-	31939665	31942943	notsure	42.8	No
i3_LQ_Ryukin_c33943/f1p16/3725	1	3335	LG29	-	12503771	12507113	CA00013121	89.2	3336	3733	LG9	+	2403124	2403527	notsure	10.6	No
i3_LQ_Ryukin_c23445/f1p4/3774	1	1713	LG29	-	22013365	22019457	notsure	45.7	1714	3751	tig00024173_arrow	+	218456	275847	CA00031800,CA00031798,CA00031799,CA00031796,CA00031795,CA00031792	54.3	No
i4_LQ_Ryukin_c8976/f1p1/4228	1	561	LG29	-	7214658	7215220	notsure	13.3	562	4232	tig00036008_arrow	-	46228	49974	notsure	86.7	No
i2_LQ_Ryukin_c52909/f1p2/2869	9	420	LG29	-	5321546	5325606	notsure	13.5	421	3048	tig00046060_arrow	+	45396	63891	CA00072226	86.2	No
i3_LQ_Ryukin_c23848/f1p11/3423	1	1585	LG3	+	22198346	22248758	CA00024295	46.3	1586	3422	LG22	+	20512149	20513958	notsure	53.7	No
i2_LQ_Ryukin_c66082/f1p10/2492	6	1266	LG3	+	26261875	26269551	CA00038939	48.8	1267	2582	LG23	+	995095	996359	notsure	51	No
i4_LQ_Ryukin_c12629/f1p21/4239	1	3776	LG3	-	11399462	11435751	CA00038926,CA00038927	88.8	3777	4250	LG28	+	12942925	12943426	notsure	11.2	No
i3_LQ_Ryukin_c30827/f1p4/4116	1	3628	LG3	-	4224489	4234882	CA00017219	87.6	3629	4140	LG28	+	13518615	13519189	CA00003970	12.4	No
i2_LQ_Ryukin_c21163/f1p3/2902	10	2327	LG3	+	2747212	2770896	CA00027089,CA00027090	79.9	2328	2902	LG28	-	15287744	15288333	notsure	19.8	No
i2_LQ_Ryukin_c89928/f1p10/2054	1	1702	LG3	+	7396766	7400851	CA00006501	82.9	1703	2052	LG28	+	23588501	23588853	CA00059134	17.1	No
i8_LQ_Ryukin_c341/f1p0/8366	11	1958	LG3	+	7369154	7378998	CA00006503	23.3	1959	8359	LG28	-	23565289	23953311	CA00074474,CA00059137,CA00059138,CA00063299,CA00070797,CA00067225,CA00059135,CA00080471,CA00063297,CA00067232,CA00070800,CA00067223,CA00059133,CA00063300,CA00063301,CA00063304,CA00070798,CA00063298,CA00059140	76.6	No
i4_LQ_Ryukin_c11595/f1p3/4656	1	4088	LG3	+	2715000	2770896	CA00027089,CA00027090,CA00027091	87	4089	4694	LG28	-	15287752	15288333	notsure	12.9	No
i4_LQ_Ryukin_c3684/f1p6/4736	1	4139	LG3	+	2715000	2770896	CA00027089,CA00027090,CA00027091	87.1	4140	4754	LG28	-	15287743	15288333	notsure	12.9	No
i3_LQ_Ryukin_c11294/f1p0/3150	1	2615	LG3	+	2741382	2770896	CA00027089,CA00027090	81.8	2616	3192	LG28	-	15287740	15288333	notsure	18.1	No
i2_LQ_Ryukin_c85559/f1p2/2968	1	2421	LG3	+	2744848	2770896	CA00027089,CA00027090	80.8	2422	2997	LG28	-	15287744	15288333	notsure	19.2	No
i4_LQ_Ryukin_c4734/f1p1/4420	2	4067	LG3	+	2715068	2770896	CA00027089,CA00027090,CA00027091	86.9	4068	4679	LG28	-	15287746	15288333	notsure	13.1	No
i3_HQ_Ryukin_c13928/f3p12/3751	1	448	LG3	-	24423694	24426366	CA00020039	11.9	449	3758	LG28	+	8198793	8210252	CA00007246	88.1	No
i4_LQ_Ryukin_c9234/f1p1/4727	1	4140	LG3	+	2714929	2770896	CA00027089,CA00027090,CA00027091	87	4141	4759	LG28	-	15287740	15288333	notsure	13	No
i4_LQ_Ryukin_c3023/f1p6/4635	1	4066	LG3	+	2715073	2770896	CA00027089,CA00027090,CA00027091	87.6	4067	4642	LG28	-	15287743	15288333	notsure	12.4	No
i2_LQ_Ryukin_c72515/f1p18/2704	1	2367	LG3	+	21303304	21316609	CA00024359	87.6	2368	2700	LG28B	+	361565	361900	CA00058449	12.3	No
i2_LQ_Ryukin_c96112/f1p1/2037	1	243	LG3	-	15185013	15185255	notsure	11.8	244	2058	LG29	-	17659685	17661491	CA00078214	88.2	No
i5_LQ_Ryukin_c4468/f1p0/5119	41	1062	LG3	-	12736866	12737888	CA00066761	19.3	1063	5285	LG3	+	15579506	15584059	CA00053797,CA00053795	79.9	Yes
i2_LQ_Ryukin_c13072/f1p3/2418	1	480	LG3	-	18728478	18728957	notsure	19.8	481	2426	LG3	+	220735	232413	CA00047020	80.2	Yes
i1_LQ_Ryukin_c12500/f1p1/1997	1	549	LG3	-	18728478	18729025	notsure	27.4	550	2001	LG3	+	220735	222255	CA00047020	72.6	Yes
i2_LQ_Ryukin_c22472/f1p3/2337	1	517	LG3	-	18728478	18728994	notsure	22.1	518	2337	LG3	+	220735	232414	CA00047020	77.9	Yes
i6_LQ_Ryukin_c339/f1p1/6428	1	2389	LG3	-	12736510	12758848	CA00066761	37.1	2390	6437	LG3	+	15579502	15584059	CA00053797,CA00053795	62.9	Yes
i1_LQ_Ryukin_c11535/f1p0/1441	6	1217	LG3	-	9753599	9755872	notsure	82.9	1218	1460	LG3	-	11458627	11481999	notsure	16.6	Yes
i5_LQ_Ryukin_c764/f1p0/5172	1	1700	LG3	-	12736354	12743487	CA00066761	32.8	1701	5180	LG3	+	15579747	15583353	CA00053797,CA00053795	67.2	Yes
i2_LQ_Ryukin_c37516/f1p3/2568	1	313	LG3	-	18728478	18728790	notsure	12.2	314	2572	LG3	+	220735	232737	CA00047020	87.8	Yes
i5_LQ_Ryukin_c5392/f1p5/5721	1	2545	LG3	-	12736354	12758848	CA00066761	44.5	2546	5723	LG3	+	15579747	15583053	CA00053797,CA00053795	55.5	Yes
i4_LQ_Ryukin_c14061/f1p5/4815	1	831	LG3	+	29140337	29141167	notsure	16.2	832	5140	LG3	-	20410047	20436387	CA00059688	83.8	Yes
i3_LQ_Ryukin_c12984/f1p0/3233	1	721	LG3	-	11302329	11307029	CA00038935	22.3	722	3235	LG3	+	29167490	29170820	CA00070583	77.7	Yes
i6_HQ_Ryukin_c31/f2p0/6731	1	2490	LG3	-	12736409	12758848	CA00066761	37	2491	6733	LG3	+	15579513	15584059	CA00053797,CA00053795	63	Yes
i2_LQ_Ryukin_c57676/f1p3/2437	1	530	LG3	-	18728478	18729007	notsure	21.7	531	2438	LG3	+	220735	232414	CA00047020	78.3	Yes
i2_LQ_Ryukin_c3578/f1p33/2466	1	567	LG3	+	26810596	26811163	CA00045906	23	568	2466	LG32	-	20717716	20734663	CA00022568	77	No
i3_LQ_Ryukin_c10493/f1p3/3483	1	2393	LG3	-	3950225	3954498	CA00017239	68.4	2394	3497	LG38	+	14217938	14221895	CA00008284	31.6	No
i1_LQ_Ryukin_c9901/f1p3/1962	1	250	LG3	-	8731812	8732061	notsure	12.7	251	1968	LG43	+	12198450	12226715	CA00031488,CA00031489	87.3	No
i2_LQ_Ryukin_c62408/f1p9/2217	9	1716	LG3	+	5409896	5411594	CA00038215	78	1717	2185	LG45	+	7167479	7167965	notsure	21.4	No
i2_LQ_Ryukin_c40362/f1p7/2726	2	331	LG3	+	21128845	21129169	CA00061623	12.3	332	2686	tig00024173_arrow	+	273895	280836	CA00031800	87.7	No
i2_LQ_Ryukin_c18277/f1p6/2675	1	324	LG3	+	21128844	21129169	CA00061623	12.1	325	2680	tig00024173_arrow	+	273895	280837	CA00031800	87.9	No
i4_LQ_Ryukin_c16929/f1p8/5053	16	3354	LG3	+	19802814	19830738	CA00032524,CA00032525,CA00032526	66.2	3355	5040	tig00214480_arrow	-	1037883	1039624	CA00041296	33.5	No
i4_LQ_Ryukin_c9568/f1p5/4522	17	3944	LG3	+	19802584	19843344	CA00032524,CA00032525,CA00032526	86.8	3945	4527	tig00214480_arrow	-	1038667	1039258	CA00041296	12.9	No
i3_LQ_Ryukin_c11930/f1p19/3071	2	516	LG3	-	18653541	18654052	CA00056372	16.7	517	3080	tig00215723_arrow	-	589287	624556	CA00035821,CA00035822	83.2	No
i3_LQ_Ryukin_c15605/f1p17/2995	1	638	LG3	-	18653490	18654124	CA00056372	21.3	639	2994	tig00215723_arrow	-	589489	624513	CA00035821,CA00035822	78.7	No
i3_LQ_Ryukin_c6939/f1p2/3797	1	3147	LG3	+	1167248	1170922	CA00061602	88.9	3148	3539	tig00217772_arrow	-	21366	21753	CA00066947	11.1	No
i1_LQ_Ryukin_c10274/f1p1/1805	1	702	LG30	+	19917040	19917742	CA00020502	38.8	703	1809	LG2	-	3414846	3415953	notsure	61.2	No
i3_LQ_Ryukin_c14368/f1p5/3775	1	3154	LG30	-	1460062	1464784	CA00008115	82.8	3155	3776	LG22	+	23442598	23534102	CA00060684	16.3	No
i2_LQ_Ryukin_c96414/f1p3/2004	1	524	LG30	-	3895479	3897984	CA00054007	26	525	2013	LG30	+	1385524	1388430	CA00008126	74	Yes
i1_HQ_Ryukin_c1275/f6p2/2001	1	520	LG30	-	3895479	3897980	CA00054007	26	521	2001	LG30	+	1385524	1388423	CA00008126	74	Yes
i2_LQ_Ryukin_c29037/f1p0/2178	1	460	LG30	+	29735323	29735781	CA00046221	22.8	461	2001	LG31	+	18893057	18899235	CA00049498	76.3	No
i1_LQ_Ryukin_c3044/f1p1/1849	1	385	LG30	+	29735397	29735781	CA00046221	20.8	386	1854	LG31	+	18893057	18899234	CA00049498	79.2	No
i2_LQ_Ryukin_c70125/f1p2/3044	1	1092	LG30	+	19570183	19571286	CA00020485	36	1093	3037	LG37	-	796034	987809	CA00061228,CA00061227,CA00061226,CA00061224,CA00055947,CA00055948	64	No
i1_LQ_Ryukin_c16872/f1p1/1286	1	957	LG30	-	7794451	7796654	CA00050304	70.1	958	1365	LG5	+	28497334	28531877	CA00000731	29.9	No
i4_LQ_Ryukin_c8389/f1p2/4219	1	3238	LG30	+	23523427	23567051	CA00001466	76.6	3239	4225	LG5	-	22408859	22409842	notsure	23.4	No
i2_LQ_Ryukin_c29047/f1p33/2986	1	1815	LG30	+	22055105	22056915	CA00001551	60.8	1816	2984	LG5	-	21201469	21202664	CA00055345	39.2	No
i4_LQ_Ryukin_c11157/f1p27/4228	1	3231	LG30	+	23523420	23552788	CA00001466	76.3	3232	4232	LG5	-	22408850	22409850	notsure	23.7	No
i3_LQ_Ryukin_c7433/f1p34/3373	1	1173	LG30	+	317346	319880	CA00055799	34.7	1174	3376	LG9	+	34555091	35294582	CA00047684,CA00047686,CA00047681,CA00047680,CA00047690,CA00047691,CA00047683,CA00047682,CA00047689,CA00047688,CA00073030,CA00047674,CA00047671,CA00073029,CA00073031,CA00047679,CA00073032	65.3	No
i2_LQ_Ryukin_c61182/f1p14/2155	6	1818	LG30	-	1994282	2001110	CA00008071	84.2	1819	2152	tig00214183_arrow_4049273_7079891	-	2213476	2213808	CA00001902	15.5	No
i4_LQ_Ryukin_c14077/f1p3/5055	6	4302	LG30	+	5764101	6233303	CA00057015,CA00057014,CA00031007,CA00060040,CA00065575,CA00060043,CA00065573,CA00060046,CA00060044	85.2	4303	5042	tig00215868_arrow	-	581049	581800	CA00032741	14.7	No
i2_LQ_Ryukin_c12200/f1p2/2900	1	2592	LG30F	-	1427209	1442058	CA00010147	88.6	2593	2927	LG5	-	7530262	7530601	CA00034200	11.4	No
i3_LQ_Ryukin_c6343/f1p1/3244	1	826	LG31	-	1992336	1996466	CA00035490	25.3	827	3264	LG2	+	27484067	27486492	CA00031653	74.7	No
i2_LQ_Ryukin_c5655/f1p2/2290	1	352	LG31	+	12574776	12585210	CA00043332	15.3	353	2308	LG20	+	24806574	24820464	CA00044916	84.7	No
i2_HQ_Ryukin_c9807/f2p2/2312	1	319	LG31	+	12574809	12585210	CA00043332	14	320	2285	LG20	+	24806574	24820462	CA00044916	86	No
i2_LQ_Ryukin_c51424/f1p2/2618	1	666	LG31	+	12574462	12585210	CA00043332	25.4	667	2619	LG20	+	24806574	24820463	CA00044916	74.6	No
i2_LQ_Ryukin_c21697/f1p0/2367	1	391	LG31	-	7159584	7159974	CA00013486	16.5	392	2368	LG23	+	6245327	6249398	CA00016282	83.5	No
i3_LQ_Ryukin_c7523/f1p1/3679	1	1029	LG31	-	25913904	25920281	CA00049325,CA00049326	27.9	1030	3687	LG31	+	26770344	26776865	CA00026642	72.1	Yes
i4_HQ_Ryukin_c1189/f3p11/5064	1	3081	LG31	-	13515537	13541740	CA00014736	60.8	3082	5071	LG6	+	18669174	18698708	CA00007701,CA00007702	39.2	No
i2_LQ_Ryukin_c28291/f1p0/2463	1	1863	LG31	-	7155791	7159974	CA00013486	75.5	1864	2467	LG6	-	8690301	8690905	CA00005004	24.5	No
i2_LQ_Ryukin_c5108/f1p1/2733	1	2315	LG31	-	527032	585885	CA00061000	83.5	2316	2774	LG6	+	23986247	23986705	notsure	16.5	No
i2_LQ_Ryukin_c12733/f1p2/2942	4	1409	LG31	-	4416854	4425871	CA00013801	47.7	1410	2946	LG6	-	27365050	27371452	CA00030571	52.2	No
i2_LQ_Ryukin_c82023/f1p34/2472	1	484	LG31	-	13065012	13065493	notsure	19.5	485	2481	tig00002276_arrow	+	416949	418939	notsure	80.5	No
i3_LQ_Ryukin_c35881/f1p7/3277	8	2188	LG31	-	15102404	15166337	notsure	66.7	2189	3272	tig00019644_arrow	-	5514	11834	notsure	33.1	No
i2_LQ_Ryukin_c58899/f1p0/2344	1	261	LG31	-	7159714	7159974	CA00013486	11.1	262	2346	tig00214604_arrow	+	543274	547472	CA00043594	88.9	No
i4_LQ_Ryukin_c18862/f1p4/4798	1	4157	LG31	-	18726884	18789757	CA00073763	83.6	4158	4955	tig00216741_arrow	+	430042	454542	notsure	16	No
i3_LQ_Ryukin_c7129/f1p1/3131	4	447	LG32	-	30095857	30096309	CA00005683	14.2	448	3135	LG17	-	27396344	27399182	notsure	85.7	No
i2_LQ_Ryukin_c74704/f1p4/2685	1	1984	LG32	-	31228403	31375889	CA00005760,CA00005754,CA00005761,CA00005758,CA00005752	73.6	1985	2694	LG19	+	15750322	15751035	CA00012810	26.4	No
i2_LQ_Ryukin_c34000/f1p0/2613	1	1518	LG32	+	10200463	10218711	CA00052677	57.9	1519	2622	LG32	+	8153702	8154808	notsure	42.1	Yes
i2_LQ_Ryukin_c96360/f1p3/2010	1	1688	LG32	+	9971654	9975511	notsure	83.8	1689	2014	LG43	+	1525254	1525573	notsure	16.2	No
i4_LQ_Ryukin_c2385/f1p2/4529	1	3753	LG32	-	19559135	19773627	CA00022608,CA00022607,CA00022603,CA00022604,CA00022599,CA00022606,CA00022605,CA00022610	81.3	3754	4616	LG5	-	9404703	9405562	notsure	18.7	No
i2_LQ_Ryukin_c75262/f1p17/2756	7	313	LG32	-	6748316	6748619	CA00048040	11.1	314	2756	LG6	+	3335363	3366598	CA00022266	88.6	No
i1_LQ_Ryukin_c20293/f1p0/1079	3	492	LG32	+	26686138	26687564	CA00025141	46.1	493	1062	LG7	-	6141034	6141686	CA00050292	53.7	No
i1_LQ_Ryukin_c20398/f1p1/1077	3	493	LG32	+	26686138	26687564	CA00025141	45.5	494	1080	LG7	-	6141018	6141686	CA00050292	54.4	No
i3_LQ_Ryukin_c6198/f1p2/3610	4	592	LG32	+	24053958	24059560	CA00062658	16.3	593	3614	LG7	+	21663443	21670458	CA00016651	83.6	No
i3_LQ_Ryukin_c30577/f1p3/3509	1	550	LG32	+	24053953	24059516	CA00062658	15.7	551	3508	LG7	+	21663399	21670350	CA00016651	84.3	No
i4_LQ_Ryukin_c8213/f1p2/4976	1	3735	LG32	+	17971622	18198868	CA00018500,CA00018501,CA00018495,CA00018496,CA00018497,CA00018498,CA00018499	75	3736	4977	tig00214233_arrow	+	61917	63166	CA00075255	25	No
i3_HQ_Ryukin_c2005/f2p4/3548	1	2995	LG33	+	2551485	2564807	CA00027512	84.4	2996	3548	LG22	-	4291342	4291885	notsure	15.6	No
i2_LQ_Ryukin_c3966/f1p0/2393	1	284	LG33	+	3644589	3645926	CA00053321	11.8	285	2401	LG33	+	2529895	2544963	CA00027513	88	Yes
i3_LQ_Ryukin_c30400/f1p0/3386	1	986	LG33	-	4279231	4285865	CA00064215	29.1	987	3389	LG33	-	1983284	1987145	CA00064993	70.9	Yes
i2_LQ_Ryukin_c35346/f1p1/3013	1	953	LG33	-	4279231	4285832	CA00064215	31.6	954	3014	LG33	-	1983288	1987145	CA00064993	68.4	Yes
i2_LQ_Ryukin_c69897/f1p0/2980	2	1200	LG33	+	3643696	3655678	CA00053321	40.2	1201	2983	LG33	+	2539245	2548951	CA00027513	59.8	Yes
i3_HQ_Ryukin_c17006/f3p0/3766	1	1171	LG33	+	3641428	3645926	CA00053321	31	1172	3772	LG33	+	2529895	2548977	CA00027513	69	Yes
i3_LQ_Ryukin_c23643/f1p1/3180	22	1586	LG33	+	3643226	3655678	CA00053321	46.1	1587	3396	LG33	+	2539245	2548978	CA00027513	53.3	Yes
i3_LQ_Ryukin_c1355/f2p4/3356	1	1554	LG33	+	448318	510041	CA00047066	46.3	1555	3356	tig00046690_arrow	-	5313	53409	CA00081169	53.7	No
i2_LQ_Ryukin_c43381/f1p55/2995	1	1491	LG34	-	9350016	9356381	CA00000274	48.6	1492	3066	LG14	+	12415945	12417519	notsure	51.4	No
i4_LQ_Ryukin_c4805/f1p1/4768	1	2782	LG34	-	8467055	8476081	CA00000310	56	2783	4971	LG23	-	7785253	7791544	CA00016230	44	No
i3_LQ_Ryukin_c23305/f1p2/3218	1	2839	LG34	+	5352789	5357231	CA00000406	88.2	2840	3219	LG24	+	15495261	15495640	CA00069670	11.8	No
i4_LQ_Ryukin_c13669/f1p5/4267	1	1155	LG34	-	4658532	4660613	CA00041925	27	1156	4276	LG26	+	16268871	16274983	CA00041770	73	No
i2_LQ_Ryukin_c40178/f1p0/2829	1	321	LG34	-	27165209	27165529	notsure	11.3	322	2830	LG27	+	29770876	29786733	CA00002307	88.7	No
i3_LQ_Ryukin_c17205/f1p0/3120	1	1210	LG34	+	22925282	22951433	CA00024211,CA00024213,CA00024212	38.7	1211	3128	LG34	-	20502959	20504873	CA00049754,CA00049753	61.3	Yes
i2_LQ_Ryukin_c15456/f1p4/2117	1	370	LG34	+	15723798	15724168	notsure	17.5	371	2116	LG34	-	20121221	20139968	CA00021651	82.5	Yes
i1_LQ_Ryukin_c6260/f1p5/1814	2	1129	LG34	+	23050278	23112248	notsure	60	1130	1880	LG48	+	7153695	7154448	notsure	39.9	No
i3_LQ_Ryukin_c24280/f1p18/3445	1	2684	LG34	+	24733458	24736153	notsure	77.6	2685	3452	LG8	+	1979293	1980062	notsure	22.2	No
i3_HQ_Ryukin_c36554/f5p3/3130	1	2688	LG34	-	7846466	7883202	CA00000321	85.9	2689	3130	LG9	-	13440867	13441309	notsure	14.1	No
i3_LQ_Ryukin_c5679/f1p2/3836	2	1211	LG34	+	25939628	25940838	CA00043492	31.6	1212	3827	LG9	-	27024032	27034228	CA00028265	68.4	No
i2_HQ_Ryukin_c11009/f4p4/2387	1	2011	LG34	+	25066891	25116995	CA00043535	84.1	2012	2380	LG9	+	24767714	24768082	notsure	15.4	No
i2_LQ_Ryukin_c5587/f1p4/2984	4	2609	LG34	-	7846466	7883118	CA00000321	85.4	2610	3051	LG9	-	13440867	13441309	notsure	14.5	No
i2_LQ_Ryukin_c52525/f1p8/2840	1	1955	LG34	-	17653502	17740534	CA00018652,CA00018656,CA00018654,CA00018655	68.5	1956	2854	tig00033505_arrow	-	16892	49640	CA00077778	31.5	No
i2_LQ_Ryukin_c34381/f1p6/2358	1	1731	LG34	+	16439989	16444412	CA00018720	73.6	1732	2341	tig00044234_arrow	-	10189	10799	notsure	25.9	No
i2_LQ_Ryukin_c5624/f1p0/2454	1	296	LG35	-	5751301	5751591	notsure	12	297	2457	LG10	+	6605067	6618744	CA00023574	88	No
i2_LQ_Ryukin_c27327/f1p0/2491	1	270	LG35	-	5751301	5751566	notsure	10.6	271	2540	LG10	+	6605067	6618743	CA00023574	89.4	No
i3_LQ_Ryukin_c33616/f1p1/3518	1	2450	LG35	+	12866203	12871546	CA00015767	69.5	2451	3524	LG20	-	19878912	20652785	CA00015422,CA00015405,CA00015420,CA00015421,CA00015398,CA00015395,CA00015396,CA00015408,CA00015406,CA00015404,CA00015419,CA00015407,CA00015413,CA00015418,CA00015417,CA00015414	30.5	No
i2_LQ_Ryukin_c68402/f1p14/2981	1	819	LG35	+	16374002	16375505	notsure	27.5	820	2982	LG30	-	26166687	26176343	CA00001365	72.5	No
i2_LQ_Ryukin_c95699/f1p44/2044	13	512	LG35	-	16954920	16955420	notsure	24.4	513	2048	LG35	-	2433485	2435036	notsure	75	Yes
i4_LQ_Ryukin_c9233/f1p23/4857	1	4377	LG35	-	598475	1118477	CA00073527,CA00012982,CA00012983,CA00012984,CA00012985,CA00012973,CA00012972,CA00012974,CA00073529,CA00073528	89.7	4378	4878	LG50	+	15394532	15659127	CA00054588,CA00054589,CA00054586,CA00054587,CA00054585,CA00054591,CA00054592	10.3	No
i3_LQ_Ryukin_c25391/f1p0/3148	1	702	LG36	+	4300407	4301088	notsure	22.3	703	3139	LG11	+	9689070	9706296	CA00041893	77.4	No
i3_LQ_Ryukin_c17748/f1p2/3802	26	815	LG36	-	16680072	16680861	notsure	20.4	816	3866	LG11	+	1018123	1065477	CA00051507,CA00051509,CA00051508	78.9	No
i2_LQ_Ryukin_c11938/f1p17/2726	1	1658	LG36	+	17808350	17812444	CA00037440,CA00037441	60.8	1659	2699	LG11	+	8874263	8943870	CA00061728,CA00061726,CA00061727,CA00061724	38.2	No
i3_LQ_Ryukin_c7948/f1p11/3945	1	2856	LG36	-	19835536	19867317	CA00057295	72.4	2857	3941	LG11	+	17699062	17700147	CA00051988	27.5	No
i2_LQ_Ryukin_c74830/f1p0/2753	1	438	LG36	-	4743721	4744158	notsure	15.9	439	2759	LG29	+	6797865	6809583	CA00069422	84.1	No
i3_LQ_Ryukin_c32531/f1p5/3173	2	443	LG36	-	2487744	2488181	notsure	13.3	444	3321	LG3	+	2737264	2742313	CA00027090	86.7	No
i3_LQ_Ryukin_c2663/f1p0/3576	1	979	LG36	+	4322443	4326368	CA00057111	27.1	980	3607	LG36	-	12576843	12580398	CA00014015	72.9	Yes
i2_LQ_Ryukin_c43123/f1p0/2828	1	2149	LG36	+	19689232	19692378	CA00051297	75.9	2150	2831	tig00049821_arrow	-	42614	43488	CA00069354	24.1	No
i2_HQ_Ryukin_c87997/f3p20/2112	8	425	LG36	-	2487745	2488159	notsure	19.8	426	2112	tig00214183_arrow_4049273_7079891	+	1620185	1627221	CA00001846	79.9	No
i2_LQ_Ryukin_c31157/f1p0/2084	1	912	LG36	+	826022	863225	CA00060109,CA00060112,CA00060110,CA00060111	43.5	913	2095	tig00215644_arrow	+	27714	28897	CA00080547	56.5	No
i3_LQ_Ryukin_c23078/f1p10/3724	1	858	LG37	-	4500073	4500964	notsure	22.9	859	3746	LG17	+	21500763	21503636	notsure	77.1	No
i2_LQ_Ryukin_c13163/f1p0/2847	1	309	LG37	-	9950969	9951277	notsure	10.7	310	2887	LG34	-	20006437	20013276	CA00021642	89.3	No
i2_LQ_Ryukin_c69397/f1p0/2782	1	345	LG37	-	9950969	9951313	notsure	12.4	346	2783	LG34	-	20006439	20013276	CA00021642	87.6	No
i2_LQ_Ryukin_c74150/f1p3/2442	1	1933	LG37	+	7118657	7123469	CA00069489	79.1	1934	2445	LG37	-	6360845	6361355	CA00045087	20.9	Yes
i3_LQ_Ryukin_c2167/f1p24/4067	1	2653	LG37	+	16366498	16588698	CA00010334,CA00010337,CA00010336,CA00010330,CA00010340,CA00010338,CA00010329	65.1	2654	4076	LG39	-	12174235	12175656	CA00024833	34.9	No
i3_LQ_Ryukin_c19778/f1p11/3760	2	515	LG37	+	7341750	7342261	notsure	13.7	516	3740	LG44	+	10101180	10104414	notsure	86.1	No
i5_LQ_Ryukin_c3784/f1p2/5926	1	1395	LG37	-	10662058	10663452	notsure	23.5	1396	5937	LG48	+	1245847	1254567	CA00047574	76.5	No
i2_LQ_Ryukin_c20748/f3p6/2209	5	231	LG37	+	4025741	4026202	CA00065547	10.3	232	2209	tig00029225_arrow	-	179901	189093	CA00057181	89.5	No
i6_HQ_Ryukin_c19/f2p0/6486	2	5774	LG37	-	1152646	1354744	CA00046334,CA00046335,CA00046333,CA00046338,CA00046339	88.9	5775	6493	tig00040939_arrow	-	88416	89135	CA00068826	11.1	No
i2_LQ_Ryukin_c70767/f1p16/2674	4	1529	LG38	+	10185216	10226745	CA00017430	56.8	1530	2688	LG12	+	15014341	15015498	CA00002782	43.1	No
i4_LQ_Ryukin_c12374/f1p12/4267	1	2722	LG38	+	17352465	17471869	CA00008169,CA00008171	63.7	2723	4273	LG12	+	11925692	11927217	notsure	36.3	No
i3_LQ_Ryukin_c22933/f2p2/3298	1	380	LG38	+	17814108	17814486	notsure	11.4	381	3320	LG13	+	23733110	23748988	CA00027149	88.6	No
i2_LQ_Ryukin_c84634/f1p3/2467	1	982	LG38	-	10761511	10765505	CA00017465	39.6	983	2479	LG13	+	17721438	17725163	CA00020705	60.4	No
i2_LQ_Ryukin_c42693/f1p16/2459	1	1515	LG38	+	18397424	18399296	CA00008135	61.6	1516	2460	LG13	+	21518517	21520123	CA00055424	38.4	No
i2_HQ_Ryukin_c11302/f3p0/2556	1	492	LG38	+	511066	524017	CA00057816	19.2	493	2557	LG38	-	1912676	1914730	CA00042030	80.8	Yes
i3_LQ_Ryukin_c31884/f1p0/3153	1	946	LG38	-	546125	557775	CA00075640	29.9	947	3139	LG38	+	1274240	1281886	CA00067136	69.3	Yes
i2_LQ_Ryukin_c84882/f1p0/2699	1	394	LG38	-	21031387	21031783	notsure	14.6	395	2703	LG38	+	23995676	24063365	CA00064044,CA00064043	85.4	Yes
i8_LQ_Ryukin_c93/f1p0/8645	1	4292	LG38	+	22905667	22916376	CA00037798	48.3	4293	8881	LG40	-	6610175	6666630	CA00039510,CA00039511,CA00039509	51.7	No
i2_LQ_Ryukin_c52689/f1p10/2419	1	895	LG38	+	9862651	9871170	CA00017403	36.9	896	2427	LG43	-	16065940	16068664	notsure	63.1	No
i2_LQ_Ryukin_c4342/f1p6/2895	1	2596	LG38	-	6102490	6105165	CA00009748	88.9	2597	2918	LG45M	-	1334674	1334995	notsure	11	No
i2_HQ_Ryukin_c26807/f2p10/2940	1	880	LG38	+	9862666	9871170	CA00017403	29.9	881	2941	LG6	-	5637824	5640841	notsure	70.1	No
i4_LQ_Ryukin_c11344/f1p0/4932	1	788	LG38	+	9862692	9871110	CA00017403	15.2	789	5196	tig00004834_arrow	-	18886	23345	notsure	84.8	No
i3_LQ_Ryukin_c10463/f1p1/4049	1	3535	LG38	+	24216549	24353510	CA00064053,CA00064052,CA00064051,CA00064050	86.4	3536	4093	tig00216595_arrow	-	38508	39066	notsure	13.6	No
i4_LQ_Ryukin_c14883/f1p2/4098	1	3562	LG38	+	24216522	24353510	CA00064053,CA00064052,CA00064051,CA00064050	86.4	3563	4123	tig00216595_arrow	-	38506	39066	notsure	13.6	No
i3_LQ_Ryukin_c20015/f1p0/4064	1	3513	LG38	+	24216505	24353510	CA00064053,CA00064052,CA00064051,CA00064050	86.2	3514	4074	tig00216595_arrow	-	38505	39066	notsure	13.8	No
i4_LQ_Ryukin_c6417/f1p1/4667	1	1672	LG38	-	1942536	1944206	CA00052026	35.8	1673	4672	tig00216696_arrow	+	2667	18855	CA00078371	64.2	No
i2_LQ_Ryukin_c24172/f1p2/2503	3	323	LG39	-	8954733	8960623	CA00035685	12.2	324	2625	LG14	-	31564853	31576835	CA00011166,CA00011165	87.7	No
i5_LQ_Ryukin_c4006/f1p1/5735	1	4171	LG39	+	2651395	2662600	CA00006113	72.6	4172	5744	tig00040184_arrow	-	25735	27307	CA00057030	27.4	No
i2_LQ_Ryukin_c37596/f1p0/2917	1	352	LG39	-	10591	37354	CA00006013	12	353	2930	tig00214077_arrow	-	1339955	1397045	CA00026781,CA00026780,CA00026782	88	No
i2_LQ_Ryukin_c3853/f1p0/2539	24	2123	LG39	-	4870155	4943911	CA00029810,CA00029811,CA00029809	82.7	2124	2539	tig00214763_arrow	+	16653	17068	notsure	16.4	No
i2_HQ_Ryukin_c4983/f2p0/2562	1	2145	LG39	-	4870155	4943956	CA00029810,CA00029811,CA00029809	83.6	2146	2565	tig00214763_arrow	+	16653	17072	notsure	16.4	No
i4_HQ_Ryukin_c11612/f2p1/4523	46	2701	LG4	+	12714963	12790527	CA00009324,CA00009322	58.8	2702	4515	LG2	-	16309206	16311020	notsure	40.2	No
i3_LQ_Ryukin_c31661/f1p0/3234	11	1814	LG4	+	13872526	13927738	CA00038020,CA00038019,CA00038017,CA00038015	54.5	1815	3312	LG29	-	818167	822670	CA00064412	45.2	No
i2_LQ_Ryukin_c75097/f1p3/2795	1	2371	LG4	-	26181583	26191879	CA00059334	84.9	2372	2791	LG29	-	5212339	5212743	notsure	15	No
i2_HQ_Ryukin_c20847/f3p2/2767	1	1841	LG4	+	13872489	13927738	CA00038020,CA00038019,CA00038017,CA00038015	66.5	1842	2769	LG29	-	818738	822670	CA00064412	33.5	No
i2_LQ_Ryukin_c33814/f1p0/2309	1	358	LG4	+	14313950	14325222	CA00037998	15.5	359	2306	LG4	-	28236325	28246093	CA00031316	84.5	Yes
i2_LQ_Ryukin_c79220/f1p5/2236	1	1815	LG4	-	16150422	16157889	CA00047273	81.1	1816	2237	tig00216070_arrow	-	93921	142498	notsure	18.9	No
i2_LQ_Ryukin_c24359/f1p9/2543	1	559	LG40	+	19931501	19933412	CA00059157	21.9	560	2548	LG15	+	1654153	1660494	CA00053669	78.1	No
i2_LQ_Ryukin_c5804/f1p5/2776	1	2275	LG40	+	499306	512198	CA00015965	81.9	2276	2779	tig00215230_arrow	-	115949	119264	CA00054721	18.1	No
i3_LQ_Ryukin_c9172/f1p7/3384	1	458	LG41	+	964891	965348	notsure	13.5	459	3385	LG12	+	16587979	16605760	CA00002723,CA00002722,CA00002724	86.5	No
i3_LQ_Ryukin_c30192/f1p3/3617	1	2926	LG41	-	7102274	7141099	CA00011567,CA00011568	80.7	2927	3627	LG16	-	18112031	18112730	notsure	19.3	No
i3_LQ_Ryukin_c33871/f1p2/3279	26	650	LG41	-	19382040	19382666	notsure	19.1	651	3269	LG16	-	11077467	11080085	notsure	80.1	No
i4_LQ_Ryukin_c17006/f1p0/4601	1	3856	LG41	-	17980729	18037663	CA00032772	81.3	3857	4743	LG16	-	26015548	26016434	notsure	18.7	No
i2_LQ_Ryukin_c86174/f1p0/2647	1	2272	LG41	-	8359442	8361714	CA00042591	86.1	2273	2639	LG3	+	5163470	5163836	notsure	13.9	No
i3_LQ_Ryukin_c20465/f1p13/3306	28	915	LG41	-	6412245	6413142	notsure	26.8	916	3311	LG31	-	19712354	19717187	CA00030716	72.4	No
i4_LQ_Ryukin_c12013/f1p7/4734	1	4184	LG41	-	3707898	3732766	CA00046746	88.2	4185	4746	LG35	-	16038609	16039282	notsure	11.8	No
i2_LQ_Ryukin_c26172/f1p8/3071	20	419	LG41	+	20489618	20490017	CA00074316	13	420	3070	LG41	+	19770347	19790845	CA00071286	86.3	Yes
i4_LQ_Ryukin_c6414/f1p1/4795	1	1944	LG41	+	26279044	26290387	CA00059687	40.1	1945	4845	LG41	-	26097743	26104799	CA00033005	59.9	Yes
i4_LQ_Ryukin_c12247/f1p5/4834	1	1928	LG41	+	26279061	26290387	CA00059687	39.9	1929	4835	LG41	-	26097743	26104799	CA00033005	60.1	Yes
i2_LQ_Ryukin_c11771/f1p3/2588	1	2314	LG41	+	26316457	26696447	CA00053884,CA00053885,CA00053883,CA00053880,CA00053873,CA00053872,CA00077524	89.2	2315	2591	LG41	+	23714611	23741578	CA00047972	10.7	Yes
i4_LQ_Ryukin_c3915/f1p8/4419	1	1529	LG41	+	26282002	26290387	CA00059687	34.5	1530	4434	LG41	-	26097745	26104799	CA00033005	65.5	Yes
i3_LQ_Ryukin_c31145/f1p11/3374	1	481	LG41	+	20489537	20490017	CA00074316	14.2	482	3384	LG41	+	19770347	19791083	CA00071286	85.8	Yes
i2_LQ_Ryukin_c83502/f1p3/2789	1	2188	LG41	+	26316581	26696447	CA00053884,CA00053885,CA00053883,CA00053880,CA00053873,CA00053872,CA00077524	78.3	2189	2790	LG41	+	23714611	23741907	CA00047972	21.6	Yes
i5_LQ_Ryukin_c1031/f1p0/5342	1	2416	LG41	+	26277872	26290387	CA00059687	45.4	2417	5325	LG41	-	26097743	26104799	CA00033005	54.6	Yes
i4_LQ_Ryukin_c15416/f1p3/4066	24	446	LG41	-	8593518	8593940	notsure	10.4	447	4042	LG50	+	5224672	5233073	CA00018884	88.8	No
i3_LQ_Ryukin_c25895/f1p1/3787	1	1532	LG41	+	26591975	26593506	CA00053885	40.3	1533	3794	tig00036649_arrow	-	82924	188240	CA00069469,CA00069468,CA00069470	59.6	No
i2_LQ_Ryukin_c79459/f1p3/2188	1	1873	LG42	+	10698529	10706745	CA00030153	82.9	1874	2258	LG17	-	15146914	15147274	CA00068766	17	No
i3_LQ_Ryukin_c24680/f1p46/3719	3	1709	LG42	-	6925576	6927956	notsure	45.4	1710	3723	LG30F	-	4193599	4236273	notsure	53.6	No
i5_LQ_Ryukin_c853/f1p6/5102	19	2733	LG42	+	2306343	2309211	notsure	49.7	2734	5459	LG32	-	8326619	8329448	notsure	49.9	No
i2_LQ_Ryukin_c25621/f1p10/2595	1	2066	LG42	+	3016950	3019018	notsure	79.6	2067	2597	tig00033710_arrow	+	28635	29198	notsure	20.4	No
i9_LQ_Ryukin_c150/f1p0/9471	14	7083	LG42	+	14722838	14899348	CA00064089,CA00071692,CA00071691,CA00051645,CA00071688,CA00071689,CA00064092,CA00064090,CA00064087	75.1	7084	9407	tig00037178_arrow	-	1663	25289	CA00080379	24.7	No
i3_LQ_Ryukin_c32562/f1p5/3550	17	3085	LG43	-	7966901	8011234	CA00013771	86.5	3086	3550	LG1	+	928963	929428	notsure	13.1	No
i1_LQ_Ryukin_c6992/f1p21/1638	1	526	LG43	-	12464629	12466196	CA00031503	33	527	1595	LG14	+	13862893	13866401	CA00023175	67	No
i3_LQ_Ryukin_c17308/f1p19/3716	1	611	LG43	+	11016117	11016732	notsure	16.4	612	3720	LG22	+	6349779	7104572	CA00066316,CA00061852,CA00066314,CA00066317,CA00063780,CA00063771,CA00063773,CA00063772,CA00071228,CA00071229,CA00066312,CA00063776,CA00066310,CA00063774,CA00071230,CA00061849	83.6	No
i3_LQ_Ryukin_c25416/f1p5/3263	1	2107	LG43	+	7177887	7184732	CA00029490	65.1	2108	3235	LG25	-	11028366	11029586	CA00061036	34.9	No
i2_LQ_Ryukin_c38140/f1p50/2655	13	1767	LG43	+	19807803	20230056	CA00042981,CA00042980,CA00042990,CA00042991,CA00042985,CA00042984,CA00042987,CA00042979,CA00042989,CA00042988,CA00042983,CA00042977,CA00042982,CA00042978	65.5	1768	2680	LG30F	-	4050591	4051508	notsure	34.1	No
i3_LQ_Ryukin_c9456/f1p19/3141	1	1660	LG43	+	6562624	6568235	CA00047563	52.8	1661	3135	LG34	+	17318936	18050288	CA00018653,CA00018650,CA00018677,CA00018670,CA00018671,CA00018673,CA00018657,CA00018678,CA00048596,CA00048592,CA00018660,CA00018665,CA00018664	46.9	No
i3_LQ_Ryukin_c32489/f1p2/3815	1	2709	LG43	+	646561	676223	CA00045858	71.3	2710	3802	LG43	+	463851	464914	CA00060864	28.7	Yes
i4_LQ_Ryukin_c17317/f1p0/4856	1	1135	LG43	+	2403181	2404313	notsure	23.3	1136	4868	tig00013491_arrow	+	9827	18069	CA00072261	76.7	No
i3_LQ_Ryukin_c21529/f1p31/3937	1	880	LG43	+	14398753	14399631	notsure	22.4	881	3911	tig00018356_arrow	+	32969	46323	CA00063160	77	No
i2_LQ_Ryukin_c13223/f1p5/2829	1	2334	LG43	-	16416541	16422768	CA00047513,CA00047512	82	2335	2831	tig00023173_arrow	+	140320	140834	CA00062477	17.5	No
i2_LQ_Ryukin_c12771/f1p2/2417	1	1951	LG43	-	10675	45804	CA00051860,CA00051861,CA00051859	80.6	1952	2420	tig00031451_arrow	+	18853	19323	notsure	19.4	No
i3_LQ_Ryukin_c19485/f1p2/3442	1	1738	LG43	-	16428374	16430110	notsure	50.6	1739	3436	tig00214341_arrow	+	14796	16492	notsure	49.4	No
i3_LQ_Ryukin_c19761/f1p10/3665	6	1330	LG43	+	17927766	17929089	CA00048749	36	1331	3681	tig00216187_arrow	+	1986	5763	CA00068266	63.9	No
i4_LQ_Ryukin_c13645/f1p2/4730	1	1536	LG44	+	7841737	7851425	CA00040258	32.4	1537	4742	LG16	+	204939	213854	CA00006625	67.6	No
i1_LQ_Ryukin_c9688/f1p1/1915	1	665	LG44	-	1881638	1889882	CA00007809	34.7	666	1916	LG26	-	6345776	6347076	notsure	65.3	No
i7_LQ_Ryukin_c202/f1p0/7313	29	3678	LG44	+	6512141	6524976	notsure	49.9	3679	7313	LG44	-	5226589	5238988	CA00073503	49.7	Yes
i1_LQ_Ryukin_c5635/f1p0/1938	1	1714	LG44	+	2053848	2062754	CA00007827	88.1	1715	1946	LG48	-	2778870	2779101	notsure	11.9	No
i3_LQ_Ryukin_c8592/f1p4/3900	1	3051	LG44F	+	4457375	4542319	notsure	77.2	3052	3951	LG15	+	15640727	16165465	CA00064457,CA00065848,CA00065842,CA00065841,CA00065846,CA00065850	22.8	No
i4_LQ_Ryukin_c15038/f1p1/4065	1	2796	LG44F	-	4999155	5162471	CA00020299,CA00020298,CA00020289,CA00020290,CA00020301,CA00020292,CA00020305,CA00020297	68.7	2797	4068	LG30	+	28889743	28929120	CA00032291,CA00032294	31.3	No
i2_LQ_Ryukin_c36639/f1p6/2198	1	426	LG44F	-	3039002	3039427	notsure	19.4	427	2199	tig00215578_arrow	-	24874	26654	notsure	80.6	No
i2_LQ_Ryukin_c22458/f1p4/2733	1	591	LG45	-	4991767	4992510	notsure	21.5	592	2750	LG23	-	15502591	15504757	notsure	78.5	No
i1_LQ_Ryukin_c7160/f1p0/1977	1	1254	LG45	-	15225832	15231787	CA00025304	63.4	1255	1977	LG41	+	26397098	26397972	CA00053873	36.6	No
i2_LQ_Ryukin_c20424/f1p6/2483	1	510	LG45M	-	263449	266861	CA00063741	20.6	511	2480	tig00034518_arrow	-	158944	172491	CA00060717	79.4	No
i1_LQ_Ryukin_c5852/f1p3/1994	9	1134	LG45M	-	1046511	1055027	CA00045002	57.5	1135	1954	tig00034518_arrow	+	34	3684	CA00060707	41.9	No
i3_LQ_Ryukin_c30631/f1p2/3225	1	2712	LG46	+	9700984	9768703	CA00023812,CA00023809,CA00023810,CA00023811	84	2713	3229	LG31	-	23940237	23941035	notsure	16	No
i5_LQ_Ryukin_c4300/f1p0/5296	1	3056	LG46	+	15366071	15516491	notsure	57.7	3057	5298	LG40	-	5421442	5423679	CA00029259	42.3	No
i2_LQ_Ryukin_c71566/f1p1/2394	1	1342	LG46	-	1168175	1178311	CA00019859	55.9	1343	2399	LG7	-	13557736	13559324	CA00000496	44.1	No
i3_LQ_Ryukin_c24750/f1p3/3828	1	3205	LG46	-	17884132	17904204	CA00028064	82.1	3206	3905	tig00026011_arrow	-	46134	46834	notsure	17.9	No
i3_LQ_Ryukin_c10503/f1p2/3271	1	2896	LG46	+	10265118	10301487	CA00023830,CA00023831	88.1	2897	3289	tig00033718_arrow	-	12118	12509	notsure	11.9	No
i3_LQ_Ryukin_c31918/f1p5/3480	11	2358	LG47	-	13621713	13624070	notsure	67.4	2359	3484	LG19	+	10249612	10250738	notsure	32.3	No
i3_LQ_Ryukin_c11606/f1p6/3386	1	378	LG47	+	12182641	12183015	CA00002246	11.2	379	3359	LG22	+	19405449	19414622	CA00012061	88.7	No
i3_LQ_Ryukin_c31836/f1p4/3758	1	775	LG47	+	12180128	12182868	CA00002246	20.6	776	3756	LG22	+	19405449	19414622	CA00012061	79.2	No
i2_LQ_Ryukin_c60893/f1p1/2350	1	2010	LG47	-	5615494	5622034	CA00063105	85.5	2011	2351	LG22	-	24842820	24843156	CA00017931	14.5	No
i2_LQ_Ryukin_c4871/f1p3/2815	7	333	LG47	+	8400243	8400568	notsure	11.6	334	2822	LG22	+	22299632	22319157	CA00029072,CA00029071	88.2	No
i3_HQ_Ryukin_c5340/f2p9/3853	1	872	LG47	+	12180175	12183015	CA00002246	22.7	873	3841	LG22	+	19405449	19414620	CA00012061	77.2	No
i3_LQ_Ryukin_c23930/f1p2/3892	1	922	LG47	+	12180128	12183018	CA00002246	23.6	923	3895	LG22	+	19405452	19414620	CA00012061	76.3	No
i2_LQ_Ryukin_c22931/f1p1/2610	1	491	LG47	+	6995603	7104708	CA00057046,CA00057047	21.1	492	2324	LG47	+	5703265	5738540	CA00065698,CA00065699	78.9	Yes
i4_LQ_Ryukin_c8054/f1p1/4213	1	888	LG47	+	5576565	5589467	CA00073726	20.2	889	4388	tig00017857_arrow	-	18391	39928	CA00073107	79.8	No
i3_LQ_Ryukin_c31568/f1p6/3264	1	1871	LG48	+	9816819	9910948	CA00045947	57.2	1872	3271	LG16	-	17738203	17739606	notsure	42.8	No
i3_LQ_Ryukin_c13944/f1p0/3551	1	495	LG48	-	9219524	9249558	CA00058258,CA00058256,CA00058257	13.9	496	3555	LG23	-	12992845	13010221	CA00062071	86.1	No
i4_LQ_Ryukin_c17034/f1p2/4414	1	1247	LG48	+	280764	285183	CA00073493	28.2	1248	4415	LG26	+	24036753	24050733	CA00071682	71.6	No
i1_LQ_Ryukin_c16625/f1p0/1938	1	1290	LG48	-	8899279	8911505	CA00065474	66.6	1291	1937	LG41	+	11980739	11987434	CA00054526	33.4	No
i3_LQ_Ryukin_c13272/f1p1/3761	3	516	LG48	+	3060073	3060608	notsure	12.7	517	4055	LG48	+	1735848	1772683	CA00029158,CA00029157	87.3	Yes
i3_LQ_Ryukin_c10202/f1p6/3268	22	2907	LG49	-	4490185	4605906	CA00063562,CA00063563,CA00063561	88.2	2908	3271	LG24	+	14421106	14421468	notsure	11.1	No
i2_LQ_Ryukin_c50940/f1p35/2543	1	2025	LG49	+	10197688	10204056	CA00010868	79.7	2026	2542	tig00215606_arrow	+	1221	1736	notsure	20.3	No
i3_LQ_Ryukin_c20474/f1p21/4103	1	3624	LG49	+	10192364	10204082	CA00010868	88.3	3625	4102	tig00215606_arrow	+	1247	1722	notsure	11.7	No
i2_LQ_Ryukin_c41087/f1p157/2550	25	1283	LG49B	-	953412	990312	notsure	49.4	1284	2551	LG24	-	22177706	22212262	CA00033602,CA00033603,CA00033605	49.7	No
i3_LQ_Ryukin_c29212/f1p4/3086	12	2692	LG49B	+	289401	408076	CA00035392,CA00035390,CA00035391	86.8	2693	3088	tig00029197_arrow	+	44174	44571	CA00078993	12.8	No
i2_LQ_Ryukin_c34955/f1p11/2328	1	368	LG5	+	10010370	10010737	notsure	15.8	369	2328	LG28	+	9699060	9701019	notsure	84.2	No
i2_LQ_Ryukin_c69198/f1p1/2755	1	427	LG5	-	27766706	27767132	CA00040599	15.7	428	2727	LG30	-	543111	550449	CA00055806,CA00055807	84.3	No
i2_LQ_Ryukin_c69728/f1p40/2757	1	1580	LG5	+	5318893	5381661	CA00009634,CA00009635	56.8	1581	2780	LG5	+	26907247	26908446	notsure	43.2	Yes
i2_LQ_Ryukin_c46351/f1p8/2035	3	641	LG5	-	18854749	18855387	notsure	31.4	642	2035	LG5	-	21091452	21100006	CA00058288	68.5	Yes
i4_LQ_Ryukin_c14943/f1p0/4033	1	387	LG5	+	20208968	20209354	notsure	10.4	388	3731	LG5	-	22409293	22418183	CA00017714	89.6	Yes
i4_LQ_Ryukin_c12352/f1p4/4647	2	547	LG5	-	22656123	22656641	notsure	12	548	4569	LG5	+	21280010	21346986	CA00017660,CA00017658,CA00017657,CA00017659	88	Yes
i2_LQ_Ryukin_c62230/f1p14/2226	1	297	LG5	+	20209058	20209354	notsure	13.3	298	2227	LG5	-	22410672	22418183	CA00017714	86.6	Yes
i2_HQ_Ryukin_c9409/f4p15/2398	1	458	LG5	+	20208897	20209354	notsure	19.1	459	2401	LG5	-	22410661	22418183	CA00017714	80.9	Yes
i3_LQ_Ryukin_c31966/f1p4/3391	1	447	LG5	-	23467327	23467772	notsure	13.2	448	3396	LG7	+	15616422	15619367	notsure	86.8	No
i5_LQ_Ryukin_c4648/f1p0/5316	1	4538	LG5	-	19620978	19868868	CA00021275,CA00021276,CA00021277,CA00021270,CA00021273,CA00021278,CA00021279,CA00021263,CA00021267,CA00021264	85.1	4539	5332	tig00028051_arrow	+	102925	103716	notsure	14.9	No
i3_LQ_Ryukin_c17449/f1p4/3490	4	785	LG5	+	32902470	32903251	notsure	22.3	786	3499	tig00214902_arrow	-	1193715	1196452	notsure	77.6	No
i1_LQ_Ryukin_c8205/f1p2/1877	1	433	LG5	+	17749254	17749686	notsure	23	434	1882	tig00216006_arrow	+	86383	87839	CA00059097	77	No
i2_LQ_Ryukin_c4099/f1p12/2822	1	974	LG50	+	19586717	19587690	CA00024439	34.6	975	2815	LG14	-	11665600	11716007	CA00027660,CA00027658,CA00027659	65.4	No
i5_LQ_Ryukin_c3873/f1p6/5575	1	4896	LG50	+	1313785	2386501	CA00068699,CA00068693,CA00068692,CA00052908,CA00052909,CA00052904,CA00052905,CA00052906,CA00052901,CA00066805,CA00072021,CA00072020,CA00041501,CA00041502,CA00041503,CA00060088,CA00060089,CA00060084,CA00060085,CA00060086,CA00052895,CA00072019,CA00052897,CA00052896,CA00060093,CA00068694	85.2	4897	5748	LG25	+	17914	18766	notsure	14.8	No
i5_LQ_Ryukin_c2426/f1p2/5529	3	4625	LG50	-	9995562	10012473	CA00002145	87.7	4626	5263	LG25	+	15219315	15219831	CA00031091	12.1	No
i2_LQ_Ryukin_c81770/f1p1/2799	1	502	LG50	+	55734	56241	CA00057782	17.8	503	2809	LG25	-	8693820	8696123	notsure	82	No
i6_LQ_Ryukin_c692/f1p2/6715	22	3437	LG50	+	6466095	6475867	notsure	49.8	3438	6853	LG25	+	9663904	9675674	CA00052730	49.8	No
i5_LQ_Ryukin_c1691/f1p2/5260	21	2119	LG50	-	12571015	12770471	CA00002010,CA00002017,CA00002023,CA00002020,CA00002026,CA00002027,CA00002024,CA00002025	39.8	2120	5269	LG32	-	20903295	20906441	notsure	59.8	No
i3_LQ_Ryukin_c10085/f1p9/3364	1	2381	LG50	+	4230684	4319471	CA00055969,CA00055963,CA00055962,CA00055967,CA00055966,CA00055965,CA00055964,CA00055970	70.6	2382	3374	LG47	+	772721	773710	notsure	29.4	No
i3_LQ_Ryukin_c15948/f1p1/3133	1	2674	LG50	+	4982264	4992671	CA00047666	84.7	2675	3158	LG50	-	3927099	3927710	CA00040440	15.3	Yes
i4_LQ_Ryukin_c4109/f1p5/4380	1	2798	LG50	-	1032381	1044575	CA00041527	63.9	2799	4381	LG50	+	145747	152073	CA00061018	36.1	Yes
i2_LQ_Ryukin_c43369/f1p14/2480	1	804	LG50	+	18441441	18442242	notsure	32.4	805	2477	tig00215781_arrow	+	700975	704394	CA00026362	67.5	No
i3_LQ_Ryukin_c27352/f1p0/3236	1	2707	LG6	-	3161029	3243915	CA00022260,CA00022261,CA00022259,CA00022258,CA00022257,CA00022256	83.4	2708	3247	LG14	-	31102320	31102853	notsure	16.6	No
i3_LQ_Ryukin_c3995/f1p3/3502	4	1095	LG6	+	13692644	14128005	CA00068599,CA00068600,CA00040039,CA00040036,CA00040033,CA00040032	30.4	1096	3590	LG17	-	6338982	6341459	notsure	69.5	No
i2_LQ_Ryukin_c71025/f1p0/2354	1	462	LG6	-	8694590	8695054	CA00005004	19.6	463	2357	LG23	+	6245404	6249396	CA00016282	80.4	No
i2_LQ_Ryukin_c27278/f1p29/2295	1	324	LG6	-	8694644	8695056	CA00005004	14.2	325	2285	LG23	+	6220176	6249398	CA00016283,CA00016282	85.8	No
i2_LQ_Ryukin_c13772/f1p18/2404	1	469	LG6	-	8694590	8695054	CA00005004	19.8	470	2370	LG23	+	6245404	6249398	CA00016282	80.2	No
i2_LQ_Ryukin_c82997/f1p7/2655	1	2240	LG6	-	20115323	20125517	CA00007651	84.3	2241	2658	LG28	-	806837	807256	notsure	15.7	No
i3_LQ_Ryukin_c19931/f1p72/3948	11	1973	LG6	+	17287514	17290141	notsure	49.7	1974	3948	LG31	+	14805629	14808267	CA00014674	50	No
i2_LQ_Ryukin_c91959/f1p3/2559	4	450	LG6	-	8694605	8695051	CA00005004	17.5	451	2555	LG31	-	7155103	7159522	CA00013486	82.4	No
i3_LQ_Ryukin_c14137/f1p9/4019	1	3114	LG6	-	7330656	7431560	CA00004709,CA00004705,CA00004707,CA00004706	77.6	3115	3989	LG4	-	1827116	1924384	CA00063980,CA00044306	21.8	No
i2_LQ_Ryukin_c66820/f1p40/2674	1	390	LG6	+	10471129	10471523	notsure	14.6	391	2677	LG5	+	4211636	4213917	notsure	85.4	No
i3_LQ_Ryukin_c35095/f1p3/3324	1	2750	LG6	-	27276713	27430445	CA00030572,CA00030574,CA00030564,CA00030571,CA00030561,CA00030562,CA00030569	82.8	2751	3322	LG50	+	12069864	12070435	notsure	17.2	No
i2_LQ_Ryukin_c30549/f1p3/2153	1	257	LG6	+	28052173	28052429	notsure	11.9	258	2167	LG6	-	13155641	13188048	CA00038444	88.1	Yes
i2_LQ_Ryukin_c52318/f1p40/3012	1	2518	LG6	+	6512813	6515355	notsure	83.9	2519	3002	LG9	+	33745099	33745585	notsure	16.1	No
i2_LQ_Ryukin_c73518/f1p0/2347	1	399	LG6	-	8694658	8695056	CA00005004	17	400	2346	tig00214604_arrow	+	543407	547471	CA00043594	82.9	No
i2_LQ_Ryukin_c67956/f1p0/2339	1	380	LG6	-	8694676	8695054	CA00005004	16.2	381	2343	tig00214604_arrow	+	543390	547471	CA00043594	83.8	No
i2_LQ_Ryukin_c67879/f1p5/2324	1	384	LG6	-	8694668	8695054	CA00005004	16.5	385	2323	tig00214604_arrow	+	543398	547455	CA00043594	83.1	No
i2_LQ_Ryukin_c83009/f1p6/2331	1	394	LG6	-	8694658	8695054	CA00005004	16.9	395	2337	tig00214604_arrow	+	543408	547472	CA00043594	83.1	No
i2_LQ_Ryukin_c19280/f1p1/2342	1	397	LG6	-	8694658	8695054	CA00005004	16.9	398	2343	tig00214604_arrow	+	543407	547472	CA00043594	83.1	No
i2_LQ_Ryukin_c71420/f1p25/2414	1	1497	LG7	+	30407228	30408725	notsure	61.7	1498	2428	LG12	+	3808740	3847660	notsure	38.3	No
i3_LQ_Ryukin_c34584/f1p12/3801	1	2517	LG7	+	12411059	12524190	CA00000459,CA00000460,CA00000457	66.3	2518	3757	LG20	-	13141172	13444252	CA00042449,CA00049419,CA00042445	32.7	No
i2_LQ_Ryukin_c55923/f1p4/2611	1	338	LG7	-	19792868	19793210	notsure	13	339	2605	LG3	+	6992092	6995826	CA00006545	87	No
i3_LQ_Ryukin_c22897/f1p5/3172	1	442	LG7	-	8450137	8476800	CA00017716,CA00017717	13.9	443	3173	LG30	+	17390900	17415325	CA00014159,CA00014158	86.1	No
i3_LQ_Ryukin_c13330/f1p4/3093	2	578	LG7	-	8450137	8501618	CA00017716,CA00017717	17.8	579	3244	LG30	+	17390900	17415326	CA00014159,CA00014158	82.2	No
i3_LQ_Ryukin_c12114/f1p295/3943	1	2152	LG7	+	7592575	7630986	CA00026406,CA00026407	54.5	2153	3947	LG31	-	7155104	7157468	CA00013486	45.5	No
i3_HQ_Ryukin_c412/f9p18/3348	1	381	LG7	+	29251477	29251858	CA00006299	11.4	382	3349	LG32	+	21626944	21647785	CA00018132	88.6	No
i3_LQ_Ryukin_c20595/f1p16/3870	1	3348	LG7	+	18401389	18407736	CA00000682	84.5	3349	3960	LG32	+	14777942	14778550	notsure	15.4	No
i3_LQ_Ryukin_c31886/f1p0/3539	1	2828	LG7	-	6136235	6139110	notsure	79.9	2829	3512	LG32	+	26693978	26694682	CA00025140	19.3	No
i3_LQ_Ryukin_c4451/f1p1/3568	1	2119	LG7	+	31656571	31663682	CA00006383	59.3	2120	3571	LG32	+	19229651	20027503	CA00022609,CA00022595,CA00022596,CA00022591,CA00022619,CA00022618,CA00022617,CA00022601,CA00022602,CA00022598,CA00022612,CA00022600,CA00022589,CA00022588,CA00022620,CA00022621	40.6	No
i2_LQ_Ryukin_c43395/f2p16/2793	1	469	LG7	+	29274822	29275290	CA00006299	16.8	470	2797	LG32	+	21648253	21650580	CA00018132	83.2	No
i2_LQ_Ryukin_c28781/f1p0/2807	3	764	LG7	+	13449037	13459324	CA00000493	26.7	765	2853	LG32	+	35217387	35219681	CA00062317	73.2	No
i3_LQ_Ryukin_c25344/f1p6/3431	1	1834	LG7	+	24635991	24695294	CA00042912,CA00042911	53.5	1835	3431	LG32	+	3598276	3599879	notsure	46.5	No
i2_LQ_Ryukin_c10297/f1p17/3210	1	867	LG7	-	16483102	16483968	notsure	27	868	3207	LG48	-	1978918	1981330	CA00029169	73	No
i2_LQ_Ryukin_c78205/f1p6/2433	1	1717	LG7	-	1235148	1244249	CA00043175	70.4	1718	2435	LG7	-	1836774	1837491	CA00052500	29.4	Yes
i4_LQ_Ryukin_c3960/f1p5/4259	1	3354	LG7	+	24946609	24950027	CA00042895	78.9	3355	4253	LG7	+	22938541	23451780	CA00016694,CA00016696,CA00016697,CA00016691,CA00016692,CA00016706,CA00016698,CA00016699,CA00016719,CA00016708,CA00016713,CA00016716,CA00041661,CA00016714,CA00016717,CA00016705	21.1	Yes
i5_LQ_Ryukin_c1600/f1p4/5648	1	1471	LG7	+	28302361	29336760	CA00006277,CA00006299,CA00006288,CA00006289,CA00006273,CA00006297,CA00006282,CA00006283,CA00006280,CA00006292,CA00006275,CA00006284,CA00006285,CA00006291,CA00006274,CA00006279,CA00006302,CA00006300,CA00006278,CA00006301	26	1472	5638	tig00000876_arrow	-	487621	493328	notsure	73.8	No
i2_LQ_Ryukin_c11695/f1p1/2410	1	2022	LG7	-	8333600	8342189	CA00026433	83.8	2023	2412	tig00001016_arrow	+	140827	141217	notsure	16.2	No
i3_LQ_Ryukin_c12336/f1p32/3169	1	1578	LG7	+	4780479	4782057	notsure	49.6	1579	3180	tig00015623_arrow	-	47866	49473	notsure	50.4	No
i5_LQ_Ryukin_c2559/f1p2/5511	1	729	LG7	+	36148988	36149717	notsure	12.9	730	5636	tig00026160_arrow	+	18875	34915	CA00059465	87.1	No
i3_LQ_Ryukin_c33424/f1p7/3106	1	1880	LG7	+	33331269	33333604	notsure	60.5	1881	3105	tig00217656_arrow	-	128880	130113	CA00068259	39.5	No
i3_LQ_Ryukin_c23596/f1p110/3132	1	1766	LG8	-	22283177	22284914	CA00014467,CA00014365	55.8	1767	3163	chrM	+	2308	3703	notsure	44.2	No
i4_LQ_Ryukin_c15750/f1p7/4106	1	1639	LG8	-	9353920	9363097	CA00000013	39.5	1640	4150	LG24	+	18580050	18613478	CA00044846	60.5	No
i2_LQ_Ryukin_c96192/f1p6/2037	4	266	LG8	-	22270735	22270997	CA00014365	12.9	267	2037	LG29	+	12416499	12426008	CA00013118	86.9	No
i2_LQ_Ryukin_c11789/f1p5/2595	3	265	LG8	-	22270735	22270997	CA00014365	10.1	266	2596	LG29	+	12416499	12427246	CA00013118	89.8	No
i2_LQ_Ryukin_c86747/f1p8/2362	1	802	LG8	+	7980708	7981509	notsure	34	803	2361	LG33	+	2654401	2655972	notsure	66	No
i2_LQ_Ryukin_c41778/f1p20/2408	1	385	LG8	-	9027529	9027905	notsure	15.8	386	2434	LG35	-	6161667	6163717	notsure	84.2	No
i3_LQ_Ryukin_c5806/f1p12/4029	1	3151	LG8	+	1064991	1068141	notsure	78	3152	4042	LG48	-	11379752	11380642	notsure	22	No
i3_LQ_Ryukin_c21806/f1p1/3143	1	800	LG8	+	12996508	12998594	CA00009475	25.5	801	3139	LG49	+	12783747	12792813	CA00021446	74.5	No
i4_LQ_Ryukin_c10086/f1p4/4661	1	1839	LG8	+	4734743	4743714	CA00014648	39.3	1840	4677	LG5	+	4487486	4491969	notsure	60.7	No
i2_LQ_Ryukin_c90114/f1p18/2128	1	759	LG8	+	20712787	20713546	notsure	35.7	760	2128	LG7	+	17670283	17711294	CA00000653,CA00000652	64.3	No
i3_HQ_Ryukin_c1741/f3p32/3564	1	3075	LG8	+	7873234	7896176	CA00031912	86.3	3076	3564	LG8	+	8780227	8780716	CA00072353	13.7	Yes
i4_LQ_Ryukin_c15079/f1p4/4092	1	2977	LG8	+	7873234	7896176	CA00031912	72.7	2978	4096	LG8	+	8780227	8781345	CA00072353	27.3	Yes
i4_HQ_Ryukin_c876/f7p4/4202	1	3078	LG8	+	7873234	7896176	CA00031912	73.2	3079	4203	LG8	+	8780227	8781351	CA00072353	26.8	Yes
i4_LQ_Ryukin_c11011/f1p1/4257	1	3185	LG8	+	7873237	7896176	CA00031912	74.9	3186	4253	LG8	+	8780227	8781294	CA00072353	25.1	Yes
i3_LQ_Ryukin_c17438/f1p0/3410	1	2160	LG8	+	20555912	20566755	CA00061772	62.4	2161	3464	LG8	-	19975809	19977113	CA00014365	37.6	Yes
i3_HQ_Ryukin_c2058/f5p0/3292	1	1287	LG8	-	92679	97814	CA00057997	39.1	1288	3293	LG8	-	1058838	1159968	CA00080283	60.9	Yes
i3_LQ_Ryukin_c7616/f1p10/3353	1	1749	LG8	+	20555859	20566399	CA00061772	51.9	1750	3367	tig00001753_arrow	+	652467	654076	CA00030195	48	No
i3_LQ_Ryukin_c33843/f1p6/4102	2	3580	LG8	-	17833203	17842039	CA00020809,CA00020810	87.1	3581	4095	tig00007301_arrow	-	465379	465902	notsure	12.5	No
i2_LQ_Ryukin_c58394/f1p0/2884	1	1604	LG8	-	13027118	13028721	notsure	55.8	1605	2872	tig00037096_arrow	-	81276	82543	notsure	44.2	No
i2_LQ_Ryukin_c42665/f1p12/2699	1	290	LG8	+	24038083	24038374	notsure	10.7	291	2712	tig00214021_arrow	+	321569	323989	notsure	89.3	No
i2_LQ_Ryukin_c33304/f2p5/2411	1	2103	LG8	-	10725443	10740250	CA00035115	86.8	2104	2408	tig00215205_arrow	+	943054	943356	CA00020606	12.6	No
i3_LQ_Ryukin_c4767/f1p8/3999	1	3533	LG8	+	7621012	7626605	CA00065360	88.4	3534	3998	tig00216407_arrow	-	71736	72201	CA00064957	11.6	No
i3_LQ_Ryukin_c20599/f1p1/3400	4	2586	LG9	-	5163027	5165604	CA00004599	75.9	2587	3405	chrM	+	8881	9700	notsure	24.1	No
i2_LQ_Ryukin_c95549/f1p34/2066	1	632	LG9	+	2252049	2252680	notsure	30.8	633	2053	LG19	-	1317957	1631036	CA00060349,CA00060348,CA00064429,CA00060351	69.2	No
i3_LQ_Ryukin_c3127/f1p1/3545	1	487	LG9	-	7012692	7025980	CA00009828	13.7	488	3546	LG27	+	18939534	18979040	CA00047321	86.3	No
i5_LQ_Ryukin_c3962/f1p20/5675	1	4575	LG9	+	27255000	27261081	CA00028261	80.4	4576	5690	LG34	-	24207183	24208334	notsure	19.6	No
i2_LQ_Ryukin_c78033/f1p3/2187	3	342	LG9	-	25622235	25628274	CA00028314	15.3	343	2222	LG34	-	23220332	23227048	CA00049700	84.6	No
i3_LQ_Ryukin_c19749/f1p4/3509	1	388	LG9	+	33812051	33812438	CA00017617	11.1	389	3502	LG34	-	22239800	22248301	CA00024235	88.7	No
i3_LQ_Ryukin_c19591/f1p54/3598	1	3169	LG9	+	23839586	23847106	CA00038103	87.9	3170	3605	LG34	-	17055164	17055599	CA00018689	12.1	No
i2_LQ_Ryukin_c70986/f1p0/2760	1	2346	LG9	-	33056620	33100766	CA00017642	84.9	2347	2764	LG34	-	20494703	20495117	notsure	15.1	No
i2_LQ_Ryukin_c55441/f1p14/2565	1	2125	LG9	-	24593521	24595645	CA00024703	82.9	2126	2562	LG34	-	24899637	24900079	notsure	17.1	No
i4_LQ_Ryukin_c11850/f1p2/4431	5	1214	LG9	+	30239094	30240312	CA00008966	27.2	1215	4449	LG39	-	275157	279584	notsure	72.7	No
i3_LQ_Ryukin_c12681/f1p49/4172	2	3619	LG9	-	29012923	29111917	CA00008918,CA00008919	85.8	3620	4215	LG49	+	4436855	4437460	notsure	14.1	No
i2_LQ_Ryukin_c22819/f1p13/2619	1	2030	LG9	+	33580182	33610769	CA00017626	77	2031	2610	LG7	-	31662565	31705449	notsure	22	No
i2_LQ_Ryukin_c42530/f1p5/2533	1	2031	LG9	+	6974808	6980538	CA00069385	80.2	2032	2533	LG9	+	3454170	3454695	notsure	19.8	Yes
i3_LQ_Ryukin_c14153/f1p3/3363	1	379	LG9	-	20227277	20227655	notsure	11.1	380	3412	LG9	-	20557301	20584117	CA00065271,CA00065272	88.9	Yes
i2_HQ_Ryukin_c14418/f14p5/2775	1	2147	LG9	+	16948335	16967782	CA00046416	77.3	2148	2776	LG9	+	17751840	17752470	CA00074684	22.7	Yes
i2_LQ_Ryukin_c67045/f1p9/2831	3	624	LG9	-	32173942	32174569	notsure	21.9	625	2841	tig00026821_arrow	+	97604	134022	notsure	78	No
i4_LQ_Ryukin_c12945/f1p4/4766	1	4222	LG9	+	13588585	13595015	CA00029468	88.4	4223	4774	tig00030055_arrow	-	18302	18859	CA00074285	11.6	No
i2_LQ_Ryukin_c4670/f1p5/2966	1	521	LG9	-	27904703	27905227	notsure	17.6	522	2967	tig00045962_arrow	+	22593	25051	notsure	82.4	No
i2_LQ_Ryukin_c10877/f1p28/2508	22	570	tig00000788_arrow	+	132429	132977	notsure	21.8	571	2514	tig00217260_arrow	-	45593	47498	notsure	77.3	No
i3_LQ_Ryukin_c23277/f1p2/3980	1	846	tig00000876_arrow	+	105021	105866	notsure	21.3	847	3974	LG49	-	9523238	9528000	CA00010890	78.7	No
i2_LQ_Ryukin_c31243/f1p18/2144	1	1690	tig00001016_arrow	+	171712	173347	notsure	78.9	1691	2123	LG46	+	2167962	2168397	notsure	20.2	No
i3_LQ_Ryukin_c33224/f1p12/3204	1	2866	tig00001155_arrow	+	991926	995980	CA00035383	89.2	2867	3198	LG7	-	11991934	11992279	CA00000442	10.3	No
i3_LQ_Ryukin_c19504/f1p7/3714	1	3268	tig00001155_arrow	-	1057321	1103846	CA00035387,CA00035386	83.3	3269	3916	LG7	+	24741005	24749418	CA00042909	16.5	No
i3_LQ_Ryukin_c19163/f1p20/3428	1	2038	tig00001218_arrow	+	290059	322445	CA00065536	59.1	2039	3450	tig00014222_arrow	+	2451	3859	CA00072971	40.9	No
i4_LQ_Ryukin_c10669/f1p4/4411	1	2999	tig00001218_arrow	+	181052	322445	CA00065536,CA00065535,CA00065534	68	3000	4411	tig00014222_arrow	+	2451	3859	CA00072971	32	No
i2_LQ_Ryukin_c38800/f1p3/3091	2	1973	tig00001218_arrow	+	293410	325439	CA00065536	63.7	1974	3096	tig00014222_arrow	+	2736	3857	notsure	36.3	No
i1_LQ_Ryukin_c7996/f1p0/1752	1	1436	tig00001343_arrow	-	91877	145260	CA00072870	81.8	1437	1756	tig00214183_arrow_4049273_7079891	-	1647568	1647889	CA00001849	18.2	No
i2_LQ_Ryukin_c58886/f1p0/2360	2	1183	tig00001591_arrow	+	1939874	1944804	CA00018047	49.4	1184	2395	LG35	+	6611352	6613406	CA00033711	50.6	No
i3_LQ_Ryukin_c11314/f1p31/3212	1	1017	tig00001753_arrow	+	662967	663981	CA00030195	31.6	1018	3222	LG14	+	12796649	12798868	notsure	68.4	No
i2_LQ_Ryukin_c42209/f1p0/2901	1	2133	tig00002058_arrow	-	31942	64084	CA00074222,CA00074224	73.1	2134	2919	tig00214972_arrow	-	57981	65515	CA00078133	26.9	No
i3_LQ_Ryukin_c26635/f1p15/3864	1	503	tig00002159_arrow	+	6734	8687	notsure	13	504	3875	tig00215341_arrow	+	4374	12283	notsure	87	No
i4_LQ_Ryukin_c6388/f1p3/4820	1	542	tig00002276_arrow	+	376406	489837	CA00063950,CA00063948,CA00063947	11.1	543	4900	tig00217269_arrow	+	35288	40191	CA00081342	88.9	No
i5_LQ_Ryukin_c2438/f1p2/5341	1	543	tig00002276_arrow	+	376405	489837	CA00063950,CA00063948,CA00063947	10.1	544	5353	tig00217269_arrow	+	35288	40621	CA00081342	89.9	No
i3_LQ_Ryukin_c17899/f1p28/3353	13	2424	tig00002359_arrow	-	2676	17247	notsure	71.4	2425	3378	tig00216196_arrow	-	23210	24160	notsure	28.2	No
i2_HQ_Ryukin_c22138/f2p4/2394	1	2068	tig00002576_arrow	+	1734557	1743397	CA00010028	86.1	2069	2401	LG8	-	9661195	9661527	CA00000032	13.9	No
i2_LQ_Ryukin_c31221/f1p6/2094	1	1308	tig00002936_arrow	+	13189	14493	notsure	62.5	1309	2094	LG14	+	19992203	19992985	notsure	37.5	No
i2_LQ_Ryukin_c53232/f1p2/2685	1	703	tig00002951_arrow	-	1026732	1030655	CA00029125	26.2	704	2683	LG21	+	134487	152430	CA00025860	73.8	No
i2_LQ_Ryukin_c27347/f1p2/3218	1	702	tig00002951_arrow	-	1026732	1030654	CA00029125	21.8	703	3226	LG21	+	134487	152961	CA00025860	78.2	No
i6_LQ_Ryukin_c1052/f1p0/6766	1	5922	tig00003219_arrow	-	57478	65374	notsure	87.5	5923	6770	tig00214049_arrow	-	189613	190459	notsure	12.5	No
i3_LQ_Ryukin_c23225/f1p3/3963	1	3286	tig00003761_arrow	+	860155	869404	notsure	82.9	3287	3965	LG15	+	15804745	15805423	notsure	17.1	No
i3_LQ_Ryukin_c21307/f1p33/4065	1	3304	tig00004433_arrow	+	404701	415254	notsure	81.1	3305	4074	LG4	+	1868891	1869660	notsure	18.9	No
i2_LQ_Ryukin_c86810/f1p3/2758	1	2504	tig00004557_arrow	-	121276	140181	CA00020626	88.6	2505	2825	LG27	+	26805393	26805703	notsure	11.4	No
i5_LQ_Ryukin_c4198/f1p2/5956	1	912	tig00004627_arrow	-	28703	29614	CA00081173	15.3	913	5969	tig00004606_arrow	+	58596	105798	CA00073417	84.7	No
i2_LQ_Ryukin_c51370/f1p87/2865	4	1962	tig00005214_arrow	+	223008	224968	notsure	68.3	1963	2868	LG27	-	23899666	23900610	notsure	31.6	No
i2_LQ_Ryukin_c52052/f1p90/2916	1	1763	tig00005214_arrow	+	222982	224745	notsure	60.4	1764	2918	LG3	+	22736005	22737172	notsure	39.6	No
i2_LQ_Ryukin_c71655/f1p1/2770	1	300	tig00005393_arrow	-	22195	23307	CA00077479	10.6	301	2836	LG17	+	25945117	25957761	CA00066735	89.4	No
i2_HQ_Ryukin_c26007/f2p3/2463	1	2173	tig00005608_arrow	+	298820	317003	CA00046647	87.9	2174	2472	LG8	-	12177326	12177624	notsure	12.1	No
i2_HQ_Ryukin_c24433/f3p3/2382	1	2010	tig00005608_arrow	+	298823	316923	CA00046647	84.1	2011	2390	LG8	-	12177326	12177705	notsure	15.9	No
i3_LQ_Ryukin_c32851/f1p9/3128	1	1543	tig00005954_arrow	+	55667	62799	CA00058549	48.2	1544	3200	LG31	-	7553113	8519218	CA00013536,CA00013537,CA00029977,CA00013533,CA00013530,CA00029974,CA00013555,CA00013556,CA00013551,CA00013538,CA00013521,CA00029988,CA00029989,CA00029986,CA00013522,CA00029980,CA00029981,CA00013558,CA00013549,CA00013542,CA00013541,CA00029967,CA00029968,CA00013546,CA00013544,CA00029964,CA00029965,CA00029966,CA00013548,CA00013528,CA00029962,CA00029963,CA00013552,CA00029990,CA00013518,CA00013513,CA0…	51.8	No
i3_LQ_Ryukin_c5607/f1p13/3542	3	2355	tig00006772_arrow	+	404563	812710	CA00056834,CA00056836,CA00056837,CA00056831,CA00056840	66.7	2356	3525	LG2	+	15703297	15704460	notsure	33.2	No
i3_LQ_Ryukin_c21222/f1p2/3682	1	546	tig00007487_arrow	+	805462	806007	notsure	15	547	3652	LG3	+	19804811	19830672	CA00032524,CA00032525,CA00032526	85	No
i3_LQ_Ryukin_c21648/f1p2/3783	7	708	tig00008123_arrow	+	241898	248793	CA00063251	18.4	709	3811	tig00011563_arrow	+	10246	13339	notsure	81.4	No
i2_LQ_Ryukin_c66050/f1p14/2686	1	2069	tig00008123_arrow	-	134611	182674	notsure	75.4	2070	2743	tig00215941_arrow	-	264624	265294	notsure	24.6	No
i4_LQ_Ryukin_c17810/f1p1/4251	31	3459	tig00008539_arrow	-	436819	453443	CA00046972	80.4	3460	4264	tig00021355_arrow	-	8084	11832	CA00065089	18.9	No
i2_LQ_Ryukin_c45860/f1p13/2197	1	1920	tig00009130_arrow	-	1025828	1045740	CA00036320,CA00036321	87.7	1921	2189	LG12	-	13023116	13023385	notsure	12.3	No
i7_LQ_Ryukin_c7/f1p0/7402	33	3677	tig00009243_arrow	-	79991	85610	CA00053468	49.7	3678	7336	LG23	+	9261971	9267609	CA00046672	49.9	No
i4_LQ_Ryukin_c11665/f1p4/5005	1	3950	tig00009724_arrow	-	41825	49974	notsure	78.3	3951	5042	LG1	+	10712643	10713734	notsure	21.7	No
i3_LQ_Ryukin_c2525/f1p10/3681	1	867	tig00009729_arrow	-	20983	46286	CA00063423	23.4	868	3706	LG5	+	25082117	25103405	CA00018784,CA00018785	76.6	No
i2_HQ_Ryukin_c17926/f2p6/2833	1	847	tig00009729_arrow	-	20983	46266	CA00063423	29.9	848	2835	LG5	+	25082117	25118672	CA00018784,CA00018785,CA00018786	70.1	No
i2_LQ_Ryukin_c35360/f1p5/2863	1	884	tig00009729_arrow	-	20983	46303	CA00063423	30.9	885	2861	LG5	+	25082117	25118671	CA00018784,CA00018785,CA00018786	69	No
i4_LQ_Ryukin_c6801/f1p0/4918	1	1711	tig00012264_arrow	+	15037	16747	CA00058919	34.8	1712	4922	LG32	-	9892755	9896109	notsure	65.2	No
i3_LQ_Ryukin_c28316/f1p0/3027	1	389	tig00012282_arrow	-	21730	44514	CA00075536,CA00075534,CA00075535	12.9	390	3027	tig00214794_arrow	+	51816	173798	CA00066770,CA00066771,CA00066773	87.1	No
i2_LQ_Ryukin_c41368/f1p9/2573	1	1500	tig00012356_arrow	+	8792	10332	notsure	58.2	1501	2577	tig00215584_arrow	+	24691	25766	notsure	41.8	No
i2_LQ_Ryukin_c24363/f1p29/2437	1	1050	tig00013525_arrow	+	7431	8500	notsure	42.4	1051	2477	tig00015539_arrow	-	49427	50876	CA00075425	57.6	No
i2_LQ_Ryukin_c69814/f1p14/2596	1	265	tig00013767_arrow	-	1096336	1096602	notsure	10.2	266	2600	LG28	+	16475543	16477905	notsure	89.8	No
i4_LQ_Ryukin_c12651/f1p5/4298	1	1677	tig00014189_arrow	-	12486	85248	CA00072271,CA00072272	38.4	1678	4362	tig00014237_arrow	-	48624	51366	notsure	61.6	No
i2_HQ_Ryukin_c47296/f3p1/2177	4	1954	tig00016855_arrow	-	10021	21130	CA00070011	89.7	1955	2176	LG29	-	10280717	10280938	notsure	10.2	No
i4_LQ_Ryukin_c8551/f1p0/4282	1	2348	tig00017072_arrow	-	181321	197423	notsure	54.8	2349	4286	tig00024844_arrow	-	15898	17834	notsure	45.2	No
i3_LQ_Ryukin_c13164/f1p3/3828	1	610	tig00018201_arrow	+	89900	91625	CA00069581	15.9	611	3831	LG10	+	12335736	12363570	CA00040945	84.1	No
i2_LQ_Ryukin_c27468/f1p26/2418	1	569	tig00019252_arrow	-	574791	575359	notsure	23.5	570	2421	LG1	-	2229804	2231705	notsure	76.5	No
i2_LQ_Ryukin_c40707/f1p13/2751	1	2161	tig00019517_arrow	-	73488	80232	CA00065382	78.5	2162	2753	LG22	+	6203912	6204503	notsure	21.5	No
i3_LQ_Ryukin_c15964/f1p4/3071	1	1476	tig00019644_arrow	+	110366	120784	notsure	48	1477	3073	tig00007853_arrow	+	354844	357683	notsure	52	No
i2_LQ_Ryukin_c10344/f1p9/2761	1	697	tig00019644_arrow	+	119295	120784	notsure	25.2	698	2766	tig00007853_arrow	+	354844	357693	notsure	74.8	No
i3_LQ_Ryukin_c12158/f2p8/3716	1	3244	tig00020493_arrow	-	209188	226410	CA00025660	86.6	3245	3742	tig00012155_arrow	+	79548	80049	CA00047376	13.3	No
i2_LQ_Ryukin_c51342/f1p24/2934	1	1294	tig00020840_arrow	-	183672	185531	notsure	44	1295	2941	tig00023476_arrow	-	177215	482077	CA00064172,CA00064174,CA00064168	56	No
i2_LQ_Ryukin_c50075/f1p16/3029	1	756	tig00020840_arrow	+	314670	315423	notsure	25.1	757	3017	tig00023612_arrow	-	315898	324281	notsure	74.9	No
i2_LQ_Ryukin_c42459/f1p9/2463	1	692	tig00020840_arrow	-	207024	207715	CA00045435	28	693	2470	tig00217789_arrow	-	1986	7862	CA00050726	72	No
i3_LQ_Ryukin_c4150/f1p10/3375	1	1904	tig00023534_arrow	-	120544	126241	CA00062016	56.2	1905	3389	tig00216865_arrow	+	527133	591905	CA00056346	43.8	No
i3_HQ_Ryukin_c11583/f3p23/3622	2	2740	tig00024173_arrow	+	272489	280926	CA00031800	75.6	2741	3625	LG3	+	18308394	18309278	CA00052163	24.4	No
i3_LQ_Ryukin_c18259/f1p4/3177	1	325	tig00024173_arrow	+	272457	272781	CA00031800	10.2	326	3180	LG3	+	21129837	21136172	CA00061623	89.8	No
i2_LQ_Ryukin_c56490/f1p13/2862	1	1479	tig00024428_arrow	+	3598	40961	CA00071097	51.4	1480	2876	LG2	+	25508808	25514144	notsure	48.6	No
i2_LQ_Ryukin_c11174/f1p6/2761	1	759	tig00024554_arrow	+	12103	14890	CA00070117	27.5	760	2764	LG19	-	27739201	27744693	CA00004502	72.5	No
i4_LQ_Ryukin_c13497/f1p10/4783	31	2820	tig00024844_arrow	+	15451	18243	notsure	58.3	2821	4779	tig00017072_arrow	+	181729	197441	notsure	40.9	No
i2_LQ_Ryukin_c11630/f1p5/2433	1	2098	tig00025657_arrow	+	70418	84168	CA00050972	86.3	2099	2411	tig00215205_arrow	+	943046	943356	CA00020606	12.9	No
i2_LQ_Ryukin_c85989/f1p20/2833	1	1296	tig00025698_arrow	+	565761	567077	notsure	45.7	1297	2834	LG19	-	21295719	21297949	CA00053213	54.3	No
i3_LQ_Ryukin_c24412/f1p4/3442	1	1431	tig00025795_arrow	-	49024	50453	CA00075521	41.6	1432	3439	tig00217789_arrow	-	1971	8070	CA00050726	58.4	No
i3_HQ_Ryukin_c1934/f6p1/3340	1	2842	tig00025918_arrow	-	39502	44222	CA00067759	85.1	2843	3340	LG28	+	17812390	17812896	notsure	14.9	No
i3_LQ_Ryukin_c9346/f1p1/3327	1	2859	tig00025918_arrow	-	39502	44162	CA00067759	85.8	2860	3331	LG28	+	17812419	17812900	notsure	14.2	No
i3_LQ_Ryukin_c34409/f1p4/3317	1	2820	tig00025918_arrow	-	39502	44218	CA00067759	84.9	2821	3320	LG28	+	17812390	17812899	notsure	15.1	No
i2_LQ_Ryukin_c28109/f1p10/2324	3	868	tig00025933_arrow	+	223215	225381	notsure	36.9	869	2346	tig00214501_arrow	-	54754	284206	CA00057370,CA00057371,CA00057372,CA00057374,CA00057369,CA00057368	63	No
i2_LQ_Ryukin_c5910/f1p1/2506	1	571	tig00025999_arrow	-	48048	48619	CA00062701	22.6	572	2523	LG17	+	12098642	12100594	CA00012530	77.4	No
i4_LQ_Ryukin_c7756/f1p2/4362	1	821	tig00026283_arrow	-	151616	152574	notsure	18.8	822	4365	LG17	-	4021332	4024877	notsure	81.2	No
i3_LQ_Ryukin_c4787/f1p25/4281	1	741	tig00027388_arrow	+	124886	125627	notsure	17.2	742	4314	LG34	-	2314957	2318480	notsure	82.8	No
i2_LQ_Ryukin_c68424/f1p9/2942	15	2432	tig00027603_arrow	-	435636	445637	CA00044725	82.3	2433	2923	LG2	-	3667768	3668263	CA00039826	16.7	No
i2_LQ_Ryukin_c30025/f1p0/2015	1	830	tig00027608_arrow	+	4977	5814	notsure	40.9	831	2029	LG1	-	13006272	13009126	notsure	59.1	No
i2_LQ_Ryukin_c59173/f1p1/2739	1	2414	tig00027935_arrow	-	20	8497	CA00074598	87.7	2415	2752	tig00214278_arrow	-	161198	161550	CA00049255	12.3	No
i3_LQ_Ryukin_c10821/f1p0/3548	1	1267	tig00028051_arrow	-	187718	188984	notsure	35.7	1268	3553	tig00001753_arrow	+	619320	621820	CA00030192	64.3	No
i1_LQ_Ryukin_c14580/f1p0/1374	1	499	tig00028061_arrow	-	5105	5606	notsure	35.8	500	1391	LG28	+	7805620	7807656	CA00007270	64.1	No
i2_LQ_Ryukin_c4592/f1p0/2336	1	280	tig00028723_arrow	-	70448	70728	notsure	11.5	281	2441	tig00216531_arrow	+	10866	18813	CA00074723	88.5	No
i2_LQ_Ryukin_c39450/f1p1/2935	1	344	tig00029585_arrow	+	83006	83345	notsure	11.7	345	2938	LG49	-	9133167	9157229	CA00072052	88.3	No
i6_LQ_Ryukin_c1336/f1p4/6129	46	5205	tig00031547_arrow	+	106855	112175	notsure	84.2	5206	6129	LG3	+	14977895	14981774	notsure	15.1	No
i4_LQ_Ryukin_c7139/f1p2/4315	30	3365	tig00031797_arrow	+	40425	51755	notsure	76.7	3366	4347	tig00010016_arrow	-	37970	38949	CA00069411	22.6	No
i3_LQ_Ryukin_c21460/f1p1/3635	1	927	tig00032617_arrow	-	9447	31391	CA00080295,CA00080294	25.5	928	3638	LG20	-	14815503	14832346	CA00078395	74.5	No
i4_LQ_Ryukin_c15119/f1p0/4072	1	1411	tig00032617_arrow	-	9447	34604	CA00080295,CA00080294	34.6	1412	4083	LG21	-	90996	106140	CA00076981	65.4	No
i4_LQ_Ryukin_c20029/f1p7/4079	1	1407	tig00032617_arrow	-	9447	34600	CA00080295,CA00080294	34.3	1408	4097	LG21	-	90994	106140	CA00076981	65.7	No
i3_LQ_Ryukin_c30910/f1p3/3793	4	414	tig00033121_arrow	+	130717	248048	CA00077111	10.7	415	3824	tig00014591_arrow	-	141074	159962	notsure	89.2	No
i2_LQ_Ryukin_c9279/f1p5/2306	1	1367	tig00033155_arrow	-	19289	30153	CA00072620	59.2	1368	2308	tig00014222_arrow	+	2916	3853	notsure	40.8	No
i2_LQ_Ryukin_c51367/f1p0/2813	3	944	tig00034440_arrow	+	5870	34416	CA00078464,CA00078462	33.5	945	2808	LG9	+	2243223	2247066	CA00075336	66.2	No
i2_LQ_Ryukin_c42517/f1p9/2940	1	1162	tig00034501_arrow	+	121743	149286	CA00056737,CA00056738	39.8	1163	2921	LG29	+	11719739	11721518	notsure	60.2	No
i3_HQ_Ryukin_c14725/f2p5/3052	1	711	tig00035057_arrow	-	75028	76445	CA00074483	23.3	712	3053	tig00216618_arrow	+	411936	415683	notsure	76.7	No
i2_LQ_Ryukin_c58915/f1p21/2865	1	2112	tig00035080_arrow	+	71350	73461	notsure	73.7	2113	2867	LG34	-	20131315	20132073	notsure	26.3	No
i2_LQ_Ryukin_c62741/f1p3/2253	1	748	tig00035347_arrow	-	48217	55483	CA00044312	33.1	749	2258	LG8	-	22409312	22413299	CA00014363	66.9	No
i3_LQ_Ryukin_c15101/f1p0/3024	1	587	tig00036359_arrow	-	18653	34312	CA00075022	19.4	588	3027	LG36	-	617495	658757	CA00049222	80.6	No
i3_LQ_Ryukin_c23119/f1p0/3712	1	742	tig00036359_arrow	-	18653	34467	CA00075022	19.9	743	3718	LG36	-	603830	658757	CA00049222	79.9	No
i4_LQ_Ryukin_c4618/f1p6/4233	1	726	tig00036359_arrow	-	18653	34451	CA00075022	17	727	4261	LG36	-	600671	658757	CA00049222	83	No
i4_LQ_Ryukin_c2495/f1p1/4428	1	3667	tig00036597_arrow	-	28681	49354	CA00072477	82.9	3668	4426	LG41	+	24779696	24780454	notsure	17.1	No
i1_LQ_Ryukin_c9972/f1p0/1524	1	492	tig00036686_arrow	+	83852	84343	CA00079755	32.2	493	1527	tig00214556_arrow	+	35040	36069	CA00077863	67.8	No
i3_LQ_Ryukin_c18514/f1p3/3822	37	2620	tig00038950_arrow	-	151372	164861	CA00048253	67.5	2621	3828	tig00217443_arrow	+	6022	7948	notsure	31.6	No
i4_LQ_Ryukin_c7494/f1p2/4522	1	796	tig00040156_arrow	-	2072	14515	CA00072280	17.5	797	4549	tig00039708_arrow	+	2490	19627	CA00079984,CA00079983	82.5	No
i4_LQ_Ryukin_c7235/f1p3/4766	1	1095	tig00040156_arrow	-	2072	14814	CA00072280	22.6	1096	4854	tig00039708_arrow	+	2490	19627	CA00079984,CA00079983	77.4	No
i4_HQ_Ryukin_c898/f5p8/4869	1	1223	tig00040156_arrow	-	7	14839	CA00072280	25.1	1224	4872	tig00214921_arrow	+	13030	16816	CA00071151	74.9	No
i3_LQ_Ryukin_c31535/f1p6/3317	16	1958	tig00040428_arrow	+	10016	27769	notsure	57.8	1959	3360	LG45	+	16936478	16960225	CA00065296	41.7	No
i4_LQ_Ryukin_c2441/f1p1/4506	26	1180	tig00041149_arrow	+	52274	62325	notsure	25.6	1181	4510	LG13	-	21176216	21312681	notsure	73.8	No
i2_HQ_Ryukin_c91169/f3p1/2433	7	1569	tig00041360_arrow	+	8721	118888	CA00079123	64.3	1570	2428	LG8	-	1059660	1068844	CA00080283	35.3	No
i2_HQ_Ryukin_c92342/f3p1/2441	1	1601	tig00041360_arrow	+	8683	118888	CA00079123	65.6	1602	2440	LG8	-	1059682	1068844	CA00080283	34.4	No
i2_LQ_Ryukin_c34648/f1p1/2386	1	1567	tig00041360_arrow	+	8712	118888	CA00079123	64.8	1568	2400	LG8	-	1059697	1068844	CA00080283	34.4	No
i2_LQ_Ryukin_c31357/f1p1/2039	1	1218	tig00041360_arrow	+	8712	70311	CA00079123	57.1	1219	2133	LG8	-	1059683	1103005	CA00080283	42.9	No
i2_LQ_Ryukin_c13672/f1p1/2471	1	1548	tig00041360_arrow	+	8694	70311	CA00079123	62.3	1549	2485	tig00046690_arrow	-	6182	53409	CA00081169	37.7	No
i2_LQ_Ryukin_c33258/f3p1/2505	1	1653	tig00041360_arrow	+	8671	118888	CA00079123	65.9	1654	2510	tig00046690_arrow	-	6175	15157	CA00081169	34.1	No
i3_LQ_Ryukin_c5553/f1p9/3165	1	452	tig00041983_arrow	-	36594	41331	CA00078126	14.3	453	3162	tig00041186_arrow	+	30393	64837	CA00076935,CA00076934	85.7	No
i2_LQ_Ryukin_c5781/f1p9/3025	1	2557	tig00042758_arrow	+	3430	5988	CA00078271	84.4	2558	3029	tig00039176_arrow	+	6069	10588	CA00079324	15.6	No
i2_LQ_Ryukin_c83534/f1p3/2473	19	834	tig00043060_arrow	-	47374	50622	CA00057630,CA00057629	32.3	835	2527	LG29	+	6696534	6701544	CA00063390	67	No
i2_HQ_Ryukin_c4525/f2p16/2615	1	429	tig00043897_arrow	-	10773	11200	CA00076625	16.4	430	2615	tig00047691_arrow	-	30546	32730	notsure	83.6	No
i3_LQ_Ryukin_c11511/f1p12/3384	1	2666	tig00045081_arrow	-	2544	5223	notsure	78.4	2667	3398	LG12	+	9088191	9124384	notsure	21.5	No
i3_LQ_Ryukin_c8467/f1p0/3619	1	1161	tig00045915_arrow	-	23139	46413	CA00072781	31.9	1162	3636	LG2	-	3155137	3157611	notsure	68.1	No
i3_LQ_Ryukin_c28824/f1p1/3037	1	2168	tig00046079_arrow	-	16867	26950	CA00068853	71.3	2169	3039	tig00050262_arrow	+	4286	5162	CA00068283	28.7	No
i3_LQ_Ryukin_c2473/f1p6/3514	5	2652	tig00046079_arrow	-	16863	29723	CA00068853	75.1	2653	3525	tig00050262_arrow	+	4298	5179	CA00068283	24.8	No
i3_HQ_Ryukin_c10376/f2p3/3600	1	2611	tig00046079_arrow	-	16863	29647	CA00068853	72.4	2612	3604	tig00050262_arrow	+	4298	5298	CA00068283	27.6	No
i3_HQ_Ryukin_c10046/f3p1/3498	3	2620	tig00046079_arrow	-	16863	29654	CA00068853	74.8	2621	3498	tig00050262_arrow	+	4298	5181	CA00068283	25.1	No
i2_LQ_Ryukin_c6954/f1p3/2819	1	2235	tig00046079_arrow	-	16863	28298	CA00068853	79.3	2236	2814	tig00050262_arrow	+	4298	4884	CA00068283	20.5	No
i3_LQ_Ryukin_c4140/f1p2/3485	1	843	tig00047316_arrow	+	56757	57602	notsure	24.2	844	3483	tig00009130_arrow	-	1072027	1074696	notsure	75.8	No
i4_LQ_Ryukin_c14400/f1p4/4647	1	2581	tig00049729_arrow	+	23377	26267	notsure	55.5	2582	4654	tig00024766_arrow	+	309095	321175	CA00054350	44.5	No
i3_LQ_Ryukin_c12745/f1p11/3349	1	390	tig00050518_arrow	-	1927	19868	CA00078957,CA00078958	11.6	391	3357	LG11	+	18109684	18126676	CA00058402	88.4	No
i3_LQ_Ryukin_c32234/f1p3/3683	1	604	tig00050518_arrow	-	1927	18101	CA00078957,CA00078958	16.4	605	3683	LG11	+	18109684	18126835	CA00058402	83.6	No
i3_LQ_Ryukin_c31989/f1p8/3719	12	3088	tig00052816_arrow	+	8075	27987	CA00074621	83.2	3089	3699	tig00048964_arrow	-	50627	56842	CA00072958,CA00072957	16.5	No
i4_LQ_Ryukin_c13368/f1p2/4594	1	796	tig00055710_arrow	+	14055	14852	CA00080120	17.3	797	4594	tig00214865_arrow	-	80300	95723	CA00069821,CA00069820,CA00069822	82.7	No
i2_LQ_Ryukin_c33976/f1p8/2577	3	310	tig00214021_arrow	-	768846	769153	CA00023463	11.9	311	2589	LG22	-	14875990	14878260	CA00078809	88	No
i2_LQ_Ryukin_c27072/f1p0/2804	1	699	tig00214183_arrow_4049273_7079891	-	14477	62386	CA00001760,CA00001761,CA00001762	24.9	700	2810	tig00002602_arrow	+	12153	31962	notsure	75.1	No
i2_LQ_Ryukin_c20388/f4p0/2367	1	296	tig00214186_arrow	-	10408	17462	CA00036661	12.5	297	2371	tig00214327_arrow	-	1426286	1434716	CA00029646	87.5	No
i2_LQ_Ryukin_c83063/f1p18/2399	2	255	tig00214305_arrow	+	29716	29970	CA00076734	10.6	256	2390	tig00215130_arrow	+	120213	142063	notsure	89.3	No
i2_LQ_Ryukin_c78401/f1p4/2041	1	1128	tig00214327_arrow	-	704449	709334	CA00029605	55.1	1129	2048	LG24	-	926802	927721	notsure	44.9	No
i7_LQ_Ryukin_c89/f1p0/8191	4	3927	tig00214356_arrow	+	6335	20474	notsure	47.8	3928	8208	tig00216702_arrow	+	34614	99289	CA00075410	52.2	No
i3_LQ_Ryukin_c12868/f3p1/3165	1	434	tig00214358_arrow	-	13276	18863	CA00046993	13.7	435	3164	tig00008356_arrow	-	122242	137387	CA00075485	86.3	No
i2_LQ_Ryukin_c58429/f1p23/2919	1	874	tig00214400_arrow	-	424468	430496	notsure	29.8	875	2928	tig00011381_arrow	-	118135	120181	notsure	70.2	No
i2_LQ_Ryukin_c8350/f1p248/2872	4	1225	tig00214429_arrow	+	3577	4798	notsure	42.8	1226	2857	chrM	+	2065	3695	notsure	57.1	No
i1_LQ_Ryukin_c4119/f1p0/1678	1	595	tig00214429_arrow	+	14956	15551	notsure	34.8	596	1708	LG10	-	15723808	15725338	CA00033986	65.2	No
i2_LQ_Ryukin_c78172/f1p11/2139	1	835	tig00214429_arrow	+	12754	13588	notsure	39	836	2140	LG12	+	3418742	3421014	CA00019160	61	No
i3_LQ_Ryukin_c34699/f1p8/3158	1	1782	tig00214429_arrow	+	15497	17279	notsure	57.5	1783	3100	LG20	+	7688852	7692449	CA00042668	42.5	No
i2_LQ_Ryukin_c86633/f1p23/2176	1	995	tig00214429_arrow	+	2042	3036	notsure	45.7	996	2176	LG24	-	8776996	8781704	CA00058272	54.3	No
i2_LQ_Ryukin_c56101/f1p2/2679	1	270	tig00214429_arrow	+	13600	13869	notsure	10.1	271	2680	LG29	+	5842826	5845763	CA00031303	89.9	No
i2_LQ_Ryukin_c95647/f1p6/2153	1	223	tig00214429_arrow	+	1015	1237	notsure	10.3	224	2155	LG35	-	250450	255803	CA00051338	89.7	No
i1_LQ_Ryukin_c5304/f1p1/1524	1	835	tig00214429_arrow	+	12754	13589	notsure	54.7	836	1527	LG45	+	8311113	8311804	CA00051668	45.3	No
i1_LQ_Ryukin_c6941/f1p3/1971	1	982	tig00214429_arrow	+	12754	13735	notsure	49.8	983	1972	LG47	-	3445578	3454764	CA00026876,CA00026874	50.2	No
i2_LQ_Ryukin_c55876/f1p7/2924	1	832	tig00214429_arrow	+	12754	13585	notsure	28.4	833	2925	LG5	+	31370682	31378201	CA00000853	71.6	No
i2_LQ_Ryukin_c40404/f1p18/2573	1	391	tig00214429_arrow	+	2477	2867	notsure	15.1	392	2582	LG7	-	8032617	8035248	CA00026422	84.9	No
i1_LQ_Ryukin_c9137/f1p1/2005	1	1694	tig00214429_arrow	+	32241	33937	notsure	84.3	1695	2010	tig00000254_arrow	+	2418722	2419133	notsure	15.7	No
i2_LQ_Ryukin_c54846/f1p3/2326	1	302	tig00214429_arrow	-	3346	3649	notsure	13	303	2331	tig00009534_arrow	-	75055	80541	CA00065414	87	No
i2_LQ_Ryukin_c9932/f1p13/2663	1	1418	tig00214429_arrow	+	12754	14171	notsure	53.3	1419	2661	tig00021423_arrow	-	17982	21148	CA00072462	46.7	No
i2_LQ_Ryukin_c35544/f1p13/2312	1	1114	tig00214433_arrow	+	64679	65800	notsure	48.3	1115	2308	tig00215926_arrow	-	104245	106486	notsure	51.7	No
i1_LQ_Ryukin_c12033/f1p22/2038	1	1726	tig00214480_arrow	-	378540	380437	CA00041268	84.7	1727	2038	LG1	-	32155829	32156140	CA00018398	15.3	No
i2_LQ_Ryukin_c21176/f1p7/2291	2	391	tig00214480_arrow	+	725996	726381	CA00041276	17.1	392	2280	LG3	-	20067295	20079387	CA00032538	82.9	No
i2_LQ_Ryukin_c75313/f1p2/2308	22	1803	tig00214598_arrow	-	123586	134041	CA00070358,CA00070357	77	1804	2314	LG4	+	6864194	6864703	CA00035841	22.1	No
i2_LQ_Ryukin_c7647/f1p1/2688	1	520	tig00214604_arrow	+	542885	543406	CA00043594	19.4	521	2686	LG6	-	8690204	8694657	CA00005004	80.6	No
i2_LQ_Ryukin_c18107/f1p10/2660	4	527	tig00214604_arrow	+	542888	543414	CA00043594	19.5	528	2681	LG6	-	8690202	8694649	CA00005004	80.3	No
i2_LQ_Ryukin_c86530/f1p0/2683	1	522	tig00214604_arrow	+	542885	543406	CA00043594	19.4	523	2685	LG6	-	8690202	8694657	CA00005004	80.6	No
i2_LQ_Ryukin_c58184/f1p4/2598	1	502	tig00214604_arrow	+	542885	543385	CA00043594	19.3	503	2596	LG6	-	8690296	8694677	CA00005004	80.7	No
i2_LQ_Ryukin_c6389/f1p1/2634	1	835	tig00214606_arrow	-	239	1073	notsure	31.4	836	2651	LG21	-	19672065	19685257	CA00024494	68.3	No
i3_LQ_Ryukin_c19936/f1p4/3729	1	654	tig00214657_arrow	-	269767	273742	CA00033089	17.5	655	3738	tig00216332_arrow	+	637932	642570	CA00023313	82.5	No
i4_LQ_Ryukin_c10236/f1p0/4545	1	1031	tig00214679_arrow	-	4358	13995	CA00075273	22.8	1032	4516	LG31	+	202941	229848	CA00042623	77.2	No
i4_LQ_Ryukin_c12363/f1p0/4356	1	3741	tig00214714_arrow_1_2670353	-	1744889	1748636	CA00003005	85.7	3742	4366	LG50	+	310349	310981	CA00035462	14.3	No
i3_LQ_Ryukin_c25547/f1p7/3619	1	3077	tig00214714_arrow_1_2670353	+	2279885	2315191	CA00003030	85	3078	3622	tig00043601_arrow	-	12125	12668	notsure	15	No
i3_LQ_Ryukin_c6708/f1p4/3789	1	615	tig00214714_arrow_1_2670353	+	1916966	1917580	CA00003011	16.3	616	3777	tig00216833_arrow	-	15916	93471	CA00073131,CA00073132,CA00073133	83.7	No
i2_LQ_Ryukin_c85080/f1p15/2581	4	833	tig00214714_arrow_1_2670353	+	1916823	1987125	CA00003014,CA00003011,CA00003012,CA00003013	32.2	834	2580	tig00216833_arrow	-	52242	91298	CA00073132,CA00073133	67.7	No
i3_LQ_Ryukin_c24713/f1p6/3372	1	2913	tig00214752_arrow	-	184092	187020	CA00070316	86.3	2914	3374	LG29	-	6755532	6755991	notsure	13.7	No
i3_LQ_Ryukin_c23840/f1p8/3361	1	2897	tig00214902_arrow	-	392365	395908	notsure	85.9	2898	3372	LG17	+	3910102	3910582	notsure	14.1	No
i3_LQ_Ryukin_c2177/f1p27/4034	1	2674	tig00214963_arrow	-	375343	401946	notsure	66.3	2675	4035	tig00012919_arrow	+	70894	72254	notsure	33.7	No
i3_LQ_Ryukin_c33809/f1p4/3314	6	374	tig00215236_arrow	-	493871	494240	CA00040338	11.2	375	3307	LG23	+	91913	145633	CA00052931	88.7	No
i1_LQ_Ryukin_c12831/f1p3/1995	1	981	tig00215265_arrow	-	5368	14783	CA00069042	49.1	982	1999	LG6	+	23830361	23831380	notsure	50.9	No
i2_LQ_Ryukin_c2384/f12p4/2337	4	1977	tig00215265_arrow	+	29713	42304	CA00069043	84.4	1978	2338	tig00034518_arrow	+	3319	3677	CA00060707	15.4	No
i2_LQ_Ryukin_c78967/f1p4/2158	6	1917	tig00215265_arrow	+	29805	42304	CA00069043	88.3	1918	2165	tig00034518_arrow	+	3319	3564	CA00060707	11.5	No
i3_LQ_Ryukin_c14289/f1p3/3407	1	2020	tig00215316_arrow	-	2562415	2749354	CA00020022,CA00020023,CA00020021	59.5	2021	3395	LG3	-	29473292	29474709	notsure	40.5	No
i3_LQ_Ryukin_c37384/f1p0/3055	1	1475	tig00215316_arrow	-	1570075	1574716	CA00019989	47.7	1476	3091	LG5	+	558414	560029	notsure	52.3	No
i3_LQ_Ryukin_c12949/f1p2/3227	1	571	tig00215353_arrow	+	37303	43549	CA00079483	17.5	572	3255	LG20	+	14258757	14266965	CA00074165	82.5	No
i3_LQ_Ryukin_c27328/f1p6/3460	1	2661	tig00215416_arrow	-	72062	82336	CA00011313	76.8	2662	3456	LG23	-	7785087	7786079	CA00016230	23	No
i2_LQ_Ryukin_c22723/f1p9/2899	2	2194	tig00215454_arrow	-	84906	129379	CA00069311	75.3	2195	2913	LG31	-	1669313	1670132	notsure	24.7	No
i2_LQ_Ryukin_c51230/f1p1/2866	1	374	tig00215454_arrow	+	185359	185725	notsure	13	375	2866	LG6	+	24404087	24415676	CA00057704,CA00057703	87	No
i4_LQ_Ryukin_c18331/f1p5/4144	18	3140	tig00215496_arrow	+	237749	240867	notsure	75.1	3141	4156	tig00011742_arrow	+	38122	55106	CA00078922	24.4	No
i5_LQ_Ryukin_c6164/f1p0/5120	1	2051	tig00215565_arrow	+	2210181	2238338	CA00030063	40	2052	5132	LG26	+	16017530	16042174	CA00041776	60	No
i1_LQ_Ryukin_c14826/f1p0/1215	1	272	tig00215565_arrow	+	1662869	1663144	notsure	22.5	273	1210	LG37M	-	782415	783344	notsure	77.5	No
i4_LQ_Ryukin_c18744/f1p1/4756	1	4163	tig00215658_arrow	-	35088	39271	notsure	87.9	4164	4734	LG2	-	24342179	24342730	notsure	12.1	No
i4_LQ_Ryukin_c18906/f1p1/4717	1	993	tig00215721_arrow	-	142616	152279	CA00060741	21	994	4721	tig00035533_arrow	+	41396	45610	CA00064826	79	No
i3_LQ_Ryukin_c30392/f1p21/3953	1	3470	tig00215723_arrow	-	588110	624268	CA00035821,CA00035822	87.7	3471	3955	LG3	-	18621299	18621788	notsure	12.3	No
i2_LQ_Ryukin_c22953/f1p18/2958	1	2166	tig00215739_arrow	-	17742	52124	CA00070719,CA00070721	73.3	2167	2956	tig00215130_arrow	+	87903	88743	notsure	26.7	No
i2_LQ_Ryukin_c25090/f1p21/3028	17	2245	tig00215739_arrow	-	17742	52061	CA00070719,CA00070721	73.3	2246	3041	tig00215130_arrow	+	87903	88749	notsure	26.2	No
i1_LQ_Ryukin_c8921/f1p1/1536	1	879	tig00215772_arrow	+	80168	81049	notsure	56.5	880	1557	tig00216378_arrow	+	119304	120084	CA00060940	43.5	No
i2_LQ_Ryukin_c19848/f1p18/2796	1	535	tig00215773_arrow	+	23382	23916	notsure	19.1	536	2802	LG7	+	25939171	25943657	CA00032099	80.9	No
i2_LQ_Ryukin_c49368/f1p1/2417	1	2125	tig00215808_arrow	-	396974	399099	notsure	87.8	2126	2420	LG6	-	9907992	9908286	notsure	12.2	No
i2_LQ_Ryukin_c71857/f1p108/2686	1	1198	tig00215827_arrow	+	104673	126788	notsure	44.6	1199	2686	tig00005511_arrow	-	64973	75461	notsure	55.4	No
i3_LQ_Ryukin_c33960/f1p10/3170	1	2507	tig00215844_arrow	+	503771	506253	notsure	79	2508	3169	LG45	+	19022440	19023103	notsure	20.9	No
i2_LQ_Ryukin_c53210/f1p3/3025	1	675	tig00215868_arrow	-	472723	475121	CA00032732	22.2	676	3045	LG17	+	19750445	19762793	CA00031060	77.8	No
i2_LQ_Ryukin_c6441/f1p40/2900	1	482	tig00215944_arrow	-	322580	323061	notsure	16.6	483	2897	LG5	-	18296300	18392980	CA00052276,CA00052277,CA00052275	83.4	No
i3_LQ_Ryukin_c32048/f1p23/3381	1	1758	tig00215944_arrow	+	287464	434261	CA00066143,CA00066147,CA00066146,CA00066145,CA00066144	52	1759	3383	tig00046158_arrow	+	31034	32689	notsure	48	No
i1_LQ_Ryukin_c3687/f1p1/2016	1	1344	tig00215991_arrow	-	14272	43939	CA00078784	66.2	1345	2029	tig00215990_arrow	-	54078	54759	notsure	33.8	No
i2_LQ_Ryukin_c30591/f1p0/2156	1	1470	tig00215991_arrow	-	14272	44066	CA00078784	68.1	1471	2160	tig00215990_arrow	-	54072	54759	notsure	31.9	No
i2_LQ_Ryukin_c24608/f1p9/2280	1	504	tig00216043_arrow	+	173208	173970	notsure	22.1	505	2282	tig00029891_arrow	-	255682	257435	notsure	77.9	No
i3_LQ_Ryukin_c2960/f1p24/3680	1	1751	tig00216052_arrow	-	54663	56407	notsure	47.6	1752	3648	tig00216545_arrow	-	16914	97269	CA00034940,CA00034941	51.6	No
i2_LQ_Ryukin_c52661/f1p1/2517	1	631	tig00216060_arrow	-	368831	374367	notsure	24.8	632	2549	tig00042180_arrow	+	7277	9248	notsure	75.2	No
i4_LQ_Ryukin_c7822/f1p0/4798	1	2288	tig00216113_arrow	+	219341	221695	notsure	47.6	2289	4804	LG22	-	30165921	30168441	notsure	52.4	No
i3_LQ_Ryukin_c15857/f1p9/3115	1	2585	tig00216160_arrow	-	108927	111477	notsure	82	2586	3141	tig00217709_arrow	+	64159	64714	notsure	17.6	No
i3_LQ_Ryukin_c34941/f1p10/3185	1	2844	tig00216169_arrow	+	204590	223936	CA00045115	89.3	2845	3178	tig00021681_arrow	-	25966	26311	CA00060116	10.5	No
i3_LQ_Ryukin_c25498/f1p25/4215	7	996	tig00216196_arrow	+	23188	24179	notsure	23.5	997	4217	tig00218005_arrow	+	4869	28407	notsure	76.4	No
i2_LQ_Ryukin_c82757/f1p21/2347	1	1290	tig00216266_arrow	+	16590	34277	notsure	54.7	1291	2351	LG28	+	4653958	4655015	notsure	45	No
i1_LQ_Ryukin_c17288/f1p0/1982	1	847	tig00216410_arrow	+	27466	31629	CA00058509	42.7	848	1983	LG8	+	29036733	29038006	notsure	57.3	No
i2_LQ_Ryukin_c20649/f1p2/2559	1	312	tig00216425_arrow	+	236348	240841	notsure	12.1	313	2578	LG10	+	11996384	12043603	CA00069610	87.9	No
i2_LQ_Ryukin_c37966/f1p2/2691	1	357	tig00216425_arrow	+	236299	240841	notsure	13.2	358	2698	LG10	+	11996384	12043733	CA00069610	86.8	No
i4_LQ_Ryukin_c4447/f1p1/4660	21	4047	tig00216425_arrow	+	138221	209942	CA00062504,CA00062503	83.8	4048	4803	tig00011586_arrow	+	32272	33114	CA00058037	15.7	No
i3_LQ_Ryukin_c31819/f1p18/3200	1	1312	tig00216444_arrow	+	71639	72922	notsure	41.4	1313	3168	tig00020327_arrow	-	10935	19333	notsure	58.6	No
i2_LQ_Ryukin_c68972/f1p5/2470	5	697	tig00216504_arrow	-	137292	139006	CA00055210	27.3	698	2539	LG23	-	5752122	5756635	CA00015664	72.5	No
i2_LQ_Ryukin_c71872/f1p0/2880	1	1542	tig00216514_arrow	-	84528	86140	notsure	53.4	1543	2886	LG42	-	1625480	1626822	notsure	46.6	No
i2_LQ_Ryukin_c53384/f1p11/2689	1	2414	tig00216558_arrow	-	640789	644609	CA00033365	89.6	2415	2695	LG17	+	19677614	19677894	notsure	10.4	No
i3_LQ_Ryukin_c25347/f1p2/3137	1	481	tig00216558_arrow	-	957283	957763	notsure	15.3	482	3143	LG17	+	18825633	18828293	notsure	84.7	No
i2_LQ_Ryukin_c25190/f1p7/3047	1	2666	tig00216561_arrow	-	104595	110890	CA00039390	88.8	2667	3003	LG14	+	19915599	19915935	CA00012931	11.2	No
i2_LQ_Ryukin_c53604/f2p0/2206	1	1145	tig00216597_arrow	-	18815	21022	CA00060752	51.6	1146	2219	tig00006860_arrow	+	34593	36161	CA00080123	48.4	No
i2_LQ_Ryukin_c30943/f1p0/2105	1	1033	tig00216597_arrow	-	18815	21052	CA00060752	49	1034	2110	tig00006860_arrow	+	34593	36165	CA00080123	51	No
i2_LQ_Ryukin_c72320/f1p1/2911	1	606	tig00216608_arrow	-	287642	300895	notsure	21.2	607	2861	tig00018187_arrow	-	130839	133041	notsure	78.8	No
i4_LQ_Ryukin_c12666/f1p0/4834	1	2391	tig00216614_arrow	+	103043	105418	CA00073929	49.4	2392	4837	LG23	+	19021301	19697401	CA00055060,CA00055059,CA00055058,CA00077693,CA00055054,CA00055053,CA00055073,CA00055072,CA00055055,CA00050164,CA00050165,CA00050163,CA00050169,CA00050186,CA00050187,CA00055064,CA00055065,CA00050182,CA00055063,CA00050180,CA00050181,CA00074366,CA00050179,CA00050185,CA00050173,CA00050172,CA00050170,CA00050177,CA00050183	50.6	No
i3_LQ_Ryukin_c7925/f1p1/3946	1	1375	tig00216614_arrow	-	21153	58052	CA00073928	34.8	1376	3948	LG27	-	12793972	12824724	CA00055255,CA00055254	65.1	No
i1_LQ_Ryukin_c10865/f1p6/1963	2	1362	tig00216618_arrow	-	397318	402533	notsure	65.6	1363	2075	LG40	-	4000484	4001169	notsure	34.4	No
i4_LQ_Ryukin_c10429/f1p4/4863	1	3827	tig00216663_arrow	-	41847	195816	CA00071659,CA00071658,CA00071657,CA00071660	78.6	3828	4868	LG20	-	23822855	23855867	CA00061327,CA00061328	21.4	No
i3_LQ_Ryukin_c26138/f1p5/3148	1	2573	tig00216727_arrow	-	102433	105152	CA00059373	79.6	2574	3231	LG34	-	8494903	8495571	CA00000308	20.4	No
i5_LQ_Ryukin_c1649/f1p0/5063	1	673	tig00216727_arrow	+	466261	467902	CA00059390	13.2	674	5093	tig00216729_arrow	+	20413	24835	CA00054925	86.8	No
i3_LQ_Ryukin_c2166/f1p4/3163	1	1962	tig00216729_arrow	+	32724	34738	notsure	61.1	1963	3211	LG16	+	13353559	13661427	CA00001215,CA00001216,CA00001217,CA00001210,CA00001211,CA00001212,CA00001213,CA00001218	38.9	No
i3_LQ_Ryukin_c25278/f1p5/3535	1	2267	tig00216729_arrow	+	40285	42551	notsure	64	2268	3541	LG4	+	4111978	4113255	notsure	36	No
i2_LQ_Ryukin_c71422/f1p2/2754	1	1438	tig00216830_arrow	-	393519	394965	notsure	52	1439	2768	LG1	-	34652986	34654327	notsure	48	No
i2_LQ_Ryukin_c10082/f1p2/2249	1	1023	tig00216840_arrow	+	43357	44508	notsure	45.4	1024	2251	LG16	-	5332115	5333345	CA00005098	54.6	No
i1_LQ_Ryukin_c12970/f1p1/1970	1	1594	tig00216852_arrow	-	318977	320570	notsure	80.5	1595	1979	tig00009130_arrow	+	1251815	1330477	notsure	19.5	No
i2_LQ_Ryukin_c82543/f1p2/2286	1	258	tig00217025_arrow	-	228887	229153	CA00046832	11.2	259	2294	tig00029160_arrow	-	232081	238464	CA00061316	88.8	No
i5_LQ_Ryukin_c3353/f1p5/5359	1	1779	tig00217060_arrow	+	170321	181073	CA00073679	32.2	1780	5529	LG36	-	19962018	19977115	CA00057301	67.8	No
i4_LQ_Ryukin_c4199/f1p3/4222	1	468	tig00217060_arrow	+	177551	181073	CA00073679	11.1	469	4224	LG36	-	19962007	19977115	CA00057301	88.9	No
i2_LQ_Ryukin_c62571/f1p2/2161	1	1890	tig00217098_arrow	-	73710	80400	CA00056563	86.1	1891	2194	tig00046906_arrow	+	4917	5219	notsure	13.9	No
i3_LQ_Ryukin_c27451/f1p6/3814	1	437	tig00217156_arrow	+	10780	22249	CA00071090	11.5	438	3815	tig00025371_arrow	-	15362	32038	CA00072980	88.5	No
i2_LQ_Ryukin_c40474/f1p1/2663	1	364	tig00217166_arrow	-	37789	38151	notsure	13.6	365	2670	LG49	-	9133455	9157229	CA00072052	86.4	No
i3_LQ_Ryukin_c14227/f1p1/3839	1	539	tig00217260_arrow	-	74967	75505	CA00076388	14	540	3855	LG12	-	21051994	21056150	CA00041177	86	No
i4_LQ_Ryukin_c18866/f1p0/4480	1	1581	tig00217330_arrow	-	255	19983	notsure	35.2	1582	4497	tig00217329_arrow	-	239121	242036	notsure	64.8	No
i4_LQ_Ryukin_c16802/f1p0/4862	1	4019	tig00217349_arrow	+	9841	19046	CA00066155	82.5	4020	4874	LG32	-	17108548	17109402	notsure	17.5	No
i3_LQ_Ryukin_c4146/f1p10/3185	1	997	tig00217410_arrow	-	26494	37969	notsure	31.1	998	3201	LG35	-	15037075	15044547	CA00012654	68.9	No
i2_HQ_Ryukin_c2290/f5p0/2874	1	554	tig00217451_arrow	-	25051	28823	CA00077457	19.2	555	2878	tig00052725_arrow	+	8158	27142	CA00075731	80.8	No
i3_LQ_Ryukin_c22267/f1p5/3949	1	2316	tig00217546_arrow	+	36446	59309	notsure	58.4	2317	3965	tig00007853_arrow	+	351700	357694	notsure	41.6	No
i3_LQ_Ryukin_c12216/f3p5/3934	1	3525	tig00217546_arrow	+	36454	64251	CA00074568	89.5	3526	3937	tig00007853_arrow	+	357283	357694	notsure	10.5	No
i3_LQ_Ryukin_c26600/f1p4/4031	41	2972	tig00217546_arrow	+	36465	62800	notsure	72	2973	4075	tig00019644_arrow	+	122263	125996	notsure	27.1	No
i3_LQ_Ryukin_c22849/f1p4/3445	18	2164	tig00217546_arrow	+	36462	62800	notsure	61.3	2165	3505	tig00019644_arrow	+	122263	126224	notsure	38.3	No
i2_LQ_Ryukin_c39918/f1p9/2864	2	1381	tig00217546_arrow	+	57743	62800	notsure	48.1	1382	2861	tig00019644_arrow	+	122263	126370	notsure	51.6	No
i2_LQ_Ryukin_c13074/f1p0/2445	2	265	tig00217666_arrow	-	94421	140113	CA00069366	11.2	266	2361	tig00032597_arrow	+	27519	76640	CA00072703,CA00072704,CA00072705,CA00072706	88.8	No

## Sheet: located on chromosome
transcriptID	block1.start	block1.end	block1.chr	block1.strand	block1.chrstart	block1.chrend	block1.geneid	block1.coverage	block2.start	block2.end	block2.chr	block2.strand	block2.chrstart	block2.chrend	block2.geneid	block2.coverage	on the same chromosome?		Note: shared fusions were marked in bold and red.
i5_LQ_Egggf_c6787/f1p1/5174	1	3129	LG1	-	28745	39125	CA00049156,CA00049155	60.5	3130	5127	LG8	-	30568764	30570829	notsure	38.6	No
i2_LQ_Egggf_c32874/f1p116/2675	1	1031	LG1	+	2645659	2646698	notsure	38.5	1032	2680	LG19	-	14944602	14946256	notsure	61.5	No
i4_LQ_Egggf_c5483/f1p0/4360	1	3187	LG1	-	3944762	4021993	CA00051764	70.4	3188	4530	LG1	+	2762799	2781542	notsure	29.6	Yes
i3_LQ_Wengf_c31059/f1p5/3433	1	670	LG1	+	4240720	4241389	CA00051774	19.4	671	3445	LG44	+	5444234	5447009	notsure	80.6	No
i3_LQ_Wengf_c25038/f1p3/3903	1	2376	LG1	+	4723464	4975714	CA00054318,CA00054317,CA00054315,CA00054326,CA00054327,CA00054325,CA00054322,CA00054323,CA00054319,CA00054321	60.9	2377	3902	LG17	+	21639817	21679830	CA00037908,CA00037906	39.1	No
i2_LQ_Wengf_c8310/f1p11/3029	1	671	LG1	-	8898720	8906665	CA00006947	22.1	672	3039	LG2	-	30124084	30131227	CA00001602	77.9	No
i3_LQ_Wengf_c28356/f1p31/3051	1	493	LG1	-	9794564	9795055	notsure	16.1	494	3061	LG3	+	8087127	8089795	CA00006455	83.9	No
i4_LQ_Egggf_c7589/f1p0/5020	1	726	LG1	+	14527562	14528284	notsure	14.4	727	5047	LG13	-	15207159	15267421	CA00016118	85.6	No
i1_LQ_Egggf_c19437/f1p10/1841	1	494	LG1	+	15139587	15140080	notsure	26.8	495	1846	LG50	+	15629752	15631079	notsure	73.2	No
i2_LQ_Egggf_c13069/f1p62/2880	1	610	LG1	-	15184200	15184809	notsure	21.2	611	2879	LG27	+	3760710	3762981	notsure	78.8	No
i2_LQ_Wengf_c38042/f1p10/2647	1	2243	LG1	-	16594020	16596249	notsure	83.9	2244	2652	LG46	-	7213771	7214202	notsure	15.3	No
i3_LQ_Egggf_c18611/f1p5/3124	1	2001	LG1	+	22802472	22880874	CA00054924,CA00054923	64.1	2002	3121	LG1	+	18071653	18072772	CA00053536	35.9	Yes
i2_HQ_Wengf_c2284/f5p2/2872	1	2002	LG1	+	22802472	22880874	CA00054924,CA00054923	69.7	2003	2872	LG1	+	18071653	18090370	CA00053536	30.3	Yes
i1_LQ_Egggf_c4637/f1p0/1819	1	286	LG1	-	25500444	25500731	notsure	15.7	287	1819	LG19	-	21295720	21297959	CA00053213	84.3	No
i5_LQ_Egggf_c2641/f1p0/5112	1	2282	LG1	-	28134880	28137168	notsure	44.5	2283	5133	LG9	-	36075238	36078055	CA00041129	55.5	No
i3_LQ_Wengf_c26048/f1p19/3603	1	532	LG1	-	28495118	28495649	notsure	14.8	533	3595	LG7	-	25812210	25815415	notsure	85.2	No
i2_LQ_Egggf_c53869/f1p5/2225	4	551	LG1	-	28495338	28495891	notsure	24.4	552	2247	LG20	-	3267627	3279822	CA00017130	75.5	No
i8_LQ_Wengf_c256/f1p0/8684	18	6667	LG1	+	29341028	30061492	CA00029843,CA00029841,CA00029858,CA00029846,CA00064077,CA00029844,CA00029861,CA00029849,CA00029848,CA00029851,CA00029867,CA00029866,CA00029854,CA00029852,CA00029856,CA00029853,CA00064076,CA00064074	76.4	6668	8706	LG26	-	7367321	7369367	CA00008587	23.4	No
i3_LQ_Wengf_c19177/f1p35/3047	1	2313	LG1	-	30264235	30269091	CA00049270	75.9	2314	3049	LG26	+	8625309	8626045	CA00008533	24.1	No
i5_LQ_Wengf_c2370/f1p6/5824	29	2894	LG1	+	31737524	31749645	notsure	47.6	2895	6019	LG1	-	33186431	33200723	CA00016742	51.9	Yes
i2_LQ_Egggf_c37886/f1p41/2528	4	920	LG10	+	1531232	1532907	notsure	36.2	921	2531	LG33	+	1876908	1878520	notsure	63.7	No
i4_LQ_Egggf_c11219/f1p5/4635	1	876	LG10	-	2486248	2494335	CA00027463	18.5	877	4727	LG9	-	31477764	31581871	CA00009035,CA00009033	81.5	No
i1_LQ_Egggf_c5687/f1p9/1905	1	975	LG10	+	4355956	4356930	CA00040000	51	976	1911	LG35	-	3467804	3468738	notsure	49	No
i2_HQ_Egggf_c1928/f6p2/2455	3	293	LG10	-	5300827	5301116	CA00038610	11.9	294	2454	LG35	-	4011171	4025556	CA00010516	88.1	No
i2_LQ_Wengf_c1652/f7p3/2881	1	2509	LG10	+	8852390	8860667	CA00067278	86.7	2510	2895	LG35	-	7998053	7998438	CA00031756	13.3	No
i2_LQ_Wengf_c61081/f1p4/2137	1	1709	LG10	-	13541752	13550176	CA00023862	79.9	1710	2138	LG34	+	10868514	10868944	notsure	20.1	No
i4_LQ_Wengf_c11723/f1p2/4951	1	3944	LG10	+	14088201	14120104	CA00023904	77.7	3945	5074	LG25	-	6912761	6913913	CA00051931	22.3	No
i4_LQ_Wengf_c12616/f1p0/4273	1	3550	LG10	+	14111495	14204587	CA00023904,CA00023906,CA00023910,CA00023908,CA00023909	83	3551	4275	LG1	-	21388230	21388948	notsure	17	No
i5_LQ_Wengf_c5897/f1p9/5210	1	3661	LG10	-	15110708	15137944	CA00022516	70	3662	5229	LG35	-	13551558	13553129	CA00012710	30	No
i3_LQ_Wengf_c15802/f1p0/3069	1	395	LG10	+	17158464	17158863	CA00073196	12.8	396	3093	LG10	-	17827681	17830461	notsure	87.2	Yes
i5_LQ_Egggf_c6036/f1p0/5053	8	4805	LG10	+	18050946	18055743	notsure	89.7	4806	5349	LG32	-	34704152	34704728	CA00024399	10.2	No
i3_LQ_Egggf_c22784/f1p0/3202	1	2392	LG10	+	18094977	18106545	CA00066027	74.7	2393	3202	LG32	-	19694602	19695739	CA00022604	25.3	No
i2_HQ_Egggf_c32403/f3p1/2562	1	320	LG10	-	20815737	20836237	CA00027813	12.5	321	2562	LG10	+	20034429	20052852	CA00031919	87.5	Yes
i2_LQ_Wengf_c68551/f1p0/2266	1	282	LG10	-	20815737	20836199	CA00027813	12.4	283	2268	LG10	+	20034429	20052596	CA00031919	87.6	Yes
i2_LQ_Wengf_c7830/f3p0/2535	1	289	LG10	-	20815737	20836206	CA00027813	11.4	290	2544	LG10	+	20034429	20052865	CA00031919	88.6	Yes
i4_LQ_Egggf_c11078/f1p0/4538	1	1564	LG10	+	21700894	21734610	CA00027866	33	1565	4736	LG10	+	19944810	19947988	notsure	67	Yes
i2_LQ_Egggf_c8156/f1p0/2275	1	733	LG11	-	1604306	1608147	CA00065934	32.2	734	2276	LG11	+	105269	108807	CA00051449	67.8	Yes
i2_LQ_Wengf_c67568/f1p0/2235	1	708	LG11	-	1604306	1608125	CA00065934	31.5	709	2251	LG11	+	105269	108807	CA00051449	68.5	Yes
i2_LQ_Wengf_c30793/f1p0/2020	1	834	LG11	-	1604306	1608089	CA00065934	39.9	835	2085	LG11	+	105269	108515	CA00051449	59.9	Yes
i3_LQ_Wengf_c10422/f1p3/4015	1	1615	LG11	+	5236532	5238165	notsure	40.2	1616	4014	LG35	+	12523269	12525672	notsure	59.8	No
i1_LQ_Egggf_c26743/f1p2/1347	1	160	LG11	+	7469422	7469581	notsure	11.9	161	1344	LG36	+	16343110	16400683	CA00032064,CA00032063,CA00032062	87.7	No
i2_LQ_Egggf_c54591/f1p5/2952	1	507	LG11	+	8687787	8688293	notsure	17.2	508	2940	LG36	-	13581534	13583943	notsure	82.8	No
i1_LQ_Wengf_c5550/f1p3/1963	3	481	LG11	+	8977030	8978657	notsure	24.3	482	1970	LG11	+	5313784	5315481	CA00022239	75.6	Yes
i4_LQ_Wengf_c15968/f1p0/4016	2	3337	LG11	+	16178711	16215457	CA00004236	83	3338	4018	LG31	-	26733301	26733985	CA00067374	16.9	No
i3_LQ_Egggf_c22675/f1p0/3821	1	414	LG11	+	16905056	16908150	CA00004211,CA00004210	10.8	415	3834	LG3	-	23369909	23374686	notsure	89.2	No
i2_LQ_Wengf_c66318/f1p1/2246	1	1698	LG11	-	17968290	17978743	CA00052149	75.3	1699	2255	LG44	+	2380252	2382521	CA00007874	24.7	No
i2_LQ_Wengf_c18822/f1p5/2929	1	2715	LG12	-	101015	136458	CA00072668	86	2716	3151	LG37	+	358726	359142	CA00042473	13.8	No
i2_LQ_Egggf_c6940/f1p150/2149	3	1763	LG12	+	2609425	2611264	notsure	81.8	1764	2153	LG36	-	8452521	8452910	notsure	18.1	No
i1_LQ_Egggf_c9186/f1p3/1637	1	1208	LG12	+	9268749	9269958	CA00024022	73.6	1209	1641	LG16	-	27799706	27800330	CA00012468	26.4	No
i2_LQ_Wengf_c29956/f1p0/2072	1	212	LG12	+	9298297	9298508	notsure	10.2	213	2071	LG30	-	26907171	26910410	CA00001328	89.8	No
i2_LQ_Wengf_c70594/f1p2/2316	1	967	LG12	-	11349490	11350456	CA00001714	41.7	968	2317	LG37	+	9393440	9396177	CA00003866	58.3	No
i3_LQ_Wengf_c24903/f1p3/3652	37	484	LG12	+	15438259	15441693	notsure	11.9	485	3756	LG46	-	5280562	6599814	CA00045999,CA00045998,CA00045997,CA00045995,CA00033881,CA00028474,CA00028477,CA00046008,CA00028470,CA00028473,CA00046004,CA00046005,CA00046020,CA00046007,CA00046000,CA00046027,CA00046024,CA00046025,CA00028478,CA00033875,CA00033874,CA00033876,CA00033871,CA00033873,CA00033872,CA00028487,CA00028479,CA00028482,CA00028483,CA00028467,CA00046010,CA00046016,CA00028460,CA00028468,CA00028469,CA00033868,CA0…	87.1	No
i6_LQ_Wengf_c1394/f1p3/6108	1	2993	LG12	+	16482546	16491340	CA00002730	48.7	2994	6145	LG23	-	14867067	16647764	CA00008323,CA00008322,CA00008320,CA00008327,CA00008326,CA00008325,CA00012349,CA00012346,CA00012344,CA00012345,CA00012342,CA00012340,CA00012341,CA00012326,CA00068114,CA00068112,CA00068113,CA00008335,CA00008330,CA00008317,CA00008332,CA00012351,CA00008318,CA00008339,CA00012338,CA00012337,CA00012353,CA00012334	51.3	No
i2_LQ_Wengf_c23309/f1p9/2609	1	1851	LG12	-	16989157	16994112	notsure	70.9	1852	2609	LG34	+	16203774	16204532	notsure	29	No
i5_LQ_Wengf_c3637/f1p5/5496	2	2845	LG12	+	17853466	17856313	CA00002667	51.6	2846	5507	LG1	+	2881800	3002026	CA00056637,CA00056634,CA00056635,CA00056633	48.3	No
i1_LQ_Egggf_c12757/f1p11/1935	1	710	LG12	-	19170456	19171165	CA00002627	36.7	711	1934	LG37	+	17657948	17659172	CA00018207	63.2	No
i3_HQ_Wengf_c6846/f2p5/3943	1	1916	LG13	-	1276851	1374478	CA00055447,CA00068763,CA00068762	48.5	1917	3948	LG38	+	1279841	1281885	notsure	51.5	No
i4_LQ_Wengf_c10941/f1p1/4353	1	1878	LG13	-	1283252	1387272	CA00055446,CA00055447,CA00068763,CA00068762	41.8	1879	4496	LG38	-	559622	564449	CA00075639	58.2	No
i7_LQ_Wengf_c277/f1p2/7226	77	6170	LG13	-	3033442	3166464	CA00047451,CA00047453	81.5	6171	7477	LG38	+	15080	16388	notsure	17.5	No
i3_LQ_Egggf_c9793/f1p0/3459	1	2951	LG13	-	3118529	3137857	CA00047453	85.3	2952	3460	LG38	+	14906	15414	notsure	14.7	No
i6_LQ_Wengf_c76/f1p0/6547	41	5899	LG13	-	3118971	3166464	CA00047453	89.4	5900	6557	LG38	+	14832	15490	notsure	10	No
i3_LQ_Egggf_c25853/f1p0/3185	8	2506	LG13	-	4171706	4244083	CA00071324,CA00071323	79.1	2507	3158	LG9	+	4507806	4508457	notsure	20.6	No
i2_LQ_Wengf_c69240/f1p1/2955	1	883	LG13	-	5490525	5491407	CA00028918	29.9	884	2957	LG41	-	23218105	23221809	CA00044134	70.1	No
i4_LQ_Egggf_c11096/f1p27/4769	1	4112	LG13	-	10313208	10323892	CA00032368	84.7	4113	4857	LG13	+	23641703	23642890	notsure	15.3	Yes
i3_LQ_Wengf_c3012/f1p12/3723	1	488	LG13	-	10870438	10872158	notsure	13.1	489	3730	LG38	-	8638708	8644690	CA00057093	86.9	No
i2_LQ_Wengf_c86067/f1p32/2909	1	2229	LG13	-	12511466	12513640	notsure	76.5	2230	2914	LG1	-	12962410	12963099	notsure	23.5	No
i3_LQ_Wengf_c37489/f1p4/3931	2	2425	LG13	+	12743493	12757385	notsure	61.5	2426	3914	LG3	-	17795786	17797610	CA00025776	37.8	No
i4_LQ_Wengf_c10322/f1p2/4518	12	2197	LG13	+	13141659	13241554	CA00069413,CA00069414,CA00069415	48.3	2198	4523	LG38	-	13531019	13533378	notsure	51.4	No
i3_LQ_Egggf_c17093/f1p1/3952	1	2194	LG13	-	14430365	14458195	CA00036241,CA00036240	55.4	2195	3963	LG13	-	12883395	12887018	CA00073515	44.6	Yes
i3_LQ_Egggf_c9186/f1p0/3824	1	2709	LG13	+	14506991	14511296	CA00036250	71	2710	3817	LG27	+	1849393	1850992	CA00003050	29	No
i3_LQ_Egggf_c16057/f1p0/3048	1	1936	LG13	-	14882881	14889621	notsure	63.1	1937	3068	LG25	-	11537334	11538458	notsure	36.9	No
i2_LQ_Wengf_c27628/f1p0/2656	7	318	LG13	+	17472766	17473078	notsure	11.7	319	2660	LG46	-	16692858	16695202	notsure	88	No
i3_LQ_Egggf_c16942/f1p3/3895	1	2265	LG13	+	17932433	17951235	CA00020724,CA00020723	56.9	2266	3967	LG3	-	10717510	10759145	CA00035767,CA00035766,CA00035768	42.7	No
i4_LQ_Egggf_c7853/f1p2/4251	1	428	LG13	-	18028380	18031493	CA00020731	10	429	4259	LG23	+	2003378	2009500	CA00021044	90	No
i8_LQ_Egggf_c429/f1p0/8689	1	7534	LG13	-	20065930	20167145	CA00054700,CA00054699	86.5	7535	8711	LG28B	+	7672033	7673210	notsure	13.5	No
i4_LQ_Wengf_c2662/f1p2/4354	1	2890	LG13	-	23411762	23423883	CA00027162	66	2891	4376	LG14	+	1759487	1764762	CA00026499	34	No
i10_LQ_Wengf_c32/f1p0/10690	33	5380	LG14	+	255474	266321	notsure	49.9	5381	10714	LG14	+	10006612	10019420	CA00052066	49.8	Yes
i2_LQ_Wengf_c9493/f1p14/2442	19	486	LG14	+	760129	760596	notsure	18.8	487	2489	LG32	+	19113705	19115762	notsure	80.4	No
i3_LQ_Wengf_c25306/f1p9/3530	1	640	LG14	+	7848482	7849123	notsure	17.5	641	3647	LG26	-	17367287	17370305	notsure	82.2	No
i2_LQ_Wengf_c24748/f1p38/2298	1	563	LG14	-	8855950	8856517	notsure	24.5	564	2299	LG19	-	7721945	7725098	CA00009110	75.5	No
i3_LQ_Egggf_c10538/f1p1/4003	8	967	LG14	-	9404990	9406151	notsure	24	968	4007	LG3	-	8315382	8318420	notsure	75.9	No
i2_LQ_Wengf_c36937/f1p11/2663	1	1949	LG14	+	9417896	9419817	CA00039537	72.4	1950	2688	LG1	+	24597796	24598534	notsure	27.5	No
i5_LQ_Egggf_c4683/f1p0/5852	1	2647	LG14	+	11390109	11406255	CA00055583	43.9	2648	6024	LG14	-	15606803	15795068	CA00067676,CA00067677,CA00061049,CA00061047,CA00061046,CA00061045	56.1	Yes
i2_LQ_Egggf_c45318/f1p0/2099	1	232	LG14	+	30021585	30021827	notsure	11	233	2101	LG20	+	21571	40225	CA00054454	89	No
i2_LQ_Wengf_c20730/f1p27/2307	7	1512	LG14	-	30480516	30482022	notsure	64.2	1513	2344	LG3	+	24731718	24732552	notsure	35.5	No
i3_LQ_Wengf_c30376/f1p2/3566	1	1346	LG14	+	33057342	33059029	CA00057940	37.7	1347	3569	LG14	-	32348767	32358383	CA00069223	62.3	Yes
i2_LQ_Egggf_c37287/f1p7/2421	1	1786	LG14	+	33186328	33192934	CA00057933,CA00057931	73.5	1787	2429	LG37	-	12402218	12404339	CA00019621	26.5	No
i3_LQ_Egggf_c27406/f1p0/3071	1	414	LG14	+	33354595	33358411	CA00071713	13.4	415	3081	LG14	-	33230758	33234272	CA00057928	86.5	Yes
i3_LQ_Egggf_c25562/f1p1/3896	1	1217	LG14	+	33355822	33358411	CA00071713	31.3	1218	3893	LG14	-	33230751	33234272	CA00057928	68.7	Yes
i2_LQ_Egggf_c61952/f1p2/2068	1	1594	LG15	-	148520	150112	notsure	77.1	1595	2068	LG12	-	4244238	4244711	notsure	22.9	No
i3_LQ_Egggf_c23453/f1p0/3679	1	539	LG15	-	982527	983275	notsure	14.6	540	3686	LG2	-	21313919	21338795	CA00047634	85.4	No
i2_LQ_Egggf_c52435/f1p1/2474	3	1924	LG15	-	4198756	4203729	CA00029562	77.5	1925	2480	LG5	-	27582942	27583496	notsure	22.4	No
i2_LQ_Egggf_c39192/f1p1/2722	1	463	LG15	-	5244052	5309166	CA00039183,CA00039185,CA00039184	17	464	2729	LG40	-	11019363	11096174	CA00005424	83	No
i2_LQ_Wengf_c84124/f1p3/2825	1	2420	LG15	-	5253567	5461426	CA00039183,CA00039182,CA00039169,CA00039184,CA00039176,CA00039177,CA00039174,CA00039175,CA00039173,CA00039170,CA00039171	85.5	2421	2831	LG40	+	15211549	15211975	CA00022138	14.5	No
i2_LQ_Wengf_c62359/f1p6/2107	1	495	LG15	-	5501812	5503332	CA00039167	23.5	496	2109	LG40	+	15173101	15174714	CA00022136	76.5	No
i3_HQ_Wengf_c3416/f2p0/3592	1	2622	LG15	+	5899725	5902756	CA00064863	73	2623	3586	LG40	+	9315227	9316827	CA00005500	26.8	No
i3_LQ_Egggf_c21046/f1p2/3862	1	2453	LG15	+	5899728	5902187	CA00064863	61.9	2454	3951	LG40	+	9314325	9316827	CA00005500	37.8	No
i4_LQ_Egggf_c11143/f1p4/4875	1	1185	LG15	+	9379437	9380625	CA00015120	24.3	1186	4873	LG47	+	8310148	8317280	CA00021346	75.7	No
i1_LQ_Egggf_c8088/f1p1/1700	1	583	LG15	-	10796833	10797411	notsure	34.1	584	1711	LG40	+	7792794	7811772	notsure	65.9	No
i4_LQ_Wengf_c5122/f1p4/4358	1	596	LG15	+	12015638	12016232	CA00007037	13.6	597	4375	LG48F	+	805404	1831646	CA00037348,CA00037347,CA00037346,CA00037345,CA00037344,CA00037343,CA00037342,CA00037340,CA00058577,CA00058579,CA00062526,CA00037359,CA00037350,CA00037351,CA00037352,CA00037353,CA00037354,CA00037355,CA00058582,CA00058583,CA00058581,CA00058584,CA00058585	86.4	No
i4_LQ_Egggf_c15596/f1p0/4075	1	3197	LG15	+	12207093	12247270	CA00007029,CA00007030	76.2	3198	4198	LG9	+	3398158	3399158	CA00053257	23.8	No
i2_LQ_Egggf_c40856/f1p2/2335	1	2029	LG15	+	12317328	12323135	CA00007022	87.3	2030	2324	LG16	-	16040267	16040561	CA00001079	12.7	No
i3_LQ_Wengf_c34657/f1p18/3215	1	1363	LG15	-	12655398	12658159	notsure	42.2	1364	3210	LG29	-	20412701	20908147	CA00045823,CA00045822,CA00045821,CA00045820,CA00045826,CA00045825,CA00045824,CA00045829,CA00045828,CA00071147,CA00045831,CA00060290,CA00071146,CA00060288,CA00060289,CA00060286,CA00060287,CA00060291,CA00060294	57.2	No
i2_LQ_Wengf_c56316/f1p9/2620	6	792	LG15	+	15651762	15652549	notsure	30.1	793	2614	LG20	+	5431257	5433078	CA00033759	69.7	No
i3_LQ_Wengf_c20482/f1p5/3245	1	718	LG15	-	16417762	16418497	notsure	22.1	719	3250	LG50	-	18215659	18218103	notsure	77.9	No
i4_LQ_Egggf_c16684/f1p0/4573	5	585	LG15	-	19499767	19500351	notsure	12.7	586	4588	LG19	+	9938050	9942104	notsure	87.2	No
i5_LQ_Egggf_c2141/f1p6/5229	1	771	LG15	-	22244890	22245618	notsure	14.7	772	5230	LG6	+	12360626	12365170	CA00037222	85.3	No
i1_LQ_Egggf_c2753/f1p15/1505	2	358	LG15	+	23443329	23454526	notsure	23.8	359	1503	LG15	-	24448547	24550779	CA00041574	76.2	Yes
i2_LQ_Wengf_c2979/f1p48/2319	1	1296	LG15	-	23503893	23950215	CA00041544,CA00041545,CA00069051,CA00041541,CA00041543,CA00069050,CA00069046,CA00041539,CA00041538,CA00041535,CA00041536,CA00041533	55.9	1297	2317	LG12	-	20604769	20605799	notsure	44.1	No
i1_LQ_Wengf_c16198/f1p0/1296	1	1135	LG15	-	24706456	24709074	CA00041058	87.4	1136	1287	LG8	+	18315046	18343710	CA00020794	11.7	No
i2_LQ_Wengf_c24459/f1p8/2672	1	1641	LG16	-	2199493	2216144	CA00006703	60.8	1642	2700	LG47	+	5225911	5227034	notsure	39.2	No
i2_LQ_Wengf_c21136/f1p51/2762	6	2246	LG16	-	7843075	7845937	notsure	80.6	2247	2782	LG1	-	5514846	5589102	CA00022626	19.3	No
i4_LQ_Wengf_c2222/f1p12/4345	3	1271	LG16	-	7867455	7868726	notsure	29.1	1272	4355	LG15	+	13576556	13594816	CA00013622,CA00013621	70.8	No
i2_LQ_Wengf_c86498/f1p40/2746	1	2182	LG16	+	12723073	12729857	notsure	78	2183	2797	LG38	+	23859935	23860548	notsure	22	No
i3_LQ_Wengf_c31676/f1p1/3147	1	519	LG16	+	16992175	16992691	CA00001024	16.4	520	3155	LG36	-	17381880	17384515	notsure	83.5	No
i3_LQ_Wengf_c11395/f1p16/3794	2	431	LG16	+	17645496	17645926	notsure	11.3	432	3803	LG37	+	14630880	14634782	CA00010259	88.7	No
i4_HQ_Wengf_c1802/f2p4/4777	1	488	LG16	-	19458736	19459223	notsure	10.2	489	4780	LG14	+	11561340	11653642	CA00027655,CA00027656,CA00027657,CA00027651,CA00027653	89.8	No
i2_LQ_Egggf_c61633/f1p3/2033	1	1725	LG16	+	20823506	20825230	notsure	84.8	1726	2033	LG16	+	1974062	1974367	notsure	15.2	Yes
i3_LQ_Wengf_c12891/f1p3/3638	1	477	LG16	-	21820902	21821375	notsure	13	478	3678	LG36	+	3663888	3677217	CA00053610	87	No
i2_LQ_Wengf_c56368/f1p2/2627	1	1569	LG16	-	23497156	23501242	CA00008821	58.6	1570	2676	LG3	-	18975795	18976902	notsure	41.4	No
i3_LQ_Egggf_c19845/f1p1/3260	1	678	LG16	-	25785146	25785911	CA00036407	20.8	679	3264	LG45	+	1602193	1604833	CA00036155	79.2	No
i2_LQ_Egggf_c6973/f1p2/2678	1	678	LG16	-	25785149	25785917	CA00036407	25.3	679	2680	LG16	-	14271876	14274343	notsure	74.7	Yes
i2_LQ_Egggf_c36493/f1p1/2177	2	1390	LG16	-	26040211	26049638	CA00071632	65.1	1391	2132	LG16	+	25652264	25665464	CA00036403	34.8	Yes
i2_LQ_Wengf_c68782/f1p2/2596	1	1396	LG16	-	26040211	26049645	CA00071632	53.6	1397	2600	LG16	+	25652264	25665942	CA00036403	46.3	Yes
i2_LQ_Wengf_c2381/f1p2/2558	1	1391	LG16	-	26040211	26049640	CA00071632	54.4	1392	2557	LG16	+	25652264	25665888	CA00036403	45.6	Yes
i2_HQ_Wengf_c43086/f2p2/2644	1	1430	LG16	-	26040211	26049657	CA00071632	54	1431	2649	LG16	+	25652264	25665941	CA00036403	46	Yes
i2_HQ_Egggf_c17088/f11p1/2608	1	1306	LG16	-	26042675	26049636	CA00071632	50.1	1307	2608	LG16	+	25638463	25665943	CA00036403	49.9	Yes
i2_LQ_Egggf_c48285/f1p1/2177	1	882	LG16	-	26042675	26049595	CA00071632	40.4	883	2185	LG16	+	25638463	25665943	CA00036403	59.6	Yes
i2_LQ_Egggf_c23871/f1p1/2812	1	1295	LG16	-	26042675	26049625	CA00071632	49.9	1296	2595	LG16	+	25638463	25665944	CA00036403	50.1	Yes
i2_LQ_Wengf_c90607/f1p2/2127	1	831	LG16	-	26042675	26049645	CA00071632	39	832	2129	LG16	+	25638463	25665939	CA00036403	61	Yes
i2_LQ_Wengf_c17811/f12p2/2613	1	1311	LG16	-	26042675	26049641	CA00071632	50.2	1312	2610	LG16	+	25638463	25665940	CA00036403	49.8	Yes
i2_LQ_Egggf_c61494/f1p18/2149	1	1103	LG16	-	27807019	27808898	CA00012469	51.4	1104	2146	LG20	+	25929854	25930903	notsure	48.6	No
i3_LQ_Wengf_c11901/f1p4/3218	1	749	LG16	-	27807369	27808896	CA00012469	23.2	750	3226	LG50	-	17456597	17471748	CA00025176	76.8	No
i2_LQ_Egggf_c40435/f1p0/2999	1	2682	LG17	+	6819484	6822173	notsure	89.4	2683	3000	LG6	-	8690202	8690521	CA00005004	10.6	No
i4_LQ_Wengf_c17567/f1p1/4667	1	3863	LG17	-	7908393	7912256	notsure	82.5	3864	4681	LG2	-	19924043	19924861	notsure	17.5	No
i2_LQ_Wengf_c95727/f1p4/2086	1	1812	LG17	+	7916651	7918462	notsure	86.5	1813	2095	LG50	+	14899797	14900093	notsure	13.5	No
i5_LQ_Egggf_c6993/f1p1/5674	1	964	LG17	-	8105503	8110268	CA00023138	17	965	5682	LG17	-	18961438	18980007	CA00060197	83	Yes
i5_HQ_Egggf_c709/f2p0/5722	1	974	LG17	-	8105503	8110278	CA00023138	17	975	5721	LG17	-	18961440	18980007	CA00060197	83	Yes
i2_LQ_Egggf_c20991/f1p1/2542	7	1265	LG17	-	9346191	9352260	CA00021231	47.9	1266	2631	LG15	+	6544475	6547888	notsure	51.9	No
i2_LQ_Wengf_c58751/f1p8/2897	8	2500	LG17	+	11688074	11692372	CA00012519	86.2	2501	2892	LG42	+	11072351	11072742	notsure	13.6	No
i2_LQ_Egggf_c56613/f1p38/2584	1	877	LG17	+	12239542	12240421	notsure	33.3	878	2634	LG30	-	25522221	25523995	CA00001391	66.7	No
i4_LQ_Wengf_c17746/f1p1/4935	1	541	LG17	+	13004922	13008053	notsure	10.9	542	4943	LG42	-	9274486	9292084	CA00075758	89.1	No
i3_LQ_Wengf_c9352/f1p8/3472	1	518	LG17	+	13004945	13008053	notsure	14.9	519	3473	LG42	-	9282524	9292084	CA00075758	85.1	No
i3_LQ_Wengf_c34686/f1p8/3433	1	3075	LG17	-	14600502	14633371	CA00044891,CA00044892	89.6	3076	3433	LG9	+	8370982	8371344	notsure	10.4	No
i4_HQ_Egggf_c16116/f5p0/4979	1	4132	LG17	-	15249984	15256151	CA00071218	83.1	4133	4971	LG17	-	14601486	14631894	CA00044891,CA00044892	16.9	Yes
i4_HQ_Egggf_c1382/f2p2/5112	1	4141	LG17	-	15249984	15256161	CA00071218	80.8	4142	5122	LG17	-	14601345	14631894	CA00044891,CA00044892	19.2	Yes
i5_LQ_Egggf_c8317/f1p18/5092	1	4134	LG17	-	15249984	15256151	CA00071218	80.9	4135	5108	LG17	-	14601345	14631894	CA00044891,CA00044892	19.1	Yes
i4_LQ_Wengf_c12293/f1p4/5018	1	4187	LG17	-	15249984	15256160	CA00071218	83.3	4188	5029	LG17	-	14601483	14631894	CA00044891,CA00044892	16.7	Yes
i3_LQ_Wengf_c34777/f1p1/3426	1	3076	LG17	-	15394409	15470720	CA00054421,CA00054420,CA00054423,CA00054422	89.5	3077	3437	LG17	+	18148976	18149353	CA00042918	10.5	Yes
i4_LQ_Wengf_c3892/f1p4/4956	1	4459	LG17	+	19678444	19697309	CA00031057	89.9	4460	4961	LG18	-	2004907	2006963	CA00026629	10.1	No
i3_LQ_Wengf_c10314/f1p6/3232	1	1781	LG17	+	20670028	20792578	CA00037949,CA00037948	54.5	1782	3269	LG5	+	22846633	22895815	notsure	45.5	No
i1_LQ_Egggf_c6325/f1p4/1648	1	485	LG17	-	22612759	22614677	CA00045005	28.9	486	1672	LG16	+	9514156	9516430	CA00010721	70.8	No
i1_HQ_Egggf_c16620/f2p0/1593	1	209	LG17	+	23575886	23577693	CA00011295	12.9	210	1614	LG42	-	12422484	12424974	CA00055099	87	No
i3_LQ_Wengf_c22595/f1p3/3288	1	1452	LG17	-	24129860	24245434	CA00011267,CA00011268	44	1453	3297	LG39	+	2835313	2839050	CA00006123	56	No
i2_LQ_Wengf_c61078/f1p3/2064	1	1280	LG17	+	25773217	25775985	CA00058528	61.7	1281	2073	LG17	+	26921245	26922039	CA00054648	38.3	Yes
i4_LQ_Egggf_c6281/f1p21/4472	1	2872	LG17	+	25920692	25926407	CA00061704	64.2	2873	4474	LG17	+	25585207	25590030	CA00058519	35.8	Yes
i2_LQ_Egggf_c68852/f1p32/2660	1	328	LG17	+	27385917	27386247	CA00055091	12.3	329	2661	LG10	+	12896754	12901037	CA00040970	87.7	No
i2_LQ_Egggf_c83370/f1p2/2046	3	344	LG18	+	472209	472623	CA00032571	16.7	345	2053	LG43	-	121446	132796	CA00051868,CA00051869	83.2	No
i2_LQ_Wengf_c45109/f1p0/2066	6	347	LG18	+	472209	472623	CA00032571	16.5	348	2068	LG43	-	121446	132796	CA00051868,CA00051869	83.2	No
i1_LQ_Egggf_c6792/f1p1/2047	1	324	LG18	+	472225	472623	CA00032571	15.8	325	2049	LG43	-	121445	132796	CA00051868,CA00051869	84.2	No
i2_HQ_Egggf_c78520/f4p2/2037	2	309	LG18	+	472233	472623	CA00032571	15.1	310	2036	LG43	-	121446	132796	CA00051868,CA00051869	84.8	No
i2_LQ_Egggf_c24590/f1p2/2270	2	309	LG18	+	472233	472623	CA00032571	13.6	310	2269	LG43	-	120995	132796	CA00051868,CA00051869	86.4	No
i2_LQ_Wengf_c61016/f1p0/2061	2	310	LG18	+	472233	472623	CA00032571	15	311	2062	LG43	-	121447	132796	CA00051868,CA00051869	85	No
i2_HQ_Egggf_c74201/f3p2/2049	3	305	LG18	+	472239	472623	CA00032571	14.8	306	2049	LG43	-	121447	132796	CA00051868,CA00051869	85.1	No
i2_HQ_Egggf_c8112/f5p11/2317	1	2017	LG18	+	957665	970740	CA00026579	87.3	2018	2310	LG43	+	1181981	1182273	CA00050373	12.7	No
i2_LQ_Wengf_c21175/f1p0/2304	1	1224	LG18	-	1250460	1251832	notsure	52.9	1225	2293	LG28	-	18935426	18939065	notsure	46.2	No
i1_LQ_Egggf_c9814/f1p5/1791	1	711	LG18	+	3300691	3306498	notsure	39.7	712	1790	LG34	+	13285055	13286133	notsure	60.3	No
i2_LQ_Wengf_c20625/f1p5/2817	2	2233	LG18	-	3393967	3403258	CA00003756	78.8	2234	2832	LG45	-	3985632	3986230	notsure	21.2	No
i2_LQ_Egggf_c52124/f1p4/2771	1	2176	LG18	-	3393976	3403211	CA00003756	78.4	2177	2777	LG21	-	14582202	14582811	CA00019519	21.6	No
i2_LQ_Egggf_c29914/f1p2/2107	1	296	LG18	+	10512415	10517240	CA00029511	14	297	2114	LG20	+	8003475	8006548	CA00030974	86	No
i2_LQ_Wengf_c42478/f1p5/2972	1	606	LG18	-	11184808	11185560	notsure	20.4	607	2973	LG17	-	4097234	4100001	notsure	79.6	No
i2_LQ_Wengf_c41840/f1p25/2507	1	1141	LG18	+	13631773	13632912	CA00030526	44.9	1142	2540	LG22	-	12440337	12441828	notsure	55.1	No
i2_LQ_Egggf_c70892/f1p14/2181	9	1496	LG18	-	15601237	15702765	CA00030452,CA00030448,CA00030450	68.1	1497	2185	LG21	+	12442694	12443504	CA00003577	31.5	No
i4_LQ_Wengf_c2718/f1p2/4659	1	772	LG18	+	16401943	16402744	notsure	16.5	773	4679	LG20	+	12265191	12401923	CA00022918,CA00022919,CA00022930,CA00022925,CA00022927,CA00022920,CA00022923,CA00022929,CA00022928	83.5	No
i3_LQ_Egggf_c25563/f1p0/3922	1	1087	LG18	-	20447649	20448771	notsure	27.7	1088	3927	LG43	+	12767873	12774684	notsure	72.3	No
i4_LQ_Egggf_c13330/f1p1/4420	1	543	LG18	-	20853575	20854119	notsure	12.3	544	4424	LG3	-	24413155	24426590	CA00020039	87.7	No
i1_LQ_Wengf_c7121/f1p1/1707	1	260	LG18	-	20853749	20854009	notsure	15.2	261	1709	LG18	-	8052893	8055357	CA00014990	84.8	Yes
i3_LQ_Wengf_c26687/f1p3/3624	1	3041	LG18	-	22864775	22936316	CA00011792	83.3	3042	3648	LG46	+	15353541	15542876	notsure	16.6	No
i3_LQ_Egggf_c25262/f1p5/3479	15	446	LG19	+	388747	389179	notsure	12.4	447	3478	LG26	-	8340581	8379551	CA00008547,CA00008546,CA00008545	87.2	No
i1_LQ_Wengf_c11460/f1p1/1929	6	321	LG19	-	1259684	1260004	notsure	16	322	1970	LG2	-	4942571	4944216	notsure	83.7	No
i1_LQ_Wengf_c4602/f1p4/1814	1	768	LG19	-	1579604	1582303	CA00060351	42.2	769	1821	LG17	-	26179016	26180069	notsure	57.8	No
i3_LQ_Wengf_c21878/f1p13/3091	1	2574	LG19	-	3359644	3362209	notsure	82.5	2575	3120	LG1	-	6393927	6394474	notsure	17.5	No
i6_LQ_Egggf_c1355/f1p2/6331	1	3608	LG19	+	5090360	5093956	notsure	57	3609	6335	LG19	-	7996690	8004242	CA00009135	43	Yes
i2_LQ_Egggf_c13436/f1p2/3139	1	313	LG19	-	8052759	8053071	CA00009137	10.5	314	2991	LG44	+	2055934	2068971	CA00007827	89.5	No
i2_LQ_Wengf_c74209/f1p1/2313	1	309	LG19	-	8512420	8516495	CA00009162	13.2	310	2338	LG12	-	13573555	13592302	CA00002851	86.5	No
i2_LQ_Wengf_c60986/f1p58/2158	3	416	LG19	-	8614562	8614975	notsure	19.2	417	2158	LG44	+	1569081	1570820	notsure	80.7	No
i3_LQ_Wengf_c25097/f1p21/3614	25	1984	LG19	+	8915101	8927862	notsure	54	1985	3629	LG44	+	1258124	1260256	CA00007760	45.3	No
i7_LQ_Egggf_c918/f1p6/7972	28	3978	LG19	-	10709905	10713876	notsure	49.7	3979	7946	LG17	+	6027191	6037314	notsure	49.9	No
i2_LQ_Wengf_c19166/f1p4/2459	3	673	LG19	+	11053512	11054184	notsure	27.3	674	2462	LG4	-	12159720	12161504	CA00009294	72.7	No
i5_LQ_Wengf_c3053/f1p0/5966	1	5265	LG19	+	11858212	11890276	CA00016471,CA00016472	86.3	5266	6101	LG30	-	7794447	7796216	CA00050304	13.7	No
i3_LQ_Egggf_c7611/f1p2/3755	1	2146	LG19	+	13002594	13004757	CA00016422	57.3	2147	3747	LG19	-	13502693	13504302	notsure	42.7	Yes
i0_LQ_Egggf_c266/f1p0/932	9	189	LG19	+	17546347	17546796	notsure	19.4	190	932	LG19	+	23868530	23870581	CA00045483	79.7	Yes
i2_LQ_Egggf_c23994/f1p23/2364	1	500	LG19	+	17550368	17551509	notsure	21.1	501	2361	LG19	-	23851172	23856978	notsure	78.6	Yes
i4_LQ_Egggf_c7290/f1p0/4203	1	927	LG19	+	17890591	17891505	notsure	22.1	928	4196	LG19	-	17736330	17739636	notsure	77.9	Yes
i4_LQ_Egggf_c5299/f1p2/4724	1	723	LG19	+	20097034	20097756	CA00069399	14.4	724	5035	LG44	+	9542805	9559673	CA00060401	85.6	No
i1_LQ_Egggf_c9084/f1p1/1960	1	1745	LG19	-	21259041	21267748	CA00053217,CA00053215	88.9	1746	1962	LG43	+	15509603	15509819	notsure	11.1	No
i2_LQ_Egggf_c39980/f1p21/2968	1	456	LG19	+	23800802	23801257	CA00045479	15.3	457	2972	LG39	-	7608313	7610821	CA00048858	84.7	No
i1_LQ_Egggf_c10569/f1p1/2024	1	756	LG19	+	26890959	26891702	CA00004443	36.2	757	2086	LG39	-	5555910	5557808	CA00042225	63.8	No
i1_LQ_Egggf_c11079/f1p1/1782	2	1076	LG19	+	27323950	27325088	notsure	59.2	1077	1815	LG34	-	5901522	5902272	notsure	40.7	No
i2_HQ_Egggf_c7072/f2p2/2719	1	374	LG19	+	27455290	27461579	CA00004483	13.7	375	2723	LG36	+	3851531	3855527	CA00053613	86.3	No
i2_LQ_Wengf_c42176/f1p0/2218	6	306	LG19	-	27765353	27767011	CA00004503	13.5	307	2223	LG44	+	5879900	5885218	CA00043711	86.2	No
i2_HQ_Wengf_c52542/f4p0/2801	1	883	LG19	-	27765353	27768078	CA00004503	31.5	884	2802	LG44	+	5879900	5885220	CA00043711	68.5	No
i3_LQ_Wengf_c35021/f1p2/3206	1	912	LG19	-	27765353	27768104	CA00004503	28.4	913	3206	LG44	+	5879900	5885595	CA00043711	71.6	No
i3_LQ_Wengf_c6035/f1p0/3607	3	886	LG19	-	27765353	27768079	CA00004503	24.5	887	3609	LG44	+	5879900	5886101	CA00043711	75.5	No
i2_LQ_Wengf_c68209/f1p0/2605	2	853	LG19	-	27765353	27768047	CA00004503	30.8	854	2770	LG44	+	5879900	5885218	CA00043711	69.2	No
i3_LQ_Wengf_c6891/f1p0/3761	3	446	LG2	+	507483	530473	CA00070812,CA00070813,CA00070811	12.8	447	3438	LG2	-	971905	1046374	CA00065999,CA00065998	86.3	Yes
i3_LQ_Egggf_c19137/f1p2/3808	1	707	LG2	+	507504	530473	CA00070812,CA00070813,CA00070811	18.6	708	3811	LG2	-	1014497	1046374	CA00065999,CA00065998	81.4	Yes
i3_LQ_Wengf_c5615/f1p2/3444	1	423	LG2	+	507504	530473	CA00070812,CA00070813,CA00070811	12.3	424	3445	LG2	-	1014496	1046374	CA00065999,CA00065998	87.7	Yes
i2_LQ_Egggf_c70331/f1p2/2290	23	487	LG2	+	988455	988991	CA00065997	20.3	488	2287	LG41	+	9374592	9376405	notsure	78.7	No
i1_LQ_Egggf_c4775/f1p4/1916	6	728	LG2	+	1455388	1456955	CA00056258	40.8	729	1770	LG30	-	15600109	15602163	CA00024103	58.9	No
i3_LQ_Egggf_c3957/f1p0/3637	1	1318	LG2	+	2354739	2372129	CA00044827	36.1	1319	3647	LG2	-	21872107	21876366	CA00035266	63.9	Yes
i2_LQ_Wengf_c66071/f1p4/2832	1	2278	LG2	+	3541709	3554681	CA00039820	80.4	2279	2834	LG2	+	5809382	5809973	notsure	19.6	Yes
i3_LQ_Wengf_c31476/f1p15/3607	1	2706	LG2	-	4331209	4344237	CA00019416	74.9	2707	3615	LG8	-	13678329	13679236	notsure	25.1	No
i2_LQ_Egggf_c23253/f1p1/2528	1	1327	LG2	-	4575308	4641279	CA00019431	52.3	1328	2536	LG26	+	24047771	24048979	notsure	47.7	No
i2_LQ_Wengf_c5338/f1p14/2984	1	1494	LG2	+	6105491	6124487	CA00050705	50	1495	2987	LG27	-	2936120	2939686	CA00037425	50	No
i2_LQ_Wengf_c73597/f2p17/2815	1	328	LG2	+	6120949	6121569	CA00050705	11.6	329	2811	LG2	-	23084807	23090597	CA00043614	87.7	Yes
i2_LQ_Wengf_c70695/f1p18/2336	1	381	LG2	-	6136891	6137271	notsure	16.1	382	2365	LG31	+	26803715	26811766	CA00026645	83.9	No
i2_LQ_Wengf_c3682/f1p44/2527	1	619	LG2	-	8589211	8589836	notsure	24.3	620	2551	LG49	+	1118061	1120003	notsure	75.7	No
i2_LQ_Egggf_c3745/f1p6/2544	1	1987	LG2	-	9919578	9932332	CA00038559	78	1988	2547	LG27	+	7532941	7533513	notsure	22	No
i1_HQ_Egggf_c1401/f8p2/1996	1	1688	LG2	-	10060582	10065653	CA00038565	84.4	1689	1999	LG27	-	23559674	23559984	notsure	15.6	No
i2_LQ_Egggf_c24732/f1p98/2995	1	1743	LG2	-	10264745	10266871	notsure	58	1744	3006	LG29	+	22069938	22071180	CA00055506	42	No
i2_LQ_Wengf_c18887/f1p64/2769	1	2049	LG2	-	12309434	12311458	notsure	73.8	2050	2770	LG18	-	16601717	16704506	CA00011693,CA00011692,CA00011695	26	No
i2_LQ_Egggf_c22001/f1p5/2129	1	1716	LG2	+	12472676	12476379	CA00075276	80.6	1717	2128	LG2	+	13676174	13676588	notsure	19.4	Yes
i3_LQ_Wengf_c17951/f1p15/3805	1	3369	LG2	+	13060790	13066684	CA00059807	86.6	3370	3889	LG2	-	13187875	13188404	CA00068664	13.4	Yes
i3_LQ_Wengf_c12063/f1p23/3898	1	3219	LG2	-	13254374	13257653	CA00048425	82.7	3220	3894	LG2	-	11158495	11159161	notsure	17.3	Yes
i4_LQ_Egggf_c12116/f1p0/4801	1	3996	LG2	+	13471859	13506678	CA00048444	83.1	3997	4792	LG27	+	22130095	22130890	CA00005281	16.6	No
i3_LQ_Wengf_c7282/f1p2/3798	1	3397	LG2	+	16787101	16816434	CA00022985	89.3	3398	3803	LG26	-	7182646	7183052	notsure	10.7	No
i4_LQ_Wengf_c4698/f1p1/4842	1	4262	LG2	-	17714014	17725172	CA00064071	87.8	4263	4855	LG27	+	17037908	17038500	notsure	12.2	No
i2_LQ_Egggf_c26387/f1p8/2403	1	2168	LG2	-	20126851	20130716	CA00029664	89.8	2169	2414	LG27	+	1056631	1056876	CA00003104	10.2	No
i2_LQ_Wengf_c39303/f1p3/2331	2	373	LG2	-	20822094	20822465	CA00047614	15.9	374	2343	LG27	+	4002079	4004058	CA00006188	84.1	No
i4_LQ_Wengf_c10067/f1p0/4932	2	4052	LG2	+	21643959	21648123	notsure	81.2	4053	4988	LG2	-	21498071	21499126	notsure	18.8	Yes
i3_LQ_Wengf_c7886/f1p0/3282	1	608	LG2	-	23521166	23521776	CA00062525	18.4	609	3299	LG8	-	1835581	1840320	notsure	81.6	No
i3_LQ_Wengf_c11995/f1p3/3350	1	647	LG2	-	23521166	23521815	CA00062525	19.3	648	3351	LG8	-	1835582	1840320	notsure	80.7	No
i6_LQ_Wengf_c103/f1p0/6551	6	2130	LG2	+	23786889	23794038	CA00071432	31.1	2131	6826	LG28	+	20564560	20769404	CA00024512,CA00024509,CA00024511,CA00024506,CA00024508	68.8	No
i5_LQ_Egggf_c5847/f1p0/5937	1	1556	LG2	+	24292785	24294364	notsure	26.3	1557	5912	LG35	+	660904	701803	notsure	73.7	No
i2_LQ_Egggf_c54162/f1p1/2387	1	1920	LG2	-	25143448	25163846	CA00023713	80.4	1921	2387	LG2	+	27821958	27824907	notsure	19.6	Yes
i2_LQ_Egggf_c68733/f1p3/2699	1	1670	LG2	-	25213720	25216704	notsure	61.9	1671	2697	LG39	+	10683549	10689696	CA00069119	38.1	No
i3_LQ_Egggf_c16025/f1p3/3051	1	1751	LG2	+	26052760	26054532	CA00023677	57.4	1752	3030	LG1	-	2957423	3095003	CA00056636,CA00056641,CA00056640	41.9	No
i2_LQ_Wengf_c43829/f1p40/3013	13	2591	LG2	-	26536305	26538890	notsure	85.4	2592	3020	LG15	+	24669718	24670146	notsure	14.2	No
i2_HQ_Egggf_c24541/f2p2/2405	1	502	LG2	-	27821959	27824941	CA00018875	20.8	503	2410	LG2	+	25143447	25152101	CA00023714	79.2	Yes
i2_HQ_Egggf_c9328/f6p2/2518	1	515	LG2	-	27821959	27825010	CA00018875	20.5	516	2518	LG2	+	25143447	25152196	CA00023714	79.5	Yes
i2_LQ_Egggf_c32444/f2p2/2388	1	499	LG2	-	27821959	27824994	CA00018875	20.9	500	2393	LG2	+	25143447	25152087	CA00023714	79.1	Yes
i2_LQ_Egggf_c53993/f1p2/2408	1	519	LG2	-	27821959	27825061	CA00018875	21.6	520	2408	LG2	+	25143447	25152082	CA00023714	78.4	Yes
i2_LQ_Wengf_c53882/f1p1/2501	1	500	LG2	-	27821959	27824941	CA00018875	20	501	2503	LG2	+	25143447	25152196	CA00023714	80	Yes
i2_HQ_Wengf_c1614/f14p1/2507	1	492	LG2	-	27821959	27824987	CA00018875	19.7	493	2496	LG2	+	25143447	25152197	CA00023714	80.3	Yes
i2_LQ_Wengf_c37932/f1p1/2336	1	495	LG2	-	27821959	27824990	CA00018875	21.2	496	2336	LG2	+	25143447	25152025	CA00023714	78.8	Yes
i2_LQ_Wengf_c10106/f1p1/2436	1	495	LG2	-	27821959	27824990	CA00018875	20.3	496	2440	LG2	+	25143447	25152138	CA00023714	79.7	Yes
i4_LQ_Egggf_c12076/f1p0/4927	1	533	LG2	+	27970755	28221812	CA00050328,CA00050330,CA00050333,CA00050336,CA00050325,CA00018869	10.8	534	4951	LG13	-	15644678	15649279	notsure	89.2	No
i2_LQ_Wengf_c96121/f1p38/2049	1	1418	LG2	-	28140286	28141703	notsure	68.9	1419	2057	LG5	+	14247950	14248696	notsure	31	No
i1_LQ_Egggf_c11707/f1p20/1981	1	362	LG20	+	1353734	1354098	notsure	18.3	363	1983	LG37	+	12711428	12713033	notsure	81.7	No
i3_LQ_Egggf_c8252/f1p0/3553	16	2146	LG20	-	2378871	2422237	notsure	59.9	2147	3557	LG20	-	6443349	6444759	CA00053304	39.7	Yes
i3_LQ_Egggf_c24857/f1p1/3700	1	469	LG20	+	2499553	2502494	notsure	12.7	470	3703	LG20	-	2000525	2023316	CA00067410	87.3	Yes
i3_LQ_Egggf_c9668/f1p0/3192	2	473	LG20	-	2697817	2698344	notsure	14.5	474	3265	LG36	+	19045892	19048645	CA00049768	85.5	No
i3_LQ_Wengf_c34810/f1p52/4056	1	3079	LG20	-	8473855	8477285	CA00030991	75.2	3080	4095	LG45	-	1271184	1272201	CA00055077	24.8	No
i2_LQ_Wengf_c51227/f1p4/2231	2	1493	LG20	-	8484623	8487467	CA00030991	67.8	1494	2202	LG5	+	13026476	13028020	CA00003380	32.2	No
i5_LQ_Egggf_c7335/f1p1/5971	1	1408	LG20	+	12785543	12813168	CA00022896,CA00022898	23.6	1409	5974	LG20	-	14813632	14832346	CA00078395	76.4	Yes
i5_LQ_Wengf_c2473/f1p9/5962	1	1408	LG20	+	12785543	12813168	CA00022896,CA00022898	23.6	1409	5977	LG20	-	14813631	14832346	CA00078395	76.4	Yes
i3_LQ_Wengf_c9875/f1p4/4048	5	3463	LG20	-	14859311	15522989	CA00048219,CA00048228,CA00047289,CA00048211,CA00048229,CA00048222,CA00048230,CA00048220,CA00048218,CA00048226,CA00080880,CA00048232	85.2	3464	4060	LG13	-	26021459	26036441	notsure	14.7	No
i4_LQ_Wengf_c7915/f1p7/4576	1	3718	LG20	+	18404660	18513434	CA00054632,CA00054633,CA00054634	81	3719	4590	LG20	-	20783675	20784534	notsure	19	Yes
i4_LQ_Wengf_c10088/f1p21/4230	1	673	LG20	-	19610890	19611562	CA00046182	15.9	674	4243	LG20	+	21882093	21890976	CA00015362	84.1	Yes
i2_LQ_Egggf_c40926/f1p153/2440	1	836	LG20	+	20144117	20144953	notsure	34.3	837	2440	LG45	+	11872998	11874606	notsure	65.7	No
i2_LQ_Wengf_c62531/f1p3/2144	1	1459	LG20	-	20214810	20217175	CA00015406	68	1460	2145	LG45	+	6797826	6798510	CA00025226	32	No
i2_LQ_Wengf_c30146/f1p3/2202	1	1401	LG20	-	20214810	20217117	CA00015406	63.8	1402	2197	LG45	+	6797826	6798620	CA00025226	36.2	No
i2_LQ_Wengf_c9197/f1p3/2311	10	1697	LG20	-	20214810	20217562	CA00015406	72.9	1698	2315	LG45	+	6797826	6798442	CA00025226	26.7	No
i2_LQ_Wengf_c92587/f1p3/2507	1	1313	LG20	-	20215030	20217249	CA00015406	52.3	1314	2512	LG45	+	6797606	6798802	CA00025226	47.7	No
i3_LQ_Wengf_c7608/f1p19/3245	1	2778	LG20	+	23419462	23453872	CA00061341,CA00061343	86	2779	3232	LG40	+	220691	221145	notsure	14	No
i4_LQ_Egggf_c4440/f1p28/4488	1	4037	LG20	+	23528875	23568976	CA00061337,CA00061338	89.6	4038	4507	LG1	+	928955	929425	notsure	10.4	No
i4_LQ_Egggf_c15933/f1p3/4030	1	3516	LG20	-	27961029	27967289	CA00033803	81.9	3517	4294	LG45	+	18069732	18070510	CA00032683	18.1	No
i3_LQ_Egggf_c15849/f1p0/3020	1	531	LG21	-	6813411	6816012	CA00040833	17.6	532	3022	LG21	+	142276	152960	CA00025860	82.4	Yes
i2_HQ_Egggf_c9245/f6p2/3014	1	519	LG21	-	6813411	6816000	CA00040833	17.2	520	3012	LG21	+	142276	152962	CA00025860	82.8	Yes
i2_LQ_Wengf_c3980/f8p2/3007	1	519	LG21	-	6813411	6816000	CA00040833	17.2	520	3009	LG21	+	142276	152960	CA00025860	82.8	Yes
i3_LQ_Wengf_c29029/f1p2/3016	1	520	LG21	-	6813411	6816001	CA00040833	17.3	521	3012	LG21	+	142276	152960	CA00025860	82.7	Yes
i3_HQ_Wengf_c35354/f2p1/3049	1	565	LG21	-	6813411	6816046	CA00040833	18.5	566	3056	LG21	+	142276	152962	CA00025860	81.5	Yes
i3_LQ_Egggf_c26890/f1p0/3020	1	519	LG21	-	6813412	6816001	CA00040833	17.2	520	3012	LG21	+	134513	152961	CA00025860	82.8	Yes
i2_LQ_Egggf_c22853/f1p38/2231	1	1944	LG21	+	8356465	8374599	notsure	87	1945	2235	LG45	+	19848131	19848424	notsure	13	No
i1_LQ_Wengf_c2973/f1p2/1949	1	1073	LG21	-	8757855	8997809	CA00054208,CA00054212,CA00054200,CA00054203,CA00054202,CA00054205,CA00054204,CA00054199	54.7	1074	1962	LG18	+	20091529	20092426	CA00061433	45.3	No
i3_LQ_Wengf_c18834/f1p27/3693	1	1740	LG21	+	12444047	12833493	CA00003604,CA00003606,CA00003600,CA00003603,CA00003579,CA00003608,CA00003586,CA00003594,CA00003584,CA00003585,CA00003582,CA00003583,CA00003581,CA00003577,CA00003588,CA00003590	46.9	1741	3707	LG16	+	13816209	13818175	notsure	53.1	No
i2_LQ_Wengf_c52826/f1p1/2188	15	317	LG21	-	14557918	14558220	CA00019521	13.8	318	2197	LG46	+	13440626	13446630	CA00017592	85.6	No
i2_LQ_Egggf_c49813/f1p9/2872	1	2463	LG21	+	15837990	15850277	CA00039610	85.8	2464	2870	LG6	+	14280749	14281155	notsure	14.2	No
i2_LQ_Egggf_c70265/f1p0/2927	1	1361	LG21	+	16299255	16308269	notsure	46.4	1362	2935	LG23	-	19440036	19441662	notsure	53.6	No
i1_LQ_Egggf_c20045/f1p1/1964	1	375	LG21	-	24742482	24742856	notsure	19.1	376	1967	LG24	-	2366258	2369100	CA00033272	80.9	No
i2_LQ_Egggf_c76869/f1p0/2032	13	277	LG21	-	24743046	24743311	notsure	12.5	278	2118	LG24	-	2366262	2369100	CA00033272	86.9	No
i2_LQ_Egggf_c21230/f1p37/3017	1	1915	LG21	+	25381830	25383744	notsure	63.4	1916	3019	LG44	+	15370889	15371985	notsure	36.6	No
i2_LQ_Wengf_c39429/f1p3/2901	1	1648	LG22	+	901692	905021	notsure	56.6	1649	2913	LG14	-	3450316	3457056	notsure	43.4	No
i2_LQ_Egggf_c21488/f1p43/2909	1	817	LG22	+	2099183	2099996	notsure	28.2	818	2902	LG2	+	8658229	8660320	notsure	71.8	No
i3_LQ_Wengf_c25590/f1p0/3883	1	2645	LG22	-	4291629	4294270	notsure	67.7	2646	3896	LG33	+	2565605	2568897	CA00027512	32	No
i2_LQ_Wengf_c28180/f1p0/2443	1	1424	LG22	+	4596692	4598164	notsure	58	1425	2456	LG14	+	32908214	32909247	notsure	42	No
i2_LQ_Wengf_c12673/f1p10/2706	1	1906	LG22	+	6463845	6474002	CA00063773	70.4	1907	2681	LG22	+	6203731	6204505	CA00061841	28.6	Yes
i1_LQ_Egggf_c22924/f1p1/1757	1	1473	LG22	+	7569383	7570857	CA00052330	83.9	1474	1755	LG12	-	20243298	20243579	notsure	16.1	No
i3_LQ_Wengf_c15903/f1p1/3048	4	2740	LG22	-	9273207	9355185	CA00035187,CA00035186,CA00035185,CA00035184	89.6	2741	3046	LG47	+	5163183	5163487	CA00028836	10	No
i2_LQ_Egggf_c17665/f1p0/2812	1	1509	LG22	-	9623776	9634478	CA00069235	53.6	1510	2814	LG22	+	11778789	11783102	CA00015654	46.4	Yes
i3_LQ_Wengf_c11898/f3p4/3208	2	2183	LG22	-	10031283	10033476	CA00016825	68	2184	3208	LG49	-	4009715	4010997	notsure	32	No
i3_LQ_Wengf_c14572/f2p2/3582	1	504	LG22	+	10715327	10715817	notsure	14.1	505	3570	LG8	-	11707722	11733622	CA00009532	85.9	No
i3_LQ_Wengf_c37552/f1p14/3069	1	1065	LG22	+	11583423	11586104	notsure	34.8	1066	3048	LG26	+	15683786	16458955	CA00041763,CA00041766,CA00041767,CA00039587,CA00041776,CA00039592,CA00039593,CA00039594,CA00039595,CA00041771,CA00041770,CA00039598,CA00039599,CA00041774	64.7	No
i2_LQ_Egggf_c25080/f2p23/2818	1	1630	LG22	+	13624320	13629536	CA00015585	57.8	1631	2818	LG7	+	33484412	33485870	notsure	42.2	No
i1_LQ_Egggf_c6513/f1p2/1870	1	521	LG22	+	14031000	14031519	notsure	27.8	522	1873	LG45	-	15185374	15186746	notsure	72.2	No
i3_LQ_Wengf_c32393/f1p4/3383	1	2293	LG22	+	16418709	16420971	notsure	66.8	2294	3433	LG4	+	24704883	24706024	CA00036192	33.2	No
i2_LQ_Egggf_c40823/f1p10/2370	1	673	LG22	-	17457809	17458481	notsure	28.3	674	2375	LG4	+	15561416	15563170	notsure	71.7	No
i4_LQ_Egggf_c8989/f1p1/4593	2	548	LG22	-	17457925	17458471	notsure	11.9	549	4594	LG4	+	15664230	15744997	CA00041302,CA00041301	88.1	No
i1_LQ_Egggf_c11415/f1p2/1670	2	570	LG22	-	17457925	17458493	notsure	34.1	571	1670	LG46	-	14603093	14605994	CA00042639	65.9	No
i1_LQ_Wengf_c10860/f1p11/1804	1	673	LG22	-	18184423	18187328	CA00061877	37.3	674	1804	LG5	+	2359155	2361801	notsure	62.7	No
i2_LQ_Wengf_c52735/f1p2/2786	1	898	LG22	-	18396612	18443946	CA00012109	32.3	899	2784	LG22	+	20978035	20979925	CA00029005	67.7	Yes
i3_LQ_Wengf_c2403/f1p5/3219	1	459	LG22	+	19863466	19873015	CA00012032	14.3	460	3220	LG13	-	18012687	18017674	CA00020731	85.7	No
i2_LQ_Egggf_c65217/f1p8/2810	1	482	LG22	-	23337730	23340150	CA00061404	17.3	483	2793	LG44F	-	5476894	5482600	CA00020317	82.7	No
i4_LQ_Egggf_c8428/f1p4/4721	1	1163	LG22	-	24761995	24764272	notsure	24.7	1164	4717	LG3	+	2279182	2305531	CA00027102	75.3	No
i2_LQ_Egggf_c27324/f1p39/2460	1	424	LG22	-	28535251	28535674	notsure	17.1	425	2476	LG22	+	29148006	29150070	notsure	82.9	Yes
i4_LQ_Wengf_c2549/f1p11/4852	8	1915	LG22	-	32425331	32812616	CA00067580,CA00067581,CA00067582,CA00067578,CA00067579,CA00067572,CA00067577,CA00067576	39.1	1916	4844	LG22	-	2791599	3021052	CA00062940	60.1	Yes
i2_LQ_Wengf_c69817/f1p1/3010	1	412	LG23	-	2468396	2468809	CA00021055	13.6	413	3024	LG48F	-	2054844	2057448	CA00037338	86.4	No
i3_LQ_Wengf_c25780/f1p23/3319	1	2815	LG23	-	2707260	2714426	CA00021063	83.9	2816	3357	LG45	+	8546474	8547014	notsure	16.1	No
i2_LQ_Egggf_c13618/f1p6/2707	1	535	LG23	+	6244802	6245336	CA00016282	19.9	536	2689	LG31	-	7155103	7159573	CA00013486	80.1	No
i2_LQ_Wengf_c38461/f1p3/2687	1	534	LG23	+	6244802	6245336	CA00016282	19.9	535	2687	LG31	-	7155103	7159573	CA00013486	80.1	No
i2_LQ_Wengf_c55287/f1p1/2593	1	535	LG23	+	6244802	6245336	CA00016282	20.6	536	2595	LG31	-	7155202	7159573	CA00013486	79.4	No
i2_LQ_Wengf_c42882/f1p1/2699	1	534	LG23	+	6244802	6245336	CA00016282	19.8	535	2701	LG31	-	7155103	7159573	CA00013486	80.2	No
i2_LQ_Wengf_c26771/f1p10/2678	1	540	LG23	+	6244802	6245336	CA00016282	20.1	541	2693	LG31	-	7155106	7159573	CA00013486	79.9	No
i1_LQ_Wengf_c3675/f1p3/1936	1	684	LG23	-	8997254	9002235	CA00065994	35.3	685	1939	LG14	+	12797614	12798868	notsure	64.7	No
i2_LQ_Wengf_c60890/f1p8/2176	12	1817	LG23	+	12199054	12217342	CA00038859	82.4	1818	2192	LG3	+	15293904	15294400	notsure	17.1	No
i2_LQ_Egggf_c70133/f1p1/2803	1	2324	LG23	+	15985103	15987429	CA00008324	82.2	2325	2819	LG30	+	274545	275039	notsure	17.5	No
i2_LQ_Wengf_c70885/f1p1/2193	1	1477	LG23	-	17329585	17331060	notsure	67.2	1478	2197	LG32	-	5863002	5864183	CA00040372	32.8	No
i2_LQ_Egggf_c71259/f1p0/2644	1	852	LG23	-	17886946	17898668	CA00059291,CA00059293,CA00059294	32.2	853	2646	LG6	+	18656847	18662745	CA00007704	67.8	No
i4_LQ_Egggf_c13645/f1p0/4547	1	2119	LG24	+	1731973	1818076	CA00033310,CA00033305	46.4	2120	4563	LG26	+	22117228	22119808	notsure	53.6	No
i2_LQ_Wengf_c82243/f1p21/2996	6	758	LG24	+	15139158	15139910	notsure	25.1	759	2996	LG2	+	9869158	10161086	CA00038567,CA00038564,CA00038558,CA00038563,CA00038560,CA00038561	74.7	No
i2_LQ_Egggf_c5501/f1p5/2514	1	1972	LG24	-	15685537	15695022	CA00063119	78.2	1973	2522	LG49	-	10585935	10587245	CA00010836	21.8	No
i3_LQ_Egggf_c8998/f1p0/3178	1	1650	LG24	-	15919818	15921461	notsure	52.4	1651	3147	LG31	-	6653974	6655470	notsure	47.6	No
i7_LQ_Egggf_c681/f1p1/7857	41	3929	LG24	+	22177717	22183463	notsure	49.5	3930	7855	LG49B	+	984458	990303	CA00035415	50	No
i6_LQ_Egggf_c2395/f1p4/6079	45	3077	LG24	+	22177717	22242016	CA00033604	49.8	3078	6089	LG49B	+	985753	990299	CA00035415	49.4	No
i6_LQ_Egggf_c163/f1p0/6515	45	3267	LG24	+	22177717	22182502	notsure	49.4	3268	6523	LG49B	+	985408	990299	CA00035415	49.9	No
i6_LQ_Wengf_c1371/f1p5/6068	42	3076	LG24	+	22177717	22242016	CA00033604	49.9	3077	6086	LG49B	+	985753	990298	CA00035415	49.5	No
i6_LQ_Wengf_c26/f2p0/6750	49	3412	LG24	+	22177717	22182642	notsure	49.6	3413	6780	LG49B	+	985306	990311	CA00035415	49.7	No
i5_LQ_Egggf_c2343/f1p3/5425	1	4670	LG24	-	22179602	22187282	CA00033602	86.1	4671	5425	LG2	-	16197994	16202979	CA00023020	13.9	No
i5_LQ_Egggf_c3111/f1p0/5318	1	4588	LG24	-	22179766	22187282	CA00033602	86.5	4589	5307	LG30	-	7794448	7795166	CA00050304	13.5	No
i2_LQ_Wengf_c73077/f1p8/2720	1	288	LG24	+	22852582	22852869	notsure	10.6	289	2722	LG49B	+	320830	445803	CA00035392,CA00035390,CA00035391	89.4	No
i2_HQ_Wengf_c76407/f3p0/2126	1	1486	LG24	+	22977776	22980942	CA00056805	69.9	1487	2127	LG24	+	22704155	22704913	notsure	30.1	Yes
i6_LQ_Egggf_c426/f1p0/6697	10	3488	LG25	-	2123	18936	notsure	50	3489	6963	LG25	-	1145155	1161668	CA00027412	49.9	Yes
i4_LQ_Wengf_c16809/f1p3/4565	1	3314	LG25	+	1542089	1545649	CA00061793	71.4	3315	4640	LG6	+	1704685	1706021	CA00036892	28.6	No
i3_LQ_Wengf_c12626/f1p9/3306	1	1955	LG25	+	1543693	1545649	CA00061793	59.1	1956	3308	LG6	+	1704685	1706035	CA00036892	40.9	No
i2_LQ_Wengf_c77402/f1p0/2165	1	1604	LG25	-	1749444	1760788	CA00073810	73.8	1605	2172	LG25	-	2588711	2589281	notsure	26.2	Yes
i6_LQ_Wengf_c1134/f1p3/6320	23	3101	LG25	+	8115796	8125445	notsure	47.1	3102	6534	LG50	+	2945981	2953424	CA00057126	52.5	No
i2_LQ_Wengf_c3671/f1p2/2823	1	1274	LG25	+	11740453	11743820	notsure	45	1275	2829	LG32	+	7309640	7317735	notsure	55	No
i2_LQ_Wengf_c19096/f1p22/2365	1	351	LG25	-	13103139	13103489	CA00016908	14.8	352	2368	LG4	+	22864474	22866463	notsure	85.1	No
i3_LQ_Egggf_c24105/f1p0/3448	1	2618	LG25	+	15865797	15886014	CA00072097	72.9	2619	3574	LG44	+	2758360	2761243	CA00007919	26.6	No
i5_LQ_Wengf_c1123/f1p1/5345	1	644	LG25	+	16228155	16236032	CA00056388	11.3	645	5681	LG25	+	13758852	13844879	CA00052337,CA00052336,CA00052338	88.7	Yes
i5_LQ_Wengf_c4597/f1p33/5161	1	579	LG25	+	16228221	16236032	CA00056388	11.2	580	5166	LG25	+	13758852	13844881	CA00052337,CA00052336,CA00052338	88.8	Yes
i2_LQ_Wengf_c19684/f1p4/2729	1	504	LG25	-	20043117	20043620	CA00030242	18.4	505	2744	LG50	+	19210263	19218372	CA00037691	81.6	No
i2_LQ_Wengf_c39841/f1p16/2905	5	1962	LG25	+	20283518	20295293	CA00030276	65.5	1963	2987	LG2	+	30142415	30143439	notsure	34.3	No
i2_LQ_Egggf_c67981/f1p10/2339	1	366	LG25	+	22788918	22789315	notsure	15.6	367	2345	LG16	+	12864407	12866383	notsure	84.4	No
i1_LQ_Egggf_c20063/f1p10/1798	1	347	LG26	-	1419897	1420243	notsure	19.3	348	1801	LG45M	-	689382	690859	notsure	80.7	No
i4_LQ_Egggf_c5242/f1p11/4917	1	3802	LG26	+	1484234	1502604	CA00044206	77.2	3803	4922	LG26	+	2226742	2227846	notsure	22.8	Yes
i2_LQ_Wengf_c84727/f1p39/2778	1	2303	LG26	-	3934717	3939460	CA00035898	82.6	2304	2787	LG4	-	20315707	20316195	notsure	17.4	No
i3_LQ_Wengf_c5870/f1p1/3140	1	483	LG26	+	4724790	4725297	notsure	14.9	484	3249	LG39	+	3292602	3295352	notsure	85.1	No
i1_LQ_Egggf_c4785/f1p1/1777	1	970	LG26	+	5586402	5587362	notsure	54.3	971	1787	LG6	-	6416042	6416845	notsure	45.7	No
i2_LQ_Wengf_c4991/f1p5/2697	1	535	LG26	-	5772762	5773297	notsure	19.8	536	2704	LG9	-	6553077	6555246	notsure	80.2	No
i4_LQ_Egggf_c7162/f1p0/4345	1	2058	LG26	-	6712650	7324428	CA00008599,CA00008611,CA00008610,CA00008608,CA00008609,CA00008590,CA00008605,CA00008606,CA00008593,CA00008600,CA00008601,CA00008602,CA00008597,CA00008604	47.2	2059	4358	LG10	-	9389063	9393799	CA00052542	52.8	No
i2_LQ_Wengf_c28241/f1p6/2441	1	2129	LG26	+	7571870	7576039	CA00008574	87.3	2130	2440	LG1	+	29545917	29546227	CA00029854	12.7	No
i3_LQ_Wengf_c22447/f1p6/3370	1	1799	LG26	-	8193396	8196642	CA00008554	53.1	1800	3389	LG22	-	3107314	3108907	notsure	46.9	No
i0_LQ_Egggf_c315/f1p0/873	1	251	LG26	+	12252071	12252322	CA00022396	28.7	252	875	LG36	-	16078248	16078866	notsure	71.3	No
i3_LQ_Wengf_c18898/f1p43/3119	1	1694	LG26	-	12906392	12908087	notsure	54.3	1695	3119	LG34	+	14736870	14738296	notsure	45.7	No
i3_LQ_Egggf_c18645/f1p0/3224	1	1861	LG26	-	16972023	17272082	CA00016403,CA00016402,CA00016405,CA00016404,CA00016407,CA00016415,CA00016416,CA00016399	57.7	1862	3227	LG2	-	28140346	28141711	notsure	42.3	No
i1_LQ_Egggf_c23142/f1p3/1825	1	1328	LG26	-	19040284	19052702	CA00054418	71.9	1329	1847	LG5	+	22894473	22894991	notsure	28.1	No
i2_LQ_Wengf_c52696/f1p2/2419	1	1004	LG26	-	21980774	22019987	CA00013062,CA00013063,CA00013064	41.5	1005	2422	LG26	-	19302731	19313749	CA00054406	58.5	Yes
i2_LQ_Wengf_c44899/f1p11/2052	1	219	LG26	-	22443625	22443843	notsure	10.7	220	2053	LG33	-	3841867	3946053	CA00057337,CA00057340	89.2	No
i6_LQ_Wengf_c398/f1p0/7041	1	1320	LG26	+	23559367	23563294	CA00037980	18.4	1321	7171	LG6	-	3289897	3295747	CA00022262	81.6	No
i2_LQ_Egggf_c56853/f1p8/2652	6	2324	LG27	+	1048990	1056368	CA00003104	87.2	2325	2656	LG2	-	20126798	20127129	CA00029664	12.5	No
i1_LQ_Egggf_c21800/f1p23/1766	4	840	LG27	+	3276161	3280440	CA00064351	47.3	841	1763	LG2	+	1226380	1232119	CA00060409	52.1	No
i2_LQ_Wengf_c9752/f1p7/2964	1	2525	LG27	+	3951407	4001862	CA00006188,CA00006187	85.1	2526	2966	LG2	-	20821955	20822395	CA00047614	14.9	No
i4_LQ_Egggf_c5182/f1p0/4298	1	1053	LG27	-	4479487	4534412	CA00006199,CA00006197	24.1	1054	4375	LG2	+	23168590	23171911	CA00067953	75.9	No
i4_LQ_Egggf_c5180/f1p0/4547	1	1232	LG27	-	4479487	4534507	CA00006199,CA00006197	27.1	1233	4553	LG2	+	23168590	23171907	CA00067953	72.9	No
i2_LQ_Wengf_c11748/f1p9/2918	1	1305	LG27	-	4479487	4534560	CA00006199,CA00006197	44.8	1306	2916	LG2	+	23168590	23170186	CA00067953	55.2	No
i2_LQ_Wengf_c20195/f1p13/2481	3	1160	LG27	+	6995119	6996302	CA00025539	46	1161	2516	LG9	+	5469718	5613320	CA00004617,CA00004616,CA00004615	53.9	No
i4_LQ_Egggf_c2797/f1p4/4569	1	789	LG27	-	8542111	8548537	notsure	17.2	790	4581	LG42	-	10298085	10303476	CA00030134	82.8	No
i2_LQ_Wengf_c49609/f1p12/2680	1	2042	LG27	-	8882970	8903406	CA00064960	76.2	2043	2681	LG27	-	2925905	2928202	CA00037425	23.8	Yes
i2_LQ_Egggf_c12329/f1p0/2292	1	346	LG27	-	8935137	8935482	notsure	15.1	347	2296	LG30F	+	19945	122725	CA00010202,CA00010204	84.9	No
i3_HQ_Wengf_c35342/f2p29/3058	2	497	LG27	-	9783963	9786474	CA00021180	16.2	498	3062	LG27	-	12793969	12824724	CA00055255,CA00055254	83.8	Yes
i3_HQ_Egggf_c3409/f2p0/3882	17	1151	LG27	-	12124210	12186330	CA00080197	29.2	1152	3883	LG27	-	19205516	19259697	CA00076863,CA00076862	70.4	Yes
i3_LQ_Wengf_c33232/f1p0/3643	1	929	LG27	-	12124210	12186157	CA00080197	25.5	930	3650	LG27	-	19205513	19259697	CA00076863,CA00076862	74.5	Yes
i5_LQ_Wengf_c5659/f1p6/5993	2	5108	LG27	+	12398626	12403760	notsure	84.9	5109	6016	LG10	-	18618777	18619685	CA00025740	15.1	No
i3_LQ_Wengf_c11619/f1p17/3786	1	1705	LG27	+	16276245	16277948	CA00017899,CA00017898	45	1706	3793	LG40	-	6613958	6663422	CA00039510,CA00039511,CA00039509	55	No
i3_HQ_Wengf_c17019/f2p2/3515	14	860	LG27	+	21052017	21052920	CA00005359	24	861	3522	LG2	+	14653921	14656575	CA00034673	75.6	No
i1_LQ_Wengf_c13031/f1p6/1832	1	1630	LG27	-	21296573	21301471	CA00005345	88.9	1631	1834	LG2	-	15025283	15025488	CA00034651	11.1	No
i2_LQ_Wengf_c26532/f1p0/2866	2	1099	LG27	-	21298951	21302748	CA00005345	38	1100	2892	LG2	-	15024442	15026475	CA00034651	62	No
i2_LQ_Egggf_c52306/f1p2/2399	1	2025	LG27	+	21631727	21633755	CA00005320	84.4	2026	2398	LG1	-	3776158	3776530	notsure	15.5	No
i2_LQ_Egggf_c41137/f1p5/2861	1	804	LG27	-	21864657	21867528	CA00005299	27.7	805	2901	LG29	-	17346479	17352887	CA00025367	72.1	No
i4_LQ_Wengf_c17596/f1p3/4308	1	2480	LG27	+	22449129	22451618	CA00005271	57.4	2481	4318	LG38	+	17788419	17793200	notsure	42.6	No
i2_LQ_Wengf_c20425/f1p10/2863	1	2522	LG27	+	22717696	22726664	CA00005260	87.8	2523	2872	LG2	+	15395791	15396136	CA00043374	12.2	No
i3_LQ_Wengf_c21368/f1p1/3651	1	1147	LG27	+	23698003	23700929	CA00002582	31.9	1148	3601	LG2	+	6690082	6692995	CA00018842,CA00018841	68.1	No
i3_HQ_Wengf_c1899/f2p2/3663	1	3212	LG27	+	23698003	23704035	CA00002582	87.6	3213	3665	LG2	+	6692570	6693023	notsure	12.4	No
i3_LQ_Egggf_c9472/f1p1/3570	1	3158	LG27	+	23698033	23704027	CA00002582	88.3	3159	3576	LG2	+	6692582	6693000	notsure	11.7	No
i2_LQ_Egggf_c3162/f1p5/2610	1	1400	LG27	-	24966019	24989604	CA00002536	53.7	1401	2608	LG22	+	1556963	1560213	CA00052490	46.3	No
i2_HQ_Wengf_c40177/f2p9/2982	1	599	LG27	-	25339676	25340271	CA00002517	20	600	2988	LG2	-	25902246	25910607	CA00023681	79.9	No
i3_LQ_Wengf_c37476/f1p2/3093	1	570	LG27	-	25339748	25340315	CA00002517	18.6	571	3068	LG2	-	25902242	25912100	CA00023681	81.4	No
i2_LQ_Wengf_c69360/f1p9/2966	1	517	LG27	-	25339748	25340264	CA00002517	17.4	518	2970	LG2	-	25902255	25912100	CA00023681	82.6	No
i2_LQ_Wengf_c33321/f2p0/2823	1	2089	LG27	-	29917863	29920452	notsure	73.8	2090	2827	LG8	+	10767097	11016074	CA00035095,CA00035101	26.1	No
i3_LQ_Wengf_c17628/f1p4/3168	1	752	LG27	-	30256756	30266585	notsure	23.8	753	3166	LG24	+	5885382	5888241	notsure	76.2	No
i3_LQ_Wengf_c13064/f1p5/3251	1	2782	LG27	+	31425592	31428464	notsure	85.3	2783	3257	LG5	+	16737312	16737786	notsure	14.6	No
i2_LQ_Egggf_c24526/f1p1/2940	2	2392	LG28	+	1892297	1901662	CA00051786	81.3	2393	2942	LG17	+	12943027	12944046	notsure	18.7	No
i3_LQ_Egggf_c10099/f1p0/3109	1	2620	LG28	-	2547473	2550089	notsure	84.3	2621	3109	LG2	+	4573640	4574128	notsure	15.7	No
i2_LQ_Egggf_c42053/f1p13/2471	1	694	LG28	+	2974417	2975178	notsure	28.2	695	2464	LG16	+	20311539	20460132	CA00008914,CA00008915,CA00008916	71.8	No
i2_LQ_Wengf_c10872/f1p9/2990	2	2326	LG28	+	3225237	3227560	notsure	77.8	2327	2989	LG9	-	21894457	21896888	CA00069854	22.2	No
i2_LQ_Egggf_c44695/f1p2/2143	1	1669	LG28	-	5513509	5515204	notsure	77.1	1670	2165	LG7	+	34795603	34796098	notsure	22.9	No
i2_LQ_Wengf_c38238/f1p12/2803	20	1336	LG28	-	5684588	5696655	CA00059110	47	1337	2803	LG3	-	27574437	27575904	CA00066366	52.3	No
i2_LQ_Egggf_c7915/f1p32/2599	1	1860	LG28	+	7650473	7653136	notsure	71.4	1861	2604	LG22	+	24905123	24911230	CA00017928	28.6	No
i10_LQ_Egggf_c86/f1p0/11011	31	5624	LG28	-	8964313	8981239	notsure	49.5	5625	11306	LG3	+	4853680	4905879	CA00038240	50.3	No
i2_LQ_Egggf_c22257/f1p156/2650	25	1172	LG28	-	8978749	8980431	notsure	43.2	1173	2657	LG3	+	4902695	4905082	CA00038240	55.9	No
i1_LQ_Egggf_c20232/f1p24/1800	1	1570	LG28	-	9132757	9173813	CA00007197,CA00007199,CA00007198	87.2	1571	1800	LG3	-	5041756	5041985	notsure	12.8	No
i3_LQ_Wengf_c23979/f1p21/3195	1	1643	LG28	+	9814282	9817334	CA00007166	51.3	1644	3200	LG28	+	21510550	21512106	notsure	48.7	Yes
i5_LQ_Egggf_c6672/f1p0/5404	1	2194	LG28	+	10917684	10999622	notsure	40.4	2195	5436	LG46	-	17488044	17491286	CA00042505	59.6	No
i4_LQ_Egggf_c6509/f1p0/4199	1	3762	LG28	-	11362492	11366199	notsure	89.2	3763	4215	LG1	+	24497422	24497872	notsure	10.7	No
i3_LQ_Wengf_c13789/f1p5/3167	1	1005	LG28	-	11450889	11480812	CA00029365	29.7	1006	3380	LG3	-	11399944	11407861	CA00038927	70.2	No
i2_LQ_Egggf_c37774/f1p4/2833	1	431	LG28	-	11454651	11463370	CA00029365	15.2	432	2839	LG28	+	12939454	12942426	CA00003948	84.8	Yes
i3_LQ_Wengf_c34478/f1p0/3646	1	1517	LG28	+	13045408	13054677	CA00003956	41.5	1518	3657	LG3	+	29170596	29172734	CA00070583	58.5	No
i3_LQ_Egggf_c20081/f1p0/4039	1	1729	LG28	+	13045423	13055946	CA00003956	43	1730	4025	LG3	+	29170821	29173109	CA00070583	57	No
i3_LQ_Wengf_c16845/f3p0/3700	1	1860	LG28	+	13045423	13056066	CA00003956	50.3	1861	3701	LG3	+	29170953	29172795	notsure	49.7	No
i3_LQ_Wengf_c37624/f1p12/3100	1	2760	LG28	+	13798691	13811980	CA00003990	87.8	2761	3141	LG3	-	3926264	3926859	CA00017240	12.1	No
i2_LQ_Egggf_c5071/f1p5/2799	3	2377	LG28	+	15029500	15031904	CA00004070	84.7	2378	2804	LG26	-	23714335	23714809	notsure	15.2	No
i2_LQ_Egggf_c18305/f1p12/2298	11	263	LG28	+	19998113	19998366	notsure	11	264	2299	LG19	+	6807229	6809758	CA00009070	88.6	No
i2_LQ_Wengf_c88718/f1p4/2105	1	461	LG28	+	22911834	22912295	notsure	21.9	462	2107	LG3	+	7663850	7665512	notsure	78.1	No
i2_LQ_Egggf_c19501/f1p8/3256	1	2861	LG28	+	23654223	23671216	CA00063302,CA00063303	87.7	2862	3262	LG3	-	6718630	6719022	CA00006559	12.3	No
i2_LQ_Egggf_c2610/f2p8/3118	7	2723	LG28	+	23661047	23671222	CA00063303	87.2	2724	3117	LG3	-	6718630	6719016	CA00006559	12.6	No
i2_LQ_Wengf_c74187/f1p1/2545	1	1230	LG28B	-	166541	167816	CA00059648	47.8	1231	2574	LG3	+	23956363	23957720	notsure	52.2	No
i2_LQ_Wengf_c14897/f1p26/2087	8	1172	LG28B	+	531040	532210	notsure	55.6	1173	2096	LG7	+	17670100	17671019	notsure	44.1	No
i2_LQ_Wengf_c14422/f1p2/2754	1	701	LG28B	-	3037887	3041563	CA00051133	25.4	702	2758	LG10	+	8294793	8302234	CA00042747	74.6	No
i5_LQ_Egggf_c6248/f1p3/5457	3	2188	LG28B	-	3842763	3861713	CA00033944	39.6	2189	5522	LG28B	+	8357651	8361143	CA00071904	60.4	Yes
i4_LQ_Egggf_c1308/f2p2/4720	1	1340	LG28B	-	3842836	3849788	CA00033944	28.3	1341	4733	LG28B	+	8357668	8361135	CA00071904	71.7	Yes
i3_HQ_Egggf_c1577/f2p2/3857	29	462	LG28B	-	3842836	3843629	CA00033944	11.2	463	3858	LG28B	+	8357668	8361138	CA00071904	88	Yes
i5_LQ_Wengf_c673/f1p0/5552	1	2175	LG28B	-	3842836	3861731	CA00033944	39.2	2176	5548	LG28B	+	8357668	8361141	CA00071904	60.8	Yes
i4_LQ_Wengf_c8842/f1p0/4884	1	1490	LG28B	-	3842836	3849939	CA00033944	30.5	1491	4889	LG28B	+	8357668	8361141	CA00071904	69.5	Yes
i1_LQ_Egggf_c27690/f1p3/1226	1	135	LG28B	-	6476976	6479834	notsure	11	136	1227	LG28B	-	8391872	8392938	notsure	89	Yes
i3_LQ_Wengf_c5137/f1p7/4167	1	3549	LG28B	+	6591799	6602914	CA00040785	84.7	3550	4189	LG4	+	28909603	28910245	notsure	15.3	No
i3_LQ_Wengf_c7708/f1p45/3608	1	2968	LG28B	+	6593217	6602914	CA00040785	82.2	2969	3611	LG4	+	28909603	28910245	notsure	17.8	No
i2_LQ_Egggf_c58728/f8p1/2090	1	320	LG28B	-	6793966	6799609	notsure	15.3	321	2090	LG28B	+	8106669	8122303	CA00080121	84.7	Yes
i2_HQ_Wengf_c76438/f3p0/2109	1	338	LG28B	-	6793966	6799627	notsure	16	339	2109	LG28B	+	8106669	8122304	CA00080121	84	Yes
i4_LQ_Egggf_c12949/f1p0/4314	4	3279	LG28B	-	8757399	8766240	CA00052711	74.4	3280	4406	LG28B	-	3031387	3032505	notsure	25.6	Yes
i3_LQ_Wengf_c2627/f1p2/3602	1	420	LG29	-	761380	778894	notsure	11.6	421	3610	LG29	-	5698982	5728701	CA00054253	88.4	Yes
i6_LQ_Egggf_c948/f1p0/6154	15	1202	LG29	-	1288792	1289981	notsure	19.1	1203	6226	LG6	-	18304112	18943392	CA00007721,CA00007716,CA00007715,CA00007703,CA00007713,CA00007712,CA00007710,CA00007709,CA00007699,CA00007719,CA00007718,CA00020857,CA00007720,CA00007707,CA00020858,CA00007700,CA00007705	80.7	No
i2_LQ_Egggf_c25045/f1p0/2757	1	834	LG29	-	3569492	3577291	CA00065039	30.2	835	2758	LG29	+	6696534	6701545	CA00063390	69.8	Yes
i2_LQ_Wengf_c33292/f4p3/2270	1	844	LG29	-	3569492	3577301	CA00065039	37.3	845	2264	LG29	+	6696534	6701551	CA00063390	62.7	Yes
i4_LQ_Egggf_c4170/f1p1/4926	19	2550	LG29	+	3881451	3905615	notsure	51.2	2551	4946	LG29	+	7890358	7902806	CA00071857	48.4	Yes
i2_LQ_Wengf_c4382/f1p3/2950	24	2549	LG29	+	5065927	5105575	CA00040204,CA00040203	84.5	2550	2988	LG29	-	8082443	8288503	CA00066576,CA00066577,CA00055599,CA00066573,CA00055593,CA00055596,CA00055597,CA00059899,CA00055595,CA00059900,CA00066575	14.7	Yes
i3_LQ_Egggf_c18678/f1p2/3490	8	913	LG29	-	11682400	11686484	notsure	26	914	3490	LG32	+	5919077	5921665	notsure	73.8	No
i2_HQ_Egggf_c3101/f4p5/2610	1	307	LG29	+	12416018	12416541	CA00013118	11.7	308	2615	LG4	+	21263324	21271927	CA00027963	88.3	No
i3_LQ_Wengf_c33943/f1p16/3725	1	3335	LG29	-	12503771	12507113	CA00013121	89.2	3336	3733	LG9	+	2403124	2403527	notsure	10.6	No
i1_LQ_Wengf_c17073/f1p0/1559	1	333	LG29	+	14267662	14268223	CA00013215	21.3	334	1552	LG29	-	10280702	10282892	CA00044787	78.1	Yes
i2_LQ_Wengf_c78916/f1p10/2102	1	1203	LG29	-	14612109	14620849	CA00043563	57.2	1204	2102	LG9	-	31939665	31942943	notsure	42.8	No
i3_LQ_Egggf_c17401/f1p1/3128	1	549	LG29	+	16020182	16020731	notsure	17	550	3208	LG22	-	19443592	19458164	notsure	82.6	No
i4_LQ_Wengf_c9336/f1p1/4293	11	2980	LG29	+	19629045	19632072	notsure	69.1	2981	4297	LG26	+	24047665	24048981	notsure	30.6	No
i2_HQ_Wengf_c33218/f2p40/2448	1	1963	LG29	+	22523147	22534875	notsure	80	1964	2453	LG19	+	7961930	7962419	notsure	20	No
i4_LQ_Wengf_c9234/f1p1/4727	1	4140	LG3	+	2714929	2770896	CA00027089,CA00027090,CA00027091	87	4141	4759	LG28	-	15287740	15288333	notsure	13	No
i4_LQ_Egggf_c11843/f1p8/4724	1	4133	LG3	+	2714933	2788678	CA00027089,CA00027090,CA00027091,CA00027087	87.5	4134	4725	LG28	-	15287743	15288310	notsure	12.5	No
i4_LQ_Wengf_c11595/f1p3/4656	1	4088	LG3	+	2715000	2770896	CA00027089,CA00027090,CA00027091	87	4089	4694	LG28	-	15287752	15288333	notsure	12.9	No
i4_LQ_Wengf_c3684/f1p6/4736	1	4139	LG3	+	2715000	2770896	CA00027089,CA00027090,CA00027091	87.1	4140	4754	LG28	-	15287743	15288333	notsure	12.9	No
i4_LQ_Wengf_c4734/f1p1/4420	2	4067	LG3	+	2715068	2770896	CA00027089,CA00027090,CA00027091	86.9	4068	4679	LG28	-	15287746	15288333	notsure	13.1	No
i4_LQ_Wengf_c3023/f1p6/4635	1	4066	LG3	+	2715073	2770896	CA00027089,CA00027090,CA00027091	87.6	4067	4642	LG28	-	15287743	15288333	notsure	12.4	No
i3_LQ_Wengf_c11294/f1p0/3150	1	2615	LG3	+	2741382	2770896	CA00027089,CA00027090	81.8	2616	3192	LG28	-	15287740	15288333	notsure	18.1	No
i2_LQ_Wengf_c85559/f1p2/2968	1	2421	LG3	+	2744848	2770896	CA00027089,CA00027090	80.8	2422	2997	LG28	-	15287744	15288333	notsure	19.2	No
i2_LQ_Wengf_c21163/f1p3/2902	10	2327	LG3	+	2747212	2770896	CA00027089,CA00027090	79.9	2328	2902	LG28	-	15287744	15288333	notsure	19.8	No
i3_LQ_Wengf_c10493/f1p3/3483	1	2393	LG3	-	3950225	3954498	CA00017239	68.4	2394	3497	LG38	+	14217938	14221895	CA00008284	31.6	No
i3_LQ_Wengf_c30827/f1p4/4116	1	3628	LG3	-	4224489	4234882	CA00017219	87.6	3629	4140	LG28	+	13518615	13519189	CA00003970	12.4	No
i2_LQ_Wengf_c62408/f1p9/2217	9	1716	LG3	+	5409896	5411594	CA00038215	78	1717	2185	LG45	+	7167479	7167965	notsure	21.4	No
i3_LQ_Egggf_c4396/f1p0/3740	12	2088	LG3	+	6126196	6200457	CA00006587,CA00006586	55.4	2089	3748	LG28	-	23812585	23814265	CA00080471	44.3	No
i8_LQ_Egggf_c543/f1p0/8232	11	1882	LG3	+	7369154	7378998	CA00006503	22.7	1883	8234	LG28	-	23565292	23953311	CA00074474,CA00059137,CA00059138,CA00063299,CA00070797,CA00067225,CA00059135,CA00080471,CA00063297,CA00067232,CA00070800,CA00067223,CA00059133,CA00063300,CA00063301,CA00063304,CA00070798,CA00063298,CA00059140	77.1	No
i8_LQ_Wengf_c341/f1p0/8366	11	1958	LG3	+	7369154	7378998	CA00006503	23.3	1959	8359	LG28	-	23565289	23953311	CA00074474,CA00059137,CA00059138,CA00063299,CA00070797,CA00067225,CA00059135,CA00080471,CA00063297,CA00067232,CA00070800,CA00067223,CA00059133,CA00063300,CA00063301,CA00063304,CA00070798,CA00063298,CA00059140	76.6	No
i1_LQ_Egggf_c5093/f1p5/2029	1	1795	LG3	+	7396755	7405954	CA00006501	88.5	1796	2028	LG28	-	23935659	23935891	CA00074474	11.5	No
i2_LQ_Wengf_c89928/f1p10/2054	1	1702	LG3	+	7396766	7400851	CA00006501	82.9	1703	2052	LG28	+	23588501	23588853	CA00059134	17.1	No
i1_LQ_Wengf_c9901/f1p3/1962	1	250	LG3	-	8731812	8732061	notsure	12.7	251	1968	LG43	+	12198450	12226715	CA00031488,CA00031489	87.3	No
i1_LQ_Wengf_c11535/f1p0/1441	6	1217	LG3	-	9753599	9755872	notsure	82.9	1218	1460	LG3	-	11458627	11481999	notsure	16.6	Yes
i3_LQ_Wengf_c12984/f1p0/3233	1	721	LG3	-	11302329	11307029	CA00038935	22.3	722	3235	LG3	+	29167490	29170820	CA00070583	77.7	Yes
i2_LQ_Egggf_c5250/f1p4/3010	1	1368	LG3	-	11302949	11307058	CA00038935	45.4	1369	3008	LG28	+	12962018	13055942	CA00003955,CA00003954,CA00003956,CA00003951	54.5	No
i2_LQ_Egggf_c12225/f1p3/2901	3	1239	LG3	-	11302971	11307055	CA00038935	42.6	1240	2903	LG28	+	12961996	13055942	CA00003955,CA00003954,CA00003956,CA00003951	57.3	No
i4_LQ_Wengf_c12629/f1p21/4239	1	3776	LG3	-	11399462	11435751	CA00038926,CA00038927	88.8	3777	4250	LG28	+	12942925	12943426	notsure	11.2	No
i5_LQ_Wengf_c764/f1p0/5172	1	1700	LG3	-	12736354	12743487	CA00066761	32.8	1701	5180	LG3	+	15579747	15583353	CA00053797,CA00053795	67.2	Yes
i5_LQ_Wengf_c5392/f1p5/5721	1	2545	LG3	-	12736354	12758848	CA00066761	44.5	2546	5723	LG3	+	15579747	15583053	CA00053797,CA00053795	55.5	Yes
i6_HQ_Wengf_c31/f2p0/6731	1	2490	LG3	-	12736409	12758848	CA00066761	37	2491	6733	LG3	+	15579513	15584059	CA00053797,CA00053795	63	Yes
i6_LQ_Wengf_c339/f1p1/6428	1	2389	LG3	-	12736510	12758848	CA00066761	37.1	2390	6437	LG3	+	15579502	15584059	CA00053797,CA00053795	62.9	Yes
i5_LQ_Egggf_c1307/f1p24/5819	2	2498	LG3	-	12736771	12758757	CA00066761	41.3	2499	6043	LG3	+	15579511	15583555	CA00053797,CA00053795	58.7	Yes
i5_LQ_Wengf_c4468/f1p0/5119	41	1062	LG3	-	12736866	12737888	CA00066761	19.3	1063	5285	LG3	+	15579506	15584059	CA00053797,CA00053795	79.9	Yes
i2_LQ_Wengf_c96112/f1p1/2037	1	243	LG3	-	15185013	15185255	notsure	11.8	244	2058	LG29	-	17659685	17661491	CA00078214	88.2	No
i7_LQ_Egggf_c459/f1p3/7209	32	2988	LG3	-	16213343	16216299	notsure	39.5	2989	7489	LG3	+	15912707	15919132	CA00053816	60.1	Yes
i2_LQ_Egggf_c3717/f1p4/2593	1	1098	LG3	+	18115208	18765480	CA00052562,CA00052156,CA00052566,CA00050266,CA00052565,CA00052166,CA00052167,CA00052568,CA00050264,CA00052162,CA00052163,CA00052160,CA00052159,CA00057486,CA00052153,CA00050267,CA00056374	42.4	1099	2588	LG40	+	17184311	17185804	notsure	57.6	No
i2_LQ_Egggf_c21585/f1p2/2547	1	261	LG3	-	18529508	18529768	notsure	10.3	262	2545	LG8	+	25801366	25803597	CA00033411	89.7	No
i2_LQ_Egggf_c41227/f1p1/2542	1	524	LG3	-	18728478	18729001	notsure	20.6	525	2543	LG3	+	220735	232414	CA00047020	79.4	Yes
i2_HQ_Egggf_c9886/f4p1/2420	1	504	LG3	-	18728478	18728981	notsure	20.8	505	2419	LG3	+	220735	232421	CA00047020	79.2	Yes
i1_LQ_Egggf_c16787/f1p0/1907	1	500	LG3	-	18728478	18728977	notsure	26.1	501	1914	LG3	+	220735	231288	CA00047020	73.9	Yes
i2_LQ_Wengf_c13072/f1p3/2418	1	480	LG3	-	18728478	18728957	notsure	19.8	481	2426	LG3	+	220735	232413	CA00047020	80.2	Yes
i1_LQ_Wengf_c12500/f1p1/1997	1	549	LG3	-	18728478	18729025	notsure	27.4	550	2001	LG3	+	220735	222255	CA00047020	72.6	Yes
i2_LQ_Wengf_c22472/f1p3/2337	1	517	LG3	-	18728478	18728994	notsure	22.1	518	2337	LG3	+	220735	232414	CA00047020	77.9	Yes
i2_LQ_Wengf_c37516/f1p3/2568	1	313	LG3	-	18728478	18728790	notsure	12.2	314	2572	LG3	+	220735	232737	CA00047020	87.8	Yes
i2_LQ_Wengf_c57676/f1p3/2437	1	530	LG3	-	18728478	18729007	notsure	21.7	531	2438	LG3	+	220735	232414	CA00047020	78.3	Yes
i2_LQ_Wengf_c72515/f1p18/2704	1	2367	LG3	+	21303304	21316609	CA00024359	87.6	2368	2700	LG28B	+	361565	361900	CA00058449	12.3	No
i3_LQ_Wengf_c23848/f1p11/3423	1	1585	LG3	+	22198346	22248758	CA00024295	46.3	1586	3422	LG22	+	20512149	20513958	notsure	53.7	No
i2_LQ_Egggf_c42640/f1p2/2420	1	603	LG3	-	22520420	22521159	notsure	24.9	604	2422	LG8	+	12700374	12711029	notsure	75.1	No
i3_HQ_Wengf_c13928/f3p12/3751	1	448	LG3	-	24423694	24426366	CA00020039	11.9	449	3758	LG28	+	8198793	8210252	CA00007246	88.1	No
i2_LQ_Wengf_c66082/f1p10/2492	6	1266	LG3	+	26261875	26269551	CA00038939	48.8	1267	2582	LG23	+	995095	996359	notsure	51	No
i2_LQ_Wengf_c3578/f1p33/2466	1	567	LG3	+	26810596	26811163	CA00045906	23	568	2466	LG32	-	20717716	20734663	CA00022568	77	No
i1_LQ_Egggf_c23609/f1p0/1997	1	281	LG3	-	28773681	28773961	notsure	14.1	282	1995	LG3	+	24208495	24215476	CA00020026	85.9	Yes
i4_LQ_Wengf_c14061/f1p5/4815	1	831	LG3	+	29140337	29141167	notsure	16.2	832	5140	LG3	-	20410047	20436387	CA00059688	83.8	Yes
i3_LQ_Wengf_c7433/f1p34/3373	1	1173	LG30	+	317346	319880	CA00055799	34.7	1174	3376	LG9	+	34555091	35294582	CA00047684,CA00047686,CA00047681,CA00047680,CA00047690,CA00047691,CA00047683,CA00047682,CA00047689,CA00047688,CA00073030,CA00047674,CA00047671,CA00073029,CA00073031,CA00047679,CA00073032	65.3	No
i3_LQ_Wengf_c14368/f1p5/3775	1	3154	LG30	-	1460062	1464784	CA00008115	82.8	3155	3776	LG22	+	23442598	23534102	CA00060684	16.3	No
i2_LQ_Egggf_c52550/f1p7/2529	3	1424	LG30	+	2144449	2155617	CA00008060	55.9	1425	2546	LG27	-	29295078	29296201	notsure	44.1	No
i2_LQ_Egggf_c82764/f1p2/2010	1	525	LG30	-	3895479	3897985	CA00054007	26.1	526	2010	LG30	+	1385524	1388426	CA00008126	73.9	Yes
i2_HQ_Egggf_c13309/f2p2/2199	1	524	LG30	-	3895479	3897984	CA00054007	23.8	525	2200	LG30	+	1385524	1388617	CA00008126	76.2	Yes
i1_HQ_Egggf_c2862/f3p3/2003	1	524	LG30	-	3895479	3897984	CA00054007	26.2	525	2003	LG30	+	1385524	1388421	CA00008126	73.8	Yes
i2_LQ_Egggf_c76197/f1p2/2051	2	573	LG30	-	3895479	3898032	CA00054007	27.9	574	2053	LG30	+	1385524	1388421	CA00008126	72.1	Yes
i2_LQ_Wengf_c96414/f1p3/2004	1	524	LG30	-	3895479	3897984	CA00054007	26	525	2013	LG30	+	1385524	1388430	CA00008126	74	Yes
i1_HQ_Wengf_c1275/f6p2/2001	1	520	LG30	-	3895479	3897980	CA00054007	26	521	2001	LG30	+	1385524	1388423	CA00008126	74	Yes
i2_LQ_Egggf_c24542/f1p2/2525	1	288	LG30	+	4972847	4973135	CA00049791	10.8	289	2674	LG30	+	707074	731528	CA00058748	89.2	Yes
i1_LQ_Wengf_c16872/f1p1/1286	1	957	LG30	-	7794451	7796654	CA00050304	70.1	958	1365	LG5	+	28497334	28531877	CA00000731	29.9	No
i2_LQ_Egggf_c27439/f1p12/2462	1	528	LG30	+	18031565	18032058	notsure	21.2	529	2485	LG21	-	20981910	20983844	CA00040484	78.8	No
i2_LQ_Wengf_c70125/f1p2/3044	1	1092	LG30	+	19570183	19571286	CA00020485	36	1093	3037	LG37	-	796034	987809	CA00061228,CA00061227,CA00061226,CA00061224,CA00055947,CA00055948	64	No
i1_LQ_Wengf_c10274/f1p1/1805	1	702	LG30	+	19917040	19917742	CA00020502	38.8	703	1809	LG2	-	3414846	3415953	notsure	61.2	No
i2_LQ_Wengf_c29047/f1p33/2986	1	1815	LG30	+	22055105	22056915	CA00001551	60.8	1816	2984	LG5	-	21201469	21202664	CA00055345	39.2	No
i4_LQ_Wengf_c11157/f1p27/4228	1	3231	LG30	+	23523420	23552788	CA00001466	76.3	3232	4232	LG5	-	22408850	22409850	notsure	23.7	No
i5_HQ_Egggf_c671/f3p10/5634	1	3234	LG30	+	23523421	23552790	CA00001466	57.4	3235	5634	LG5	-	22407461	22409850	notsure	42.6	No
i4_LQ_Wengf_c8389/f1p2/4219	1	3238	LG30	+	23523427	23567051	CA00001466	76.6	3239	4225	LG5	-	22408859	22409842	notsure	23.4	No
i1_LQ_Egggf_c5079/f1p6/1980	1	1499	LG30	+	28888036	28890113	CA00032294	75.6	1500	1982	LG32	-	32335408	32335890	notsure	24.4	No
i2_LQ_Wengf_c29037/f1p0/2178	1	460	LG30	+	29735323	29735781	CA00046221	22.8	461	2001	LG31	+	18893057	18899235	CA00049498	76.3	No
i1_LQ_Wengf_c3044/f1p1/1849	1	385	LG30	+	29735397	29735781	CA00046221	20.8	386	1854	LG31	+	18893057	18899234	CA00049498	79.2	No
i2_LQ_Wengf_c12200/f1p2/2900	1	2592	LG30F	-	1427209	1442058	CA00010147	88.6	2593	2927	LG5	-	7530262	7530601	CA00034200	11.4	No
i3_LQ_Egggf_c20637/f1p0/3562	18	2741	LG31	-	401009	586048	CA00061000,CA00061007	76.5	2742	3563	LG6	+	23986465	23987286	notsure	23.1	No
i2_LQ_Wengf_c5108/f1p1/2733	1	2315	LG31	-	527032	585885	CA00061000	83.5	2316	2774	LG6	+	23986247	23986705	notsure	16.5	No
i3_LQ_Wengf_c6343/f1p1/3244	1	826	LG31	-	1992336	1996466	CA00035490	25.3	827	3264	LG2	+	27484067	27486492	CA00031653	74.7	No
i2_LQ_Wengf_c12733/f1p2/2942	4	1409	LG31	-	4416854	4425871	CA00013801	47.7	1410	2946	LG6	-	27365050	27371452	CA00030571	52.2	No
i2_LQ_Wengf_c28291/f1p0/2463	1	1863	LG31	-	7155791	7159974	CA00013486	75.5	1864	2467	LG6	-	8690301	8690905	CA00005004	24.5	No
i2_LQ_Wengf_c21697/f1p0/2367	1	391	LG31	-	7159584	7159974	CA00013486	16.5	392	2368	LG23	+	6245327	6249398	CA00016282	83.5	No
i2_LQ_Egggf_c68692/f1p29/2533	1	1338	LG31	-	10677588	10724012	notsure	52.5	1339	2551	LG5	-	19148763	19269120	notsure	47.5	No
i2_LQ_Wengf_c51424/f1p2/2618	1	666	LG31	+	12574462	12585210	CA00043332	25.4	667	2619	LG20	+	24806574	24820463	CA00044916	74.6	No
i2_LQ_Wengf_c5655/f1p2/2290	1	352	LG31	+	12574776	12585210	CA00043332	15.3	353	2308	LG20	+	24806574	24820464	CA00044916	84.7	No
i2_HQ_Wengf_c9807/f2p2/2312	1	319	LG31	+	12574809	12585210	CA00043332	14	320	2285	LG20	+	24806574	24820462	CA00044916	86	No
i5_LQ_Egggf_c2347/f1p47/5195	1	3232	LG31	-	13515493	13541846	CA00014736	64.5	3233	5007	LG6	+	18696766	18698709	notsure	35.4	No
i4_HQ_Wengf_c1189/f3p11/5064	1	3081	LG31	-	13515537	13541740	CA00014736	60.8	3082	5071	LG6	+	18669174	18698708	CA00007701,CA00007702	39.2	No
i4_LQ_Egggf_c7392/f1p2/5059	1	4232	LG31	+	14792744	14807440	CA00014674	83	4233	5075	LG6	-	17287548	17288393	CA00020903	16.5	No
i3_LQ_Egggf_c21049/f1p0/3224	1	690	LG31	+	16212627	16253132	CA00040161	21.3	691	3237	LG31	-	7155108	7159968	CA00013486	78.7	Yes
i8_LQ_Egggf_c221/f1p0/8655	1	4368	LG31	-	18999061	19510319	CA00049512,CA00049521,CA00049511,CA00049519,CA00049520	50.3	4369	8685	LG7	-	24105709	24117763	notsure	49.7	No
i3_LQ_Wengf_c7523/f1p1/3679	1	1029	LG31	-	25913904	25920281	CA00049325,CA00049326	27.9	1030	3687	LG31	+	26770344	26776865	CA00026642	72.1	Yes
i3_LQ_Egggf_c25412/f1p0/3273	1	475	LG31	+	26732370	26733985	notsure	14.4	476	3291	LG42	-	10298921	10303476	CA00030134	85.6	No
i2_HQ_Egggf_c74215/f3p0/2116	1	1182	LG31	+	27585743	27586920	notsure	55.9	1183	2114	LG19	-	17093077	17094178	notsure	44.1	No
i5_LQ_Egggf_c7367/f1p0/5305	1	1048	LG32	+	2063129	2064267	notsure	19.7	1049	5311	LG1	-	11538962	11558840	CA00020853,CA00020854	80.3	No
i2_LQ_Egggf_c32558/f1p9/2138	1	306	LG32	+	5652595	5652900	notsure	14.3	307	2139	LG32	+	22203512	22205328	notsure	85.7	Yes
i2_LQ_Egggf_c42362/f1p38/2582	2	1441	LG32	+	6156247	6157631	notsure	55.1	1442	2615	LG17	+	4129245	4130422	notsure	44.9	No
i2_LQ_Wengf_c75262/f1p17/2756	7	313	LG32	-	6748316	6748619	CA00048040	11.1	314	2756	LG6	+	3335363	3366598	CA00022266	88.6	No
i2_LQ_Wengf_c96360/f1p3/2010	1	1688	LG32	+	9971654	9975511	notsure	83.8	1689	2014	LG43	+	1525254	1525573	notsure	16.2	No
i2_LQ_Wengf_c34000/f1p0/2613	1	1518	LG32	+	10200463	10218711	CA00052677	57.9	1519	2622	LG32	+	8153702	8154808	notsure	42.1	Yes
i2_LQ_Egggf_c14622/f1p26/2140	1	613	LG32	-	16348486	16349097	notsure	28.5	614	2150	LG32	-	5190882	5348943	notsure	71.5	Yes
i2_LQ_Egggf_c54370/f1p34/2737	1	1792	LG32	+	17868210	17908199	CA00018492	65.4	1793	2730	LG16	-	23782357	23826733	notsure	34.2	No
i3_HQ_Egggf_c27814/f2p0/3089	1	1675	LG32	+	17868272	17882510	CA00018492	54.2	1676	3077	LG9	+	24696639	24738925	CA00024708,CA00024707,CA00024706,CA00024705,CA00024704	45.4	No
i4_LQ_Wengf_c2385/f1p2/4529	1	3753	LG32	-	19559135	19773627	CA00022608,CA00022607,CA00022603,CA00022604,CA00022599,CA00022606,CA00022605,CA00022610	81.3	3754	4616	LG5	-	9404703	9405562	notsure	18.7	No
i5_LQ_Egggf_c5445/f1p0/5218	26	2756	LG32	+	19615141	19622356	notsure	52.2	2757	5232	LG7	-	31184733	31191602	CA00006359	47.3	No
i3_LQ_Wengf_c30577/f1p3/3509	1	550	LG32	+	24053953	24059516	CA00062658	15.7	551	3508	LG7	+	21663399	21670350	CA00016651	84.3	No
i3_LQ_Wengf_c6198/f1p2/3610	4	592	LG32	+	24053958	24059560	CA00062658	16.3	593	3614	LG7	+	21663443	21670458	CA00016651	83.6	No
i1_LQ_Wengf_c20293/f1p0/1079	3	492	LG32	+	26686138	26687564	CA00025141	46.1	493	1062	LG7	-	6141034	6141686	CA00050292	53.7	No
i1_LQ_Wengf_c20398/f1p1/1077	3	493	LG32	+	26686138	26687564	CA00025141	45.5	494	1080	LG7	-	6141018	6141686	CA00050292	54.4	No
i1_LQ_Egggf_c22599/f1p1/1846	4	230	LG32	-	26699054	26699871	CA00025139	12.3	231	1846	LG29	-	5307584	5310993	CA00070710	87.5	No
i3_LQ_Wengf_c7129/f1p1/3131	4	447	LG32	-	30095857	30096309	CA00005683	14.2	448	3135	LG17	-	27396344	27399182	notsure	85.7	No
i2_LQ_Wengf_c74704/f1p4/2685	1	1984	LG32	-	31228403	31375889	CA00005760,CA00005754,CA00005761,CA00005758,CA00005752	73.6	1985	2694	LG19	+	15750322	15751035	CA00012810	26.4	No
i4_LQ_Egggf_c8327/f1p0/4935	1	679	LG32	-	32205805	32206484	notsure	13.7	680	4945	LG36	-	8620809	8625091	notsure	86.3	No
i2_LQ_Egggf_c8511/f1p0/2988	1	698	LG33	+	368205	374437	CA00047056,CA00047057	23.8	699	2937	LG8	-	311535	313735	CA00041225	76.2	No
i3_HQ_Wengf_c2005/f2p4/3548	1	2995	LG33	+	2551485	2564807	CA00027512	84.4	2996	3548	LG22	-	4291342	4291885	notsure	15.6	No
i2_HQ_Egggf_c9467/f3p1/2943	2	314	LG33	-	3126835	3127154	notsure	10.6	315	2945	LG8	-	2275847	2284176	CA00026168	89.3	No
i1_LQ_Egggf_c25551/f1p5/1692	1	194	LG33	+	3406611	3406806	CA00027478	11.5	195	1679	LG8	+	2480974	2483989	CA00026175	88.3	No
i1_HQ_Egggf_c14999/f13p2/1640	1	169	LG33	+	3406638	3406806	CA00027478	10.3	170	1642	LG8	+	2480974	2483991	CA00026175	89.7	No
i2_LQ_Egggf_c72430/f1p0/2888	1	1201	LG33	+	3641398	3645926	CA00053321	41.6	1202	2889	LG33	+	2529895	2548979	CA00027513	58.4	Yes
i3_HQ_Wengf_c17006/f3p0/3766	1	1171	LG33	+	3641428	3645926	CA00053321	31	1172	3772	LG33	+	2529895	2548977	CA00027513	69	Yes
i3_LQ_Egggf_c9341/f1p1/3632	5	1170	LG33	+	3641433	3645926	CA00053321	30.9	1171	3774	LG33	+	2529895	2548979	CA00027513	69	Yes
i3_LQ_Wengf_c23643/f1p1/3180	22	1586	LG33	+	3643226	3655678	CA00053321	46.1	1587	3396	LG33	+	2539245	2548978	CA00027513	53.3	Yes
i2_LQ_Wengf_c69897/f1p0/2980	2	1200	LG33	+	3643696	3655678	CA00053321	40.2	1201	2983	LG33	+	2539245	2548951	CA00027513	59.8	Yes
i2_LQ_Wengf_c3966/f1p0/2393	1	284	LG33	+	3644589	3645926	CA00053321	11.8	285	2401	LG33	+	2529895	2544963	CA00027513	88	Yes
i3_LQ_Wengf_c30400/f1p0/3386	1	986	LG33	-	4279231	4285865	CA00064215	29.1	987	3389	LG33	-	1983284	1987145	CA00064993	70.9	Yes
i2_LQ_Wengf_c35346/f1p1/3013	1	953	LG33	-	4279231	4285832	CA00064215	31.6	954	3014	LG33	-	1983288	1987145	CA00064993	68.4	Yes
i3_LQ_Egggf_c8228/f1p10/4087	1	1519	LG34	+	3528814	3530320	notsure	37.1	1520	4093	LG5	+	22336380	22343868	notsure	62.9	No
i4_LQ_Wengf_c13669/f1p5/4267	1	1155	LG34	-	4658532	4660613	CA00041925	27	1156	4276	LG26	+	16268871	16274983	CA00041770	73	No
i3_LQ_Wengf_c23305/f1p2/3218	1	2839	LG34	+	5352789	5357231	CA00000406	88.2	2840	3219	LG24	+	15495261	15495640	CA00069670	11.8	No
i3_HQ_Egggf_c12597/f2p0/3566	1	3182	LG34	-	7845908	7883156	CA00000321	89.2	3183	3568	LG9	-	13440368	13440754	notsure	10.8	No
i3_HQ_Wengf_c36554/f5p3/3130	1	2688	LG34	-	7846466	7883202	CA00000321	85.9	2689	3130	LG9	-	13440867	13441309	notsure	14.1	No
i2_LQ_Wengf_c5587/f1p4/2984	4	2609	LG34	-	7846466	7883118	CA00000321	85.4	2610	3051	LG9	-	13440867	13441309	notsure	14.5	No
i4_LQ_Wengf_c4805/f1p1/4768	1	2782	LG34	-	8467055	8476081	CA00000310	56	2783	4971	LG23	-	7785253	7791544	CA00016230	44	No
i2_LQ_Wengf_c43381/f1p55/2995	1	1491	LG34	-	9350016	9356381	CA00000274	48.6	1492	3066	LG14	+	12415945	12417519	notsure	51.4	No
i3_LQ_Egggf_c13301/f1p2/3728	6	2018	LG34	+	9535944	9551657	notsure	59.8	2019	3363	LG19	-	8527925	8529220	notsure	40	No
i2_LQ_Wengf_c15456/f1p4/2117	1	370	LG34	+	15723798	15724168	notsure	17.5	371	2116	LG34	-	20121221	20139968	CA00021651	82.5	Yes
i2_LQ_Egggf_c15127/f1p4/2037	1	300	LG34	+	15723869	15724168	notsure	14.7	301	2044	LG34	-	20121229	20139968	CA00021651	85.3	Yes
i2_LQ_Egggf_c72345/f1p3/2479	1	1857	LG34	+	16440010	16444413	CA00018720	74.9	1858	2479	LG50	+	6314549	6315174	notsure	25.1	No
i2_LQ_Egggf_c14512/f1p2/2088	1	1703	LG34	+	16440017	16444412	CA00018720	81.5	1704	2090	LG21	-	22112587	22112973	notsure	18.5	No
i2_LQ_Egggf_c39300/f1p2/2136	1	311	LG34	+	17270924	17271624	CA00018681	14.5	312	2139	LG28	+	14863332	14865159	notsure	85.5	No
i3_LQ_Egggf_c8917/f1p5/3914	1	3407	LG34	-	17900532	18044418	CA00048594,CA00048595	84.1	3408	4050	LG9	-	22939864	22940505	notsure	15.9	No
i4_LQ_Egggf_c7297/f1p0/4986	1	3877	LG34	-	18248758	18274607	CA00021571	77.7	3878	4992	LG34	+	20169358	20170477	CA00049736	22.3	Yes
i2_HQ_Egggf_c21501/f2p14/2886	1	1703	LG34	+	19032503	19050528	CA00021604	59	1704	2887	LG32	+	34524587	34525773	notsure	41	No
i6_LQ_Egggf_c1474/f1p0/6334	1	5149	LG34	+	19045299	19050528	CA00021604	81.3	5150	6332	LG32	+	34524587	34525770	notsure	18.7	No
i2_LQ_Egggf_c72173/f1p11/2730	1	2057	LG34	-	22241148	22248727	CA00024235	74.5	2058	2761	LG7	+	23453316	23459266	CA00041660	25.5	No
i3_LQ_Wengf_c17205/f1p0/3120	1	1210	LG34	+	22925282	22951433	CA00024211,CA00024213,CA00024212	38.7	1211	3128	LG34	-	20502959	20504873	CA00049754,CA00049753	61.3	Yes
i1_LQ_Wengf_c6260/f1p5/1814	2	1129	LG34	+	23050278	23112248	notsure	60	1130	1880	LG48	+	7153695	7154448	notsure	39.9	No
i3_HQ_Egggf_c16681/f2p0/3445	1	2495	LG34	+	24733452	24735968	notsure	72.3	2496	3447	LG8	+	1979109	1980062	notsure	27.6	No
i3_LQ_Wengf_c24280/f1p18/3445	1	2684	LG34	+	24733458	24736153	notsure	77.6	2685	3452	LG8	+	1979293	1980062	notsure	22.2	No
i2_HQ_Wengf_c11009/f4p4/2387	1	2011	LG34	+	25066891	25116995	CA00043535	84.1	2012	2380	LG9	+	24767714	24768082	notsure	15.4	No
i3_LQ_Wengf_c5679/f1p2/3836	2	1211	LG34	+	25939628	25940838	CA00043492	31.6	1212	3827	LG9	-	27024032	27034228	CA00028265	68.4	No
i6_LQ_Egggf_c1419/f1p0/6765	1	3913	LG34	+	26755349	26759205	CA00043474	57.9	3914	6759	LG40	+	2146646	2157297	CA00015897	42.1	No
i2_LQ_Wengf_c40178/f1p0/2829	1	321	LG34	-	27165209	27165529	notsure	11.3	322	2830	LG27	+	29770876	29786733	CA00002307	88.7	No
i4_LQ_Wengf_c9233/f1p23/4857	1	4377	LG35	-	598475	1118477	CA00073527,CA00012982,CA00012983,CA00012984,CA00012985,CA00012973,CA00012972,CA00012974,CA00073529,CA00073528	89.7	4378	4878	LG50	+	15394532	15659127	CA00054588,CA00054589,CA00054586,CA00054587,CA00054585,CA00054591,CA00054592	10.3	No
i2_LQ_Wengf_c5624/f1p0/2454	1	296	LG35	-	5751301	5751591	notsure	12	297	2457	LG10	+	6605067	6618744	CA00023574	88	No
i2_LQ_Wengf_c27327/f1p0/2491	1	270	LG35	-	5751301	5751566	notsure	10.6	271	2540	LG10	+	6605067	6618743	CA00023574	89.4	No
i3_LQ_Wengf_c33616/f1p1/3518	1	2450	LG35	+	12866203	12871546	CA00015767	69.5	2451	3524	LG20	-	19878912	20652785	CA00015422,CA00015405,CA00015420,CA00015421,CA00015398,CA00015395,CA00015396,CA00015408,CA00015406,CA00015404,CA00015419,CA00015407,CA00015413,CA00015418,CA00015417,CA00015414	30.5	No
i2_LQ_Wengf_c68402/f1p14/2981	1	819	LG35	+	16374002	16375505	notsure	27.5	820	2982	LG30	-	26166687	26176343	CA00001365	72.5	No
i2_HQ_Egggf_c1406/f5p2/2420	6	500	LG35	+	16800853	16807521	CA00061011	20.5	501	2420	LG10	-	21623233	21625152	notsure	79.3	No
i2_LQ_Wengf_c95699/f1p44/2044	13	512	LG35	-	16954920	16955420	notsure	24.4	513	2048	LG35	-	2433485	2435036	notsure	75	Yes
i3_LQ_Wengf_c32531/f1p5/3173	2	443	LG36	-	2487744	2488181	notsure	13.3	444	3321	LG3	+	2737264	2742313	CA00027090	86.7	No
i3_LQ_Egggf_c5376/f1p0/3506	6	708	LG36	+	4300366	4326368	CA00057111	19.9	709	3530	LG36	-	12576848	12580398	CA00014015	79.9	Yes
i3_LQ_Wengf_c25391/f1p0/3148	1	702	LG36	+	4300407	4301088	notsure	22.3	703	3139	LG11	+	9689070	9706296	CA00041893	77.4	No
i2_LQ_Egggf_c14690/f1p0/2045	1	246	LG36	+	4300598	4319504	notsure	12	247	2045	LG36	-	12577672	12580398	CA00014015	88	Yes
i3_LQ_Wengf_c2663/f1p0/3576	1	979	LG36	+	4322443	4326368	CA00057111	27.1	980	3607	LG36	-	12576843	12580398	CA00014015	72.9	Yes
i2_LQ_Wengf_c74830/f1p0/2753	1	438	LG36	-	4743721	4744158	notsure	15.9	439	2759	LG29	+	6797865	6809583	CA00069422	84.1	No
i1_HQ_Egggf_c2110/f3p6/1617	1	163	LG36	-	6422111	6422273	notsure	10	164	1628	LG36	-	9272217	9275763	CA00018257	90	Yes
i2_LQ_Egggf_c68623/f1p3/2774	1	2130	LG36	+	9974163	9976633	CA00014109	76.7	2131	2778	LG11	+	15935156	15935803	notsure	23.3	No
i4_LQ_Egggf_c11339/f1p3/4617	1	4066	LG36	-	13973486	13977551	notsure	88	4067	4622	LG5	+	19536731	19537286	notsure	12	No
i3_LQ_Wengf_c17748/f1p2/3802	26	815	LG36	-	16680072	16680861	notsure	20.4	816	3866	LG11	+	1018123	1065477	CA00051507,CA00051509,CA00051508	78.9	No
i2_LQ_Wengf_c11938/f1p17/2726	1	1658	LG36	+	17808350	17812444	CA00037440,CA00037441	60.8	1659	2699	LG11	+	8874263	8943870	CA00061728,CA00061726,CA00061727,CA00061724	38.2	No
i3_HQ_Egggf_c5599/f2p6/3659	28	2946	LG36	-	19819765	19867253	CA00057295	79.5	2947	3673	LG11	+	18126130	18126855	notsure	19.8	No
i3_LQ_Egggf_c11041/f1p10/4044	40	2833	LG36	-	19835536	19867253	CA00057295	68.2	2834	4094	LG11	+	18126004	18127266	CA00058402	30.8	No
i3_LQ_Wengf_c7948/f1p11/3945	1	2856	LG36	-	19835536	19867317	CA00057295	72.4	2857	3941	LG11	+	17699062	17700147	CA00051988	27.5	No
i4_LQ_Egggf_c15177/f1p0/4101	4	793	LG37	+	4167884	4168675	notsure	19.2	794	4102	LG1	+	19890717	20118232	notsure	80.6	No
i3_LQ_Wengf_c23078/f1p10/3724	1	858	LG37	-	4500073	4500964	notsure	22.9	859	3746	LG17	+	21500763	21503636	notsure	77.1	No
i2_LQ_Egggf_c29296/f1p0/2088	1	390	LG37	+	4871649	4876203	notsure	18.9	391	2063	LG21	+	18273036	18297348	CA00020952,CA00020951	81	No
i4_LQ_Egggf_c17167/f1p5/4828	1	585	LG37	-	5290715	5291301	CA00081706	12	586	4874	LG37	-	4753696	4772845	CA00079457	88	Yes
i2_LQ_Wengf_c74150/f1p3/2442	1	1933	LG37	+	7118657	7123469	CA00069489	79.1	1934	2445	LG37	-	6360845	6361355	CA00045087	20.9	Yes
i2_LQ_Egggf_c9166/f1p0/2930	1	405	LG37	-	7185830	7191054	CA00003769	13.8	406	2931	LG37	-	13024272	13039122	CA00019586	86.2	Yes
i2_LQ_Egggf_c50087/f1p0/2661	1	405	LG37	-	7185830	7191054	CA00003769	15.2	406	2666	LG37	-	13024537	13039122	CA00019586	84.8	Yes
i3_LQ_Wengf_c19778/f1p11/3760	2	515	LG37	+	7341750	7342261	notsure	13.7	516	3740	LG44	+	10101180	10104414	notsure	86.1	No
i2_LQ_Wengf_c13163/f1p0/2847	1	309	LG37	-	9950969	9951277	notsure	10.7	310	2887	LG34	-	20006437	20013276	CA00021642	89.3	No
i2_LQ_Wengf_c69397/f1p0/2782	1	345	LG37	-	9950969	9951313	notsure	12.4	346	2783	LG34	-	20006439	20013276	CA00021642	87.6	No
i5_LQ_Wengf_c3784/f1p2/5926	1	1395	LG37	-	10662058	10663452	notsure	23.5	1396	5937	LG48	+	1245847	1254567	CA00047574	76.5	No
i4_LQ_Egggf_c3818/f1p0/4805	5	669	LG37	-	10697460	10698129	CA00003927	13.8	670	4813	LG5	+	20814140	20818324	notsure	86.1	No
i6_LQ_Egggf_c1290/f1p1/6915	1	2955	LG37	+	10897284	11095828	CA00003939,CA00003938,CA00003946,CA00003932,CA00003944,CA00003945,CA00003937,CA00003943,CA00003935,CA00003934,CA00003940,CA00003941	42.7	2956	6921	LG13	+	6808004	6811948	CA00019679	57.3	No
i2_HQ_Egggf_c34652/f2p6/2877	1	2324	LG37	-	14336483	14349424	CA00010249	80.7	2325	2880	LG4	-	4904749	4905377	notsure	19.3	No
i3_LQ_Wengf_c2167/f1p24/4067	1	2653	LG37	+	16366498	16588698	CA00010334,CA00010337,CA00010336,CA00010330,CA00010340,CA00010338,CA00010329	65.1	2654	4076	LG39	-	12174235	12175656	CA00024833	34.9	No
i4_LQ_Egggf_c7227/f1p0/4819	2	2431	LG37	+	17636941	17651213	CA00018207	49.9	2432	4871	LG3	+	4895976	4905081	CA00038240	50.1	No
i3_LQ_Egggf_c6003/f1p0/3277	1	2676	LG37M	+	248138	259709	CA00048187	81.6	2677	3266	LG8	-	29334944	29335815	notsure	18	No
i2_LQ_Egggf_c52839/f1p2/2457	1	491	LG38	+	511066	524017	CA00057816	19.9	492	2466	LG38	-	1912765	1914730	CA00042030	80.1	Yes
i2_HQ_Wengf_c11302/f3p0/2556	1	492	LG38	+	511066	524017	CA00057816	19.2	493	2557	LG38	-	1912676	1914730	CA00042030	80.8	Yes
i2_HQ_Egggf_c12129/f3p2/2538	1	478	LG38	+	511083	524017	CA00057816	18.8	479	2541	LG38	-	1912676	1914730	CA00042030	81.2	Yes
i3_LQ_Wengf_c31884/f1p0/3153	1	946	LG38	-	546125	557775	CA00075640	29.9	947	3139	LG38	+	1274240	1281886	CA00067136	69.3	Yes
i2_LQ_Wengf_c4342/f1p6/2895	1	2596	LG38	-	6102490	6105165	CA00009748	88.9	2597	2918	LG45M	-	1334674	1334995	notsure	11	No
i2_LQ_Wengf_c52689/f1p10/2419	1	895	LG38	+	9862651	9871170	CA00017403	36.9	896	2427	LG43	-	16065940	16068664	notsure	63.1	No
i2_HQ_Wengf_c26807/f2p10/2940	1	880	LG38	+	9862666	9871170	CA00017403	29.9	881	2941	LG6	-	5637824	5640841	notsure	70.1	No
i2_LQ_Wengf_c70767/f1p16/2674	4	1529	LG38	+	10185216	10226745	CA00017430	56.8	1530	2688	LG12	+	15014341	15015498	CA00002782	43.1	No
i1_LQ_Egggf_c24841/f1p1/1975	1	360	LG38	-	10653632	10656914	CA00017452	18.2	361	1976	LG26	-	8432582	8481483	CA00008541,CA00008540,CA00008538,CA00008539	81.7	No
i2_LQ_Wengf_c84634/f1p3/2467	1	982	LG38	-	10761511	10765505	CA00017465	39.6	983	2479	LG13	+	17721438	17725163	CA00020705	60.4	No
i2_HQ_Egggf_c2013/f4p9/2992	1	2662	LG38	+	10927075	10933129	CA00017481	88.8	2663	2999	LG13	-	17535189	17535529	notsure	11.2	No
i4_LQ_Wengf_c12374/f1p12/4267	1	2722	LG38	+	17352465	17471869	CA00008169,CA00008171	63.7	2723	4273	LG12	+	11925692	11927217	notsure	36.3	No
i3_LQ_Wengf_c22933/f2p2/3298	1	380	LG38	+	17814108	17814486	notsure	11.4	381	3320	LG13	+	23733110	23748988	CA00027149	88.6	No
i4_LQ_Egggf_c4452/f1p7/5038	2	616	LG38	-	18379621	18383980	CA00008137	12.2	617	5044	LG45	-	3363960	3376224	CA00038755	87.7	No
i2_LQ_Wengf_c42693/f1p16/2459	1	1515	LG38	+	18397424	18399296	CA00008135	61.6	1516	2460	LG13	+	21518517	21520123	CA00055424	38.4	No
i5_LQ_Egggf_c2365/f1p0/5192	1	520	LG38	+	18863700	18864773	notsure	10	521	5194	LG27	+	22362868	22384525	CA00005274	90	No
i5_LQ_Egggf_c3965/f1p0/5256	30	4507	LG38	+	20449713	20454195	notsure	85.3	4508	5251	LG4	-	17253155	17253892	notsure	14.2	No
i2_LQ_Wengf_c84882/f1p0/2699	1	394	LG38	-	21031387	21031783	notsure	14.6	395	2703	LG38	+	23995676	24063365	CA00064044,CA00064043	85.4	Yes
i8_LQ_Wengf_c93/f1p0/8645	1	4292	LG38	+	22905667	22916376	CA00037798	48.3	4293	8881	LG40	-	6610175	6666630	CA00039510,CA00039511,CA00039509	51.7	No
i3_LQ_Egggf_c5975/f1p7/3217	1	1278	LG39	-	2328409	2331375	CA00006105	39.4	1279	3246	LG11	+	821134	823115	notsure	60.6	No
i2_LQ_Wengf_c24172/f1p2/2503	3	323	LG39	-	8954733	8960623	CA00035685	12.2	324	2625	LG14	-	31564853	31576835	CA00011166,CA00011165	87.7	No
i1_LQ_Egggf_c17648/f1p0/1727	1	354	LG39	+	12812614	12812963	notsure	20.5	355	1728	LG19	-	21259372	21267748	CA00053217,CA00053215	79.5	No
i2_LQ_Egggf_c60437/f1p98/2139	1	1218	LG4	+	93089	94300	notsure	56.8	1219	2142	LG10	-	580564	629439	CA00051403	43.1	No
i2_LQ_Egggf_c66501/f1p41/2438	1	579	LG4	+	378068	378647	notsure	23.7	580	2446	LG22	+	1347732	2005002	CA00052487,CA00052467,CA00075617,CA00075619,CA00052481,CA00052479,CA00052490,CA00052485,CA00075615,CA00052469,CA00052488,CA00052470,CA00052471,CA00052473,CA00052474,CA00075616,CA00052476,CA00052477	76.3	No
i1_LQ_Egggf_c14217/f1p34/1338	1	376	LG4	-	1199734	1200106	notsure	28	377	1341	LG40	-	411956	412915	CA00015968	72	No
i5_LQ_Egggf_c1570/f1p0/5457	1	3852	LG4	+	5355021	7139247	CA00035826,CA00035845,CA00035866,CA00035867,CA00035860,CA00035862,CA00035863,CA00035848,CA00035869,CA00035886,CA00035887,CA00035884,CA00035885,CA00035882,CA00035883,CA00035880,CA00035836,CA00035878,CA00035830,CA00035873,CA00035872,CA00035871,CA00035877,CA00035875,CA00035838,CA00035852,CA00035839,CA00035857,CA00035856,CA00035874,CA00045333,CA00045332,CA00035890,CA00045334,CA00035840,CA00035841,CA0…	69.6	3853	5531	LG38	+	24383429	24385102	notsure	30.4	No
i1_LQ_Egggf_c7505/f1p1/1908	1	1186	LG4	+	8492309	8495615	CA00006823	61.8	1187	1920	LG15	+	4611411	4612139	CA00029578	38.2	No
i3_HQ_Egggf_c11857/f2p0/3313	1	1171	LG4	-	8991116	8992286	notsure	35.3	1172	3307	LG5	+	26929334	26931469	notsure	64.4	No
i3_LQ_Egggf_c20327/f1p1/3443	1	1240	LG4	-	10004613	10009466	CA00006748	36	1241	3445	LG23	+	6245098	6249398	CA00016282	64	No
i4_HQ_Wengf_c11612/f2p1/4523	46	2701	LG4	+	12714963	12790527	CA00009324,CA00009322	58.8	2702	4515	LG2	-	16309206	16311020	notsure	40.2	No
i2_LQ_Egggf_c14253/f1p3/2909	1	1634	LG4	+	13164281	13175271	CA00009345	56	1635	2919	LG17	+	150223	151505	notsure	44	No
i2_HQ_Wengf_c20847/f3p2/2767	1	1841	LG4	+	13872489	13927738	CA00038020,CA00038019,CA00038017,CA00038015	66.5	1842	2769	LG29	-	818738	822670	CA00064412	33.5	No
i2_LQ_Egggf_c51892/f1p2/2948	1	1837	LG4	+	13872493	13927738	CA00038020,CA00038019,CA00038017,CA00038015	62.3	1838	2950	LG29	-	818553	822670	CA00064412	37.7	No
i2_HQ_Egggf_c17546/f3p2/2741	11	1814	LG4	+	13872526	13927738	CA00038020,CA00038019,CA00038017,CA00038015	65.8	1815	2741	LG29	-	818739	822670	CA00064412	33.8	No
i2_LQ_Egggf_c67941/f1p2/2712	7	1788	LG4	+	13872526	13927738	CA00038020,CA00038019,CA00038017,CA00038015	65.7	1789	2713	LG29	-	818741	822670	CA00064412	34.1	No
i3_HQ_Egggf_c1800/f2p0/3313	11	1814	LG4	+	13872526	13927738	CA00038020,CA00038019,CA00038017,CA00038015	54.5	1815	3313	LG29	-	818167	822670	CA00064412	45.2	No
i3_LQ_Wengf_c31661/f1p0/3234	11	1814	LG4	+	13872526	13927738	CA00038020,CA00038019,CA00038017,CA00038015	54.5	1815	3312	LG29	-	818167	822670	CA00064412	45.2	No
i2_LQ_Wengf_c33814/f1p0/2309	1	358	LG4	+	14313950	14325222	CA00037998	15.5	359	2306	LG4	-	28236325	28246093	CA00031316	84.5	Yes
i2_LQ_Egggf_c56084/f1p1/2509	1	292	LG4	+	14314018	14325222	CA00037998	11.6	293	2499	LG4	-	28236063	28246093	CA00031316	87.9	Yes
i2_LQ_Egggf_c29887/f1p0/2097	1	1900	LG4	+	14596587	14616377	CA00054138	86.9	1901	2187	LG18	-	16113371	16113657	notsure	13.1	No
i5_LQ_Egggf_c1611/f1p3/5517	1	776	LG4	-	20068450	20069232	notsure	14.1	777	5520	LG37	+	15993491	15998245	notsure	85.9	No
i7_LQ_Egggf_c347/f1p0/7849	1	1589	LG4	+	20270623	20291493	notsure	19.4	1590	8160	LG1	+	19903891	19910440	notsure	80.1	No
i2_LQ_Egggf_c18514/f1p4/2310	10	1503	LG4	-	24302266	24303749	notsure	64.8	1504	2305	LG18	+	15111984	15112848	notsure	34.8	No
i2_LQ_Egggf_c82729/f1p4/2007	4	282	LG4	-	25331363	25331641	notsure	13.9	283	2011	LG4	-	24478083	24509670	CA00036199	86	Yes
i2_LQ_Wengf_c75097/f1p3/2795	1	2371	LG4	-	26181583	26191879	CA00059334	84.9	2372	2791	LG29	-	5212339	5212743	notsure	15	No
i2_LQ_Egggf_c19727/f1p27/2136	1	1519	LG4	+	27008663	27140663	CA00051563,CA00051562,CA00051561,CA00051559,CA00051565,CA00051564	70.9	1520	2142	LG4	+	10276727	10277347	notsure	29.1	Yes
i2_LQ_Egggf_c54170/f1p22/2957	1	1709	LG4	+	27779181	27785798	CA00031344	57.7	1710	2963	LG28B	-	3749687	3752702	CA00033949	42.3	No
i1_LQ_Egggf_c12662/f1p1/2033	12	270	LG40	+	4442222	4442480	notsure	12.7	271	2035	LG50	-	14814931	14817444	notsure	86.7	No
i6_LQ_Egggf_c1348/f1p3/6821	1	6204	LG40	-	6609850	6670985	CA00039510,CA00039511,CA00039509	89.8	6205	6910	LG30F	+	1670922	1833374	CA00010137,CA00010135	10.2	No
i2_LQ_Egggf_c6444/f1p3/2928	1	1676	LG40	-	9522472	9525075	notsure	57.2	1677	2931	LG3	+	5008518	5009749	notsure	42.8	No
i2_LQ_Egggf_c8713/f1p12/2187	1	617	LG40	-	9974185	9976146	CA00005477	28.1	618	2195	LG27	+	3276574	3281226	CA00064351	71.9	No
i2_LQ_Wengf_c24359/f1p9/2543	1	559	LG40	+	19931501	19933412	CA00059157	21.9	560	2548	LG15	+	1654153	1660494	CA00053669	78.1	No
i3_LQ_Wengf_c9172/f1p7/3384	1	458	LG41	+	964891	965348	notsure	13.5	459	3385	LG12	+	16587979	16605760	CA00002723,CA00002722,CA00002724	86.5	No
i4_LQ_Wengf_c12013/f1p7/4734	1	4184	LG41	-	3707898	3732766	CA00046746	88.2	4185	4746	LG35	-	16038609	16039282	notsure	11.8	No
i3_LQ_Wengf_c20465/f1p13/3306	28	915	LG41	-	6412245	6413142	notsure	26.8	916	3311	LG31	-	19712354	19717187	CA00030716	72.4	No
i3_LQ_Wengf_c30192/f1p3/3617	1	2926	LG41	-	7102274	7141099	CA00011567,CA00011568	80.7	2927	3627	LG16	-	18112031	18112730	notsure	19.3	No
i2_LQ_Wengf_c86174/f1p0/2647	1	2272	LG41	-	8359442	8361714	CA00042591	86.1	2273	2639	LG3	+	5163470	5163836	notsure	13.9	No
i4_LQ_Wengf_c15416/f1p3/4066	24	446	LG41	-	8593518	8593940	notsure	10.4	447	4042	LG50	+	5224672	5233073	CA00018884	88.8	No
i1_LQ_Egggf_c27586/f1p16/1398	1	882	LG41	+	10864193	10865074	notsure	62.2	883	1414	LG42	+	2908588	2910754	notsure	37.5	No
i3_LQ_Egggf_c19793/f1p8/3552	3	886	LG41	+	11974076	11982959	CA00054526	24.9	887	3556	LG36	+	2839104	2852811	CA00042301,CA00042300	75.1	No
i5_LQ_Egggf_c2329/f1p1/5362	2	3738	LG41	-	17980729	18037530	CA00032772	68.9	3739	5423	LG16	-	26014803	26016434	notsure	31.1	No
i4_LQ_Wengf_c17006/f1p0/4601	1	3856	LG41	-	17980729	18037663	CA00032772	81.3	3857	4743	LG16	-	26015548	26016434	notsure	18.7	No
i3_LQ_Wengf_c33871/f1p2/3279	26	650	LG41	-	19382040	19382666	notsure	19.1	651	3269	LG16	-	11077467	11080085	notsure	80.1	No
i3_LQ_Wengf_c31145/f1p11/3374	1	481	LG41	+	20489537	20490017	CA00074316	14.2	482	3384	LG41	+	19770347	19791083	CA00071286	85.8	Yes
i2_LQ_Wengf_c26172/f1p8/3071	20	419	LG41	+	20489618	20490017	CA00074316	13	420	3070	LG41	+	19770347	19790845	CA00071286	86.3	Yes
i3_HQ_Egggf_c27821/f16p1/3015	1	387	LG41	+	20489631	20490017	CA00074316	12.8	388	3015	LG41	+	19770347	19790815	CA00071286	87.2	Yes
i2_LQ_Egggf_c6910/f3p6/3017	1	387	LG41	+	20489631	20490017	CA00074316	12.8	388	3019	LG41	+	19770347	19790819	CA00071286	87.2	Yes
i5_LQ_Egggf_c4071/f1p0/5984	1	4405	LG41	+	21504612	21525817	CA00021700	73.6	4406	5986	LG13	+	25022520	25024100	notsure	26.4	No
i3_LQ_Egggf_c5238/f1p6/3454	1	910	LG41	-	23901518	23902462	CA00047968	26.3	911	3442	LG41	-	25065266	25068801	CA00051125	73.1	Yes
i3_LQ_Egggf_c14873/f1p4/3059	31	1558	LG41	+	25034683	25041774	notsure	50.2	1559	3045	LG41	-	23875113	23881127	CA00047968	48.8	Yes
i2_LQ_Egggf_c26521/f1p10/3043	1	1786	LG41	-	25534192	25535977	CA00032956	58.6	1787	3046	LG16	-	3543068	3553251	CA00020416	41.4	No
i5_LQ_Wengf_c1031/f1p0/5342	1	2416	LG41	+	26277872	26290387	CA00059687	45.4	2417	5325	LG41	-	26097743	26104799	CA00033005	54.6	Yes
i4_LQ_Wengf_c6414/f1p1/4795	1	1944	LG41	+	26279044	26290387	CA00059687	40.1	1945	4845	LG41	-	26097743	26104799	CA00033005	59.9	Yes
i4_LQ_Wengf_c12247/f1p5/4834	1	1928	LG41	+	26279061	26290387	CA00059687	39.9	1929	4835	LG41	-	26097743	26104799	CA00033005	60.1	Yes
i4_LQ_Wengf_c3915/f1p8/4419	1	1529	LG41	+	26282002	26290387	CA00059687	34.5	1530	4434	LG41	-	26097745	26104799	CA00033005	65.5	Yes
i2_LQ_Wengf_c11771/f1p3/2588	1	2314	LG41	+	26316457	26696447	CA00053884,CA00053885,CA00053883,CA00053880,CA00053873,CA00053872,CA00077524	89.2	2315	2591	LG41	+	23714611	23741578	CA00047972	10.7	Yes
i2_LQ_Egggf_c72749/f1p2/2466	1	2193	LG41	+	26316579	26696447	CA00053884,CA00053885,CA00053883,CA00053880,CA00053873,CA00053872,CA00077524	88.8	2194	2469	LG41	+	23714611	23741576	CA00047972	11.2	Yes
i4_LQ_Egggf_c13183/f1p0/4176	1	2191	LG41	+	26316581	26696447	CA00053884,CA00053885,CA00053883,CA00053880,CA00053873,CA00053872,CA00077524	50.8	2192	4314	LG41	+	23714611	23762000	CA00047972,CA00047971	49.2	Yes
i2_LQ_Wengf_c83502/f1p3/2789	1	2188	LG41	+	26316581	26696447	CA00053884,CA00053885,CA00053883,CA00053880,CA00053873,CA00053872,CA00077524	78.3	2189	2790	LG41	+	23714611	23741907	CA00047972	21.6	Yes
i2_LQ_Egggf_c2572/f1p2/2193	4	1739	LG42	-	433753	439554	CA00032442	78.2	1740	2218	LG48	+	4577672	4578160	notsure	21.6	No
i5_LQ_Wengf_c853/f1p6/5102	19	2733	LG42	+	2306343	2309211	notsure	49.7	2734	5459	LG32	-	8326619	8329448	notsure	49.9	No
i1_LQ_Egggf_c17298/f1p1/1924	1	344	LG42	-	4752319	4752677	CA00053130	17.9	345	1917	LG29	-	19503455	19514164	CA00023739	82.1	No
i3_LQ_Wengf_c24680/f1p46/3719	3	1709	LG42	-	6925576	6927956	notsure	45.4	1710	3723	LG30F	-	4193599	4236273	notsure	53.6	No
i2_LQ_Egggf_c50627/f1p3/2331	2	1700	LG42	+	9135613	9164014	CA00026859	73.1	1701	2323	LG17	-	7186039	7186662	notsure	26.8	No
i2_LQ_Wengf_c79459/f1p3/2188	1	1873	LG42	+	10698529	10706745	CA00030153	82.9	1874	2258	LG17	-	15146914	15147274	CA00068766	17	No
i1_LQ_Egggf_c13116/f1p1/1577	1	923	LG42	-	17394425	17398075	CA00052293	58.4	924	1580	LG42	-	16824558	16825212	notsure	41.6	Yes
i3_LQ_Wengf_c32489/f1p2/3815	1	2709	LG43	+	646561	676223	CA00045858	71.3	2710	3802	LG43	+	463851	464914	CA00060864	28.7	Yes
i3_LQ_Wengf_c9456/f1p19/3141	1	1660	LG43	+	6562624	6568235	CA00047563	52.8	1661	3135	LG34	+	17318936	18050288	CA00018653,CA00018650,CA00018677,CA00018670,CA00018671,CA00018673,CA00018657,CA00018678,CA00048596,CA00048592,CA00018660,CA00018665,CA00018664	46.9	No
i3_LQ_Wengf_c25416/f1p5/3263	1	2107	LG43	+	7177887	7184732	CA00029490	65.1	2108	3235	LG25	-	11028366	11029586	CA00061036	34.9	No
i3_LQ_Wengf_c32562/f1p5/3550	17	3085	LG43	-	7966901	8011234	CA00013771	86.5	3086	3550	LG1	+	928963	929428	notsure	13.1	No
i3_LQ_Wengf_c17308/f1p19/3716	1	611	LG43	+	11016117	11016732	notsure	16.4	612	3720	LG22	+	6349779	7104572	CA00066316,CA00061852,CA00066314,CA00066317,CA00063780,CA00063771,CA00063773,CA00063772,CA00071228,CA00071229,CA00066312,CA00063776,CA00066310,CA00063774,CA00071230,CA00061849	83.6	No
i4_LQ_Egggf_c11075/f1p11/4673	1	2127	LG43	-	12421195	12434592	CA00031502	45.3	2128	4700	LG31	-	3293331	3295909	notsure	54.7	No
i1_LQ_Wengf_c6992/f1p21/1638	1	526	LG43	-	12464629	12466196	CA00031503	33	527	1595	LG14	+	13862893	13866401	CA00023175	67	No
i3_LQ_Egggf_c22545/f1p0/3671	1	3105	LG43	-	13577271	13791343	CA00034841,CA00034842,CA00031528	84.5	3106	3674	LG14	+	31360901	31361673	notsure	15.5	No
i2_LQ_Egggf_c24711/f1p7/2590	12	1513	LG43	+	14115554	14117083	CA00034856	57.9	1514	2593	LG19	+	21246821	21247903	notsure	41.7	No
i2_LQ_Egggf_c76314/f1p16/2120	1	504	LG43	-	16122199	16122704	notsure	23.8	505	2122	LG9	-	36085572	36089164	CA00041129	76.2	No
i2_LQ_Wengf_c38140/f1p50/2655	13	1767	LG43	+	19807803	20230056	CA00042981,CA00042980,CA00042990,CA00042991,CA00042985,CA00042984,CA00042987,CA00042979,CA00042989,CA00042988,CA00042983,CA00042977,CA00042982,CA00042978	65.5	1768	2680	LG30F	-	4050591	4051508	notsure	34.1	No
i1_LQ_Wengf_c9688/f1p1/1915	1	665	LG44	-	1881638	1889882	CA00007809	34.7	666	1916	LG26	-	6345776	6347076	notsure	65.3	No
i1_LQ_Wengf_c5635/f1p0/1938	1	1714	LG44	+	2053848	2062754	CA00007827	88.1	1715	1946	LG48	-	2778870	2779101	notsure	11.9	No
i7_LQ_Wengf_c202/f1p0/7313	29	3678	LG44	+	6512141	6524976	notsure	49.9	3679	7313	LG44	-	5226589	5238988	CA00073503	49.7	Yes
i5_LQ_Egggf_c6496/f1p9/5831	1	1859	LG44	-	6584816	6586677	CA00058055	31.1	1860	5984	LG44	-	5226585	5246395	CA00073503	68.9	Yes
i3_LQ_Egggf_c24436/f1p1/3086	1	759	LG44	-	6585745	6586503	CA00058055	24.6	760	3086	LG44	-	5299265	5301596	CA00073504	75.3	Yes
i4_LQ_Wengf_c13645/f1p2/4730	1	1536	LG44	+	7841737	7851425	CA00040258	32.4	1537	4742	LG16	+	204939	213854	CA00006625	67.6	No
i5_LQ_Egggf_c5953/f1p12/5498	1	849	LG44	+	11784646	11786724	CA00059491	15.4	850	5501	LG44	-	10673526	10707803	CA00059814	84.6	Yes
i6_LQ_Egggf_c331/f1p1/6776	1	725	LG44	+	11784768	11786724	CA00059491	10.7	726	6791	LG44	-	10673527	10707803	CA00059814	89.3	Yes
i3_LQ_Wengf_c8592/f1p4/3900	1	3051	LG44F	+	4457375	4542319	notsure	77.2	3052	3951	LG15	+	15640727	16165465	CA00064457,CA00065848,CA00065842,CA00065841,CA00065846,CA00065850	22.8	No
i4_LQ_Wengf_c15038/f1p1/4065	1	2796	LG44F	-	4999155	5162471	CA00020299,CA00020298,CA00020289,CA00020290,CA00020301,CA00020292,CA00020305,CA00020297	68.7	2797	4068	LG30	+	28889743	28929120	CA00032291,CA00032294	31.3	No
i1_HQ_Egggf_c6725/f2p0/1924	3	231	LG44F	+	6219891	6220118	notsure	11.9	232	1928	LG21	+	15998593	16003138	CA00039616	88	No
i2_LQ_Egggf_c67590/f1p5/2879	1	340	LG44F	+	6969074	6969413	notsure	11.8	341	2872	LG1	+	8996650	9007301	CA00006958	88	No
i3_LQ_Egggf_c10863/f1p0/3886	1	1964	LG45	+	4984492	4986603	CA00025276	50.6	1965	3883	LG18	+	6197358	6199276	notsure	49.4	No
i2_LQ_Wengf_c22458/f1p4/2733	1	591	LG45	-	4991767	4992510	notsure	21.5	592	2750	LG23	-	15502591	15504757	notsure	78.5	No
i7_LQ_Egggf_c162/f1p0/7175	1	5224	LG45	+	5057323	5068923	notsure	70.2	5225	7442	LG43	-	3512421	3514663	notsure	29.8	No
i6_LQ_Egggf_c411/f1p0/6771	15	3028	LG45	-	14644608	14647624	notsure	44.3	3029	6808	LG45	-	279275	410087	CA00056944,CA00055926,CA00055924	55.5	Yes
i1_LQ_Wengf_c7160/f1p0/1977	1	1254	LG45	-	15225832	15231787	CA00025304	63.4	1255	1977	LG41	+	26397098	26397972	CA00053873	36.6	No
i4_LQ_Egggf_c4994/f1p0/5007	1	2508	LG45	-	17011583	17081461	CA00065290,CA00065291	48.8	2509	5132	LG1	-	11468257	11486169	CA00020851	51.1	No
i2_LQ_Egggf_c48464/f1p4/2334	1	1072	LG45M	-	667060	670060	CA00038968	45.9	1073	2337	LG46	+	249157	251650	CA00019896	54.1	No
i2_LQ_Wengf_c71566/f1p1/2394	1	1342	LG46	-	1168175	1178311	CA00019859	55.9	1343	2399	LG7	-	13557736	13559324	CA00000496	44.1	No
i4_LQ_Egggf_c14750/f1p5/4069	1	2317	LG46	-	7047842	7073314	notsure	56.9	2318	4073	LG6	+	16895096	16896890	notsure	43.1	No
i5_LQ_Egggf_c2773/f1p0/5791	1	1228	LG46	+	9434467	9435743	CA00023797	21.2	1229	5788	LG16	+	5483442	5498264	CA00005104	78.8	No
i3_LQ_Wengf_c30631/f1p2/3225	1	2712	LG46	+	9700984	9768703	CA00023812,CA00023809,CA00023810,CA00023811	84	2713	3229	LG31	-	23940237	23941035	notsure	16	No
i3_LQ_Egggf_c6714/f1p0/3106	2	488	LG46	-	13241214	13241698	notsure	15.7	489	3110	LG7	-	36029283	36035557	CA00036504	84.3	No
i4_LQ_Egggf_c12993/f1p3/4919	1	4291	LG46	-	14627266	14784154	CA00042640,CA00042641	83.6	4292	5134	LG21	-	17681293	17682135	notsure	16.4	No
i5_LQ_Egggf_c7267/f1p1/5138	3	4347	LG46	-	14627266	14784177	CA00042640,CA00042641	84.6	4348	5137	LG21	-	17681346	17682135	notsure	15.4	No
i5_LQ_Wengf_c4300/f1p0/5296	1	3056	LG46	+	15366071	15516491	notsure	57.7	3057	5298	LG40	-	5421442	5423679	CA00029259	42.3	No
i3_LQ_Egggf_c7326/f1p0/3312	12	1940	LG47	-	2916705	2918728	notsure	58.2	1941	3316	LG50	-	10605453	10606830	notsure	41.5	No
i2_LQ_Wengf_c60893/f1p1/2350	1	2010	LG47	-	5615494	5622034	CA00063105	85.5	2011	2351	LG22	-	24842820	24843156	CA00017931	14.5	No
i2_LQ_Wengf_c22931/f1p1/2610	1	491	LG47	+	6995603	7104708	CA00057046,CA00057047	21.1	492	2324	LG47	+	5703265	5738540	CA00065698,CA00065699	78.9	Yes
i5_LQ_Egggf_c7544/f1p3/5865	1	4860	LG47	+	8289487	8310148	CA00021346	81.8	4861	5942	LG7	+	16483107	16484182	notsure	18.2	No
i2_LQ_Wengf_c4871/f1p3/2815	7	333	LG47	+	8400243	8400568	notsure	11.6	334	2822	LG22	+	22299632	22319157	CA00029072,CA00029071	88.2	No
i3_LQ_Wengf_c31836/f1p4/3758	1	775	LG47	+	12180128	12182868	CA00002246	20.6	776	3756	LG22	+	19405449	19414622	CA00012061	79.2	No
i3_LQ_Wengf_c23930/f1p2/3892	1	922	LG47	+	12180128	12183018	CA00002246	23.6	923	3895	LG22	+	19405452	19414620	CA00012061	76.3	No
i3_HQ_Wengf_c5340/f2p9/3853	1	872	LG47	+	12180175	12183015	CA00002246	22.7	873	3841	LG22	+	19405449	19414620	CA00012061	77.2	No
i3_LQ_Wengf_c11606/f1p6/3386	1	378	LG47	+	12182641	12183015	CA00002246	11.2	379	3359	LG22	+	19405449	19414622	CA00012061	88.7	No
i3_LQ_Wengf_c31918/f1p5/3480	11	2358	LG47	-	13621713	13624070	notsure	67.4	2359	3484	LG19	+	10249612	10250738	notsure	32.3	No
i4_LQ_Wengf_c17034/f1p2/4414	1	1247	LG48	+	280764	285183	CA00073493	28.2	1248	4415	LG26	+	24036753	24050733	CA00071682	71.6	No
i3_LQ_Wengf_c13272/f1p1/3761	3	516	LG48	+	3060073	3060608	notsure	12.7	517	4055	LG48	+	1735848	1772683	CA00029158,CA00029157	87.3	Yes
i2_LQ_Egggf_c25146/f1p26/2523	1	1519	LG48	+	6705303	6706863	notsure	60	1520	2530	LG11	+	5046240	5047259	notsure	40	No
i2_LQ_Egggf_c71422/f1p3/2299	1	1657	LG48	-	8899279	8911872	CA00065474	72	1658	2302	LG41	+	11980739	11987432	CA00054526	28	No
i1_LQ_Wengf_c16625/f1p0/1938	1	1290	LG48	-	8899279	8911505	CA00065474	66.6	1291	1937	LG41	+	11980739	11987434	CA00054526	33.4	No
i3_LQ_Wengf_c13944/f1p0/3551	1	495	LG48	-	9219524	9249558	CA00058258,CA00058256,CA00058257	13.9	496	3555	LG23	-	12992845	13010221	CA00062071	86.1	No
i3_LQ_Wengf_c31568/f1p6/3264	1	1871	LG48	+	9816819	9910948	CA00045947	57.2	1872	3271	LG16	-	17738203	17739606	notsure	42.8	No
i3_LQ_Wengf_c10202/f1p6/3268	22	2907	LG49	-	4490185	4605906	CA00063562,CA00063563,CA00063561	88.2	2908	3271	LG24	+	14421106	14421468	notsure	11.1	No
i2_HQ_Egggf_c18274/f2p6/2883	1	2498	LG49	+	6109411	6128695	CA00003662	86.6	2499	2884	LG24	+	12888332	12888732	notsure	13.4	No
i2_LQ_Egggf_c4955/f1p22/3050	18	2464	LG49	+	12043023	12045466	notsure	79.9	2465	3049	LG4	+	25189524	25190106	notsure	19.1	No
i3_LQ_Egggf_c2606/f1p1/3949	27	1903	LG49	-	15221158	15223032	notsure	47.4	1904	3957	LG49	+	14972765	14974831	CA00052518	51.9	Yes
i2_LQ_Wengf_c41087/f1p157/2550	25	1283	LG49B	-	953412	990312	notsure	49.4	1284	2551	LG24	-	22177706	22212262	CA00033602,CA00033603,CA00033605	49.7	No
i4_LQ_Egggf_c4939/f1p1/4900	1	1000	LG5	-	1115927	1116928	notsure	20.3	1001	4930	LG4	-	12719543	12723482	notsure	79.7	No
i3_LQ_Egggf_c14112/f1p0/3122	28	558	LG5	+	1320440	1321755	notsure	17	559	3124	LG44	+	1253627	1259669	CA00007760	82.1	No
i4_LQ_Egggf_c13926/f1p0/4429	1	2995	LG5	+	1914267	2172670	CA00037080,CA00037079,CA00037078,CA00037082,CA00037084,CA00037086,CA00037090,CA00037088,CA00037089	65.5	2996	4573	LG7	+	35781422	35783029	notsure	34.5	No
i2_LQ_Egggf_c68645/f1p2/3100	1	590	LG5	+	4028382	4031692	CA00009690	18.5	591	3188	LG30	-	737027	739547	CA00058749	81.5	No
i4_HQ_Egggf_c1486/f2p5/4303	1	3720	LG5	-	4041736	4117968	CA00009687,CA00009686,CA00009685,CA00009688	86.1	3721	4321	LG30	+	732416	733014	notsure	13.9	No
i2_LQ_Wengf_c69728/f1p40/2757	1	1580	LG5	+	5318893	5381661	CA00009634,CA00009635	56.8	1581	2780	LG5	+	26907247	26908446	notsure	43.2	Yes
i2_LQ_Wengf_c34955/f1p11/2328	1	368	LG5	+	10010370	10010737	notsure	15.8	369	2328	LG28	+	9699060	9701019	notsure	84.2	No
i2_LQ_Egggf_c39349/f1p1/2232	1	1742	LG5	-	13468193	13473261	notsure	77.9	1743	2234	LG29	+	5509449	5510816	notsure	22	No
i2_LQ_Egggf_c10441/f1p8/2639	1	643	LG5	+	15978914	15979557	CA00003221	24.4	644	2636	LG29	-	19506101	19514090	CA00023739	75.6	No
i4_LQ_Egggf_c2507/f1p5/4347	1	504	LG5	-	18854749	18855345	notsure	11.5	505	4387	LG5	-	21076011	21100006	CA00058288	88.5	Yes
i2_LQ_Wengf_c46351/f1p8/2035	3	641	LG5	-	18854749	18855387	notsure	31.4	642	2035	LG5	-	21091452	21100006	CA00058288	68.5	Yes
i2_HQ_Egggf_c1248/f13p3/2436	1	406	LG5	+	18861762	18862302	CA00021324	16.7	407	2435	LG30	+	22242143	22244183	CA00001534	83.3	No
i1_LQ_Egggf_c20715/f1p1/1750	1	1476	LG5	-	19498113	19499568	notsure	83.4	1477	1769	LG5	+	24272546	24272838	notsure	16.6	Yes
i2_HQ_Wengf_c9409/f4p15/2398	1	458	LG5	+	20208897	20209354	notsure	19.1	459	2401	LG5	-	22410661	22418183	CA00017714	80.9	Yes
i2_LQ_Egggf_c37696/f1p2/2331	1	399	LG5	+	20208956	20209354	notsure	17.1	400	2333	LG5	-	22410670	22418183	CA00017714	82.9	Yes
i4_LQ_Wengf_c14943/f1p0/4033	1	387	LG5	+	20208968	20209354	notsure	10.4	388	3731	LG5	-	22409293	22418183	CA00017714	89.6	Yes
i2_LQ_Wengf_c62230/f1p14/2226	1	297	LG5	+	20209058	20209354	notsure	13.3	298	2227	LG5	-	22410672	22418183	CA00017714	86.6	Yes
i2_HQ_Egggf_c42132/f2p2/2170	1	238	LG5	+	20209117	20209354	notsure	11	239	2170	LG5	-	22410671	22418183	CA00017714	89	Yes
i2_LQ_Egggf_c57399/f1p1/2438	1	271	LG5	+	21244112	21244382	notsure	11.1	272	2448	LG30	-	22004335	22016793	CA00001555	88.9	No
i4_LQ_Wengf_c12352/f1p4/4647	2	547	LG5	-	22656123	22656641	notsure	12	548	4569	LG5	+	21280010	21346986	CA00017660,CA00017658,CA00017657,CA00017659	88	Yes
i3_LQ_Wengf_c31966/f1p4/3391	1	447	LG5	-	23467327	23467772	notsure	13.2	448	3396	LG7	+	15616422	15619367	notsure	86.8	No
i2_LQ_Wengf_c69198/f1p1/2755	1	427	LG5	-	27766706	27767132	CA00040599	15.7	428	2727	LG30	-	543111	550449	CA00055806,CA00055807	84.3	No
i2_LQ_Egggf_c64500/f1p4/2348	6	1857	LG5	+	28683142	28759692	notsure	79	1858	2343	LG2	-	20538188	20538678	notsure	20.7	No
i2_LQ_Egggf_c20157/f1p17/2446	1	1626	LG5	+	30548384	30567495	CA00000810	65.7	1627	2475	LG5	-	1320441	1323818	CA00056154	34.3	Yes
i3_LQ_Egggf_c24942/f1p0/3810	1	529	LG5	-	31473798	31474326	notsure	13.8	530	3832	LG35	+	1945553	2363154	CA00013024,CA00013020,CA00013017,CA00013022,CA00013019,CA00013031	86.2	No
i2_LQ_Wengf_c81770/f1p1/2799	1	502	LG50	+	55734	56241	CA00057782	17.8	503	2809	LG25	-	8693820	8696123	notsure	82	No
i4_LQ_Wengf_c4109/f1p5/4380	1	2798	LG50	-	1032381	1044575	CA00041527	63.9	2799	4381	LG50	+	145747	152073	CA00061018	36.1	Yes
i5_LQ_Wengf_c3873/f1p6/5575	1	4896	LG50	+	1313785	2386501	CA00068699,CA00068693,CA00068692,CA00052908,CA00052909,CA00052904,CA00052905,CA00052906,CA00052901,CA00066805,CA00072021,CA00072020,CA00041501,CA00041502,CA00041503,CA00060088,CA00060089,CA00060084,CA00060085,CA00060086,CA00052895,CA00072019,CA00052897,CA00052896,CA00060093,CA00068694	85.2	4897	5748	LG25	+	17914	18766	notsure	14.8	No
i3_LQ_Wengf_c10085/f1p9/3364	1	2381	LG50	+	4230684	4319471	CA00055969,CA00055963,CA00055962,CA00055967,CA00055966,CA00055965,CA00055964,CA00055970	70.6	2382	3374	LG47	+	772721	773710	notsure	29.4	No
i3_LQ_Wengf_c15948/f1p1/3133	1	2674	LG50	+	4982264	4992671	CA00047666	84.7	2675	3158	LG50	-	3927099	3927710	CA00040440	15.3	Yes
i3_LQ_Egggf_c19211/f1p0/3736	1	3254	LG50	+	5128019	5136768	CA00018878	87	3255	3739	LG27	+	15881796	15885915	CA00017869	13	No
i6_LQ_Wengf_c692/f1p2/6715	22	3437	LG50	+	6466095	6475867	notsure	49.8	3438	6853	LG25	+	9663904	9675674	CA00052730	49.8	No
i5_HQ_Egggf_c8558/f2p1/5061	1	626	LG50	-	6478967	6479962	CA00030622	12.4	627	5064	LG25	+	9661110	9675676	CA00052730	87.6	No
i5_LQ_Wengf_c2426/f1p2/5529	3	4625	LG50	-	9995562	10012473	CA00002145	87.7	4626	5263	LG25	+	15219315	15219831	CA00031091	12.1	No
i2_LQ_Egggf_c23999/f1p3/3070	2	431	LG50	-	10840049	10842984	CA00002097	14	432	3073	LG38	-	3892492	3895133	CA00075931	86	No
i2_LQ_Egggf_c38751/f1p4/2586	1	1396	LG50	+	10900820	10905183	CA00002095	54	1397	2587	LG20	-	25322799	25323988	CA00027267	46	No
i5_LQ_Wengf_c1691/f1p2/5260	21	2119	LG50	-	12571015	12770471	CA00002010,CA00002017,CA00002023,CA00002020,CA00002026,CA00002027,CA00002024,CA00002025	39.8	2120	5269	LG32	-	20903295	20906441	notsure	59.8	No
i2_LQ_Wengf_c4099/f1p12/2822	1	974	LG50	+	19586717	19587690	CA00024439	34.6	975	2815	LG14	-	11665600	11716007	CA00027660,CA00027658,CA00027659	65.4	No
i3_LQ_Wengf_c27352/f1p0/3236	1	2707	LG6	-	3161029	3243915	CA00022260,CA00022261,CA00022259,CA00022258,CA00022257,CA00022256	83.4	2708	3247	LG14	-	31102320	31102853	notsure	16.6	No
i1_LQ_Egggf_c22545/f1p0/1634	1	250	LG6	+	5694824	5695075	notsure	15.3	251	1633	LG19	-	21259368	21282986	CA00053217,CA00053215,CA00053214	84.6	No
i2_LQ_Wengf_c52318/f1p40/3012	1	2518	LG6	+	6512813	6515355	notsure	83.9	2519	3002	LG9	+	33745099	33745585	notsure	16.1	No
i4_LQ_Egggf_c8363/f1p3/4766	1	3246	LG6	+	6699197	6702440	notsure	68	3247	4771	LG19	-	21295722	21297956	CA00053213	32	No
i2_LQ_Egggf_c71593/f1p2/2329	1	724	LG6	-	7129208	7129931	notsure	31.1	725	2329	LG7	-	8659248	8660978	CA00017722	68.9	No
i3_LQ_Wengf_c14137/f1p9/4019	1	3114	LG6	-	7330656	7431560	CA00004709,CA00004705,CA00004707,CA00004706	77.6	3115	3989	LG4	-	1827116	1924384	CA00063980,CA00044306	21.8	No
i2_LQ_Egggf_c35044/f1p15/2572	6	1269	LG6	+	8667961	8669853	notsure	49	1270	2581	LG36F	+	811155	1361468	CA00045687,CA00030854,CA00030846,CA00030849,CA00030850	50.8	No
i2_LQ_Egggf_c18983/f1p519/2795	28	666	LG6	+	8690198	8690845	CA00005005	22.8	667	2797	LG31	-	7155104	7159538	CA00013486	76.2	No
i2_LQ_Egggf_c7492/f1p43/2683	1	1249	LG6	-	8691714	8695054	CA00005004	46.3	1250	2694	LG19	-	21295721	21297872	CA00053213	53.6	No
i2_LQ_Wengf_c71025/f1p0/2354	1	462	LG6	-	8694590	8695054	CA00005004	19.6	463	2357	LG23	+	6245404	6249396	CA00016282	80.4	No
i2_LQ_Wengf_c13772/f1p18/2404	1	469	LG6	-	8694590	8695054	CA00005004	19.8	470	2370	LG23	+	6245404	6249398	CA00016282	80.2	No
i2_LQ_Wengf_c91959/f1p3/2559	4	450	LG6	-	8694605	8695051	CA00005004	17.5	451	2555	LG31	-	7155103	7159522	CA00013486	82.4	No
i2_LQ_Wengf_c27278/f1p29/2295	1	324	LG6	-	8694644	8695056	CA00005004	14.2	325	2285	LG23	+	6220176	6249398	CA00016283,CA00016282	85.8	No
i2_LQ_Egggf_c39966/f1p6/2900	1	878	LG6	+	8789178	8790961	CA00004999	29.7	879	2957	LG3	-	9837926	10114982	CA00040709,CA00040701,CA00040696,CA00040695,CA00040702,CA00040705,CA00040707,CA00040706,CA00040700,CA00040703	70.3	No
i2_LQ_Egggf_c35950/f1p13/2832	1	318	LG6	-	9960452	9966241	notsure	11.2	319	2830	LG10	-	6931485	6936048	CA00023595	88.8	No
i2_LQ_Wengf_c66820/f1p40/2674	1	390	LG6	+	10471129	10471523	notsure	14.6	391	2677	LG5	+	4211636	4213917	notsure	85.4	No
i3_LQ_Wengf_c3995/f1p3/3502	4	1095	LG6	+	13692644	14128005	CA00068599,CA00068600,CA00040039,CA00040036,CA00040033,CA00040032	30.4	1096	3590	LG17	-	6338982	6341459	notsure	69.5	No
i1_LQ_Egggf_c5962/f1p0/1909	11	318	LG6	+	15804892	15805198	notsure	16.2	319	1896	LG34	-	9005797	9007393	notsure	83.1	No
i3_LQ_Wengf_c19931/f1p72/3948	11	1973	LG6	+	17287514	17290141	notsure	49.7	1974	3948	LG31	+	14805629	14808267	CA00014674	50	No
i3_LQ_Egggf_c21653/f1p0/3111	13	1107	LG6	+	18292015	18305147	notsure	35.2	1108	3111	LG34	-	21712391	21827334	CA00024251,CA00024248,CA00024253,CA00024252,CA00024254	64.4	No
i2_LQ_Wengf_c82997/f1p7/2655	1	2240	LG6	-	20115323	20125517	CA00007651	84.3	2241	2658	LG28	-	806837	807256	notsure	15.7	No
i2_LQ_Egggf_c40072/f1p0/2730	5	1483	LG6	-	26268327	26269844	notsure	52.9	1484	2791	LG48	+	6099415	6538062	CA00039217,CA00039202,CA00039203,CA00039204,CA00039205,CA00039207,CA00039226,CA00039209,CA00039224,CA00039210,CA00039219,CA00039218,CA00039208,CA00039213,CA00039221,CA00039212	46.8	No
i3_LQ_Wengf_c35095/f1p3/3324	1	2750	LG6	-	27276713	27430445	CA00030572,CA00030574,CA00030564,CA00030571,CA00030561,CA00030562,CA00030569	82.8	2751	3322	LG50	+	12069864	12070435	notsure	17.2	No
i1_HQ_Egggf_c8538/f2p5/1873	3	436	LG6	+	27912143	27915625	CA00030599	23.1	437	1878	LG8	-	20296768	20299313	CA00014365	76.8	No
i2_LQ_Wengf_c30549/f1p3/2153	1	257	LG6	+	28052173	28052429	notsure	11.9	258	2167	LG6	-	13155641	13188048	CA00038444	88.1	Yes
i2_HQ_Egggf_c77474/f12p1/2410	1	1685	LG7	-	1235148	1244240	CA00043175	69.9	1686	2409	LG7	-	1836768	1837491	CA00052500	30.1	Yes
i2_LQ_Wengf_c78205/f1p6/2433	1	1717	LG7	-	1235148	1244249	CA00043175	70.4	1718	2435	LG7	-	1836774	1837491	CA00052500	29.4	Yes
i2_LQ_Egggf_c67457/f1p4/2838	1	1866	LG7	-	1268928	1278048	CA00070862	65.7	1867	2842	LG14	+	21406018	21406993	notsure	34.3	No
i2_LQ_Egggf_c4827/f1p14/2338	1	454	LG7	+	4627597	4628162	notsure	19.4	455	2340	LG22	+	12218149	12223873	CA00015632	80.6	No
i3_LQ_Wengf_c31886/f1p0/3539	1	2828	LG7	-	6136235	6139110	notsure	79.9	2829	3512	LG32	+	26693978	26694682	CA00025140	19.3	No
i2_HQ_Egggf_c2455/f2p4/2525	1	2009	LG7	+	7212977	7219300	CA00026375	79.6	2010	2525	LG32	+	30944549	30945065	CA00005730	20.4	No
i3_LQ_Wengf_c12114/f1p295/3943	1	2152	LG7	+	7592575	7630986	CA00026406,CA00026407	54.5	2153	3947	LG31	-	7155104	7157468	CA00013486	45.5	No
i3_LQ_Wengf_c22897/f1p5/3172	1	442	LG7	-	8450137	8476800	CA00017716,CA00017717	13.9	443	3173	LG30	+	17390900	17415325	CA00014159,CA00014158	86.1	No
i3_LQ_Wengf_c13330/f1p4/3093	2	578	LG7	-	8450137	8501618	CA00017716,CA00017717	17.8	579	3244	LG30	+	17390900	17415326	CA00014159,CA00014158	82.2	No
i2_LQ_Egggf_c69643/f1p66/2833	3	492	LG7	+	11660320	11662950	CA00073308	17.3	493	2834	LG21	-	11933790	11939290	CA00003536	82.6	No
i2_LQ_Egggf_c11932/f1p1/3141	1	2307	LG7	-	11862043	11864345	CA00000433	72.5	2308	3183	LG32	+	34237894	34238771	CA00024363	27.5	No
i3_LQ_Wengf_c34584/f1p12/3801	1	2517	LG7	+	12411059	12524190	CA00000459,CA00000460,CA00000457	66.3	2518	3757	LG20	-	13141172	13444252	CA00042449,CA00049419,CA00042445	32.7	No
i2_LQ_Wengf_c28781/f1p0/2807	3	764	LG7	+	13449037	13459324	CA00000493	26.7	765	2853	LG32	+	35217387	35219681	CA00062317	73.2	No
i2_LQ_Egggf_c82976/f1p4/2003	1	1650	LG7	+	15361450	15372162	CA00000555	81.9	1651	2015	LG34	+	2067898	2068262	notsure	18.1	No
i2_LQ_Wengf_c10297/f1p17/3210	1	867	LG7	-	16483102	16483968	notsure	27	868	3207	LG48	-	1978918	1981330	CA00029169	73	No
i3_LQ_Wengf_c20595/f1p16/3870	1	3348	LG7	+	18401389	18407736	CA00000682	84.5	3349	3960	LG32	+	14777942	14778550	notsure	15.4	No
i2_LQ_Wengf_c55923/f1p4/2611	1	338	LG7	-	19792868	19793210	notsure	13	339	2605	LG3	+	6992092	6995826	CA00006545	87	No
i2_LQ_Egggf_c55175/f1p13/2865	1	2384	LG7	-	23640451	23685169	CA00041651	82.9	2385	2874	LG32	-	4098483	4098972	notsure	17	No
i3_LQ_Wengf_c25344/f1p6/3431	1	1834	LG7	+	24635991	24695294	CA00042912,CA00042911	53.5	1835	3431	LG32	+	3598276	3599879	notsure	46.5	No
i4_LQ_Wengf_c3960/f1p5/4259	1	3354	LG7	+	24946609	24950027	CA00042895	78.9	3355	4253	LG7	+	22938541	23451780	CA00016694,CA00016696,CA00016697,CA00016691,CA00016692,CA00016706,CA00016698,CA00016699,CA00016719,CA00016708,CA00016713,CA00016716,CA00041661,CA00016714,CA00016717,CA00016705	21.1	Yes
i4_LQ_Egggf_c9631/f1p0/4457	1	3246	LG7	+	26191426	26209204	CA00032090	72.8	3247	4458	LG11	-	7480789	7482004	notsure	27.2	No
i4_LQ_Egggf_c7946/f1p2/4903	1	3342	LG7	+	26191426	26209203	CA00032090	68.1	3343	4905	LG6	-	11021790	11023324	notsure	31.9	No
i3_HQ_Wengf_c412/f9p18/3348	1	381	LG7	+	29251477	29251858	CA00006299	11.4	382	3349	LG32	+	21626944	21647785	CA00018132	88.6	No
i2_LQ_Wengf_c43395/f2p16/2793	1	469	LG7	+	29274822	29275290	CA00006299	16.8	470	2797	LG32	+	21648253	21650580	CA00018132	83.2	No
i2_LQ_Wengf_c71420/f1p25/2414	1	1497	LG7	+	30407228	30408725	notsure	61.7	1498	2428	LG12	+	3808740	3847660	notsure	38.3	No
i3_LQ_Wengf_c4451/f1p1/3568	1	2119	LG7	+	31656571	31663682	CA00006383	59.3	2120	3571	LG32	+	19229651	20027503	CA00022609,CA00022595,CA00022596,CA00022591,CA00022619,CA00022618,CA00022617,CA00022601,CA00022602,CA00022598,CA00022612,CA00022600,CA00022589,CA00022588,CA00022620,CA00022621	40.6	No
i3_LQ_Egggf_c3319/f1p1/3362	1	1293	LG8	-	92679	97823	CA00057997	39.3	1294	3288	LG8	-	1058843	1159968	CA00080283	60.7	Yes
i3_HQ_Egggf_c16825/f2p0/3234	1	1248	LG8	-	92679	97775	CA00057997	38.6	1249	3236	LG8	-	1058848	1159968	CA00080283	61.4	Yes
i3_HQ_Wengf_c2058/f5p0/3292	1	1287	LG8	-	92679	97814	CA00057997	39.1	1288	3293	LG8	-	1058838	1159968	CA00080283	60.9	Yes
i2_LQ_Egggf_c5923/f1p11/2438	4	1808	LG8	+	696936	709450	CA00069495	71.2	1809	2535	LG8	+	468242	468968	notsure	28.7	Yes
i3_LQ_Wengf_c5806/f1p12/4029	1	3151	LG8	+	1064991	1068141	notsure	78	3152	4042	LG48	-	11379752	11380642	notsure	22	No
i4_LQ_Wengf_c10086/f1p4/4661	1	1839	LG8	+	4734743	4743714	CA00014648	39.3	1840	4677	LG5	+	4487486	4491969	notsure	60.7	No
i3_LQ_Egggf_c23875/f1p0/3064	1	385	LG8	+	4743119	4749028	CA00014648	12.5	386	3082	LG5	+	4487486	4491969	notsure	87.5	No
i2_HQ_Egggf_c4965/f4p12/2916	1	444	LG8	+	6859588	6860034	CA00061567	15.3	445	2889	LG21	-	24850829	24864896	notsure	84.1	No
i2_LQ_Egggf_c17946/f1p6/2849	1	445	LG8	+	6859588	6860034	CA00061567	15.2	446	2911	LG21	-	24850829	24864896	notsure	84	No
i4_LQ_Egggf_c8641/f1p0/4867	1	3234	LG8	+	7873187	7896176	CA00031912	65.9	3235	4906	LG8	+	8780227	8781909	CA00072353	34.1	Yes
i4_LQ_Egggf_c13934/f1p4/4193	1	3082	LG8	+	7873234	7896176	CA00031912	73.4	3083	4201	LG8	+	8780227	8781345	CA00072353	26.6	Yes
i3_LQ_Egggf_c10476/f1p2/3561	1	3078	LG8	+	7873234	7896176	CA00031912	86.3	3079	3567	LG8	+	8780227	8780715	CA00072353	13.7	Yes
i4_LQ_Egggf_c14937/f1p2/4111	1	3078	LG8	+	7873234	7896176	CA00031912	73.3	3079	4200	LG8	+	8780227	8781348	CA00072353	26.7	Yes
i4_LQ_Egggf_c14031/f1p5/4216	1	3078	LG8	+	7873234	7896176	CA00031912	73.3	3079	4202	LG8	+	8780227	8781348	CA00072353	26.7	Yes
i3_HQ_Wengf_c1741/f3p32/3564	1	3075	LG8	+	7873234	7896176	CA00031912	86.3	3076	3564	LG8	+	8780227	8780716	CA00072353	13.7	Yes
i4_LQ_Wengf_c15079/f1p4/4092	1	2977	LG8	+	7873234	7896176	CA00031912	72.7	2978	4096	LG8	+	8780227	8781345	CA00072353	27.3	Yes
i4_HQ_Wengf_c876/f7p4/4202	1	3078	LG8	+	7873234	7896176	CA00031912	73.2	3079	4203	LG8	+	8780227	8781351	CA00072353	26.8	Yes
i4_LQ_Wengf_c11011/f1p1/4257	1	3185	LG8	+	7873237	7896176	CA00031912	74.9	3186	4253	LG8	+	8780227	8781294	CA00072353	25.1	Yes
i2_LQ_Wengf_c86747/f1p8/2362	1	802	LG8	+	7980708	7981509	notsure	34	803	2361	LG33	+	2654401	2655972	notsure	66	No
i4_LQ_Egggf_c11823/f1p2/4201	1	1314	LG8	-	8079859	8081167	CA00031903	31.2	1315	4213	LG18	-	10674630	10677526	notsure	68.8	No
i2_LQ_Wengf_c41778/f1p20/2408	1	385	LG8	-	9027529	9027905	notsure	15.8	386	2434	LG35	-	6161667	6163717	notsure	84.2	No
i4_LQ_Wengf_c15750/f1p7/4106	1	1639	LG8	-	9353920	9363097	CA00000013	39.5	1640	4150	LG24	+	18580050	18613478	CA00044846	60.5	No
i4_LQ_Egggf_c12649/f1p0/4950	4	758	LG8	-	9356559	9363100	CA00000013	15.2	759	4958	LG28	+	8969620	8981247	CA00007210	84.7	No
i2_LQ_Egggf_c53752/f1p2/3009	8	2511	LG8	-	12739268	12742414	notsure	84	2512	2980	LG14	+	5662798	5663265	notsure	15.7	No
i3_LQ_Wengf_c21806/f1p1/3143	1	800	LG8	+	12996508	12998594	CA00009475	25.5	801	3139	LG49	+	12783747	12792813	CA00021446	74.5	No
i2_LQ_Egggf_c44594/f1p0/2080	1	606	LG8	+	13095561	13097505	CA00009465	29	607	2090	LG1	-	14676640	14680121	CA00018935	71	No
i2_LQ_Egggf_c11544/f1p17/2344	1	466	LG8	+	13798099	13798562	notsure	19.8	467	2351	LG31	-	5426595	5428480	notsure	80.2	No
i2_LQ_Egggf_c21413/f1p9/3189	1	2040	LG8	+	14085696	14087743	notsure	64	2041	3186	LG46	+	3579060	3580212	notsure	36	No
i5_LQ_Egggf_c8048/f1p0/5075	1	3742	LG8	+	14712539	14716338	notsure	73.6	3743	5082	LG13	-	2112382	2113721	CA00054565	26.4	No
i3_LQ_Wengf_c17438/f1p0/3410	1	2160	LG8	+	20555912	20566755	CA00061772	62.4	2161	3464	LG8	-	19975809	19977113	CA00014365	37.6	Yes
i2_LQ_Wengf_c90114/f1p18/2128	1	759	LG8	+	20712787	20713546	notsure	35.7	760	2128	LG7	+	17670283	17711294	CA00000653,CA00000652	64.3	No
i5_LQ_Egggf_c2807/f1p0/5916	4	2697	LG8	-	21892354	21905146	CA00014365	45	2698	5983	LG12	-	13946456	13950496	CA00002828	54.9	No
i2_LQ_Wengf_c96192/f1p6/2037	4	266	LG8	-	22270735	22270997	CA00014365	12.9	267	2037	LG29	+	12416499	12426008	CA00013118	86.9	No
i2_LQ_Wengf_c11789/f1p5/2595	3	265	LG8	-	22270735	22270997	CA00014365	10.1	266	2596	LG29	+	12416499	12427246	CA00013118	89.8	No
i2_LQ_Egggf_c53461/f1p41/2376	1	325	LG8	+	29096632	29096956	notsure	13.7	326	2375	LG40	+	3132032	3134225	notsure	86.3	No
i3_LQ_Egggf_c8870/f1p0/3742	1	3296	LG8	+	29232377	29235677	notsure	87.9	3297	3738	LG1	+	23343647	23344166	notsure	11.8	No
i2_LQ_Egggf_c53694/f1p0/2518	2	465	LG9	-	448042	448505	CA00037630	18.7	466	2473	LG48F	-	1099936	1104607	CA00058578	80.7	No
i2_LQ_Wengf_c95549/f1p34/2066	1	632	LG9	+	2252049	2252680	notsure	30.8	633	2053	LG19	-	1317957	1631036	CA00060349,CA00060348,CA00064429,CA00060351	69.2	No
i1_LQ_Egggf_c9886/f1p2/1757	1	1230	LG9	-	3017570	3018799	notsure	70	1231	1753	LG9	+	2484168	2484691	notsure	29.8	Yes
i2_LQ_Wengf_c42530/f1p5/2533	1	2031	LG9	+	6974808	6980538	CA00069385	80.2	2032	2533	LG9	+	3454170	3454695	notsure	19.8	Yes
i3_LQ_Wengf_c3127/f1p1/3545	1	487	LG9	-	7012692	7025980	CA00009828	13.7	488	3546	LG27	+	18939534	18979040	CA00047321	86.3	No
i2_LQ_Egggf_c65080/f1p13/2737	1	873	LG9	+	13393040	13402335	CA00068749	31.9	874	2738	LG8	+	22628372	22631797	CA00014353	68.1	No
i2_HQ_Wengf_c14418/f14p5/2775	1	2147	LG9	+	16948335	16967782	CA00046416	77.3	2148	2776	LG9	+	17751840	17752470	CA00074684	22.7	Yes
i3_LQ_Wengf_c14153/f1p3/3363	1	379	LG9	-	20227277	20227655	notsure	11.1	380	3412	LG9	-	20557301	20584117	CA00065271,CA00065272	88.9	Yes
i2_LQ_Egggf_c50968/f1p28/2207	1	453	LG9	-	22627813	22628265	notsure	20.5	454	2208	LG9	+	13515617	13522056	CA00064517	79.5	Yes
i3_LQ_Wengf_c19591/f1p54/3598	1	3169	LG9	+	23839586	23847106	CA00038103	87.9	3170	3605	LG34	-	17055164	17055599	CA00018689	12.1	No
i2_LQ_Wengf_c55441/f1p14/2565	1	2125	LG9	-	24593521	24595645	CA00024703	82.9	2126	2562	LG34	-	24899637	24900079	notsure	17.1	No
i2_LQ_Wengf_c78033/f1p3/2187	3	342	LG9	-	25622235	25628274	CA00028314	15.3	343	2222	LG34	-	23220332	23227048	CA00049700	84.6	No
i5_LQ_Wengf_c3962/f1p20/5675	1	4575	LG9	+	27255000	27261081	CA00028261	80.4	4576	5690	LG34	-	24207183	24208334	notsure	19.6	No
i3_LQ_Wengf_c12681/f1p49/4172	2	3619	LG9	-	29012923	29111917	CA00008918,CA00008919	85.8	3620	4215	LG49	+	4436855	4437460	notsure	14.1	No
i4_LQ_Wengf_c11850/f1p2/4431	5	1214	LG9	+	30239094	30240312	CA00008966	27.2	1215	4449	LG39	-	275157	279584	notsure	72.7	No
i4_LQ_Egggf_c13415/f1p0/4513	1	3020	LG9	-	32975522	33095781	CA00017644,CA00017642	65.3	3021	4628	LG34	-	20492809	20494416	notsure	34.7	No
i2_LQ_Wengf_c70986/f1p0/2760	1	2346	LG9	-	33056620	33100766	CA00017642	84.9	2347	2764	LG34	-	20494703	20495117	notsure	15.1	No
i2_LQ_Egggf_c67286/f1p1/2727	5	2351	LG9	-	33056621	33095820	CA00017642	85.9	2352	2732	LG34	-	20494735	20495118	notsure	13.9	No
i2_LQ_Wengf_c22819/f1p13/2619	1	2030	LG9	+	33580182	33610769	CA00017626	77	2031	2610	LG7	-	31662565	31705449	notsure	22	No
i3_LQ_Wengf_c19749/f1p4/3509	1	388	LG9	+	33812051	33812438	CA00017617	11.1	389	3502	LG34	-	22239800	22248301	CA00024235	88.7	No
i4_LQ_Egggf_c3898/f1p1/4826	4	2610	LG9	-	34696657	34729105	CA00047677,CA00047678	55.9	2611	4655	LG21	+	6256844	6258886	notsure	43.9	No
i3_LQ_Egggf_c21507/f1p0/3230	10	2507	LG9	-	36662010	36681055	notsure	77.3	2508	3230	LG31	-	26588835	26589559	notsure	22.4	No
